# Supplementary material for: Hierarchical, Template‐Controlled Self‐Assembly of Two Different Organometallic Capsules from a Tetrakisimidazolium Salt
Source: Angew Chem Int Ed Engl. 2025 Nov 13;65(1):e20814. doi: 10.1002/anie.202520814 (PMC12759195; doi:10.1002/anie.202520814)
Supplement: Supplementary file 2 — Supporting Information [file ANIE-65-e20814-s002.zip]

Archive with 6 entries (6 files):
- 1a. H4-1(BF4)4x2CH3CN.cif
- 2a. [Ag13(1)6](BF4)13x92CH3CN-cif.cif
- 3a. [Ag12(1)6](OTf)12x54CH3CN.cif
- 4a. [Ag4(1)2](SbF6)4x2CH3CN.cif
- 5a. [Au4(1)2](BF4)4x11CH3CN.cif
- 6a. [Au4(1)2](SbF6)4.cif
