# Supplementary material for: Hierarchical, Template‐Controlled Self‐Assembly of Two Different Organometallic Capsules from a Tetrakisimidazolium Salt
Source: Angew Chem Int Ed Engl. 2025 Nov 13;65(1):e20814. doi: 10.1002/anie.202520814 (PMC12759195; doi:10.1002/anie.202520814)
Supplement: Supplementary file 2 — Supporting Information [file ANIE-65-e20814-s002.zip › 1a. H4-1(BF4)4x2CH3CN.cif]

data_L-BF4
_audit_creation_date               2023-11-13
_audit_creation_method
;
Olex2 1.3
(compiled 2020.11.12 svn.r5f609507 for OlexSys, GUI svn.r6408)
;
_shelx_SHELXL_version_number       '2018/3'
_audit_contact_author_address      ?
_audit_contact_author_email        ?
_audit_contact_author_name         ''
_audit_contact_author_phone        ?
_publ_contact_author_id_orcid      ?
_publ_section_references
;
Bourhis, L.J., Dolomanov, O.V., Gildea, R.J., Howard, J.A.K., Puschmann, H.
 (2015). Acta Cryst. A71, 59-75.

Dolomanov, O.V., Bourhis, L.J., Gildea, R.J, Howard, J.A.K. & Puschmann, H.
 (2009), J. Appl. Cryst. 42, 339-341.

Sheldrick, G.M. (2015). Acta Cryst. C71, 3-8.
;
_chemical_name_common              ?
_chemical_name_systematic          ?
_chemical_formula_moiety           'C68 H84 N8 O8, 4(B F4), 2(C2 H3 N)'
_chemical_formula_sum              'C72 H90 B4 F16 N10 O8'
_chemical_formula_weight           1570.77
_chemical_melting_point            ?
loop_
  _atom_type_symbol
  _atom_type_description
  _atom_type_scat_dispersion_real
  _atom_type_scat_dispersion_imag
  _atom_type_scat_source
 'C' 'C' 0.0033 0.0016 'International Tables Vol C Tables 4.2.6.8 and 6.1.1.4'
 'H' 'H' 0.0000 0.0000 'International Tables Vol C Tables 4.2.6.8 and 6.1.1.4'
 'B' 'B' 0.0013 0.0007 'International Tables Vol C Tables 4.2.6.8 and 6.1.1.4'
 'F' 'F' 0.0171 0.0103 'International Tables Vol C Tables 4.2.6.8 and 6.1.1.4'
 'N' 'N' 0.0061 0.0033 'International Tables Vol C Tables 4.2.6.8 and 6.1.1.4'
 'O' 'O' 0.0106 0.0060 'International Tables Vol C Tables 4.2.6.8 and 6.1.1.4'

_shelx_space_group_comment
;
The symmetry employed for this shelxl refinement is uniquely defined
by the following loop, which should always be used as a source of
symmetry information in preference to the above space-group names.
They are only intended as comments.
;
_space_group_crystal_system        'monoclinic'
_space_group_IT_number             14
_space_group_name_H-M_alt          'P 1 21/c 1'
_space_group_name_Hall             '-P 2ybc'
loop_
  _space_group_symop_operation_xyz
 'x, y, z'
 '-x, y+1/2, -z+1/2'
 '-x, -y, -z'
 'x, -y-1/2, z-1/2'

_cell_length_a                     15.648(11)
_cell_length_b                     17.271(10)
_cell_length_c                     32.33(2)
_cell_angle_alpha                  90
_cell_angle_beta                   94.02(3)
_cell_angle_gamma                  90
_cell_volume                       8717(10)
_cell_formula_units_Z              4
_cell_measurement_reflns_used      9837
_cell_measurement_temperature      248.0
_cell_measurement_theta_max        24.39
_cell_measurement_theta_min        2.51
_shelx_estimated_absorpt_T_max     0.990
_shelx_estimated_absorpt_T_min     0.980
_exptl_absorpt_coefficient_mu      0.101
_exptl_absorpt_correction_T_max    0.7452
_exptl_absorpt_correction_T_min    0.6478
_exptl_absorpt_correction_type     none
_exptl_absorpt_process_details
;
SADABS-2016/2 (Bruker,2016/2) was used for absorption correction.
wR2(int) was 0.1510 before and 0.0700 after correction.
The Ratio of minimum to maximum transmission is 0.8693.
The \l/2 correction factor is Not present.
;
_exptl_absorpt_special_details     ?
_exptl_crystal_colour              'clear light colourless'
_exptl_crystal_colour_lustre       clear
_exptl_crystal_colour_modifier     light
_exptl_crystal_colour_primary      colourless
_exptl_crystal_density_diffrn      1.197
_exptl_crystal_density_meas        ?
_exptl_crystal_density_method      ?
_exptl_crystal_description         block
_exptl_crystal_F_000               3280
_exptl_crystal_preparation         ?
_exptl_crystal_recrystallization_method  ?
_exptl_crystal_size_max            0.2
_exptl_crystal_size_mid            0.2
_exptl_crystal_size_min            0.1
_exptl_transmission_factor_max     ?
_exptl_transmission_factor_min     ?
_diffrn_reflns_av_R_equivalents    0.0729
_diffrn_reflns_av_unetI/netI       0.0403
_diffrn_reflns_Laue_measured_fraction_full  0.999
_diffrn_reflns_Laue_measured_fraction_max  0.995
_diffrn_reflns_limit_h_max         18
_diffrn_reflns_limit_h_min         -18
_diffrn_reflns_limit_k_max         20
_diffrn_reflns_limit_k_min         -18
_diffrn_reflns_limit_l_max         38
_diffrn_reflns_limit_l_min         -38
_diffrn_reflns_number              160948
_diffrn_reflns_point_group_measured_fraction_full  0.999
_diffrn_reflns_point_group_measured_fraction_max  0.995
_diffrn_reflns_theta_full          25.242
_diffrn_reflns_theta_max           25.403
_diffrn_reflns_theta_min           2.111
_diffrn_ambient_temperature        248.0
_diffrn_detector_area_resol_mean   ?
_diffrn_measured_fraction_theta_full  0.999
_diffrn_measured_fraction_theta_max  0.995
_diffrn_measurement_device_type    'Bruker APEX-II CCD'
_diffrn_measurement_method         '\f and \w scans'
_diffrn_radiation_type             MoK\a
_diffrn_radiation_wavelength       0.71073
_diffrn_source                     ?
_diffrn_source_current             1.4
_diffrn_source_power               0.07
_diffrn_source_voltage             50.0
_diffrn_standards_number           0
_reflns_Friedel_coverage           0.000
_reflns_Friedel_fraction_full      .
_reflns_Friedel_fraction_max       .
_reflns_number_gt                  10340
_reflns_number_total               15973
_reflns_special_details
;
 Reflections were merged by SHELXL according to the crystal
 class for the calculation of statistics and refinement.
 
 Structure factors included contributions from the .fab file.
 
 _reflns_Friedel_fraction is defined as the number of unique
 Friedel pairs measured divided by the number that would be
 possible theoretically, ignoring centric projections and
 systematic absences.
;
_reflns_threshold_expression       'I > 2\s(I)'
_computing_cell_refinement         'SAINT V8.38A (Bruker, 2018)'
_computing_data_collection         ?
_computing_data_reduction          'SAINT V8.38A (Bruker, 2018)'
_computing_molecular_graphics      'Olex2 1.3 (Dolomanov et al., 2009)'
_computing_publication_material    'Olex2 1.3 (Dolomanov et al., 2009)'
_computing_structure_refinement    'SHELXL 2018/3 (Sheldrick, 2015)'
_computing_structure_solution      'olex2.solve 1.3 (Bourhis et al., 2015)'
_refine_diff_density_max           0.700
_refine_diff_density_min           -0.643
_refine_diff_density_rms           0.075
_refine_ls_extinction_coef         .
_refine_ls_extinction_method       none
_refine_ls_goodness_of_fit_ref     1.048
_refine_ls_hydrogen_treatment      constr
_refine_ls_matrix_type             full
_refine_ls_number_parameters       1029
_refine_ls_number_reflns           15973
_refine_ls_number_restraints       191
_refine_ls_R_factor_all            0.1361
_refine_ls_R_factor_gt             0.1046
_refine_ls_restrained_S_all        1.068
_refine_ls_shift/su_max            0.000
_refine_ls_shift/su_mean           0.000
_refine_ls_structure_factor_coef   Fsqd
_refine_ls_weighting_details      
 'w=1/[\s^2^(Fo^2^)+(0.1963P)^2^+8.7782P] where P=(Fo^2^+2Fc^2^)/3'
_refine_ls_weighting_scheme        calc
_refine_ls_wR_factor_gt            0.3171
_refine_ls_wR_factor_ref           0.3457
_refine_special_details            ?
_olex2_refinement_description
;
1. Fixed Uiso
 At 1.2 times of:
  All C(H) groups, All C(H,H) groups, All C(H,H,H,H) groups
 At 1.5 times of:
  All C(H,H,H) groups
2. Restrained distances
 C02U-C02Q = C020-C01J = C01O-C01J
 1.54 with sigma of 0.02
 C2-C1 = C5-C20 = C20-C12 = C3-C2 = C5-C02K
 1.54 with sigma of 0.02
 C4-C28
 1.54 with sigma of 0.02
 C02U-C02Q
 1.54 with sigma of 0.02
3. Rigid bond restraints
 C02U, C02Q, C28, C8, C4, C02P
 with sigma for 1-2 distances of 0.01 and sigma for 1-3 distances of 0.02
4. Uiso/Uaniso restraints and constraints
C4 \\sim C8 \\sim C02U \\sim C28 \\sim C02Q: within 2A with sigma of 0.01 and
sigma for terminal atoms of 0.02 within 2A
C12 \\sim C20 \\sim C3 \\sim C2: within 2A with sigma of 0.01 and sigma for
terminal atoms of 0.02 within 2A
C02Q \\sim N01Z: within 2A with sigma of 0.01 and sigma for terminal atoms of
0.02 within 2A
C02P \\sim C02L: within 2A with sigma of 0.01 and sigma for terminal atoms of
0.02 within 2A
Uanis(C02Q) \\sim Ueq, Uanis(C02U) \\sim Ueq, Uanis(C28) \\sim Ueq, Uanis(C4)
\\sim Ueq, Uanis(C8) \\sim Ueq: with sigma of 0.005 and sigma for terminal
atoms of 0.01
Uanis(C20) \\sim Ueq, Uanis(C12) \\sim Ueq, Uanis(C3) \\sim Ueq, Uanis(C2)
\\sim Ueq, Uanis(C5) \\sim Ueq, Uanis(C1) \\sim Ueq, Uanis(C02K) \\sim Ueq,
Uanis(F01V) \\sim Ueq, Uanis(F024) \\sim Ueq, Uanis(F1) \\sim Ueq, Uanis(F3)
\\sim Ueq, Uanis(C02P) \\sim Ueq: with sigma of 0.01 and sigma for terminal
atoms of 0.02
5. Others
 Fixed Sof: H02E(0.5) H02F(0.5) H02H(0.5) H02I(0.5) C1(0.6) H1A(0.6) H1B(0.6)
 C2(0.6) H2A(0.6) H2B(0.6) C3(0.6) H3A(0.6) H3B(0.6) H3C(0.6) C5(0.4) H5A(0.4)
 H5B(0.4) C20(0.4) H20A(0.4) H20B(0.4) C12(0.4) H12A(0.4) H12B(0.4) H12C(0.4)
 C4(0.5) H4A(0.5) H4B(0.5) H4C(0.5) H28A(0.5) H28B(0.5) H28C(0.5) H28D(0.5)
 C8(0.5) H8A(0.5) H8B(0.5) H8C(0.5)
6.a Ternary CH refined with riding coordinates:
 C00M(H00M), C00R(H00R), C018(H018), C01D(H01K)
6.b Secondary CH2 refined with riding coordinates:
 C014(H01A,H01B), C01B(H01I,H01J), C01H(H01L,H01M), C01J(H01N,H01O), C01M(H01R,
 H01S), C01O(H01T,H01U), C01P(H01V,H01W), C01Q(H01X,H01Y), C01R(H01Z,H),
 C01W(H2,HE), C020(H02A,H02B), C02K(H02E,H02F), C02K(H02H,H02I), C02M(H02K,
 H02M), C02O(H02N,H02O), C02Q(H02Q,H02R), C02T(H02S,H02T), C02U(H02U,H02V),
 C1(H1A,H1B), C2(H2A,H2B), C5(H5A,H5B), C20(H20A,H20B), C28(H28A,H28B),
 C28(H28C,H28D)
6.c Me refined with riding coordinates:
 C8(H8A,H8B,H8C)
6.d Aromatic/amide H refined with riding coordinates:
 C00G(H00G), C00N(H00N), C00U(H00U), C00V(H00V), C00W(H00W), C01K(H01P),
 C01L(H01Q), C01Y(H4), C025(H025), C023(H023), C02D(H02D), C02B(H02C),
 C02G(H02G), C02J(H02J), C02L(H02L), C02P(H02P)
6.e Fitted pentagon refined as free rotating group:
 C025(N00I,C023,C02D,N01Z)
6.f Idealised Me refined as rotating group:
 C015(H01C,H01D,H01E), C01A(H01F,H01G,H01H), C01S(H01,HA,HB), C01T(H1,HC,HD),
 C01X(H3,HF,HG), C02F(H02Z,HH,HI), C02X(H02W,H02X,H02Y), C02Y(H02,HJ,HK),
 C3(H3A,H3B,H3C), C12(H12A,H12B,H12C), C4(H4A,H4B,H4C)
;
_atom_sites_solution_hydrogens     geom
_atom_sites_solution_primary       iterative
_atom_sites_solution_secondary     ?
loop_
  _atom_site_label
  _atom_site_type_symbol
  _atom_site_fract_x
  _atom_site_fract_y
  _atom_site_fract_z
  _atom_site_U_iso_or_equiv
  _atom_site_adp_type
  _atom_site_occupancy
  _atom_site_site_symmetry_order
  _atom_site_calc_flag
  _atom_site_refinement_flags_posn
  _atom_site_refinement_flags_adp
  _atom_site_refinement_flags_occupancy
  _atom_site_disorder_assembly
  _atom_site_disorder_group
 O001 O 0.29603(17) 0.27341(15) 0.79434(9) 0.0547(7) Uani 1 1 d . . . . .
 O002 O 0.33150(18) 0.32744(17) 0.86085(9) 0.0586(7) Uani 1 1 d . . . . .
 O003 O 0.18592(19) 0.80514(15) 0.75564(10) 0.0607(8) Uani 1 1 d . . . . .
 O004 O 0.14434(19) 0.75224(16) 0.69007(10) 0.0607(8) Uani 1 1 d . . . . .
 O005 O 0.1588(2) 0.49753(18) 0.63457(9) 0.0646(8) Uani 1 1 d . . . . .
 O006 O 0.1968(2) 0.37442(16) 0.66223(9) 0.0613(8) Uani 1 1 d . . . . .
 O007 O 0.3337(2) 0.58414(18) 0.91438(9) 0.0655(8) Uani 1 1 d . . . . .
 F008 F 0.04202(17) -0.00444(19) 0.68787(11) 0.0892(9) Uani 1 1 d . . . . .
 F009 F 0.63686(19) 0.40772(17) 0.77319(13) 0.0978(11) Uani 1 1 d . . . . .
 O00A O 0.2996(2) 0.70715(18) 0.88536(10) 0.0688(8) Uani 1 1 d . . . . .
 N00B N 0.3515(2) 0.22082(19) 0.71878(11) 0.0520(8) Uani 1 1 d . . . . .
 F00C F 0.1463(2) 0.06304(18) 0.66068(12) 0.0985(10) Uani 1 1 d . . . . .
 N00D N 0.4253(2) 0.1211(2) 0.73980(12) 0.0574(9) Uani 1 1 d . . . . .
 F00E F 0.1494(3) -0.06764(19) 0.65918(14) 0.1142(13) Uani 1 1 d . . . . .
 F00F F 0.5783(3) 0.2916(2) 0.78312(15) 0.1220(14) Uani 1 1 d . . . . .
 C00G C 0.1014(2) 0.3813(2) 0.76220(13) 0.0461(9) Uani 1 1 d . . . . .
 H00G H 0.051859 0.400396 0.773476 0.055 Uiso 1 1 calc R U . . .
 F00H F 0.1739(2) -0.0034(3) 0.71973(13) 0.1130(12) Uani 1 1 d . . . . .
 C00J C 0.1109(2) 0.3924(2) 0.72050(13) 0.0473(9) Uani 1 1 d . . . . .
 C00K C 0.2356(2) 0.3163(2) 0.77066(13) 0.0478(9) Uani 1 1 d . . . . .
 C00L C 0.1620(2) 0.3431(2) 0.78825(13) 0.0466(9) Uani 1 1 d . . . . .
 C00M C 0.0376(2) 0.7062(2) 0.75373(14) 0.0540(10) Uani 1 1 d . . . . .
 H00M H 0.036387 0.758436 0.741147 0.065 Uiso 1 1 calc R U . . .
 C00N C 0.0414(2) 0.5724(2) 0.72026(13) 0.0490(9) Uani 1 1 d . . . . .
 H00N H 0.003364 0.554730 0.739413 0.059 Uiso 1 1 calc R U . . .
 C00O C 0.1859(3) 0.3662(2) 0.70435(13) 0.0492(9) Uani 1 1 d . . . . .
 C00P C 0.0711(2) 0.5205(2) 0.69181(13) 0.0497(9) Uani 1 1 d . . . . .
 C00Q C 0.0663(2) 0.6503(2) 0.72139(13) 0.0491(9) Uani 1 1 d . . . . .
 C00R C 0.1531(2) 0.3326(2) 0.83419(13) 0.0504(9) Uani 1 1 d . . . . .
 H00R H 0.184860 0.284966 0.842642 0.061 Uiso 1 1 calc R U . . .
 C00S C 0.1285(3) 0.5478(2) 0.66393(13) 0.0565(10) Uani 1 1 d . . . . .
 N00T N 0.3268(2) 0.8755(2) 0.82859(13) 0.0659(10) Uani 1 1 d . . . . .
 C00U C 0.1576(3) 0.4686(2) 0.86632(12) 0.0498(9) Uani 1 1 d . . . . .
 H00U H 0.098399 0.473024 0.859630 0.060 Uiso 1 1 calc R U . . .
 C00V C 0.0995(3) 0.6611(2) 0.82458(14) 0.0541(10) Uani 1 1 d . . . . .
 H00V H 0.050601 0.630068 0.826425 0.065 Uiso 1 1 calc R U . . .
 C00W C 0.4253(3) 0.1975(3) 0.73767(14) 0.0584(10) Uani 1 1 d . . . . .
 H00W H 0.470102 0.230015 0.747854 0.070 Uiso 1 1 calc R U . . .
 C00X C 0.1627(3) 0.6592(2) 0.85710(13) 0.0527(10) Uani 1 1 d . . . . .
 C00Y C 0.1795(3) 0.7523(2) 0.78772(14) 0.0554(10) Uani 1 1 d . . . . .
 C00Z C 0.1055(2) 0.7071(2) 0.78931(14) 0.0506(9) Uani 1 1 d . . . . .
 C010 C 0.2486(2) 0.3274(2) 0.72901(13) 0.0495(9) Uani 1 1 d . . . . .
 C011 C 0.2005(3) 0.5306(2) 0.88524(12) 0.0512(9) Uani 1 1 d . . . . .
 C012 C 0.2356(3) 0.7049(2) 0.85339(14) 0.0573(10) Uani 1 1 d . . . . .
 C013 C 0.3327(3) 0.4564(3) 0.88596(13) 0.0551(10) Uani 1 1 d . . . . .
 C014 C 0.3569(3) 0.3147(3) 0.82004(15) 0.0590(11) Uani 1 1 d . . . . .
 H01A H 0.367296 0.364881 0.807181 0.071 Uiso 1 1 calc R U . . .
 H01B H 0.411016 0.285940 0.821764 0.071 Uiso 1 1 calc R U . . .
 C015 C -0.0527(3) 0.6896(2) 0.76728(16) 0.0611(11) Uani 1 1 d . . . . .
 H01C H -0.093844 0.693797 0.743517 0.092 Uiso 1 1 calc R U . . .
 H01D H -0.066698 0.726808 0.788225 0.092 Uiso 1 1 calc R U . . .
 H01E H -0.054564 0.637693 0.778647 0.092 Uiso 1 1 calc R U . . .
 C016 C 0.1986(2) 0.3996(2) 0.85672(12) 0.0488(9) Uani 1 1 d . . . . .
 N017 N 0.1598(3) 0.7032(3) 0.60051(14) 0.0792(12) Uani 1 1 d . . . . .
 C018 C 0.0460(3) 0.4353(2) 0.69195(14) 0.0546(10) Uani 1 1 d . . . . .
 H018 H 0.051886 0.415312 0.663580 0.066 Uiso 1 1 calc R U . . .
 C019 C 0.2450(3) 0.7513(2) 0.81892(15) 0.0575(11) Uani 1 1 d . . . . .
 C01A C 0.0607(3) 0.3212(3) 0.84561(15) 0.0597(11) Uani 1 1 d . . . . .
 H01F H 0.025968 0.364440 0.835169 0.090 Uiso 1 1 calc R U . . .
 H01G H 0.059406 0.318541 0.875525 0.090 Uiso 1 1 calc R U . . .
 H01H H 0.038204 0.273489 0.833380 0.090 Uiso 1 1 calc R U . . .
 C01B C 0.3297(3) 0.3011(2) 0.71018(16) 0.0607(11) Uani 1 1 d . . . . .
 H01I H 0.322752 0.308440 0.680075 0.073 Uiso 1 1 calc R U . . .
 H01J H 0.377328 0.333933 0.720860 0.073 Uiso 1 1 calc R U . . .
 C01C C 0.2864(3) 0.3947(2) 0.86713(12) 0.0515(9) Uani 1 1 d . . . . .
 C01D C 0.1552(3) 0.6065(2) 0.89416(14) 0.0590(10) Uani 1 1 d . . . . .
 H01K H 0.187348 0.631068 0.918147 0.071 Uiso 1 1 calc R U . . .
 C01E C 0.1216(3) 0.6747(2) 0.69253(14) 0.0521(10) Uani 1 1 d . . . . .
 C01F C 0.2876(3) 0.5243(3) 0.89446(12) 0.0547(10) Uani 1 1 d . . . . .
 C01G C 0.1533(3) 0.6236(3) 0.66297(14) 0.0582(10) Uani 1 1 d . . . . .
 C01H C 0.2120(3) 0.7782(3) 0.71760(15) 0.0618(11) Uani 1 1 d . . . . .
 H01L H 0.252611 0.735601 0.722887 0.074 Uiso 1 1 calc R U . . .
 H01M H 0.242185 0.820033 0.704243 0.074 Uiso 1 1 calc R U . . .
 C01J C 0.5739(3) 0.0806(3) 0.73245(16) 0.0679(12) Uani 1 1 d D . . . .
 H01N H 0.588960 0.135085 0.728616 0.081 Uiso 1 1 calc R U . . .
 H01O H 0.559252 0.058178 0.705022 0.081 Uiso 1 1 calc R U . . .
 C01K C 0.3492(3) 0.0945(3) 0.72132(16) 0.0639(11) Uani 1 1 d . . . . .
 H01P H 0.332382 0.042521 0.718028 0.077 Uiso 1 1 calc R U . . .
 C01L C 0.3033(3) 0.1571(2) 0.70886(15) 0.0603(11) Uani 1 1 d . . . . .
 H01Q H 0.247888 0.156810 0.695655 0.072 Uiso 1 1 calc R U . . .
 C01M C 0.2258(3) 0.4470(3) 0.64818(15) 0.0667(12) Uani 1 1 d . . . . .
 H01R H 0.260653 0.471932 0.670778 0.080 Uiso 1 1 calc R U . . .
 H01S H 0.262632 0.438257 0.625330 0.080 Uiso 1 1 calc R U . . .
 N01N N 0.3065(4) 0.9985(2) 0.83152(17) 0.0892(14) Uani 1 1 d . . . . .
 C01O C 0.4966(3) 0.0758(3) 0.75819(17) 0.0765(14) Uani 1 1 d D . . . .
 H01T H 0.478950 0.021594 0.760382 0.092 Uiso 1 1 calc R U . . .
 H01U H 0.512293 0.094934 0.786233 0.092 Uiso 1 1 calc R U . . .
 C01P C 0.4270(3) 0.4486(3) 0.89633(14) 0.0641(11) Uani 1 1 d . . . . .
 H01V H 0.453444 0.423554 0.873219 0.077 Uiso 1 1 calc R U . . .
 H01W H 0.452411 0.500207 0.900167 0.077 Uiso 1 1 calc R U . . .
 C01Q C 0.2104(3) 0.6562(3) 0.63126(16) 0.0718(13) Uani 1 1 d . . . . .
 H01X H 0.255365 0.688206 0.645252 0.086 Uiso 1 1 calc R U . . .
 H01Y H 0.238061 0.613646 0.617226 0.086 Uiso 1 1 calc R U . . .
 C01R C 0.3271(3) 0.7956(2) 0.81323(16) 0.0620(11) Uani 1 1 d . . . . .
 H01Z H 0.374962 0.767790 0.827663 0.074 Uiso 1 1 calc R U . . .
 H H 0.337123 0.796468 0.783657 0.074 Uiso 1 1 calc R U . . .
 C01S C -0.0463(3) 0.4214(3) 0.70199(17) 0.0651(12) Uani 1 1 d . . . . .
 H01 H -0.057143 0.366121 0.703080 0.098 Uiso 1 1 calc R U . . .
 HA H -0.084759 0.444675 0.680659 0.098 Uiso 1 1 calc R U . . .
 HB H -0.055973 0.444433 0.728612 0.098 Uiso 1 1 calc R U . . .
 C01T C 0.0623(3) 0.5954(3) 0.90578(17) 0.0744(14) Uani 1 1 d . . . . .
 H1 H 0.036740 0.645569 0.910442 0.112 Uiso 1 1 calc R U . . .
 HC H 0.061895 0.564610 0.930851 0.112 Uiso 1 1 calc R U . . .
 HD H 0.029597 0.569098 0.883375 0.112 Uiso 1 1 calc R U . . .
 F01V F 0.5342(4) 0.4009(4) 0.8152(2) 0.200(3) Uani 1 1 d . U . . .
 C01W C 0.3592(3) 0.6450(3) 0.88853(16) 0.0666(12) Uani 1 1 d . . . . .
 H2 H 0.366310 0.624311 0.860759 0.080 Uiso 1 1 calc R U . . .
 HE H 0.414901 0.664802 0.899554 0.080 Uiso 1 1 calc R U . . .
 C01X C 0.7281(3) 0.0423(3) 0.72801(18) 0.0746(13) Uani 1 1 d . . . . .
 H3 H 0.716108 0.016040 0.701728 0.112 Uiso 1 1 calc R U . . .
 HF H 0.776353 0.017588 0.743185 0.112 Uiso 1 1 calc R U . . .
 HG H 0.741765 0.096127 0.723007 0.112 Uiso 1 1 calc R U . . .
 C01Y C 0.2837(3) 0.9345(3) 0.81075(18) 0.0720(13) Uani 1 1 d . . . . .
 H4 H 0.244057 0.931434 0.787573 0.086 Uiso 1 1 calc R U . . .
 C020 C 0.6508(3) 0.0379(3) 0.75299(18) 0.0774(14) Uani 1 1 d D . . . .
 H02A H 0.664969 0.060188 0.780488 0.093 Uiso 1 1 calc R U . . .
 H02B H 0.635513 -0.016571 0.756752 0.093 Uiso 1 1 calc R U . . .
 F021 F 0.5000(4) 0.3797(3) 0.7529(2) 0.182(3) Uani 1 1 d . . . . .
 N022 N 0.0955(4) 0.8016(4) 0.57018(18) 0.1067(18) Uani 1 1 d . . . . .
 F024 F 0.5926(4) 1.0926(4) 0.8583(2) 0.197(3) Uani 1 1 d . U . . .
 C025 C 0.4828(3) 0.3313(2) 0.93286(9) 0.0956(19) Uani 1 1 d G . . . .
 H025 H 0.500891 0.304038 0.909867 0.115 Uiso 1 1 calc R U . . .
 N00I N 0.4439(2) 0.40558(19) 0.93194(8) 0.0727(11) Uani 1 1 d G . . . .
 C023 C 0.4266(3) 0.4255(2) 0.97313(10) 0.0867(17) Uani 1 1 d G . . . .
 H023 H 0.401026 0.471669 0.981474 0.104 Uiso 1 1 calc R U . . .
 C02D C 0.4548(3) 0.3635(3) 0.99952(7) 0.116(2) Uani 1 1 d G . . . .
 H02D H 0.451177 0.361420 1.028390 0.139 Uiso 1 1 calc R U . . .
 N01Z N 0.4896(3) 0.3053(2) 0.97463(11) 0.1174(19) Uani 1 1 d G U . . .
 B026 B 0.1293(4) -0.0041(3) 0.6817(2) 0.0668(14) Uani 1 1 d . . . . .
 F027 F 0.4759(5) 1.1600(4) 0.8518(3) 0.202(3) Uani 1 1 d . . . . .
 F028 F 0.5873(5) 1.1988(4) 0.8937(2) 0.205(3) Uani 1 1 d . . . . .
 B029 B 0.5666(4) 0.3701(4) 0.7832(3) 0.091(2) Uani 1 1 d . . . . .
 C02B C 0.1496(5) 0.7799(4) 0.60101(19) 0.0982(19) Uani 1 1 d . . . . .
 H02C H 0.176977 0.813579 0.620560 0.118 Uiso 1 1 calc R U . . .
 F02E F 0.4988(7) 1.1022(6) 0.9101(3) 0.256(5) Uani 1 1 d . . . . .
 C02F C 0.6640(6) 0.5148(6) 0.8769(3) 0.132(3) Uani 1 1 d . . . . .
 H02Z H 0.681638 0.471203 0.860610 0.199 Uiso 1 1 calc R U . . .
 HH H 0.710052 0.552495 0.879637 0.199 Uiso 1 1 calc R U . . .
 HI H 0.613565 0.538619 0.863122 0.199 Uiso 1 1 calc R U . . .
 C02G C 0.3667(6) 0.9791(4) 0.8616(3) 0.118(3) Uani 1 1 d . . . . .
 H02G H 0.395122 1.013696 0.880337 0.141 Uiso 1 1 calc R U . . .
 C02H C 0.6449(5) 0.4889(6) 0.9165(3) 0.127(3) Uani 1 1 d . . . . .
 N02I N 0.6286(6) 0.4679(6) 0.9494(3) 0.158(3) Uani 1 1 d . . . . .
 C02J C 0.3794(5) 0.9033(4) 0.8604(2) 0.110(2) Uani 1 1 d . . . . .
 H02J H 0.417373 0.874376 0.878063 0.132 Uiso 1 1 calc R U . . .
 C02K C 0.2738(5) 1.0771(3) 0.8213(2) 0.104(2) Uani 1 1 d D U . . .
 H02E H 0.262672 1.081166 0.791168 0.124 Uiso 0.5 1 calc R U P A 1
 H02F H 0.318201 1.115015 0.829790 0.124 Uiso 0.5 1 calc R U P A 1
 H02H H 0.225357 1.074069 0.800435 0.124 Uiso 0.5 1 calc R U P B 2
 H02I H 0.318867 1.108532 0.810051 0.124 Uiso 0.5 1 calc R U P B 2
 C02L C 0.1080(6) 0.6764(5) 0.5692(2) 0.125(3) Uani 1 1 d . U . . .
 H02L H 0.099588 0.624013 0.562212 0.150 Uiso 1 1 calc R U . . .
 C02M C 0.1371(6) 0.9200(5) 0.5314(3) 0.123(3) Uani 1 1 d . . . . .
 H02K H 0.195715 0.911393 0.543301 0.148 Uiso 1 1 calc R U . . .
 H02M H 0.131206 0.894123 0.504395 0.148 Uiso 1 1 calc R U . . .
 B02N B 0.5648(5) 0.7439(7) 0.8876(3) 0.117(3) Uani 1 1 d . . . . .
 C02O C 0.0735(7) 0.8841(6) 0.5601(3) 0.154(4) Uani 1 1 d . . . . .
 H02N H 0.074142 0.914150 0.585862 0.185 Uiso 1 1 calc R U . . .
 H02O H 0.015539 0.886674 0.546612 0.185 Uiso 1 1 calc R U . . .
 C02P C 0.0704(7) 0.7360(7) 0.5497(3) 0.145(3) Uani 1 1 d . U . . .
 H02P H 0.032732 0.733314 0.525758 0.174 Uiso 1 1 calc R U . . .
 C02Q C 0.5361(6) 0.2389(6) 0.9881(3) 0.146(3) Uani 1 1 d D U . . .
 H02Q H 0.530206 0.199125 0.966427 0.175 Uiso 1 1 calc R U . . .
 H02R H 0.511962 0.218171 1.012941 0.175 Uiso 1 1 calc R U . . .
 B02R B 0.5459(8) 1.1375(7) 0.8785(4) 0.123(3) Uani 1 1 d . . . . .
 C02T C 0.1221(8) 1.0067(6) 0.5254(3) 0.158(4) Uani 1 1 d . . . . .
 H02S H 0.061772 1.015588 0.516387 0.190 Uiso 1 1 calc R U . . .
 H02T H 0.133811 1.033154 0.552055 0.190 Uiso 1 1 calc R U . . .
 C02U C 0.6338(7) 0.2573(8) 0.9981(4) 0.182(3) Uani 1 1 d D U . . .
 H02U H 0.657853 0.277008 0.972940 0.218 Uiso 1 1 calc R U . . .
 H02V H 0.639212 0.298238 1.019077 0.218 Uiso 1 1 calc R U . . .
 C02V C -0.1142(9) 0.7216(10) 0.9433(5) 0.193(5) Uani 1 1 d . . . . .
 C02X C 0.1767(9) 1.0402(7) 0.4946(4) 0.188(5) Uani 1 1 d . . . . .
 H02W H 0.235753 1.025018 0.501294 0.282 Uiso 1 1 calc R U . . .
 H02X H 0.172238 1.096156 0.495158 0.282 Uiso 1 1 calc R U . . .
 H02Y H 0.157998 1.021270 0.467241 0.282 Uiso 1 1 calc R U . . .
 C02Y C -0.1641(11) 0.7186(9) 0.9062(4) 0.230(7) Uani 1 1 d . . . . .
 H02 H -0.195302 0.670036 0.904520 0.345 Uiso 1 1 calc R U . . .
 HJ H -0.127537 0.722185 0.883287 0.345 Uiso 1 1 calc R U . . .
 HK H -0.204311 0.761378 0.904930 0.345 Uiso 1 1 calc R U . . .
 N02Z N -0.0768(13) 0.7211(16) 0.9728(5) 0.380(15) Uani 1 1 d . . . . .
 C1 C 0.1932(9) 1.0973(7) 0.8416(4) 0.101(3) Uani 0.6 1 d D U P C 1
 H1A H 0.148970 1.059162 0.833200 0.121 Uiso 0.6 1 calc R U P C 1
 H1B H 0.173008 1.147974 0.831406 0.121 Uiso 0.6 1 calc R U P C 1
 C2 C 0.2031(12) 1.1000(16) 0.8891(5) 0.177(5) Uani 0.6 1 d D U P C 1
 H2A H 0.237609 1.144057 0.899486 0.212 Uiso 0.6 1 calc R U P C 1
 H2B H 0.226378 1.051718 0.901145 0.212 Uiso 0.6 1 calc R U P C 1
 C3 C 0.1024(11) 1.1108(13) 0.8959(7) 0.163(5) Uani 0.6 1 d D U P C 1
 H3A H 0.075075 1.139188 0.872735 0.244 Uiso 0.6 1 calc R U P C 1
 H3B H 0.096079 1.139252 0.921375 0.244 Uiso 0.6 1 calc R U P C 1
 H3C H 0.075674 1.060323 0.897761 0.244 Uiso 0.6 1 calc R U P C 1
 C5 C 0.2449(16) 1.1141(13) 0.8615(7) 0.130(7) Uani 0.4 1 d D U P C 2
 H5A H 0.291149 1.109060 0.883408 0.156 Uiso 0.4 1 calc R U P C 2
 H5B H 0.234472 1.169433 0.856761 0.156 Uiso 0.4 1 calc R U P C 2
 C20 C 0.1637(19) 1.0767(18) 0.8761(10) 0.167(6) Uani 0.4 1 d D U P C 2
 H20A H 0.172179 1.022900 0.885117 0.201 Uiso 0.4 1 calc R U P C 2
 H20B H 0.114473 1.080703 0.855730 0.201 Uiso 0.4 1 calc R U P C 2
 C12 C 0.159(2) 1.1380(19) 0.9150(9) 0.177(7) Uani 0.4 1 d D U P C 2
 H12A H 0.191653 1.117527 0.939251 0.265 Uiso 0.4 1 calc R U P C 2
 H12B H 0.099887 1.145115 0.921298 0.265 Uiso 0.4 1 calc R U P C 2
 H12C H 0.183095 1.187374 0.907482 0.265 Uiso 0.4 1 calc R U P C 2
 F1 F 0.5254(3) 0.7364(4) 0.85078(14) 0.158(2) Uani 1 1 d . U . . .
 F2 F 0.5130(3) 0.7762(4) 0.91347(16) 0.1519(19) Uani 1 1 d . . . . .
 F3 F 0.6394(4) 0.7783(6) 0.88524(19) 0.226(4) Uani 1 1 d . U . . .
 F4 F 0.5753(6) 0.6716(6) 0.9073(2) 0.241(4) Uani 1 1 d . . . . .
 C4 C 0.644(2) 0.1244(17) 1.0388(9) 0.232(8) Uani 0.5 1 d D U P D 1
 H4A H 0.620520 0.147915 1.062698 0.348 Uiso 0.5 1 calc R U P D 1
 H4B H 0.686746 0.085952 1.048143 0.348 Uiso 0.5 1 calc R U P D 1
 H4C H 0.599062 0.099656 1.021620 0.348 Uiso 0.5 1 calc R U P D 1
 C28 C 0.6866(11) 0.1861(10) 1.0140(5) 0.217(4) Uani 1 1 d D U . . .
 H28A H 0.708626 0.160760 0.989794 0.260 Uiso 0.5 1 calc R U P D 1
 H28B H 0.736247 0.205506 1.031028 0.260 Uiso 0.5 1 calc R U P D 1
 H28C H 0.654955 0.161916 1.035673 0.260 Uiso 0.5 1 calc R U P D 2
 H28D H 0.686275 0.149089 0.991006 0.260 Uiso 0.5 1 calc R U P D 2
 C8 C 0.777(2) 0.1942(18) 1.0309(10) 0.217(7) Uani 0.5 1 d . U P D 2
 H8A H 0.799500 0.143755 1.039226 0.325 Uiso 0.5 1 calc R U P D 2
 H8B H 0.811261 0.215580 1.009695 0.325 Uiso 0.5 1 calc R U P D 2
 H8C H 0.779721 0.228497 1.054674 0.325 Uiso 0.5 1 calc R U P D 2

loop_
  _atom_site_aniso_label
  _atom_site_aniso_U_11
  _atom_site_aniso_U_22
  _atom_site_aniso_U_33
  _atom_site_aniso_U_23
  _atom_site_aniso_U_13
  _atom_site_aniso_U_12
 O001 0.0456(15) 0.0422(14) 0.0764(18) 0.0013(13) 0.0059(13) 0.0094(12)
 O002 0.0526(16) 0.0535(16) 0.0694(18) 0.0078(13) 0.0021(14) 0.0084(13)
 O003 0.0597(18) 0.0346(13) 0.088(2) 0.0109(14) 0.0089(15) -0.0032(12)
 O004 0.0527(17) 0.0418(14) 0.087(2) 0.0169(14) 0.0035(15) -0.0031(12)
 O005 0.074(2) 0.0631(18) 0.0576(17) 0.0029(14) 0.0079(14) 0.0090(16)
 O006 0.074(2) 0.0485(16) 0.0623(17) -0.0048(13) 0.0118(14) 0.0062(14)
 O007 0.0679(19) 0.0649(18) 0.0624(18) -0.0013(14) -0.0038(15) -0.0137(15)
 F008 0.0512(15) 0.085(2) 0.133(3) -0.0039(18) 0.0161(16) -0.0072(14)
 F009 0.0644(18) 0.0621(17) 0.171(3) -0.0118(19) 0.0366(19) -0.0112(14)
 O00A 0.076(2) 0.0524(17) 0.076(2) -0.0110(15) -0.0027(17) -0.0093(15)
 N00B 0.0405(18) 0.0446(17) 0.072(2) -0.0070(15) 0.0107(15) 0.0053(14)
 F00C 0.098(2) 0.0673(18) 0.132(3) 0.0174(18) 0.026(2) -0.0125(16)
 N00D 0.0429(19) 0.055(2) 0.076(2) 0.0002(17) 0.0113(16) 0.0091(15)
 F00E 0.126(3) 0.067(2) 0.155(3) -0.019(2) 0.044(3) 0.0123(19)
 F00F 0.109(3) 0.085(2) 0.174(4) -0.011(2) 0.023(3) -0.036(2)
 C00G 0.0372(19) 0.0316(17) 0.070(2) -0.0034(16) 0.0070(17) 0.0014(14)
 F00H 0.078(2) 0.134(3) 0.124(3) 0.014(2) -0.013(2) -0.013(2)
 C00J 0.044(2) 0.0333(17) 0.065(2) -0.0053(16) 0.0030(17) -0.0015(15)
 C00K 0.043(2) 0.0356(18) 0.065(2) 0.0006(16) 0.0047(17) 0.0029(15)
 C00L 0.0397(19) 0.0307(17) 0.070(2) -0.0026(16) 0.0075(17) -0.0030(15)
 C00M 0.043(2) 0.0330(18) 0.087(3) 0.0112(18) 0.010(2) 0.0045(15)
 C00N 0.0385(19) 0.0384(19) 0.070(2) 0.0058(17) 0.0009(17) -0.0017(15)
 C00O 0.049(2) 0.0343(18) 0.064(2) -0.0054(16) 0.0062(18) 0.0027(16)
 C00P 0.041(2) 0.0419(19) 0.065(2) 0.0061(18) -0.0019(17) -0.0002(16)
 C00Q 0.0376(19) 0.0353(18) 0.074(3) 0.0101(17) 0.0038(18) 0.0044(15)
 C00R 0.044(2) 0.0408(19) 0.068(2) 0.0072(17) 0.0082(18) 0.0006(16)
 C00S 0.056(2) 0.051(2) 0.063(2) 0.0039(19) 0.0044(19) 0.0063(19)
 N00T 0.059(2) 0.047(2) 0.091(3) -0.0051(18) 0.0030(19) -0.0154(17)
 C00U 0.044(2) 0.050(2) 0.056(2) 0.0016(17) 0.0082(17) -0.0034(17)
 C00V 0.049(2) 0.0355(19) 0.079(3) -0.0042(18) 0.015(2) 0.0015(16)
 C00W 0.047(2) 0.053(2) 0.076(3) -0.009(2) 0.012(2) 0.0017(19)
 C00X 0.054(2) 0.041(2) 0.064(2) -0.0056(17) 0.0144(19) -0.0009(17)
 C00Y 0.053(2) 0.0373(19) 0.077(3) 0.0004(18) 0.013(2) 0.0032(17)
 C00Z 0.044(2) 0.0334(18) 0.076(3) 0.0000(17) 0.0125(18) 0.0021(15)
 C010 0.043(2) 0.0337(18) 0.073(3) -0.0038(17) 0.0123(18) 0.0011(15)
 C011 0.054(2) 0.049(2) 0.052(2) 0.0014(17) 0.0112(18) 0.0003(18)
 C012 0.061(3) 0.042(2) 0.069(3) -0.0086(19) 0.004(2) -0.0050(18)
 C013 0.052(2) 0.059(2) 0.055(2) 0.0026(19) 0.0054(18) -0.0029(19)
 C014 0.043(2) 0.055(2) 0.080(3) 0.003(2) 0.009(2) 0.0069(18)
 C015 0.045(2) 0.043(2) 0.097(3) 0.009(2) 0.013(2) 0.0069(17)
 C016 0.044(2) 0.047(2) 0.056(2) 0.0074(17) 0.0086(17) -0.0027(16)
 N017 0.092(3) 0.077(3) 0.070(3) 0.015(2) 0.015(2) -0.002(2)
 C018 0.049(2) 0.043(2) 0.071(3) -0.0004(18) -0.0048(19) -0.0030(17)
 C019 0.048(2) 0.0377(19) 0.087(3) -0.004(2) 0.011(2) -0.0061(17)
 C01A 0.046(2) 0.056(2) 0.078(3) 0.007(2) 0.013(2) -0.0099(18)
 C01B 0.055(2) 0.039(2) 0.090(3) 0.001(2) 0.024(2) 0.0077(18)
 C01C 0.050(2) 0.050(2) 0.055(2) 0.0039(18) 0.0098(18) 0.0022(18)
 C01D 0.066(3) 0.052(2) 0.060(2) -0.0075(19) 0.016(2) -0.001(2)
 C01E 0.046(2) 0.0362(19) 0.074(3) 0.0135(18) 0.0028(19) 0.0021(16)
 C01F 0.058(3) 0.059(2) 0.047(2) -0.0022(18) 0.0047(18) -0.010(2)
 C01G 0.048(2) 0.060(3) 0.068(3) 0.017(2) 0.0062(19) -0.0004(19)
 C01H 0.052(2) 0.050(2) 0.084(3) 0.011(2) 0.010(2) -0.0039(19)
 C01J 0.052(3) 0.066(3) 0.087(3) 0.008(2) 0.009(2) 0.017(2)
 C01K 0.054(3) 0.044(2) 0.094(3) -0.008(2) 0.008(2) -0.0001(19)
 C01L 0.051(2) 0.048(2) 0.081(3) -0.007(2) -0.001(2) -0.0003(19)
 C01M 0.069(3) 0.064(3) 0.070(3) 0.004(2) 0.020(2) 0.003(2)
 N01N 0.105(4) 0.052(2) 0.114(4) -0.009(2) 0.025(3) -0.018(2)
 C01O 0.061(3) 0.084(3) 0.085(3) 0.012(3) 0.011(2) 0.024(3)
 C01P 0.052(2) 0.078(3) 0.062(3) 0.004(2) -0.002(2) -0.007(2)
 C01Q 0.068(3) 0.070(3) 0.079(3) 0.018(2) 0.016(2) -0.001(2)
 C01R 0.056(3) 0.045(2) 0.085(3) -0.002(2) 0.008(2) -0.0070(19)
 C01S 0.050(2) 0.052(2) 0.093(3) 0.004(2) -0.001(2) -0.0018(19)
 C01T 0.078(3) 0.067(3) 0.082(3) -0.001(2) 0.036(3) 0.007(2)
 F01V 0.179(5) 0.215(6) 0.223(6) -0.120(5) 0.128(5) -0.087(4)
 C01W 0.060(3) 0.063(3) 0.076(3) 0.001(2) -0.005(2) -0.012(2)
 C01X 0.056(3) 0.067(3) 0.100(4) 0.004(3) 0.004(2) 0.006(2)
 C01Y 0.067(3) 0.048(3) 0.102(4) -0.008(2) 0.015(3) -0.009(2)
 C020 0.054(3) 0.082(3) 0.097(4) 0.013(3) 0.008(2) 0.020(2)
 F021 0.112(4) 0.133(4) 0.292(7) -0.003(4) -0.056(4) -0.026(3)
 N022 0.120(4) 0.107(4) 0.094(4) 0.042(3) 0.005(3) 0.021(3)
 F024 0.146(5) 0.205(6) 0.234(6) -0.096(5) -0.029(4) 0.041(4)
 C025 0.108(5) 0.110(5) 0.066(3) 0.003(3) -0.010(3) 0.023(4)
 N00I 0.067(2) 0.089(3) 0.060(2) -0.009(2) -0.0056(18) 0.006(2)
 C023 0.076(3) 0.118(5) 0.065(3) -0.013(3) -0.003(3) 0.015(3)
 C02D 0.136(6) 0.142(6) 0.068(4) 0.000(4) -0.003(4) 0.044(5)
 N01Z 0.160(5) 0.120(4) 0.070(3) 0.016(3) -0.002(3) 0.036(4)
 B026 0.053(3) 0.053(3) 0.096(4) 0.001(3) 0.013(3) -0.010(2)
 F027 0.149(5) 0.177(6) 0.279(8) 0.025(6) 0.001(5) 0.038(4)
 F028 0.199(6) 0.200(6) 0.222(7) -0.107(5) 0.060(5) -0.065(5)
 B029 0.069(4) 0.060(3) 0.149(7) -0.017(4) 0.042(4) -0.008(3)
 C02B 0.138(6) 0.080(4) 0.077(4) 0.018(3) 0.011(4) 0.012(4)
 F02E 0.340(12) 0.240(9) 0.189(7) -0.030(6) 0.016(7) -0.152(9)
 C02F 0.117(6) 0.168(8) 0.116(6) -0.003(5) 0.036(5) -0.016(6)
 C02G 0.129(6) 0.070(4) 0.150(7) -0.025(4) -0.026(5) -0.015(4)
 C02H 0.079(4) 0.179(9) 0.123(7) -0.020(6) 0.013(4) -0.015(5)
 N02I 0.148(7) 0.212(9) 0.116(5) 0.000(6) 0.026(5) -0.039(6)
 C02J 0.113(5) 0.078(4) 0.134(6) -0.016(4) -0.032(4) -0.009(4)
 C02K 0.138(5) 0.052(3) 0.125(5) 0.001(3) 0.039(4) -0.002(3)
 C02L 0.163(6) 0.108(5) 0.100(5) 0.021(4) -0.027(5) -0.033(5)
 C02M 0.141(7) 0.104(5) 0.125(6) 0.028(4) 0.011(5) 0.024(5)
 B02N 0.070(4) 0.194(10) 0.088(5) 0.047(6) 0.024(4) 0.007(5)
 C02O 0.194(10) 0.148(8) 0.124(6) 0.066(6) 0.030(6) 0.074(7)
 C02P 0.163(6) 0.150(6) 0.116(5) 0.028(5) -0.031(5) -0.023(5)
 C02Q 0.166(4) 0.143(4) 0.129(4) 0.009(3) 0.003(3) 0.022(4)
 B02R 0.142(9) 0.104(6) 0.125(7) -0.028(6) 0.014(7) -0.008(7)
 C02T 0.218(11) 0.123(7) 0.138(7) 0.027(6) 0.043(7) 0.007(7)
 C02U 0.183(5) 0.183(5) 0.179(5) -0.002(4) 0.005(4) 0.016(4)
 C02V 0.151(10) 0.265(16) 0.158(11) -0.040(10) -0.022(8) 0.032(10)
 C02X 0.214(12) 0.166(10) 0.194(11) 0.041(8) 0.090(10) 0.012(9)
 C02Y 0.247(16) 0.241(16) 0.188(12) -0.033(11) -0.087(12) 0.059(13)
 N02Z 0.32(2) 0.61(4) 0.194(13) -0.134(18) -0.120(14) 0.09(2)
 C1 0.102(7) 0.077(5) 0.120(7) -0.005(5) -0.012(6) 0.008(5)
 C2 0.169(8) 0.186(8) 0.179(8) 0.000(7) 0.043(7) 0.024(7)
 C3 0.140(9) 0.177(10) 0.177(10) 0.002(8) 0.049(8) 0.018(8)
 C5 0.139(10) 0.113(10) 0.141(10) 0.009(8) 0.023(9) 0.003(8)
 C20 0.158(9) 0.175(9) 0.172(8) -0.003(7) 0.036(7) 0.013(7)
 C12 0.167(11) 0.187(11) 0.180(11) -0.001(10) 0.040(10) 0.021(10)
 F1 0.103(3) 0.275(7) 0.096(3) 0.020(3) 0.018(2) -0.002(4)
 F2 0.132(4) 0.194(5) 0.134(4) -0.018(3) 0.045(3) -0.023(4)
 F3 0.108(4) 0.421(11) 0.150(4) 0.045(6) 0.024(3) -0.082(5)
 F4 0.280(9) 0.270(9) 0.174(6) 0.088(6) 0.037(6) 0.114(8)
 C4 0.236(11) 0.224(10) 0.236(11) 0.002(8) 0.018(8) -0.001(8)
 C28 0.216(5) 0.214(5) 0.218(5) 0.004(4) 0.005(4) 0.017(4)
 C8 0.210(9) 0.221(11) 0.219(11) -0.004(9) 0.014(8) 0.010(8)

_geom_special_details
;
 All esds (except the esd in the dihedral angle between two l.s. planes)
 are estimated using the full covariance matrix.  The cell esds are taken
 into account individually in the estimation of esds in distances, angles
 and torsion angles; correlations between esds in cell parameters are only
 used when they are defined by crystal symmetry.  An approximate (isotropic)
 treatment of cell esds is used for estimating esds involving l.s. planes.
;
loop_
  _geom_bond_atom_site_label_1
  _geom_bond_atom_site_label_2
  _geom_bond_distance
  _geom_bond_site_symmetry_2
  _geom_bond_publ_flag
 O001 C00K 1.388(5) . ?
 O001 C014 1.412(5) . ?
 O002 C014 1.422(5) . ?
 O002 C01C 1.382(5) . ?
 O003 C00Y 1.391(5) . ?
 O003 C01H 1.402(6) . ?
 O004 C01E 1.390(5) . ?
 O004 C01H 1.407(6) . ?
 O005 C00S 1.394(5) . ?
 O005 C01M 1.411(6) . ?
 O006 C00O 1.392(5) . ?
 O006 C01M 1.418(6) . ?
 O007 C01F 1.392(5) . ?
 O007 C01W 1.417(6) . ?
 F008 B026 1.395(6) . ?
 F009 B029 1.337(7) . ?
 O00A C012 1.388(6) . ?
 O00A C01W 1.422(6) . ?
 N00B C00W 1.330(6) . ?
 N00B C01B 1.450(5) . ?
 N00B C01L 1.360(5) . ?
 F00C B026 1.379(6) . ?
 N00D C00W 1.320(6) . ?
 N00D C01K 1.374(6) . ?
 N00D C01O 1.455(6) . ?
 F00E B026 1.366(7) . ?
 F00F B029 1.368(8) . ?
 C00G H00G 0.9400 . ?
 C00G C00J 1.380(6) . ?
 C00G C00L 1.389(5) . ?
 F00H B026 1.371(7) . ?
 C00J C00O 1.394(6) . ?
 C00J C018 1.516(6) . ?
 C00K C00L 1.399(5) . ?
 C00K C010 1.389(6) . ?
 C00L C00R 1.513(6) . ?
 C00M H00M 0.9900 . ?
 C00M C00Q 1.514(6) . ?
 C00M C00Z 1.511(6) . ?
 C00M C015 1.535(6) . ?
 C00N H00N 0.9400 . ?
 C00N C00P 1.388(6) . ?
 C00N C00Q 1.399(5) . ?
 C00O C010 1.392(6) . ?
 C00P C00S 1.399(6) . ?
 C00P C018 1.524(5) . ?
 C00Q C01E 1.382(6) . ?
 C00R H00R 0.9900 . ?
 C00R C016 1.517(6) . ?
 C00R C01A 1.529(6) . ?
 C00S C01G 1.367(6) . ?
 N00T C01R 1.467(6) . ?
 N00T C01Y 1.331(7) . ?
 N00T C02J 1.358(8) . ?
 C00U H00U 0.9400 . ?
 C00U C011 1.383(6) . ?
 C00U C016 1.399(6) . ?
 C00V H00V 0.9400 . ?
 C00V C00X 1.392(6) . ?
 C00V C00Z 1.398(6) . ?
 C00W H00W 0.9400 . ?
 C00X C012 1.399(6) . ?
 C00X C01D 1.516(6) . ?
 C00Y C00Z 1.401(6) . ?
 C00Y C019 1.386(6) . ?
 C010 C01B 1.516(5) . ?
 C011 C01D 1.527(6) . ?
 C011 C01F 1.379(6) . ?
 C012 C019 1.389(6) . ?
 C013 C01C 1.403(6) . ?
 C013 C01F 1.405(6) . ?
 C013 C01P 1.496(6) . ?
 C014 H01A 0.9800 . ?
 C014 H01B 0.9800 . ?
 C015 H01C 0.9700 . ?
 C015 H01D 0.9700 . ?
 C015 H01E 0.9700 . ?
 C016 C01C 1.394(6) . ?
 N017 C01Q 1.471(7) . ?
 N017 C02B 1.334(8) . ?
 N017 C02L 1.335(9) . ?
 C018 H018 0.9900 . ?
 C018 C01S 1.523(6) . ?
 C019 C01R 1.517(6) . ?
 C01A H01F 0.9700 . ?
 C01A H01G 0.9700 . ?
 C01A H01H 0.9700 . ?
 C01B H01I 0.9800 . ?
 C01B H01J 0.9800 . ?
 C01D H01K 0.9900 . ?
 C01D C01T 1.539(7) . ?
 C01E C01G 1.416(6) . ?
 C01G C01Q 1.515(6) . ?
 C01H H01L 0.9800 . ?
 C01H H01M 0.9800 . ?
 C01J H01N 0.9800 . ?
 C01J H01O 0.9800 . ?
 C01J C01O 1.517(7) . ?
 C01J C020 1.523(6) . ?
 C01K H01P 0.9400 . ?
 C01K C01L 1.342(6) . ?
 C01L H01Q 0.9400 . ?
 C01M H01R 0.9800 . ?
 C01M H01S 0.9800 . ?
 N01N C01Y 1.330(7) . ?
 N01N C02G 1.347(9) . ?
 N01N C02K 1.480(8) . ?
 C01O H01T 0.9800 . ?
 C01O H01U 0.9800 . ?
 C01P H01V 0.9800 . ?
 C01P H01W 0.9800 . ?
 C01P N00I 1.380(5) . ?
 C01Q H01X 0.9800 . ?
 C01Q H01Y 0.9800 . ?
 C01R H01Z 0.9800 . ?
 C01R H 0.9800 . ?
 C01S H01 0.9700 . ?
 C01S HA 0.9700 . ?
 C01S HB 0.9700 . ?
 C01T H1 0.9700 . ?
 C01T HC 0.9700 . ?
 C01T HD 0.9700 . ?
 F01V B029 1.297(8) . ?
 C01W H2 0.9800 . ?
 C01W HE 0.9800 . ?
 C01X H3 0.9700 . ?
 C01X HF 0.9700 . ?
 C01X HG 0.9700 . ?
 C01X C020 1.503(7) . ?
 C01Y H4 0.9400 . ?
 C020 H02A 0.9800 . ?
 C020 H02B 0.9800 . ?
 F021 B029 1.391(10) . ?
 N022 C02B 1.316(8) . ?
 N022 C02O 1.497(10) . ?
 N022 C02P 1.357(11) . ?
 F024 B02R 1.278(12) . ?
 C025 H025 0.9400 . ?
 C025 N00I 1.4200 . ?
 C025 N01Z 1.4200 . ?
 N00I C023 1.4200 . ?
 C023 H023 0.9400 . ?
 C023 C02D 1.4200 . ?
 C02D H02D 0.9400 . ?
 C02D N01Z 1.4200 . ?
 N01Z C02Q 1.410(10) . ?
 F027 B02R 1.402(13) . ?
 F028 B02R 1.319(11) . ?
 C02B H02C 0.9400 . ?
 F02E B02R 1.436(13) . ?
 C02F H02Z 0.9700 . ?
 C02F HH 0.9700 . ?
 C02F HI 0.9700 . ?
 C02F C02H 1.409(13) . ?
 C02G H02G 0.9400 . ?
 C02G C02J 1.325(10) . ?
 C02H N02I 1.169(11) . ?
 C02J H02J 0.9400 . ?
 C02K H02E 0.9800 . ?
 C02K H02F 0.9800 . ?
 C02K H02H 0.9800 . ?
 C02K H02I 0.9800 . ?
 C02K C1 1.504(15) . ?
 C02K C5 1.544(16) . ?
 C02L H02L 0.9400 . ?
 C02L C02P 1.323(12) . ?
 C02M H02K 0.9800 . ?
 C02M H02M 0.9800 . ?
 C02M C02O 1.538(13) . ?
 C02M C02T 1.527(12) . ?
 B02N F1 1.309(10) . ?
 B02N F2 1.327(10) . ?
 B02N F3 1.318(10) . ?
 B02N F4 1.405(12) . ?
 C02O H02N 0.9800 . ?
 C02O H02O 0.9800 . ?
 C02P H02P 0.9400 . ?
 C02Q H02Q 0.9800 . ?
 C02Q H02R 0.9800 . ?
 C02Q C02U 1.573(11) . ?
 C02T H02S 0.9800 . ?
 C02T H02T 0.9800 . ?
 C02T C02X 1.475(14) . ?
 C02U H02U 0.9800 . ?
 C02U H02V 0.9800 . ?
 C02U C28 1.549(18) . ?
 C02V C02Y 1.386(17) . ?
 C02V N02Z 1.081(15) . ?
 C02X H02W 0.9700 . ?
 C02X H02X 0.9700 . ?
 C02X H02Y 0.9700 . ?
 C02Y H02 0.9700 . ?
 C02Y HJ 0.9700 . ?
 C02Y HK 0.9700 . ?
 C1 H1A 0.9800 . ?
 C1 H1B 0.9800 . ?
 C1 C2 1.531(16) . ?
 C2 H2A 0.9800 . ?
 C2 H2B 0.9800 . ?
 C2 C3 1.617(16) . ?
 C3 H3A 0.9700 . ?
 C3 H3B 0.9700 . ?
 C3 H3C 0.9700 . ?
 C5 H5A 0.9800 . ?
 C5 H5B 0.9800 . ?
 C5 C20 1.530(18) . ?
 C20 H20A 0.9800 . ?
 C20 H20B 0.9800 . ?
 C20 C12 1.651(19) . ?
 C12 H12A 0.9700 . ?
 C12 H12B 0.9700 . ?
 C12 H12C 0.9700 . ?
 C4 H4A 0.9700 . ?
 C4 H4B 0.9700 . ?
 C4 H4C 0.9700 . ?
 C4 C28 1.514(17) . ?
 C28 H28A 0.9800 . ?
 C28 H28B 0.9800 . ?
 C28 H28C 0.9800 . ?
 C28 H28D 0.9800 . ?
 C28 C8 1.49(3) . ?
 C8 H8A 0.9700 . ?
 C8 H8B 0.9700 . ?
 C8 H8C 0.9700 . ?

loop_
  _geom_angle_atom_site_label_1
  _geom_angle_atom_site_label_2
  _geom_angle_atom_site_label_3
  _geom_angle
  _geom_angle_site_symmetry_1
  _geom_angle_site_symmetry_3
  _geom_angle_publ_flag
 C00K O001 C014 117.4(3) . . ?
 C01C O002 C014 116.4(3) . . ?
 C00Y O003 C01H 118.5(3) . . ?
 C01E O004 C01H 117.1(3) . . ?
 C00S O005 C01M 117.0(3) . . ?
 C00O O006 C01M 117.9(3) . . ?
 C01F O007 C01W 115.9(3) . . ?
 C012 O00A C01W 117.9(3) . . ?
 C00W N00B C01B 124.3(4) . . ?
 C00W N00B C01L 108.1(4) . . ?
 C01L N00B C01B 127.6(4) . . ?
 C00W N00D C01K 108.3(4) . . ?
 C00W N00D C01O 123.8(4) . . ?
 C01K N00D C01O 127.9(4) . . ?
 C00J C00G H00G 118.5 . . ?
 C00J C00G C00L 122.9(3) . . ?
 C00L C00G H00G 118.5 . . ?
 C00G C00J C00O 118.1(4) . . ?
 C00G C00J C018 123.4(4) . . ?
 C00O C00J C018 118.4(4) . . ?
 O001 C00K C00L 120.0(4) . . ?
 O001 C00K C010 117.9(3) . . ?
 C010 C00K C00L 121.9(4) . . ?
 C00G C00L C00K 117.2(4) . . ?
 C00G C00L C00R 123.1(3) . . ?
 C00K C00L C00R 119.7(3) . . ?
 C00Q C00M H00M 107.2 . . ?
 C00Q C00M C015 113.7(3) . . ?
 C00Z C00M H00M 107.2 . . ?
 C00Z C00M C00Q 107.8(3) . . ?
 C00Z C00M C015 113.4(4) . . ?
 C015 C00M H00M 107.2 . . ?
 C00P C00N H00N 118.9 . . ?
 C00P C00N C00Q 122.2(4) . . ?
 C00Q C00N H00N 118.9 . . ?
 O006 C00O C00J 119.9(4) . . ?
 C010 C00O O006 118.7(3) . . ?
 C010 C00O C00J 121.3(4) . . ?
 C00N C00P C00S 118.0(4) . . ?
 C00N C00P C018 121.6(4) . . ?
 C00S C00P C018 120.3(4) . . ?
 C00N C00Q C00M 122.4(4) . . ?
 C01E C00Q C00M 120.1(3) . . ?
 C01E C00Q C00N 117.5(4) . . ?
 C00L C00R H00R 106.9 . . ?
 C00L C00R C016 107.9(3) . . ?
 C00L C00R C01A 113.9(3) . . ?
 C016 C00R H00R 106.9 . . ?
 C016 C00R C01A 113.7(3) . . ?
 C01A C00R H00R 106.9 . . ?
 O005 C00S C00P 119.6(4) . . ?
 C01G C00S O005 118.1(4) . . ?
 C01G C00S C00P 122.2(4) . . ?
 C01Y N00T C01R 126.0(4) . . ?
 C01Y N00T C02J 108.6(5) . . ?
 C02J N00T C01R 124.9(5) . . ?
 C011 C00U H00U 118.6 . . ?
 C011 C00U C016 122.8(4) . . ?
 C016 C00U H00U 118.6 . . ?
 C00X C00V H00V 118.5 . . ?
 C00X C00V C00Z 123.0(4) . . ?
 C00Z C00V H00V 118.5 . . ?
 N00B C00W H00W 125.5 . . ?
 N00D C00W N00B 108.9(4) . . ?
 N00D C00W H00W 125.5 . . ?
 C00V C00X C012 117.5(4) . . ?
 C00V C00X C01D 121.4(4) . . ?
 C012 C00X C01D 121.0(4) . . ?
 O003 C00Y C00Z 119.8(4) . . ?
 C019 C00Y O003 117.5(4) . . ?
 C019 C00Y C00Z 122.5(4) . . ?
 C00V C00Z C00M 122.1(4) . . ?
 C00V C00Z C00Y 116.7(4) . . ?
 C00Y C00Z C00M 121.1(4) . . ?
 C00K C010 C00O 118.5(3) . . ?
 C00K C010 C01B 122.1(4) . . ?
 C00O C010 C01B 119.4(4) . . ?
 C00U C011 C01D 122.1(4) . . ?
 C01F C011 C00U 118.4(4) . . ?
 C01F C011 C01D 119.5(4) . . ?
 O00A C012 C00X 120.1(4) . . ?
 O00A C012 C019 118.0(4) . . ?
 C019 C012 C00X 121.8(4) . . ?
 C01C C013 C01F 117.9(4) . . ?
 C01C C013 C01P 120.0(4) . . ?
 C01F C013 C01P 122.2(4) . . ?
 O001 C014 O002 113.8(3) . . ?
 O001 C014 H01A 108.8 . . ?
 O001 C014 H01B 108.8 . . ?
 O002 C014 H01A 108.8 . . ?
 O002 C014 H01B 108.8 . . ?
 H01A C014 H01B 107.7 . . ?
 C00M C015 H01C 109.5 . . ?
 C00M C015 H01D 109.5 . . ?
 C00M C015 H01E 109.5 . . ?
 H01C C015 H01D 109.5 . . ?
 H01C C015 H01E 109.5 . . ?
 H01D C015 H01E 109.5 . . ?
 C00U C016 C00R 123.3(3) . . ?
 C01C C016 C00R 119.4(3) . . ?
 C01C C016 C00U 117.2(4) . . ?
 C02B N017 C01Q 126.8(5) . . ?
 C02B N017 C02L 106.6(6) . . ?
 C02L N017 C01Q 126.2(6) . . ?
 C00J C018 C00P 108.2(3) . . ?
 C00J C018 H018 107.1 . . ?
 C00J C018 C01S 113.5(4) . . ?
 C00P C018 H018 107.1 . . ?
 C01S C018 C00P 113.6(3) . . ?
 C01S C018 H018 107.1 . . ?
 C00Y C019 C012 118.4(4) . . ?
 C00Y C019 C01R 119.6(4) . . ?
 C012 C019 C01R 121.7(4) . . ?
 C00R C01A H01F 109.5 . . ?
 C00R C01A H01G 109.5 . . ?
 C00R C01A H01H 109.5 . . ?
 H01F C01A H01G 109.5 . . ?
 H01F C01A H01H 109.5 . . ?
 H01G C01A H01H 109.5 . . ?
 N00B C01B C010 113.7(3) . . ?
 N00B C01B H01I 108.8 . . ?
 N00B C01B H01J 108.8 . . ?
 C010 C01B H01I 108.8 . . ?
 C010 C01B H01J 108.8 . . ?
 H01I C01B H01J 107.7 . . ?
 O002 C01C C013 116.7(4) . . ?
 O002 C01C C016 121.3(4) . . ?
 C016 C01C C013 121.9(4) . . ?
 C00X C01D C011 107.7(3) . . ?
 C00X C01D H01K 107.4 . . ?
 C00X C01D C01T 113.2(4) . . ?
 C011 C01D H01K 107.4 . . ?
 C011 C01D C01T 113.5(4) . . ?
 C01T C01D H01K 107.4 . . ?
 O004 C01E C01G 117.3(4) . . ?
 C00Q C01E O004 120.5(4) . . ?
 C00Q C01E C01G 122.1(4) . . ?
 O007 C01F C013 117.3(4) . . ?
 C011 C01F O007 120.9(4) . . ?
 C011 C01F C013 121.7(4) . . ?
 C00S C01G C01E 117.9(4) . . ?
 C00S C01G C01Q 123.6(4) . . ?
 C01E C01G C01Q 118.5(4) . . ?
 O003 C01H O004 114.1(4) . . ?
 O003 C01H H01L 108.7 . . ?
 O003 C01H H01M 108.7 . . ?
 O004 C01H H01L 108.7 . . ?
 O004 C01H H01M 108.7 . . ?
 H01L C01H H01M 107.6 . . ?
 H01N C01J H01O 107.9 . . ?
 C01O C01J H01N 109.3 . . ?
 C01O C01J H01O 109.3 . . ?
 C01O C01J C020 111.7(4) . . ?
 C020 C01J H01N 109.3 . . ?
 C020 C01J H01O 109.3 . . ?
 N00D C01K H01P 126.6 . . ?
 C01L C01K N00D 106.9(4) . . ?
 C01L C01K H01P 126.6 . . ?
 N00B C01L H01Q 126.1 . . ?
 C01K C01L N00B 107.8(4) . . ?
 C01K C01L H01Q 126.1 . . ?
 O005 C01M O006 113.5(4) . . ?
 O005 C01M H01R 108.9 . . ?
 O005 C01M H01S 108.9 . . ?
 O006 C01M H01R 108.9 . . ?
 O006 C01M H01S 108.9 . . ?
 H01R C01M H01S 107.7 . . ?
 C01Y N01N C02G 107.9(5) . . ?
 C01Y N01N C02K 125.0(6) . . ?
 C02G N01N C02K 127.1(5) . . ?
 N00D C01O C01J 111.3(4) . . ?
 N00D C01O H01T 109.4 . . ?
 N00D C01O H01U 109.4 . . ?
 C01J C01O H01T 109.4 . . ?
 C01J C01O H01U 109.4 . . ?
 H01T C01O H01U 108.0 . . ?
 C013 C01P H01V 109.4 . . ?
 C013 C01P H01W 109.4 . . ?
 H01V C01P H01W 108.0 . . ?
 N00I C01P C013 111.3(4) . . ?
 N00I C01P H01V 109.4 . . ?
 N00I C01P H01W 109.4 . . ?
 N017 C01Q C01G 110.3(4) . . ?
 N017 C01Q H01X 109.6 . . ?
 N017 C01Q H01Y 109.6 . . ?
 C01G C01Q H01X 109.6 . . ?
 C01G C01Q H01Y 109.6 . . ?
 H01X C01Q H01Y 108.1 . . ?
 N00T C01R C019 114.2(4) . . ?
 N00T C01R H01Z 108.7 . . ?
 N00T C01R H 108.7 . . ?
 C019 C01R H01Z 108.7 . . ?
 C019 C01R H 108.7 . . ?
 H01Z C01R H 107.6 . . ?
 C018 C01S H01 109.5 . . ?
 C018 C01S HA 109.5 . . ?
 C018 C01S HB 109.5 . . ?
 H01 C01S HA 109.5 . . ?
 H01 C01S HB 109.5 . . ?
 HA C01S HB 109.5 . . ?
 C01D C01T H1 109.5 . . ?
 C01D C01T HC 109.5 . . ?
 C01D C01T HD 109.5 . . ?
 H1 C01T HC 109.5 . . ?
 H1 C01T HD 109.5 . . ?
 HC C01T HD 109.5 . . ?
 O007 C01W O00A 113.1(4) . . ?
 O007 C01W H2 109.0 . . ?
 O007 C01W HE 109.0 . . ?
 O00A C01W H2 109.0 . . ?
 O00A C01W HE 109.0 . . ?
 H2 C01W HE 107.8 . . ?
 H3 C01X HF 109.5 . . ?
 H3 C01X HG 109.5 . . ?
 HF C01X HG 109.5 . . ?
 C020 C01X H3 109.5 . . ?
 C020 C01X HF 109.5 . . ?
 C020 C01X HG 109.5 . . ?
 N00T C01Y H4 126.1 . . ?
 N01N C01Y N00T 107.9(5) . . ?
 N01N C01Y H4 126.1 . . ?
 C01J C020 H02A 109.1 . . ?
 C01J C020 H02B 109.1 . . ?
 C01X C020 C01J 112.5(4) . . ?
 C01X C020 H02A 109.1 . . ?
 C01X C020 H02B 109.1 . . ?
 H02A C020 H02B 107.8 . . ?
 C02B N022 C02O 124.1(8) . . ?
 C02B N022 C02P 106.3(7) . . ?
 C02P N022 C02O 129.4(8) . . ?
 N00I C025 H025 126.0 . . ?
 N01Z C025 H025 126.0 . . ?
 N01Z C025 N00I 108.0 . . ?
 C01P N00I C025 124.1(3) . . ?
 C01P N00I C023 127.9(3) . . ?
 C023 N00I C025 108.0 . . ?
 N00I C023 H023 126.0 . . ?
 C02D C023 N00I 108.0 . . ?
 C02D C023 H023 126.0 . . ?
 C023 C02D H02D 126.0 . . ?
 C023 C02D N01Z 108.0 . . ?
 N01Z C02D H02D 126.0 . . ?
 C02D N01Z C025 108.0 . . ?
 C02Q N01Z C025 123.5(5) . . ?
 C02Q N01Z C02D 127.7(5) . . ?
 F00C B026 F008 107.4(4) . . ?
 F00E B026 F008 109.7(4) . . ?
 F00E B026 F00C 110.7(5) . . ?
 F00E B026 F00H 111.3(5) . . ?
 F00H B026 F008 108.3(5) . . ?
 F00H B026 F00C 109.4(4) . . ?
 F009 B029 F00F 111.7(5) . . ?
 F009 B029 F021 111.1(7) . . ?
 F00F B029 F021 102.1(6) . . ?
 F01V B029 F009 111.6(6) . . ?
 F01V B029 F00F 117.9(7) . . ?
 F01V B029 F021 101.5(7) . . ?
 N017 C02B H02C 124.9 . . ?
 N022 C02B N017 110.2(7) . . ?
 N022 C02B H02C 124.9 . . ?
 H02Z C02F HH 109.5 . . ?
 H02Z C02F HI 109.5 . . ?
 HH C02F HI 109.5 . . ?
 C02H C02F H02Z 109.5 . . ?
 C02H C02F HH 109.5 . . ?
 C02H C02F HI 109.5 . . ?
 N01N C02G H02G 125.6 . . ?
 C02J C02G N01N 108.8(6) . . ?
 C02J C02G H02G 125.6 . . ?
 N02I C02H C02F 179.5(12) . . ?
 N00T C02J H02J 126.6 . . ?
 C02G C02J N00T 106.8(7) . . ?
 C02G C02J H02J 126.6 . . ?
 N01N C02K H02E 108.8 . . ?
 N01N C02K H02F 108.8 . . ?
 N01N C02K H02H 110.1 . . ?
 N01N C02K H02I 110.1 . . ?
 N01N C02K C1 113.8(7) . . ?
 N01N C02K C5 108.0(10) . . ?
 H02E C02K H02F 107.7 . . ?
 H02H C02K H02I 108.4 . . ?
 C1 C02K H02E 108.8 . . ?
 C1 C02K H02F 108.8 . . ?
 C5 C02K H02H 110.1 . . ?
 C5 C02K H02I 110.1 . . ?
 N017 C02L H02L 125.7 . . ?
 C02P C02L N017 108.6(8) . . ?
 C02P C02L H02L 125.7 . . ?
 H02K C02M H02M 107.9 . . ?
 C02O C02M H02K 109.3 . . ?
 C02O C02M H02M 109.3 . . ?
 C02T C02M H02K 109.3 . . ?
 C02T C02M H02M 109.3 . . ?
 C02T C02M C02O 111.8(8) . . ?
 F1 B02N F2 110.2(7) . . ?
 F1 B02N F3 110.8(6) . . ?
 F1 B02N F4 110.9(10) . . ?
 F2 B02N F4 98.4(6) . . ?
 F3 B02N F2 115.4(10) . . ?
 F3 B02N F4 110.6(8) . . ?
 N022 C02O C02M 111.5(7) . . ?
 N022 C02O H02N 109.3 . . ?
 N022 C02O H02O 109.3 . . ?
 C02M C02O H02N 109.3 . . ?
 C02M C02O H02O 109.3 . . ?
 H02N C02O H02O 108.0 . . ?
 N022 C02P H02P 125.9 . . ?
 C02L C02P N022 108.2(8) . . ?
 C02L C02P H02P 125.9 . . ?
 N01Z C02Q H02Q 109.2 . . ?
 N01Z C02Q H02R 109.2 . . ?
 N01Z C02Q C02U 111.9(9) . . ?
 H02Q C02Q H02R 107.9 . . ?
 C02U C02Q H02Q 109.2 . . ?
 C02U C02Q H02R 109.2 . . ?
 F024 B02R F027 107.6(9) . . ?
 F024 B02R F028 113.2(11) . . ?
 F024 B02R F02E 116.7(11) . . ?
 F027 B02R F02E 98.0(10) . . ?
 F028 B02R F027 110.4(10) . . ?
 F028 B02R F02E 109.8(9) . . ?
 C02M C02T H02S 109.2 . . ?
 C02M C02T H02T 109.2 . . ?
 H02S C02T H02T 107.9 . . ?
 C02X C02T C02M 112.2(9) . . ?
 C02X C02T H02S 109.2 . . ?
 C02X C02T H02T 109.2 . . ?
 C02Q C02U H02U 108.9 . . ?
 C02Q C02U H02V 108.9 . . ?
 H02U C02U H02V 107.7 . . ?
 C28 C02U C02Q 113.3(11) . . ?
 C28 C02U H02U 108.9 . . ?
 C28 C02U H02V 108.9 . . ?
 N02Z C02V C02Y 177(2) . . ?
 C02T C02X H02W 109.5 . . ?
 C02T C02X H02X 109.5 . . ?
 C02T C02X H02Y 109.5 . . ?
 H02W C02X H02X 109.5 . . ?
 H02W C02X H02Y 109.5 . . ?
 H02X C02X H02Y 109.5 . . ?
 C02V C02Y H02 109.5 . . ?
 C02V C02Y HJ 109.5 . . ?
 C02V C02Y HK 109.5 . . ?
 H02 C02Y HJ 109.5 . . ?
 H02 C02Y HK 109.5 . . ?
 HJ C02Y HK 109.5 . . ?
 C02K C1 H1A 108.6 . . ?
 C02K C1 H1B 108.6 . . ?
 C02K C1 C2 114.6(11) . . ?
 H1A C1 H1B 107.6 . . ?
 C2 C1 H1A 108.6 . . ?
 C2 C1 H1B 108.6 . . ?
 C1 C2 H2A 112.5 . . ?
 C1 C2 H2B 112.5 . . ?
 C1 C2 C3 96.3(13) . . ?
 H2A C2 H2B 110.0 . . ?
 C3 C2 H2A 112.5 . . ?
 C3 C2 H2B 112.5 . . ?
 C2 C3 H3A 109.5 . . ?
 C2 C3 H3B 109.5 . . ?
 C2 C3 H3C 109.5 . . ?
 H3A C3 H3B 109.5 . . ?
 H3A C3 H3C 109.5 . . ?
 H3B C3 H3C 109.5 . . ?
 C02K C5 H5A 109.1 . . ?
 C02K C5 H5B 109.1 . . ?
 H5A C5 H5B 107.8 . . ?
 C20 C5 C02K 112.6(18) . . ?
 C20 C5 H5A 109.1 . . ?
 C20 C5 H5B 109.1 . . ?
 C5 C20 H20A 113.2 . . ?
 C5 C20 H20B 113.2 . . ?
 C5 C20 C12 92.6(19) . . ?
 H20A C20 H20B 110.5 . . ?
 C12 C20 H20A 113.2 . . ?
 C12 C20 H20B 113.2 . . ?
 C20 C12 H12A 109.5 . . ?
 C20 C12 H12B 109.5 . . ?
 C20 C12 H12C 109.5 . . ?
 H12A C12 H12B 109.5 . . ?
 H12A C12 H12C 109.5 . . ?
 H12B C12 H12C 109.5 . . ?
 H4A C4 H4B 109.5 . . ?
 H4A C4 H4C 109.5 . . ?
 H4B C4 H4C 109.5 . . ?
 C28 C4 H4A 109.5 . . ?
 C28 C4 H4B 109.5 . . ?
 C28 C4 H4C 109.5 . . ?
 C02U C28 H28A 107.4 . . ?
 C02U C28 H28B 107.4 . . ?
 C02U C28 H28C 107.0 . . ?
 C02U C28 H28D 107.0 . . ?
 C4 C28 C02U 119.6(19) . . ?
 C4 C28 H28A 107.4 . . ?
 C4 C28 H28B 107.4 . . ?
 H28A C28 H28B 107.0 . . ?
 H28C C28 H28D 106.7 . . ?
 C8 C28 C02U 121.3(18) . . ?
 C8 C28 H28C 107.0 . . ?
 C8 C28 H28D 107.0 . . ?
 C28 C8 H8A 109.5 . . ?
 C28 C8 H8B 109.5 . . ?
 C28 C8 H8C 109.5 . . ?
 H8A C8 H8B 109.5 . . ?
 H8A C8 H8C 109.5 . . ?
 H8B C8 H8C 109.5 . . ?

loop_
  _geom_torsion_atom_site_label_1
  _geom_torsion_atom_site_label_2
  _geom_torsion_atom_site_label_3
  _geom_torsion_atom_site_label_4
  _geom_torsion
  _geom_torsion_site_symmetry_1
  _geom_torsion_site_symmetry_2
  _geom_torsion_site_symmetry_3
  _geom_torsion_site_symmetry_4
  _geom_torsion_publ_flag
 O001 C00K C00L C00G -175.9(3) . . . . ?
 O001 C00K C00L C00R 6.6(5) . . . . ?
 O001 C00K C010 C00O 176.1(3) . . . . ?
 O001 C00K C010 C01B -6.0(5) . . . . ?
 O003 C00Y C00Z C00M 8.8(6) . . . . ?
 O003 C00Y C00Z C00V -173.5(3) . . . . ?
 O003 C00Y C019 C012 173.3(4) . . . . ?
 O003 C00Y C019 C01R -11.4(6) . . . . ?
 O004 C01E C01G C00S -177.3(4) . . . . ?
 O004 C01E C01G C01Q 0.8(6) . . . . ?
 O005 C00S C01G C01E 179.3(4) . . . . ?
 O005 C00S C01G C01Q 1.2(6) . . . . ?
 O006 C00O C010 C00K -177.2(3) . . . . ?
 O006 C00O C010 C01B 4.8(5) . . . . ?
 O00A C012 C019 C00Y -177.0(4) . . . . ?
 O00A C012 C019 C01R 7.8(6) . . . . ?
 N00D C01K C01L N00B 1.3(5) . . . . ?
 C00G C00J C00O O006 178.2(3) . . . . ?
 C00G C00J C00O C010 2.2(5) . . . . ?
 C00G C00J C018 C00P 90.8(4) . . . . ?
 C00G C00J C018 C01S -36.3(5) . . . . ?
 C00G C00L C00R C016 -92.7(4) . . . . ?
 C00G C00L C00R C01A 34.6(5) . . . . ?
 C00J C00G C00L C00K 0.9(5) . . . . ?
 C00J C00G C00L C00R 178.3(3) . . . . ?
 C00J C00O C010 C00K -1.1(6) . . . . ?
 C00J C00O C010 C01B -179.0(4) . . . . ?
 C00K O001 C014 O002 91.4(4) . . . . ?
 C00K C00L C00R C016 84.6(4) . . . . ?
 C00K C00L C00R C01A -148.1(4) . . . . ?
 C00K C010 C01B N00B 51.4(6) . . . . ?
 C00L C00G C00J C00O -2.1(5) . . . . ?
 C00L C00G C00J C018 -178.9(3) . . . . ?
 C00L C00K C010 C00O -0.2(6) . . . . ?
 C00L C00K C010 C01B 177.7(4) . . . . ?
 C00L C00R C016 C00U 91.6(4) . . . . ?
 C00L C00R C016 C01C -85.6(4) . . . . ?
 C00M C00Q C01E O004 -6.7(6) . . . . ?
 C00M C00Q C01E C01G 177.0(4) . . . . ?
 C00N C00P C00S O005 -179.2(3) . . . . ?
 C00N C00P C00S C01G -2.5(6) . . . . ?
 C00N C00P C018 C00J -89.2(4) . . . . ?
 C00N C00P C018 C01S 37.8(6) . . . . ?
 C00N C00Q C01E O004 175.7(3) . . . . ?
 C00N C00Q C01E C01G -0.6(6) . . . . ?
 C00O O006 C01M O005 -93.0(5) . . . . ?
 C00O C00J C018 C00P -86.0(4) . . . . ?
 C00O C00J C018 C01S 147.0(4) . . . . ?
 C00O C010 C01B N00B -130.7(4) . . . . ?
 C00P C00N C00Q C00M -176.9(4) . . . . ?
 C00P C00N C00Q C01E 0.7(6) . . . . ?
 C00P C00S C01G C01E 2.5(6) . . . . ?
 C00P C00S C01G C01Q -175.6(4) . . . . ?
 C00Q C00M C00Z C00V -95.6(4) . . . . ?
 C00Q C00M C00Z C00Y 82.0(4) . . . . ?
 C00Q C00N C00P C00S 0.8(6) . . . . ?
 C00Q C00N C00P C018 177.7(4) . . . . ?
 C00Q C01E C01G C00S -0.9(6) . . . . ?
 C00Q C01E C01G C01Q 177.3(4) . . . . ?
 C00R C016 C01C O002 -6.1(6) . . . . ?
 C00R C016 C01C C013 176.5(4) . . . . ?
 C00S O005 C01M O006 91.4(5) . . . . ?
 C00S C00P C018 C00J 87.7(5) . . . . ?
 C00S C00P C018 C01S -145.4(4) . . . . ?
 C00S C01G C01Q N017 105.8(5) . . . . ?
 C00U C011 C01D C00X -91.1(5) . . . . ?
 C00U C011 C01D C01T 35.0(6) . . . . ?
 C00U C011 C01F O007 -178.5(4) . . . . ?
 C00U C011 C01F C013 -1.4(6) . . . . ?
 C00U C016 C01C O002 176.5(3) . . . . ?
 C00U C016 C01C C013 -0.8(6) . . . . ?
 C00V C00X C012 O00A 178.1(4) . . . . ?
 C00V C00X C012 C019 0.7(6) . . . . ?
 C00V C00X C01D C011 92.4(5) . . . . ?
 C00V C00X C01D C01T -33.9(5) . . . . ?
 C00W N00B C01B C010 -122.3(4) . . . . ?
 C00W N00B C01L C01K -1.0(5) . . . . ?
 C00W N00D C01K C01L -1.1(5) . . . . ?
 C00W N00D C01O C01J -68.2(6) . . . . ?
 C00X C00V C00Z C00M 177.9(4) . . . . ?
 C00X C00V C00Z C00Y 0.2(6) . . . . ?
 C00X C012 C019 C00Y 0.5(6) . . . . ?
 C00X C012 C019 C01R -174.8(4) . . . . ?
 C00Y O003 C01H O004 88.4(4) . . . . ?
 C00Y C019 C01R N00T 90.9(5) . . . . ?
 C00Z C00M C00Q C00N 93.3(4) . . . . ?
 C00Z C00M C00Q C01E -84.2(4) . . . . ?
 C00Z C00V C00X C012 -1.0(6) . . . . ?
 C00Z C00V C00X C01D -177.9(4) . . . . ?
 C00Z C00Y C019 C012 -1.4(6) . . . . ?
 C00Z C00Y C019 C01R 173.9(4) . . . . ?
 C010 C00K C00L C00G 0.3(5) . . . . ?
 C010 C00K C00L C00R -177.2(3) . . . . ?
 C011 C00U C016 C00R -177.1(4) . . . . ?
 C011 C00U C016 C01C 0.2(6) . . . . ?
 C012 O00A C01W O007 -91.2(5) . . . . ?
 C012 C00X C01D C011 -84.3(5) . . . . ?
 C012 C00X C01D C01T 149.4(4) . . . . ?
 C012 C019 C01R N00T -93.9(5) . . . . ?
 C013 C01P N00I C025 112.6(4) . . . . ?
 C013 C01P N00I C023 -67.2(5) . . . . ?
 C014 O001 C00K C00L -82.8(4) . . . . ?
 C014 O001 C00K C010 100.8(4) . . . . ?
 C014 O002 C01C C013 -100.9(4) . . . . ?
 C014 O002 C01C C016 81.6(5) . . . . ?
 C015 C00M C00Q C00N -33.3(5) . . . . ?
 C015 C00M C00Q C01E 149.2(4) . . . . ?
 C015 C00M C00Z C00V 31.1(5) . . . . ?
 C015 C00M C00Z C00Y -151.3(4) . . . . ?
 C016 C00U C011 C01D 177.9(4) . . . . ?
 C016 C00U C011 C01F 0.9(6) . . . . ?
 N017 C02L C02P N022 -3.0(12) . . . . ?
 C018 C00J C00O O006 -4.8(5) . . . . ?
 C018 C00J C00O C010 179.1(3) . . . . ?
 C018 C00P C00S O005 3.9(6) . . . . ?
 C018 C00P C00S C01G -179.4(4) . . . . ?
 C019 C00Y C00Z C00M -176.6(4) . . . . ?
 C019 C00Y C00Z C00V 1.1(6) . . . . ?
 C01A C00R C016 C00U -35.8(5) . . . . ?
 C01A C00R C016 C01C 147.0(4) . . . . ?
 C01B N00B C00W N00D -178.6(4) . . . . ?
 C01B N00B C01L C01K 177.9(4) . . . . ?
 C01C O002 C014 O001 -90.1(4) . . . . ?
 C01C C013 C01F O007 177.9(3) . . . . ?
 C01C C013 C01F C011 0.8(6) . . . . ?
 C01C C013 C01P N00I -78.1(5) . . . . ?
 C01D C00X C012 O00A -5.1(6) . . . . ?
 C01D C00X C012 C019 177.6(4) . . . . ?
 C01D C011 C01F O007 4.5(6) . . . . ?
 C01D C011 C01F C013 -178.4(4) . . . . ?
 C01E O004 C01H O003 -89.4(4) . . . . ?
 C01E C01G C01Q N017 -72.3(6) . . . . ?
 C01F O007 C01W O00A 92.8(5) . . . . ?
 C01F C011 C01D C00X 85.8(5) . . . . ?
 C01F C011 C01D C01T -148.1(4) . . . . ?
 C01F C013 C01C O002 -177.1(3) . . . . ?
 C01F C013 C01C C016 0.4(6) . . . . ?
 C01F C013 C01P N00I 101.9(5) . . . . ?
 C01H O003 C00Y C00Z -82.6(5) . . . . ?
 C01H O003 C00Y C019 102.5(4) . . . . ?
 C01H O004 C01E C00Q 83.8(5) . . . . ?
 C01H O004 C01E C01G -99.7(5) . . . . ?
 C01K N00D C00W N00B 0.5(5) . . . . ?
 C01K N00D C01O C01J 110.4(6) . . . . ?
 C01L N00B C00W N00D 0.3(5) . . . . ?
 C01L N00B C01B C010 59.0(6) . . . . ?
 C01M O005 C00S C00P -79.9(5) . . . . ?
 C01M O005 C00S C01G 103.3(5) . . . . ?
 C01M O006 C00O C00J 82.2(5) . . . . ?
 C01M O006 C00O C010 -101.6(4) . . . . ?
 N01N C02G C02J N00T 0.8(10) . . . . ?
 N01N C02K C1 C2 63.4(16) . . . . ?
 N01N C02K C5 C20 -71(2) . . . . ?
 C01O N00D C00W N00B 179.3(4) . . . . ?
 C01O N00D C01K C01L -179.9(4) . . . . ?
 C01O C01J C020 C01X -179.8(5) . . . . ?
 C01P C013 C01C O002 2.9(6) . . . . ?
 C01P C013 C01C C016 -179.6(4) . . . . ?
 C01P C013 C01F O007 -2.1(6) . . . . ?
 C01P C013 C01F C011 -179.2(4) . . . . ?
 C01P N00I C023 C02D 179.9(5) . . . . ?
 C01Q N017 C02B N022 -175.7(5) . . . . ?
 C01Q N017 C02L C02P 176.8(7) . . . . ?
 C01R N00T C01Y N01N -173.7(4) . . . . ?
 C01R N00T C02J C02G 172.7(6) . . . . ?
 C01W O007 C01F C011 -83.0(5) . . . . ?
 C01W O007 C01F C013 99.8(5) . . . . ?
 C01W O00A C012 C00X 80.1(5) . . . . ?
 C01W O00A C012 C019 -102.5(5) . . . . ?
 C01Y N00T C01R C019 -73.5(6) . . . . ?
 C01Y N00T C02J C02G 0.6(8) . . . . ?
 C01Y N01N C02G C02J -1.9(9) . . . . ?
 C01Y N01N C02K C1 88.4(9) . . . . ?
 C01Y N01N C02K C5 130.7(12) . . . . ?
 C020 C01J C01O N00D 176.1(5) . . . . ?
 C025 N00I C023 C02D 0.0 . . . . ?
 C025 N01Z C02Q C02U 85.0(9) . . . . ?
 N00I C025 N01Z C02D 0.0 . . . . ?
 N00I C025 N01Z C02Q -170.5(7) . . . . ?
 N00I C023 C02D N01Z 0.0 . . . . ?
 C023 C02D N01Z C025 0.0 . . . . ?
 C023 C02D N01Z C02Q 170.0(8) . . . . ?
 C02D N01Z C02Q C02U -83.5(10) . . . . ?
 N01Z C025 N00I C01P -179.9(4) . . . . ?
 N01Z C025 N00I C023 0.0 . . . . ?
 N01Z C02Q C02U C28 178.6(10) . . . . ?
 C02B N017 C01Q C01G 95.7(7) . . . . ?
 C02B N017 C02L C02P 3.2(10) . . . . ?
 C02B N022 C02O C02M 86.8(10) . . . . ?
 C02B N022 C02P C02L 1.6(11) . . . . ?
 C02G N01N C01Y N00T 2.2(7) . . . . ?
 C02G N01N C02K C1 -95.1(10) . . . . ?
 C02G N01N C02K C5 -52.8(13) . . . . ?
 C02J N00T C01R C019 115.8(6) . . . . ?
 C02J N00T C01Y N01N -1.7(6) . . . . ?
 C02K N01N C01Y N00T 179.3(5) . . . . ?
 C02K N01N C02G C02J -178.9(7) . . . . ?
 C02K C1 C2 C3 -172.5(13) . . . . ?
 C02K C5 C20 C12 -177(2) . . . . ?
 C02L N017 C01Q C01G -76.5(8) . . . . ?
 C02L N017 C02B N022 -2.3(8) . . . . ?
 C02O N022 C02B N017 -176.2(7) . . . . ?
 C02O N022 C02P C02L 178.0(8) . . . . ?
 C02O C02M C02T C02X -174.1(10) . . . . ?
 C02P N022 C02B N017 0.4(9) . . . . ?
 C02P N022 C02O C02M -89.0(12) . . . . ?
 C02Q C02U C28 C4 -31(2) . . . . ?
 C02Q C02U C28 C8 -171.0(18) . . . . ?
 C02T C02M C02O N022 -172.8(9) . . . . ?

_smtbx_masks_special_details       ?
loop_
  _smtbx_masks_void_nr
  _smtbx_masks_void_average_x
  _smtbx_masks_void_average_y
  _smtbx_masks_void_average_z
  _smtbx_masks_void_volume
  _smtbx_masks_void_count_electrons
  _smtbx_masks_void_content
 1 0.046 0.000 0.000 685.0 153.7 ?
 2 0.316 0.500 0.500 685.0 153.7 ?
 3 0.333 0.667 0.122 8.2 3.0 ?
 4 0.333 0.833 0.622 8.2 3.0 ?
 5 0.667 0.167 0.378 8.2 3.0 ?
 6 0.667 0.333 0.878 8.2 3.0 ?

_smtbx_masks_void_probe_radius     1.2
_smtbx_masks_void_truncation_radius  1.2
_shelx_fab_file
;
-18 0 2 -1.1600 -0.0024
-18 0 4 -0.8913 0.0023
-18 0 6 0.0446 0.0022
-18 0 8 -0.6655 -0.0009
-18 0 10 -1.6006 0.0007
-18 0 12 -1.8643 -0.0020
-18 0 14 -0.7600 -0.0015
-18 1 1 -1.1734 -0.0022
-18 1 2 0.0347 -0.0017
-18 1 3 -1.4698 0.0007
-18 1 4 0.7682 0.0013
-18 1 5 -0.4571 0.0040
-18 1 6 0.5081 0.0022
-18 1 7 -0.7429 -0.0014
-18 1 8 0.0616 -0.0004
-18 1 9 -1.3028 -0.0002
-18 1 10 0.1346 -0.0001
-18 1 11 -1.2761 -0.0005
-18 1 12 0.3511 0.0016
-18 1 13 -0.9828 -0.0030
-18 1 14 0.3534 -0.0013
-18 2 1 -0.7142 -0.0022
-18 2 2 -1.3506 -0.0020
-18 2 3 -0.4135 -0.0010
-18 2 4 -1.0703 0.0013
-18 2 5 0.1593 0.0005
-18 2 6 -1.0017 0.0002
-18 2 7 -0.0453 0.0011
-18 2 8 -1.4771 -0.0001
-18 2 9 -0.2578 -0.0004
-18 2 10 -1.0560 0.0019
-18 2 11 0.0494 -0.0015
-18 2 12 -0.6409 -0.0024
-18 2 13 1.0353 -0.0003
-18 3 1 -0.3986 -0.0014
-18 3 2 0.2405 -0.0001
-18 3 3 -0.7250 0.0008
-18 3 4 0.4723 -0.0006
-18 3 5 -0.2975 0.0016
-18 3 6 -0.0680 -0.0017
-18 3 7 -0.5703 -0.0017
-18 3 8 -0.1702 0.0000
-18 3 9 -0.8807 -0.0000
-18 3 10 -0.2627 -0.0006
-18 3 11 -0.5682 0.0004
-18 3 12 -0.3419 -0.0000
-18 3 13 -0.6498 -0.0026
-18 4 1 -0.7241 -0.0014
-18 4 2 -0.9026 -0.0010
-18 4 3 0.1239 0.0007
-18 4 4 -0.0499 0.0018
-18 4 5 0.1530 0.0009
-18 4 6 0.4145 0.0007
-18 4 7 -0.4653 0.0007
-18 4 8 -0.1972 -0.0018
-18 4 9 -0.0653 -0.0002
-18 4 10 -0.2770 0.0004
-18 4 11 -0.0883 -0.0007
-18 5 1 -0.6634 -0.0013
-18 5 2 -0.9041 0.0007
-18 5 3 -0.7135 -0.0009
-18 5 4 0.1704 0.0016
-18 5 5 -0.5523 0.0001
-18 5 6 -0.3132 0.0012
-18 5 7 -0.2707 -0.0001
-18 5 8 -0.7347 0.0009
-18 5 9 -0.1744 0.0015
-18 6 1 0.6405 0.0008
-18 6 2 -0.2521 -0.0003
-18 6 3 1.3553 0.0014
-18 6 4 -0.6958 0.0012
-18 6 5 0.9863 -0.0001
-18 6 6 -0.8066 -0.0012
-17 0 2 -1.2936 0.0038
-17 0 4 -1.6465 0.0008
-17 0 6 -1.0030 -0.0008
-17 0 8 0.3559 0.0020
-17 0 10 -0.8709 -0.0007
-17 0 12 -1.4661 0.0011
-17 0 14 -0.2718 0.0005
-17 0 16 1.0604 0.0005
-17 0 18 1.8741 0.0017
-17 1 1 -0.7621 0.0020
-17 1 2 0.3074 0.0024
-17 1 3 -1.0364 0.0031
-17 1 4 -0.3393 0.0035
-17 1 5 -2.1141 -0.0042
-17 1 6 0.3242 -0.0008
-17 1 7 -0.8657 0.0002
-17 1 8 0.3592 -0.0012
-17 1 9 -0.0820 0.0019
-17 1 10 -0.1211 0.0008
-17 1 11 -1.1474 -0.0015
-17 1 12 0.0711 -0.0010
-17 1 13 -0.8541 -0.0000
-17 1 14 0.4587 0.0007
-17 1 15 0.3026 -0.0010
-17 1 16 0.7060 0.0023
-17 1 17 1.2127 0.0013
-17 1 18 0.2883 -0.0011
-17 1 19 1.0151 0.0012
-17 2 1 1.3580 0.0012
-17 2 2 0.4093 0.0037
-17 2 3 0.8353 0.0017
-17 2 4 -0.3586 -0.0012
-17 2 5 0.8067 0.0004
-17 2 6 -1.1054 -0.0040
-17 2 7 0.7360 0.0004
-17 2 8 -0.6199 0.0005
-17 2 9 -0.3145 -0.0002
-17 2 10 -1.1744 -0.0026
-17 2 11 0.1235 -0.0002
-17 2 12 -1.5770 -0.0001
-17 2 13 0.8094 -0.0006
-17 2 14 -0.9203 0.0021
-17 2 15 0.2658 0.0005
-17 2 16 -0.4250 -0.0008
-17 2 17 -0.2956 -0.0000
-17 2 18 -0.2730 0.0006
-17 2 19 -0.6698 -0.0001
-17 3 1 -0.7259 0.0028
-17 3 2 1.0031 0.0017
-17 3 3 0.1053 0.0017
-17 3 4 0.7083 -0.0018
-17 3 5 0.6095 -0.0030
-17 3 6 1.2835 0.0018
-17 3 7 0.4748 0.0014
-17 3 8 0.5616 0.0009
-17 3 9 -0.3930 0.0009
-17 3 10 -0.2573 -0.0017
-17 3 11 -1.4203 -0.0016
-17 3 12 0.5631 -0.0009
-17 3 13 -1.5883 0.0020
-17 3 14 0.2261 -0.0007
-17 3 15 -1.2906 0.0010
-17 3 16 -0.8318 0.0008
-17 3 17 -0.8865 -0.0000
-17 3 18 -1.0925 0.0000
-17 4 1 0.9589 0.0022
-17 4 2 -0.9402 0.0029
-17 4 3 0.3464 -0.0008
-17 4 4 0.2294 -0.0005
-17 4 5 -0.0563 -0.0003
-17 4 6 0.6006 0.0006
-17 4 7 0.0135 0.0013
-17 4 8 0.7113 0.0030
-17 4 9 -0.2746 -0.0004
-17 4 10 0.5825 0.0006
-17 4 11 0.1699 0.0018
-17 4 12 -0.3473 -0.0004
-17 4 13 0.1687 0.0005
-17 4 14 -0.9456 0.0002
-17 4 15 -0.5887 -0.0009
-17 4 16 -0.1037 0.0016
-17 4 17 -0.6888 0.0001
-17 5 1 0.9524 0.0010
-17 5 2 0.9422 -0.0013
-17 5 3 1.9029 0.0003
-17 5 4 0.3349 -0.0009
-17 5 5 1.3712 0.0002
-17 5 6 -0.4256 0.0024
-17 5 7 0.5079 0.0011
-17 5 8 -0.7677 -0.0004
-17 5 9 0.6064 0.0009
-17 5 10 -0.6636 -0.0010
-17 5 11 0.2584 -0.0001
-17 5 12 -0.3430 0.0004
-17 5 13 -0.7557 0.0001
-17 5 14 -0.4437 -0.0010
-17 5 15 -0.3331 0.0014
-17 5 16 -0.4589 -0.0006
-17 6 1 0.3775 0.0011
-17 6 2 2.2322 -0.0006
-17 6 3 0.4610 -0.0020
-17 6 4 1.6992 -0.0011
-17 6 5 -0.0653 -0.0001
-17 6 6 0.7928 -0.0007
-17 6 7 0.1260 0.0011
-17 6 8 0.9045 0.0014
-17 6 9 -0.3536 -0.0017
-17 6 10 0.4841 0.0014
-17 6 11 -1.1853 -0.0029
-17 6 12 -0.7520 -0.0008
-17 6 13 -0.7865 -0.0019
-17 6 14 -0.7135 -0.0004
-17 6 15 -0.0826 0.0008
-17 7 1 0.9320 -0.0013
-17 7 2 -0.2214 0.0011
-17 7 3 0.6285 -0.0005
-17 7 4 -1.2472 -0.0011
-17 7 5 -0.1635 -0.0009
-17 7 6 -0.7407 -0.0009
-17 7 7 0.3507 -0.0005
-17 7 8 0.1754 -0.0002
-17 7 9 0.6762 0.0005
-17 7 10 -0.6836 -0.0003
-17 7 11 0.1137 -0.0008
-17 7 12 -0.9266 -0.0004
-17 7 13 -0.1626 -0.0014
-17 8 1 -0.4065 0.0001
-17 8 2 1.1631 -0.0022
-17 8 3 -1.5840 -0.0009
-17 8 4 0.3758 -0.0021
-17 8 5 -1.6412 -0.0008
-17 8 6 0.1957 -0.0004
-17 8 7 -0.1576 0.0004
-17 8 8 -0.0404 -0.0002
-17 8 9 -0.4627 -0.0001
-17 8 10 -0.5270 -0.0025
-17 9 1 0.6235 -0.0015
-17 9 2 -0.6453 -0.0007
-17 9 3 0.6055 -0.0041
-17 9 4 -1.4907 -0.0014
-16 0 2 0.4568 -0.0064
-16 0 4 -0.0783 -0.0024
-16 0 6 0.0451 0.0023
-16 0 8 -1.1811 -0.0044
-16 0 10 -0.4316 0.0010
-16 0 12 0.3044 0.0016
-16 0 14 0.6338 -0.0007
-16 0 16 2.4166 0.0020
-16 0 18 2.3435 -0.0017
-16 0 20 0.8604 -0.0005
-16 0 22 -0.0230 0.0001
-16 1 1 1.1949 -0.0019
-16 1 2 -0.3744 -0.0028
-16 1 3 -0.5717 -0.0057
-16 1 4 0.0852 -0.0012
-16 1 5 0.1963 0.0012
-16 1 6 -0.0454 -0.0033
-16 1 7 0.2864 -0.0011
-16 1 8 -0.0644 -0.0026
-16 1 9 -0.4787 -0.0005
-16 1 10 -0.2309 0.0016
-16 1 11 0.0319 0.0028
-16 1 12 -0.8444 0.0020
-16 1 13 0.4516 -0.0026
-16 1 14 -0.1466 -0.0013
-16 1 15 1.3713 0.0008
-16 1 16 0.3239 -0.0026
-16 1 17 1.2084 0.0008
-16 1 18 -0.2840 0.0006
-16 1 19 -0.1382 -0.0017
-16 1 20 -0.4223 0.0008
-16 1 21 -0.6047 0.0011
-16 1 22 -0.3946 -0.0011
-16 2 1 -0.3916 -0.0026
-16 2 2 -0.2680 -0.0005
-16 2 3 -0.5460 -0.0010
-16 2 4 -0.4121 -0.0022
-16 2 5 -0.3111 -0.0013
-16 2 6 1.0855 -0.0015
-16 2 7 -0.3291 -0.0021
-16 2 8 0.3801 -0.0012
-16 2 9 0.1579 0.0019
-16 2 10 -0.7146 0.0034
-16 2 11 -0.4738 0.0012
-16 2 12 -0.2518 -0.0012
-16 2 13 -0.5686 -0.0003
-16 2 14 0.8543 -0.0038
-16 2 15 0.3820 -0.0014
-16 2 16 0.6808 0.0013
-16 2 17 -0.2064 -0.0012
-16 2 18 -0.9022 0.0001
-16 2 19 -0.6455 0.0012
-16 2 20 -1.4526 -0.0002
-16 2 21 -0.6027 -0.0017
-16 2 22 -1.4304 0.0001
-16 3 1 0.1683 -0.0003
-16 3 2 -3.1242 0.0000
-16 3 3 -0.4232 -0.0029
-16 3 4 -1.2978 0.0020
-16 3 5 0.3677 0.0003
-16 3 6 -0.0673 -0.0008
-16 3 7 0.2698 0.0001
-16 3 8 0.2022 -0.0002
-16 3 9 -1.3934 0.0007
-16 3 10 0.7618 0.0010
-16 3 11 -1.3028 0.0019
-16 3 12 0.7822 0.0002
-16 3 13 0.1926 -0.0021
-16 3 14 0.8001 0.0011
-16 3 15 0.6650 -0.0003
-16 3 16 0.1682 -0.0014
-16 3 17 0.1239 0.0018
-16 3 18 0.1805 -0.0003
-16 3 19 -0.2364 -0.0010
-16 3 20 0.8255 0.0011
-16 3 21 -0.6126 -0.0016
-16 3 22 -0.0361 -0.0012
-16 4 1 -2.2687 0.0010
-16 4 2 0.3858 -0.0039
-16 4 3 -1.5581 0.0007
-16 4 4 0.2236 -0.0014
-16 4 5 0.5163 0.0005
-16 4 6 0.3544 0.0027
-16 4 7 -0.0309 -0.0009
-16 4 8 -0.8332 0.0008
-16 4 9 -0.2509 0.0008
-16 4 10 -1.5668 0.0007
-16 4 11 0.5715 -0.0015
-16 4 12 -0.7459 -0.0002
-16 4 13 0.8377 -0.0000
-16 4 14 -0.2954 -0.0008
-16 4 15 0.5286 0.0024
-16 4 16 -0.4281 0.0017
-16 4 17 0.1321 -0.0000
-16 4 18 0.1249 0.0002
-16 4 19 0.5677 0.0003
-16 4 20 0.1428 -0.0024
-16 4 21 0.3187 0.0009
-16 5 1 0.6034 0.0002
-16 5 2 -0.0006 -0.0010
-16 5 3 1.1674 -0.0009
-16 5 4 1.1112 0.0022
-16 5 5 1.3440 0.0002
-16 5 6 0.5471 -0.0004
-16 5 7 0.3816 -0.0008
-16 5 8 -0.8818 -0.0001
-16 5 9 -0.6469 -0.0010
-16 5 10 -0.3249 0.0008
-16 5 11 -1.2456 0.0003
-16 5 12 -0.1783 -0.0017
-16 5 13 -1.4372 -0.0003
-16 5 14 -0.4934 0.0007
-16 5 15 -1.1997 -0.0007
-16 5 16 -0.3253 0.0011
-16 5 17 -0.3011 0.0003
-16 5 18 -0.2601 -0.0011
-16 5 19 0.2075 0.0004
-16 5 20 -0.3813 -0.0008
-16 6 1 -0.8958 -0.0034
-16 6 2 0.8102 0.0004
-16 6 3 -0.2312 0.0015
-16 6 4 1.5104 0.0014
-16 6 5 0.6669 0.0026
-16 6 6 0.7802 -0.0001
-16 6 7 0.1455 -0.0010
-16 6 8 -0.2111 -0.0023
-16 6 9 0.1106 0.0001
-16 6 10 -0.7142 -0.0015
-16 6 11 -0.0073 -0.0001
-16 6 12 -0.9145 0.0018
-16 6 13 -0.9871 -0.0002
-16 6 14 -0.5258 0.0020
-16 6 15 -0.8992 0.0003
-16 6 16 -0.2400 -0.0010
-16 6 17 0.0904 -0.0007
-16 6 18 0.0480 -0.0008
-16 6 19 0.5477 -0.0005
-16 7 1 0.9503 -0.0004
-16 7 2 -0.7835 0.0008
-16 7 3 1.1722 0.0010
-16 7 4 0.1863 0.0015
-16 7 5 0.6268 0.0010
-16 7 6 0.5781 -0.0014
-16 7 7 -0.3434 -0.0001
-16 7 8 0.2465 -0.0006
-16 7 9 -0.3549 -0.0011
-16 7 10 -0.2894 0.0010
-16 7 11 -0.2957 -0.0004
-16 7 12 -0.9633 0.0000
-16 7 13 -0.0902 0.0022
-16 7 14 -0.8547 -0.0003
-16 7 15 0.2244 0.0021
-16 7 16 0.0435 0.0008
-16 7 17 0.1453 -0.0004
-16 7 18 0.8084 0.0025
-16 8 1 -0.2273 -0.0000
-16 8 2 1.2485 0.0007
-16 8 3 0.1830 0.0011
-16 8 4 1.4114 0.0002
-16 8 5 0.6899 -0.0014
-16 8 6 0.6784 -0.0007
-16 8 7 0.2662 -0.0024
-16 8 8 -0.2731 -0.0004
-16 8 9 -0.1544 0.0009
-16 8 10 -0.5668 -0.0002
-16 8 11 -0.4191 0.0023
-16 8 12 -0.7543 0.0000
-16 8 13 -0.5975 0.0004
-16 8 14 -0.2144 0.0007
-16 8 15 -0.4533 -0.0009
-16 8 16 0.5332 0.0015
-16 9 1 0.6951 0.0007
-16 9 2 -0.3309 -0.0014
-16 9 3 0.7829 -0.0008
-16 9 4 0.0205 -0.0000
-16 9 5 1.5164 -0.0006
-16 9 6 0.1392 -0.0006
-16 9 7 0.6942 0.0005
-16 9 8 0.3351 -0.0006
-16 9 9 -0.3800 0.0008
-16 9 10 0.4229 0.0007
-16 9 11 -0.5471 0.0007
-16 9 12 -0.1018 0.0018
-16 9 13 -0.0959 0.0002
-16 9 14 -0.2586 0.0007
-16 10 1 -0.6584 -0.0000
-16 10 2 -0.5970 -0.0017
-16 10 3 -0.1442 0.0002
-16 10 4 0.2812 -0.0008
-16 10 5 -0.0243 0.0004
-16 10 6 0.8223 0.0004
-16 10 7 -0.6549 0.0003
-16 10 8 0.4999 0.0010
-16 10 9 -0.1680 0.0011
-16 10 10 0.4689 0.0018
-16 10 11 -0.0062 0.0009
-16 11 1 -0.8852 -0.0042
-16 11 2 -1.5931 0.0003
-16 11 3 -0.5744 -0.0015
-16 11 4 0.2941 0.0014
-15 0 2 0.8747 -0.0100
-15 0 4 1.5191 -0.0003
-15 0 6 -0.3446 -0.0017
-15 0 8 0.1511 0.0031
-15 0 10 0.5961 0.0019
-15 0 12 -0.4274 -0.0020
-15 0 14 -0.9470 -0.0019
-15 0 16 -0.8007 -0.0011
-15 0 18 0.9019 0.0032
-15 0 20 1.5288 -0.0005
-15 0 22 0.7319 -0.0008
-15 0 24 0.4185 0.0020
-15 1 1 -0.1339 -0.0098
-15 1 2 -0.2801 0.0020
-15 1 3 1.4144 0.0003
-15 1 4 -0.2296 0.0036
-15 1 5 0.4742 -0.0017
-15 1 6 -0.0867 0.0024
-15 1 7 -0.1703 -0.0019
-15 1 8 0.8998 0.0025
-15 1 9 0.8171 0.0025
-15 1 10 0.8884 -0.0021
-15 1 11 0.2766 -0.0005
-15 1 12 0.0118 -0.0054
-15 1 13 -0.2196 0.0017
-15 1 14 -0.6325 0.0005
-15 1 15 -0.5722 -0.0018
-15 1 16 -0.4129 0.0042
-15 1 17 -0.2457 -0.0025
-15 1 18 -0.6826 -0.0006
-15 1 19 0.8860 0.0023
-15 1 20 -1.6895 -0.0002
-15 1 21 0.4582 -0.0004
-15 1 22 -1.1734 0.0016
-15 1 23 -0.0698 -0.0000
-15 1 24 -0.2919 -0.0028
-15 1 25 -0.0600 0.0014
-15 2 1 -0.7059 0.0004
-15 2 2 0.3979 -0.0018
-15 2 3 -0.7812 0.0034
-15 2 4 0.4512 0.0011
-15 2 5 -1.0107 0.0012
-15 2 6 0.0488 -0.0011
-15 2 7 0.0873 0.0035
-15 2 8 1.3562 0.0020
-15 2 9 -0.1788 -0.0003
-15 2 10 1.2914 -0.0028
-15 2 11 -0.8899 -0.0040
-15 2 12 0.4491 -0.0006
-15 2 13 -0.6296 -0.0008
-15 2 14 0.6602 0.0042
-15 2 15 -0.4848 0.0028
-15 2 16 0.2033 -0.0026
-15 2 17 0.3869 0.0024
-15 2 18 0.1896 -0.0012
-15 2 19 0.4499 -0.0011
-15 2 20 0.6563 0.0010
-15 2 21 -0.1418 -0.0004
-15 2 22 0.4975 -0.0009
-15 2 23 0.0429 -0.0003
-15 2 24 0.0846 0.0018
-15 2 25 0.0154 -0.0021
-15 3 1 0.9819 -0.0013
-15 3 2 0.0873 0.0030
-15 3 3 1.1361 0.0029
-15 3 4 -0.5784 -0.0028
-15 3 5 0.2064 0.0000
-15 3 6 0.2059 0.0007
-15 3 7 0.5271 0.0001
-15 3 8 0.3169 0.0033
-15 3 9 1.3776 -0.0012
-15 3 10 -1.2252 -0.0011
-15 3 11 0.8598 -0.0030
-15 3 12 -0.9459 0.0001
-15 3 13 0.4990 0.0031
-15 3 14 -0.9810 -0.0007
-15 3 15 0.6607 0.0018
-15 3 16 -1.1266 0.0010
-15 3 17 0.7286 -0.0011
-15 3 18 0.0665 0.0022
-15 3 19 0.8541 0.0011
-15 3 20 0.2422 -0.0015
-15 3 21 1.1600 0.0000
-15 3 22 0.4300 -0.0011
-15 3 23 1.0755 0.0010
-15 3 24 0.6302 -0.0006
-15 3 25 0.2523 0.0029
-15 4 1 0.2687 0.0010
-15 4 2 2.1935 0.0019
-15 4 3 0.1200 -0.0000
-15 4 4 1.9883 0.0014
-15 4 5 0.5347 -0.0016
-15 4 6 0.5619 -0.0002
-15 4 7 1.4142 0.0009
-15 4 8 -0.1007 -0.0008
-15 4 9 0.0192 -0.0023
-15 4 10 0.4026 -0.0008
-15 4 11 -1.0425 -0.0001
-15 4 12 0.2622 0.0017
-15 4 13 -0.8599 0.0013
-15 4 14 -0.4712 0.0017
-15 4 15 -1.7555 -0.0018
-15 4 16 0.2363 -0.0012
-15 4 17 -1.6867 0.0004
-15 4 18 0.9718 -0.0002
-15 4 19 -1.2763 -0.0001
-15 4 20 0.6753 0.0011
-15 4 21 -0.9300 -0.0005
-15 4 22 0.7092 0.0010
-15 4 23 -0.1429 0.0007
-15 4 24 0.6356 0.0012
-15 5 1 0.6598 -0.0002
-15 5 2 -0.0589 0.0015
-15 5 3 1.7014 -0.0016
-15 5 4 -0.3003 -0.0014
-15 5 5 1.6218 -0.0001
-15 5 6 0.4589 -0.0007
-15 5 7 0.5161 0.0013
-15 5 8 1.1294 -0.0014
-15 5 9 0.4125 0.0011
-15 5 10 -0.2372 -0.0023
-15 5 11 0.8192 0.0007
-15 5 12 -1.0648 0.0011
-15 5 13 -0.3293 0.0000
-15 5 14 -0.8631 0.0001
-15 5 15 -0.8216 -0.0007
-15 5 16 -0.5279 -0.0005
-15 5 17 0.4788 -0.0008
-15 5 18 -0.6277 -0.0004
-15 5 19 1.2918 -0.0003
-15 5 20 -1.1723 -0.0008
-15 5 21 1.7161 0.0006
-15 5 22 -0.8217 0.0014
-15 5 23 1.2685 0.0003
-15 6 1 0.2513 0.0024
-15 6 2 0.4075 0.0003
-15 6 3 0.4998 -0.0003
-15 6 4 0.6971 0.0005
-15 6 5 -0.1333 -0.0022
-15 6 6 0.3546 -0.0002
-15 6 7 0.6721 0.0001
-15 6 8 0.3479 0.0004
-15 6 9 0.9737 0.0004
-15 6 10 1.0517 0.0014
-15 6 11 -0.3777 0.0008
-15 6 12 0.9668 -0.0001
-15 6 13 -0.7247 -0.0000
-15 6 14 -0.2425 -0.0018
-15 6 15 0.1416 -0.0009
-15 6 16 -0.0718 -0.0004
-15 6 17 0.5086 0.0012
-15 6 18 1.0516 0.0011
-15 6 19 -0.1774 0.0010
-15 6 20 2.0488 0.0011
-15 6 21 -0.3446 -0.0003
-15 6 22 1.8640 0.0002
-15 7 1 0.7212 0.0009
-15 7 2 1.4646 0.0003
-15 7 3 0.3307 0.0020
-15 7 4 0.9184 -0.0014
-15 7 5 -0.2993 0.0003
-15 7 6 0.2856 0.0000
-15 7 7 -0.1134 -0.0008
-15 7 8 0.6575 0.0010
-15 7 9 -0.0630 0.0003
-15 7 10 -0.0341 -0.0002
-15 7 11 0.2107 0.0008
-15 7 12 -0.9764 -0.0001
-15 7 13 0.6234 -0.0013
-15 7 14 -0.8280 -0.0000
-15 7 15 0.8430 -0.0016
-15 7 16 -0.0640 0.0011
-15 7 17 1.0432 0.0006
-15 7 18 0.3395 0.0018
-15 7 19 0.7970 0.0014
-15 7 20 0.1291 0.0004
-15 7 21 0.6081 0.0007
-15 8 1 1.5260 0.0019
-15 8 2 0.4660 0.0006
-15 8 3 1.1042 0.0003
-15 8 4 0.2968 -0.0017
-15 8 5 -0.1375 -0.0015
-15 8 6 0.1938 -0.0005
-15 8 7 0.3194 0.0009
-15 8 8 0.1759 0.0017
-15 8 9 0.4368 0.0004
-15 8 10 -0.6178 0.0008
-15 8 11 -0.9490 -0.0019
-15 8 12 -0.2998 -0.0018
-15 8 13 -1.8709 -0.0008
-15 8 14 0.6930 -0.0023
-15 8 15 -1.0663 0.0023
-15 8 16 1.3341 0.0001
-15 8 17 0.1993 0.0016
-15 8 18 0.9724 0.0004
-15 8 19 0.1896 -0.0012
-15 8 20 0.4416 -0.0013
-15 9 1 -0.5507 0.0012
-15 9 2 0.6940 0.0013
-15 9 3 0.0561 -0.0009
-15 9 4 -0.4887 -0.0014
-15 9 5 0.3044 -0.0014
-15 9 6 -0.1072 0.0003
-15 9 7 0.8437 0.0006
-15 9 8 0.4384 0.0016
-15 9 9 0.2061 0.0005
-15 9 10 -0.4010 -0.0005
-15 9 11 -0.5859 -0.0008
-15 9 12 -0.8967 -0.0013
-15 9 13 -0.2827 -0.0011
-15 9 14 -0.3848 0.0012
-15 9 15 0.3743 -0.0008
-15 9 16 0.2623 0.0024
-15 9 17 0.6439 -0.0004
-15 9 18 -0.0555 -0.0012
-15 10 1 -0.2821 -0.0009
-15 10 2 -1.1629 0.0002
-15 10 3 -0.1460 -0.0032
-15 10 4 -0.8122 -0.0002
-15 10 5 -0.4166 0.0002
-15 10 6 1.0068 0.0001
-15 10 7 -0.2462 0.0030
-15 10 8 1.4802 -0.0011
-15 10 9 -1.1928 -0.0002
-15 10 10 -0.0522 -0.0020
-15 10 11 -0.9565 -0.0017
-15 10 12 -0.2584 0.0006
-15 10 13 0.3809 0.0003
-15 10 14 0.6205 0.0015
-15 10 15 0.7827 0.0022
-15 10 16 0.5513 -0.0013
-15 11 1 -0.4908 -0.0004
-15 11 2 0.0982 -0.0014
-15 11 3 -0.3074 0.0001
-15 11 4 0.6858 -0.0015
-15 11 5 0.6229 0.0004
-15 11 6 0.5472 0.0018
-15 11 7 1.3311 -0.0003
-15 11 8 -0.8839 0.0014
-15 11 9 0.6782 -0.0015
-15 11 10 -1.8538 -0.0004
-15 11 11 0.5266 -0.0009
-15 11 12 -0.8843 -0.0004
-15 11 13 1.1164 0.0010
-15 12 1 -0.7053 0.0014
-15 12 2 1.3942 -0.0003
-15 12 3 0.6846 -0.0002
-15 12 4 1.1376 0.0014
-15 12 5 1.6000 -0.0002
-15 12 6 0.4744 0.0009
-15 12 7 0.9347 0.0009
-15 12 8 0.1046 -0.0007
-15 12 9 -1.1156 0.0008
-14 0 2 -1.2393 0.0024
-14 0 4 -1.2446 0.0007
-14 0 6 1.0782 0.0059
-14 0 8 1.1217 -0.0026
-14 0 10 0.7156 -0.0021
-14 0 12 0.5115 0.0020
-14 0 14 -1.1172 0.0001
-14 0 16 -0.9989 0.0032
-14 0 18 -0.4976 -0.0021
-14 0 20 -0.2546 -0.0023
-14 0 22 0.5910 0.0022
-14 0 24 0.2192 -0.0003
-14 0 26 0.2306 0.0013
-14 0 28 0.6010 0.0011
-14 1 1 0.4995 0.0066
-14 1 2 0.4735 0.0021
-14 1 3 -1.2618 -0.0007
-14 1 4 -0.0757 0.0045
-14 1 5 -0.9625 0.0006
-14 1 6 -0.5949 -0.0041
-14 1 7 0.1714 0.0024
-14 1 8 -0.2334 -0.0086
-14 1 9 -0.1511 -0.0006
-14 1 10 0.6736 -0.0003
-14 1 11 0.0561 0.0017
-14 1 12 0.2995 0.0061
-14 1 13 -0.0766 -0.0019
-14 1 14 0.2009 0.0034
-14 1 15 0.0190 0.0002
-14 1 16 0.4292 -0.0042
-14 1 17 0.5206 0.0028
-14 1 18 -0.1042 -0.0050
-14 1 19 0.1794 -0.0010
-14 1 20 0.2110 -0.0002
-14 1 21 0.9666 0.0011
-14 1 22 0.1832 0.0002
-14 1 23 1.2952 -0.0006
-14 1 24 -0.4425 0.0003
-14 1 25 0.4782 -0.0006
-14 1 26 -0.1692 0.0011
-14 1 27 0.4011 0.0026
-14 1 28 0.2193 0.0004
-14 2 1 -0.2530 -0.0019
-14 2 2 0.9924 0.0057
-14 2 3 -0.0094 -0.0001
-14 2 4 -1.0094 -0.0012
-14 2 5 0.2518 0.0012
-14 2 6 -0.2345 -0.0015
-14 2 7 -0.7212 -0.0052
-14 2 8 0.4336 -0.0004
-14 2 9 -0.7282 -0.0021
-14 2 10 -0.1363 0.0035
-14 2 11 -0.1580 0.0047
-14 2 12 -0.2568 0.0029
-14 2 13 -0.3401 0.0034
-14 2 14 0.0515 -0.0031
-14 2 15 0.5595 -0.0025
-14 2 16 0.4752 -0.0005
-14 2 17 1.0677 -0.0048
-14 2 18 0.3644 0.0009
-14 2 19 1.2052 0.0009
-14 2 20 0.6404 0.0010
-14 2 21 1.0376 0.0018
-14 2 22 1.1881 0.0004
-14 2 23 -0.0811 -0.0011
-14 2 24 0.7249 -0.0015
-14 2 25 0.3887 0.0008
-14 2 26 0.2401 0.0012
-14 2 27 0.9247 0.0001
-14 3 1 1.1784 0.0036
-14 3 2 -1.0076 -0.0034
-14 3 3 -0.4358 -0.0004
-14 3 4 -0.7049 0.0014
-14 3 5 -0.0579 -0.0029
-14 3 6 -0.5499 0.0021
-14 3 7 1.5360 -0.0011
-14 3 8 -1.6656 -0.0033
-14 3 9 1.3138 0.0017
-14 3 10 -1.1346 0.0001
-14 3 11 0.0817 0.0045
-14 3 12 -0.2813 0.0025
-14 3 13 -0.6435 -0.0020
-14 3 14 0.0519 0.0013
-14 3 15 -0.5518 -0.0043
-14 3 16 0.1813 -0.0015
-14 3 17 -0.1333 0.0006
-14 3 18 0.1326 -0.0013
-14 3 19 -0.1649 0.0005
-14 3 20 0.9602 0.0016
-14 3 21 -0.6598 -0.0000
-14 3 22 0.3383 0.0001
-14 3 23 -0.6856 -0.0000
-14 3 24 -0.2767 0.0001
-14 3 25 -0.1229 -0.0004
-14 3 26 0.6681 0.0004
-14 3 27 -0.2153 -0.0007
-14 4 1 -1.0587 0.0011
-14 4 2 -1.7834 -0.0011
-14 4 3 -2.3784 -0.0012
-14 4 4 -1.2791 -0.0024
-14 4 5 -1.5374 0.0006
-14 4 6 -0.1400 -0.0012
-14 4 7 -1.3092 -0.0021
-14 4 8 0.1549 0.0002
-14 4 9 -1.1422 0.0003
-14 4 10 -0.0905 0.0032
-14 4 11 -0.2556 0.0019
-14 4 12 -0.4820 -0.0009
-14 4 13 -0.3728 -0.0005
-14 4 14 -0.0061 -0.0058
-14 4 15 -0.3551 0.0011
-14 4 16 1.0051 -0.0000
-14 4 17 -0.6730 -0.0005
-14 4 18 1.0890 0.0031
-14 4 19 -0.2791 -0.0015
-14 4 20 -0.1237 -0.0001
-14 4 21 0.6418 -0.0001
-14 4 22 -0.9133 -0.0011
-14 4 23 -0.1123 0.0002
-14 4 24 -0.0943 -0.0001
-14 4 25 -0.5603 0.0007
-14 4 26 0.0094 -0.0003
-14 4 27 -0.3240 0.0000
-14 5 1 -1.5233 0.0001
-14 5 2 -2.6804 -0.0026
-14 5 3 -1.7618 -0.0001
-14 5 4 -2.6761 0.0002
-14 5 5 -0.6051 -0.0005
-14 5 6 -1.6603 -0.0003
-14 5 7 -0.1408 -0.0017
-14 5 8 -1.3739 -0.0001
-14 5 9 0.0219 0.0004
-14 5 10 -0.8063 0.0029
-14 5 11 -0.0684 0.0014
-14 5 12 -0.7970 -0.0012
-14 5 13 0.0484 -0.0012
-14 5 14 -0.2441 -0.0008
-14 5 15 0.7521 -0.0010
-14 5 16 0.5721 0.0014
-14 5 17 1.1988 0.0006
-14 5 18 -0.1175 -0.0011
-14 5 19 1.4670 0.0013
-14 5 20 0.0355 -0.0004
-14 5 21 0.8432 0.0005
-14 5 22 0.2046 0.0006
-14 5 23 0.5484 -0.0010
-14 5 24 -0.6576 0.0001
-14 5 25 0.7778 -0.0005
-14 5 26 -1.2795 0.0002
-14 6 1 -2.0181 -0.0034
-14 6 2 -0.8310 -0.0002
-14 6 3 -2.1869 -0.0007
-14 6 4 -0.7691 -0.0009
-14 6 5 -1.9853 0.0037
-14 6 6 0.5255 -0.0008
-14 6 7 -2.5531 0.0016
-14 6 8 1.0584 0.0007
-14 6 9 -2.3453 0.0007
-14 6 10 0.5095 0.0003
-14 6 11 -1.1998 -0.0011
-14 6 12 -0.3247 -0.0001
-14 6 13 -0.1209 -0.0016
-14 6 14 0.1678 0.0018
-14 6 15 1.0305 0.0020
-14 6 16 0.3262 0.0004
-14 6 17 0.7479 0.0012
-14 6 18 0.6740 -0.0011
-14 6 19 -0.0486 -0.0008
-14 6 20 1.2119 0.0007
-14 6 21 -0.4577 -0.0002
-14 6 22 0.5822 0.0000
-14 6 23 -1.4266 0.0013
-14 6 24 0.6638 -0.0013
-14 6 25 -1.8237 0.0017
-14 7 1 0.1083 -0.0009
-14 7 2 -1.9347 -0.0008
-14 7 3 -0.5098 0.0002
-14 7 4 -0.7083 0.0024
-14 7 5 0.4392 0.0002
-14 7 6 -0.9330 0.0015
-14 7 7 0.5926 0.0003
-14 7 8 -2.2218 -0.0005
-14 7 9 -0.2485 0.0001
-14 7 10 -1.9368 0.0006
-14 7 11 -1.1413 -0.0020
-14 7 12 -0.9898 0.0008
-14 7 13 -0.6799 -0.0007
-14 7 14 -0.4127 -0.0000
-14 7 15 0.1827 0.0020
-14 7 16 0.2238 -0.0006
-14 7 17 0.0752 0.0008
-14 7 18 0.7000 -0.0003
-14 7 19 0.5253 -0.0001
-14 7 20 0.4047 -0.0007
-14 7 21 0.2165 -0.0005
-14 7 22 -0.8760 -0.0003
-14 7 23 -0.0226 -0.0009
-14 7 24 -1.5458 0.0021
-14 8 1 -1.0389 -0.0007
-14 8 2 0.2216 0.0010
-14 8 3 -0.9397 0.0002
-14 8 4 0.5073 0.0022
-14 8 5 0.5595 0.0007
-14 8 6 0.4384 0.0003
-14 8 7 0.3026 -0.0009
-14 8 8 -0.1076 -0.0016
-14 8 9 -0.8464 -0.0008
-14 8 10 -0.4234 -0.0017
-14 8 11 -1.2013 0.0013
-14 8 12 -1.0175 -0.0009
-14 8 13 -1.1210 0.0015
-14 8 14 -0.5963 0.0014
-14 8 15 -0.9726 -0.0017
-14 8 16 0.1598 0.0017
-14 8 17 -0.6561 -0.0028
-14 8 18 0.6401 -0.0007
-14 8 19 -0.2500 -0.0005
-14 8 20 0.3943 -0.0010
-14 8 21 -0.0357 0.0002
-14 8 22 -0.1856 0.0003
-14 8 23 -0.0055 0.0005
-14 9 1 -1.0335 0.0008
-14 9 2 0.5311 -0.0007
-14 9 3 -0.4687 0.0006
-14 9 4 0.5169 0.0002
-14 9 5 -0.0354 -0.0004
-14 9 6 -0.0722 -0.0003
-14 9 7 0.0554 -0.0011
-14 9 8 -0.7056 -0.0016
-14 9 9 0.5746 0.0001
-14 9 10 -0.4403 -0.0018
-14 9 11 0.2809 0.0008
-14 9 12 0.0403 -0.0001
-14 9 13 -0.1771 0.0005
-14 9 14 0.2703 0.0014
-14 9 15 0.8701 0.0012
-14 9 16 -0.4323 -0.0005
-14 9 17 1.4314 0.0003
-14 9 18 -1.2425 -0.0016
-14 9 19 0.9383 -0.0006
-14 9 20 -1.0676 -0.0004
-14 9 21 -0.0322 0.0011
-14 10 1 1.7960 -0.0009
-14 10 2 -1.5404 -0.0007
-14 10 3 1.4194 0.0003
-14 10 4 -0.5102 -0.0005
-14 10 5 0.5085 0.0007
-14 10 6 0.7127 -0.0005
-14 10 7 -1.2785 -0.0017
-14 10 8 0.4421 -0.0003
-14 10 9 -1.4693 -0.0016
-14 10 10 0.3755 0.0013
-14 10 11 -0.7446 -0.0005
-14 10 12 0.4637 0.0010
-14 10 13 0.5366 0.0006
-14 10 14 0.6692 -0.0006
-14 10 15 1.2974 0.0001
-14 10 16 0.3863 -0.0001
-14 10 17 0.5945 -0.0011
-14 10 18 0.2613 0.0017
-14 10 19 -0.0834 0.0003
-14 10 20 0.3411 0.0029
-14 11 1 1.1411 -0.0010
-14 11 2 0.6267 -0.0004
-14 11 3 0.0511 -0.0005
-14 11 4 1.2440 0.0013
-14 11 5 0.3836 0.0009
-14 11 6 0.1849 -0.0003
-14 11 7 0.9086 -0.0003
-14 11 8 -1.4313 -0.0003
-14 11 9 1.3198 -0.0006
-14 11 10 -1.7004 0.0011
-14 11 11 1.5886 0.0010
-14 11 12 -0.8908 -0.0002
-14 11 13 0.9787 0.0013
-14 11 14 0.6173 -0.0015
-14 11 15 -0.6174 -0.0001
-14 11 16 0.8569 -0.0018
-14 11 17 -1.3964 -0.0000
-14 11 18 0.4387 0.0013
-14 12 1 -0.8477 -0.0013
-14 12 2 1.1609 0.0005
-14 12 3 0.1522 0.0010
-14 12 4 0.0817 0.0000
-14 12 5 0.7459 0.0005
-14 12 6 -0.7375 -0.0008
-14 12 7 -0.9054 -0.0008
-14 12 8 0.6617 -0.0002
-14 12 9 -0.8411 0.0014
-14 12 10 2.4128 0.0002
-14 12 11 -0.1226 0.0001
-14 12 12 2.5901 0.0002
-14 12 13 0.0230 -0.0021
-14 12 14 1.3542 0.0003
-14 12 15 0.0424 -0.0010
-14 13 1 -0.4083 0.0012
-14 13 2 -1.1071 -0.0016
-14 13 3 0.3067 0.0006
-14 13 4 -0.4614 0.0019
-14 13 5 -0.5755 -0.0012
-14 13 6 -0.3558 0.0004
-14 13 7 -0.6609 -0.0000
-14 13 8 0.0622 -0.0001
-14 13 9 0.8775 -0.0000
-14 13 10 0.7691 0.0004
-14 13 11 1.8123 -0.0023
-13 0 2 -0.3822 -0.0114
-13 0 4 1.6652 0.0002
-13 0 6 1.3241 -0.0023
-13 0 8 0.3961 -0.0005
-13 0 10 0.0362 0.0054
-13 0 12 -0.9029 0.0004
-13 0 14 -0.7063 -0.0028
-13 0 16 -0.6598 -0.0025
-13 0 18 -0.9672 0.0023
-13 0 20 -0.4555 -0.0010
-13 0 22 -0.0061 -0.0053
-13 0 24 1.0427 0.0009
-13 0 26 1.3135 0.0017
-13 0 28 0.5392 0.0003
-13 0 30 0.3124 0.0001
-13 1 1 -1.0295 -0.0100
-13 1 2 0.4951 0.0050
-13 1 3 0.1023 -0.0066
-13 1 4 0.5994 0.0004
-13 1 5 1.0789 0.0001
-13 1 6 -0.4858 -0.0023
-13 1 7 0.7645 0.0015
-13 1 8 -0.9585 0.0075
-13 1 9 0.3590 0.0031
-13 1 10 -0.6976 0.0035
-13 1 11 -0.4260 -0.0010
-13 1 12 0.0360 -0.0084
-13 1 13 -0.3310 0.0020
-13 1 14 0.7011 -0.0026
-13 1 15 -0.0403 -0.0000
-13 1 16 0.8328 0.0074
-13 1 17 -0.7890 -0.0050
-13 1 18 1.2462 0.0035
-13 1 19 -0.0452 0.0007
-13 1 20 0.9397 -0.0007
-13 1 21 0.6295 -0.0004
-13 1 22 0.2108 0.0009
-13 1 23 0.2912 -0.0015
-13 1 24 -0.0647 -0.0013
-13 1 25 0.6365 0.0018
-13 1 26 -0.3483 -0.0024
-13 1 27 1.0033 0.0014
-13 1 28 -0.1543 0.0015
-13 1 29 1.0546 0.0004
-13 1 30 0.1958 0.0027
-13 2 1 1.2284 0.0014
-13 2 2 -1.0078 -0.0037
-13 2 3 2.0518 0.0006
-13 2 4 -0.1419 -0.0049
-13 2 5 1.0875 -0.0045
-13 2 6 0.1961 0.0023
-13 2 7 0.2326 0.0033
-13 2 8 0.6489 0.0072
-13 2 9 -0.2125 0.0062
-13 2 10 0.6132 -0.0027
-13 2 11 -0.6521 -0.0027
-13 2 12 0.5227 -0.0040
-13 2 13 -0.0612 -0.0045
-13 2 14 0.8152 0.0049
-13 2 15 -0.4676 0.0015
-13 2 16 -0.2285 -0.0009
-13 2 17 -0.5246 0.0048
-13 2 18 -0.8409 -0.0016
-13 2 19 0.3618 -0.0003
-13 2 20 -0.0816 0.0018
-13 2 21 -0.0427 -0.0028
-13 2 22 -0.2442 -0.0019
-13 2 23 -0.4192 0.0004
-13 2 24 -0.3908 -0.0005
-13 2 25 -0.8633 -0.0002
-13 2 26 0.2852 0.0024
-13 2 27 -0.9070 -0.0008
-13 2 28 1.0097 0.0025
-13 2 29 0.0134 0.0003
-13 3 1 -1.2454 0.0008
-13 3 2 -0.2594 0.0003
-13 3 3 -0.0084 -0.0016
-13 3 4 -0.3586 -0.0036
-13 3 5 0.0673 0.0009
-13 3 6 -0.6818 -0.0019
-13 3 7 -0.0202 0.0035
-13 3 8 -0.7172 0.0023
-13 3 9 0.7293 -0.0014
-13 3 10 -1.1544 0.0002
-13 3 11 1.1631 -0.0068
-13 3 12 -0.4466 0.0003
-13 3 13 0.6833 0.0012
-13 3 14 -0.1302 -0.0020
-13 3 15 -0.2104 0.0044
-13 3 16 -0.6231 -0.0009
-13 3 17 -0.9308 -0.0003
-13 3 18 0.8489 0.0031
-13 3 19 -1.4459 0.0002
-13 3 20 0.5268 -0.0007
-13 3 21 -1.4744 -0.0011
-13 3 22 -1.0358 -0.0015
-13 3 23 -0.6799 -0.0022
-13 3 24 -0.8823 0.0004
-13 3 25 0.0004 0.0006
-13 3 26 -0.5387 -0.0011
-13 3 27 0.0434 0.0035
-13 3 28 0.0640 -0.0012
-13 3 29 -0.1661 0.0031
-13 4 1 -0.4820 -0.0004
-13 4 2 -0.1634 -0.0034
-13 4 3 -0.7793 -0.0010
-13 4 4 0.4863 0.0012
-13 4 5 -1.5324 -0.0011
-13 4 6 0.0031 0.0031
-13 4 7 -1.4333 0.0002
-13 4 8 -0.0353 -0.0010
-13 4 9 -0.9535 -0.0024
-13 4 10 0.5525 -0.0046
-13 4 11 -0.7517 -0.0007
-13 4 12 0.3018 -0.0017
-13 4 13 0.2305 0.0023
-13 4 14 -1.1440 0.0039
-13 4 15 0.3819 -0.0008
-13 4 16 -1.0134 0.0021
-13 4 17 0.8994 0.0004
-13 4 18 -0.1407 -0.0018
-13 4 19 1.1464 0.0006
-13 4 20 -0.4249 -0.0016
-13 4 21 -0.4305 -0.0016
-13 4 22 -0.4295 -0.0000
-13 4 23 -0.6183 0.0006
-13 4 24 -0.3631 -0.0001
-13 4 25 -0.3499 0.0009
-13 4 26 -0.4727 0.0007
-13 4 27 -0.1963 -0.0005
-13 4 28 -0.5101 0.0031
-13 4 29 0.1098 -0.0005
-13 5 1 -1.1262 -0.0012
-13 5 2 1.7391 0.0018
-13 5 3 -0.6138 -0.0011
-13 5 4 0.8199 0.0002
-13 5 5 -0.1268 0.0011
-13 5 6 -0.4171 -0.0018
-13 5 7 0.1906 0.0014
-13 5 8 0.4711 -0.0008
-13 5 9 0.1734 -0.0001
-13 5 10 0.8582 -0.0009
-13 5 11 0.1324 -0.0014
-13 5 12 0.6491 0.0020
-13 5 13 -0.4176 -0.0002
-13 5 14 1.0575 0.0023
-13 5 15 -0.6901 0.0014
-13 5 16 0.5382 -0.0005
-13 5 17 0.4238 0.0008
-13 5 18 0.0319 -0.0009
-13 5 19 0.3405 -0.0004
-13 5 20 -0.4311 -0.0016
-13 5 21 -0.2705 0.0003
-13 5 22 -0.4908 -0.0011
-13 5 23 -0.7666 0.0005
-13 5 24 -0.6444 0.0012
-13 5 25 -1.3743 -0.0007
-13 5 26 -1.3955 0.0012
-13 5 27 -0.7927 0.0011
-13 5 28 -0.8555 -0.0009
-13 6 1 0.7648 0.0008
-13 6 2 -1.0969 0.0002
-13 6 3 1.3363 0.0019
-13 6 4 -0.8499 0.0005
-13 6 5 0.5091 -0.0017
-13 6 6 0.3646 0.0006
-13 6 7 0.8227 -0.0014
-13 6 8 1.0055 0.0001
-13 6 9 1.4819 0.0001
-13 6 10 -0.0258 -0.0002
-13 6 11 0.5692 0.0013
-13 6 12 0.2072 0.0007
-13 6 13 0.3262 0.0025
-13 6 14 0.4722 0.0001
-13 6 15 0.7201 -0.0010
-13 6 16 0.3463 -0.0007
-13 6 17 0.8502 -0.0025
-13 6 18 0.2559 0.0004
-13 6 19 0.4938 0.0003
-13 6 20 -0.1491 0.0005
-13 6 21 -0.8401 0.0010
-13 6 22 -0.2568 0.0005
-13 6 23 -1.4928 -0.0004
-13 6 24 -1.0989 -0.0004
-13 6 25 -1.5912 0.0003
-13 6 26 -0.9792 -0.0009
-13 6 27 -1.2769 0.0008
-13 7 1 -0.0054 -0.0004
-13 7 2 0.1467 0.0013
-13 7 3 0.1532 0.0007
-13 7 4 1.3250 -0.0010
-13 7 5 -0.0618 0.0006
-13 7 6 1.8592 -0.0011
-13 7 7 1.1347 -0.0002
-13 7 8 1.5380 0.0005
-13 7 9 1.1504 -0.0008
-13 7 10 0.2485 -0.0003
-13 7 11 0.5270 0.0009
-13 7 12 -0.7039 -0.0000
-13 7 13 0.2473 0.0012
-13 7 14 -0.6872 -0.0004
-13 7 15 -0.9092 -0.0018
-13 7 16 0.1379 -0.0012
-13 7 17 -0.5050 -0.0013
-13 7 18 1.1333 0.0001
-13 7 19 0.2550 -0.0000
-13 7 20 0.1273 0.0013
-13 7 21 0.5105 -0.0005
-13 7 22 -1.4034 0.0004
-13 7 23 0.3000 0.0001
-13 7 24 -1.2465 -0.0003
-13 7 25 -0.2338 -0.0016
-13 7 26 -0.7317 0.0014
-13 8 1 -0.9272 0.0020
-13 8 2 0.3802 0.0013
-13 8 3 0.3042 0.0015
-13 8 4 0.7541 0.0003
-13 8 5 1.7584 -0.0017
-13 8 6 0.5882 -0.0009
-13 8 7 1.8254 -0.0006
-13 8 8 1.0100 -0.0009
-13 8 9 0.8839 0.0014
-13 8 10 0.6913 0.0005
-13 8 11 1.0566 0.0007
-13 8 12 0.4572 0.0011
-13 8 13 0.9692 -0.0013
-13 8 14 -0.4389 -0.0018
-13 8 15 0.1258 -0.0008
-13 8 16 -0.4251 -0.0018
-13 8 17 0.4109 0.0009
-13 8 18 0.1184 0.0022
-13 8 19 0.5097 0.0002
-13 8 20 -0.2853 0.0009
-13 8 21 -0.5451 -0.0001
-13 8 22 0.3851 -0.0016
-13 8 23 -0.8728 0.0000
-13 8 24 0.3156 -0.0020
-13 8 25 -0.5904 0.0005
-13 9 1 0.0431 0.0020
-13 9 2 0.5875 0.0030
-13 9 3 1.1408 -0.0007
-13 9 4 -0.4877 0.0003
-13 9 5 1.0610 -0.0015
-13 9 6 0.0988 -0.0014
-13 9 7 0.4135 -0.0001
-13 9 8 0.8171 0.0009
-13 9 9 -0.2910 -0.0002
-13 9 10 0.8953 0.0020
-13 9 11 -0.5651 -0.0003
-13 9 12 1.1366 -0.0004
-13 9 13 -0.1208 0.0006
-13 9 14 1.0116 -0.0019
-13 9 15 0.5630 -0.0005
-13 9 16 1.1717 0.0006
-13 9 17 1.4249 0.0002
-13 9 18 0.8918 0.0011
-13 9 19 0.7577 0.0015
-13 9 20 -0.2604 0.0006
-13 9 21 0.8626 -0.0002
-13 9 22 -0.9273 0.0011
-13 9 23 1.0093 -0.0015
-13 9 24 -0.8492 -0.0002
-13 10 1 2.6759 0.0024
-13 10 2 0.4131 0.0001
-13 10 3 2.0851 0.0004
-13 10 4 0.8530 -0.0018
-13 10 5 0.3143 -0.0010
-13 10 6 0.5116 -0.0002
-13 10 7 0.2433 0.0012
-13 10 8 0.4562 0.0016
-13 10 9 -0.3957 0.0017
-13 10 10 0.1676 -0.0006
-13 10 11 -1.1579 -0.0002
-13 10 12 -0.6205 -0.0006
-13 10 13 -1.0346 -0.0024
-13 10 14 -1.3847 0.0013
-13 10 15 -0.2771 -0.0003
-13 10 16 -0.3350 -0.0004
-13 10 17 0.0254 0.0028
-13 10 18 1.0758 -0.0013
-13 10 19 -0.4192 0.0009
-13 10 20 1.4228 0.0003
-13 10 21 -0.5572 -0.0009
-13 10 22 1.6774 0.0015
-13 10 23 -0.7041 -0.0011
-13 11 1 -0.8186 0.0001
-13 11 2 1.9460 -0.0002
-13 11 3 -1.1918 -0.0000
-13 11 4 1.6165 -0.0011
-13 11 5 0.0278 -0.0007
-13 11 6 0.4956 0.0012
-13 11 7 1.2508 0.0000
-13 11 8 -0.8160 0.0011
-13 11 9 1.5790 0.0002
-13 11 10 -1.6241 -0.0003
-13 11 11 1.0233 -0.0008
-13 11 12 -1.1916 -0.0001
-13 11 13 -0.4072 0.0001
-13 11 14 -0.9327 -0.0012
-13 11 15 -1.5252 0.0004
-13 11 16 -0.5204 0.0002
-13 11 17 -1.0971 -0.0003
-13 11 18 -0.2347 0.0014
-13 11 19 -0.8303 0.0004
-13 11 20 0.0027 -0.0010
-13 11 21 -0.3470 0.0015
-13 12 1 -0.2397 0.0004
-13 12 2 -0.8927 -0.0007
-13 12 3 -0.1759 -0.0004
-13 12 4 -0.4777 -0.0001
-13 12 5 -0.6878 -0.0000
-13 12 6 0.3179 0.0002
-13 12 7 -0.4025 0.0010
-13 12 8 0.8548 -0.0002
-13 12 9 -1.1283 -0.0019
-13 12 10 1.0645 -0.0007
-13 12 11 -1.8888 -0.0010
-13 12 12 0.9173 -0.0007
-13 12 13 -1.9015 0.0003
-13 12 14 0.0927 0.0003
-13 12 15 -0.5880 -0.0011
-13 12 16 -0.5741 0.0010
-13 12 17 0.8640 0.0000
-13 12 18 -1.1215 0.0000
-13 12 19 0.6993 0.0014
-13 13 1 -0.0728 -0.0011
-13 13 2 0.0479 0.0015
-13 13 3 0.5865 -0.0000
-13 13 4 -1.0250 -0.0012
-13 13 5 0.1380 0.0015
-13 13 6 -0.7797 -0.0004
-13 13 7 -0.1848 0.0004
-13 13 8 -0.2698 -0.0004
-13 13 9 0.1951 -0.0002
-13 13 10 -1.5714 -0.0022
-13 13 11 0.1807 0.0003
-13 13 12 -2.5481 -0.0012
-13 13 13 -0.5654 -0.0010
-13 13 14 -1.9308 -0.0000
-13 13 15 -0.6019 -0.0003
-13 13 16 -0.3044 0.0012
-13 14 1 0.4189 0.0011
-13 14 2 0.1545 -0.0004
-13 14 3 -0.4205 -0.0002
-13 14 4 0.1677 0.0017
-13 14 5 -1.3411 -0.0015
-13 14 6 0.8383 0.0011
-13 14 7 -0.2998 -0.0002
-13 14 8 0.1291 -0.0016
-13 14 9 -0.0183 -0.0007
-13 14 10 -0.6425 0.0004
-13 14 11 -0.2971 -0.0015
-13 14 12 -0.7904 0.0011
-13 15 1 1.0933 0.0004
-13 15 2 -0.2631 0.0017
-13 15 3 -0.2559 -0.0004
-13 15 4 -1.0265 -0.0001
-13 15 5 0.9087 0.0012
-12 0 2 0.6269 0.0053
-12 0 4 0.0249 0.0076
-12 0 6 -0.7869 0.0071
-12 0 8 -0.4128 0.0005
-12 0 10 -0.2492 -0.0040
-12 0 12 -0.3943 -0.0037
-12 0 14 0.1085 -0.0002
-12 0 16 1.2531 0.0080
-12 0 18 0.8557 0.0024
-12 0 20 -0.2812 -0.0018
-12 0 22 1.0718 0.0013
-12 0 24 1.2383 -0.0026
-12 0 26 -0.5765 -0.0002
-12 0 28 -1.0581 0.0017
-12 0 30 -0.6246 -0.0020
-12 1 1 0.8131 0.0057
-12 1 2 0.2611 -0.0037
-12 1 3 1.2480 0.0096
-12 1 4 -0.7090 0.0057
-12 1 5 0.6600 0.0013
-12 1 6 -1.2414 0.0039
-12 1 7 0.0682 -0.0021
-12 1 8 -0.3610 -0.0045
-12 1 9 -0.0366 -0.0011
-12 1 10 0.3335 -0.0041
-12 1 11 -0.4250 0.0025
-12 1 12 0.5073 0.0027
-12 1 13 -0.7560 0.0000
-12 1 14 1.4093 0.0054
-12 1 15 -0.2471 0.0005
-12 1 16 1.6999 -0.0010
-12 1 17 0.6558 0.0020
-12 1 18 -0.1054 -0.0044
-12 1 19 -0.1692 -0.0030
-12 1 20 -0.3678 -0.0019
-12 1 21 -0.5969 0.0004
-12 1 22 0.7224 0.0003
-12 1 23 0.3846 0.0017
-12 1 24 0.2362 0.0036
-12 1 25 -0.0485 -0.0007
-12 1 26 -0.2970 0.0028
-12 1 27 -0.6723 0.0015
-12 1 28 -0.2711 -0.0026
-12 1 29 -0.5472 0.0004
-12 1 30 0.0595 -0.0014
-12 1 31 -0.3251 -0.0014
-12 2 1 1.1986 -0.0001
-12 2 2 0.0990 0.0051
-12 2 3 0.0141 -0.0008
-12 2 4 -0.0864 0.0039
-12 2 5 -0.5751 0.0041
-12 2 6 -0.1710 -0.0013
-12 2 7 0.0305 -0.0017
-12 2 8 -0.2743 -0.0035
-12 2 9 -0.2516 -0.0080
-12 2 10 -0.7094 -0.0002
-12 2 11 -0.0992 -0.0012
-12 2 12 -0.6482 0.0044
-12 2 13 0.2405 0.0066
-12 2 14 -0.1835 0.0002
-12 2 15 0.1101 0.0026
-12 2 16 0.0288 -0.0010
-12 2 17 -0.6342 -0.0048
-12 2 18 0.1245 -0.0024
-12 2 19 -0.7463 -0.0018
-12 2 20 -0.3375 -0.0019
-12 2 21 0.3713 0.0020
-12 2 22 -0.5957 0.0033
-12 2 23 -0.3563 0.0011
-12 2 24 -0.6163 0.0016
-12 2 25 -0.8092 0.0018
-12 2 26 -0.6768 -0.0017
-12 2 27 0.3266 -0.0001
-12 2 28 -0.4241 -0.0010
-12 2 29 0.3272 -0.0021
-12 2 30 -0.3393 0.0004
-12 2 31 -0.1154 0.0001
-12 3 1 -0.1662 -0.0015
-12 3 2 0.8479 -0.0062
-12 3 3 -1.5062 0.0047
-12 3 4 0.0909 -0.0049
-12 3 5 -1.5369 0.0023
-12 3 6 0.6221 0.0034
-12 3 7 -1.1212 -0.0021
-12 3 8 -0.0105 -0.0017
-12 3 9 -1.2959 -0.0024
-12 3 10 -1.1043 -0.0032
-12 3 11 -0.9912 0.0024
-12 3 12 -1.2576 0.0017
-12 3 13 0.0841 0.0000
-12 3 14 -1.7766 0.0029
-12 3 15 0.4892 -0.0028
-12 3 16 -1.4391 -0.0008
-12 3 17 0.3079 0.0001
-12 3 18 -1.0156 -0.0028
-12 3 19 0.4744 -0.0008
-12 3 20 -0.0364 0.0006
-12 3 21 0.0964 0.0006
-12 3 22 0.5234 0.0014
-12 3 23 -0.4456 0.0024
-12 3 24 -0.3528 0.0004
-12 3 25 -0.5148 -0.0001
-12 3 26 0.2530 0.0006
-12 3 27 -0.6926 -0.0017
-12 3 28 0.6531 -0.0007
-12 3 29 -0.7938 -0.0004
-12 3 30 -0.2816 -0.0018
-12 3 31 -0.6544 0.0001
-12 4 1 0.0881 -0.0019
-12 4 2 0.6793 0.0012
-12 4 3 -0.4017 -0.0026
-12 4 4 0.1287 0.0051
-12 4 5 -0.5952 0.0012
-12 4 6 0.5517 -0.0010
-12 4 7 -0.4925 0.0005
-12 4 8 -0.0424 -0.0046
-12 4 9 -0.8313 0.0004
-12 4 10 0.0836 0.0028
-12 4 11 -0.6342 0.0023
-12 4 12 -0.2468 0.0033
-12 4 13 -1.1189 0.0003
-12 4 14 -0.5829 -0.0044
-12 4 15 -0.9573 0.0001
-12 4 16 0.1091 -0.0026
-12 4 17 -0.3242 -0.0010
-12 4 18 0.5792 0.0015
-12 4 19 -0.7125 -0.0007
-12 4 20 -0.1005 0.0012
-12 4 21 0.2114 0.0020
-12 4 22 -0.9087 0.0003
-12 4 23 0.2843 0.0006
-12 4 24 -0.1377 -0.0006
-12 4 25 -0.4901 -0.0009
-12 4 26 0.1504 -0.0003
-12 4 27 -0.3171 0.0003
-12 4 28 -1.0674 -0.0003
-12 4 29 -0.4709 0.0001
-12 4 30 -1.3029 -0.0001
-12 5 1 1.0594 -0.0032
-12 5 2 -0.5244 0.0019
-12 5 3 0.0857 0.0008
-12 5 4 -1.0885 0.0022
-12 5 5 0.7475 0.0018
-12 5 6 -1.7476 -0.0006
-12 5 7 0.8462 -0.0028
-12 5 8 -1.4761 -0.0003
-12 5 9 1.0589 -0.0010
-12 5 10 -0.0715 0.0026
-12 5 11 0.8699 0.0029
-12 5 12 0.6390 0.0002
-12 5 13 -0.2699 0.0003
-12 5 14 0.3645 -0.0002
-12 5 15 0.1006 -0.0016
-12 5 16 0.9422 0.0007
-12 5 17 0.4488 -0.0004
-12 5 18 0.1473 -0.0011
-12 5 19 0.4268 0.0006
-12 5 20 -0.6467 0.0005
-12 5 21 -0.0947 0.0007
-12 5 22 -0.3395 0.0017
-12 5 23 -0.5901 -0.0007
-12 5 24 -0.9910 0.0001
-12 5 25 0.0701 -0.0002
-12 5 26 -0.9716 -0.0004
-12 5 27 -0.2682 0.0001
-12 5 28 -0.6048 0.0004
-12 5 29 -1.0841 -0.0008
-12 5 30 -0.3145 0.0001
-12 6 1 -0.7469 0.0005
-12 6 2 -0.4373 -0.0001
-12 6 3 -0.3808 -0.0005
-12 6 4 -1.4190 -0.0019
-12 6 5 -0.1373 -0.0007
-12 6 6 -0.5194 -0.0023
-12 6 7 -0.8489 0.0009
-12 6 8 0.1624 -0.0004
-12 6 9 -1.1808 0.0032
-12 6 10 0.3591 -0.0001
-12 6 11 -0.6916 0.0006
-12 6 12 -0.6428 -0.0007
-12 6 13 -0.1676 -0.0025
-12 6 14 -0.6205 0.0003
-12 6 15 0.7464 -0.0006
-12 6 16 -0.2775 0.0010
-12 6 17 0.7330 0.0010
-12 6 18 -0.0260 0.0005
-12 6 19 -0.5913 0.0001
-12 6 20 1.1338 0.0005
-12 6 21 -0.2100 -0.0011
-12 6 22 0.1770 -0.0008
-12 6 23 0.3165 -0.0004
-12 6 24 -0.5930 -0.0008
-12 6 25 0.1469 0.0005
-12 6 26 0.0490 0.0014
-12 6 27 0.0673 0.0005
-12 6 28 0.1014 0.0006
-12 6 29 -0.3945 0.0005
-12 7 1 1.0859 0.0012
-12 7 2 -1.0159 -0.0028
-12 7 3 -1.5960 -0.0003
-12 7 4 0.2342 -0.0009
-12 7 5 -2.1021 -0.0027
-12 7 6 1.0476 0.0021
-12 7 7 -0.4698 -0.0012
-12 7 8 -0.0062 0.0017
-12 7 9 0.7074 -0.0000
-12 7 10 -1.1009 0.0004
-12 7 11 0.0385 -0.0004
-12 7 12 -0.9391 -0.0006
-12 7 13 -0.9340 -0.0002
-12 7 14 -0.4315 -0.0012
-12 7 15 0.1323 0.0011
-12 7 16 -0.2576 -0.0004
-12 7 17 0.1954 0.0010
-12 7 18 -0.9142 0.0011
-12 7 19 0.2359 -0.0001
-12 7 20 -0.8699 -0.0001
-12 7 21 0.0645 -0.0004
-12 7 22 0.5286 -0.0013
-12 7 23 -0.6178 -0.0016
-12 7 24 1.2966 -0.0003
-12 7 25 0.2407 -0.0005
-12 7 26 1.1805 -0.0004
-12 7 27 0.3445 0.0011
-12 7 28 0.0869 0.0003
-12 8 1 0.4602 -0.0014
-12 8 2 -0.6670 -0.0006
-12 8 3 -0.0849 -0.0018
-12 8 4 -1.1195 0.0006
-12 8 5 0.6839 0.0011
-12 8 6 -1.4456 0.0013
-12 8 7 0.6138 0.0009
-12 8 8 -1.1482 0.0004
-12 8 9 -0.0141 -0.0014
-12 8 10 0.4206 -0.0001
-12 8 11 -0.2632 -0.0008
-12 8 12 0.7283 -0.0007
-12 8 13 -0.0594 0.0010
-12 8 14 1.6345 0.0005
-12 8 15 0.2864 0.0007
-12 8 16 2.3472 0.0030
-12 8 17 0.2666 -0.0000
-12 8 18 0.9039 0.0002
-12 8 19 -0.3640 -0.0004
-12 8 20 0.2511 -0.0018
-12 8 21 -0.2130 -0.0010
-12 8 22 -0.4711 -0.0002
-12 8 23 0.8160 0.0002
-12 8 24 -0.2889 0.0002
-12 8 25 1.3048 0.0006
-12 8 26 0.1359 0.0006
-12 8 27 0.8253 -0.0001
-12 9 1 -0.9921 -0.0017
-12 9 2 0.2180 -0.0011
-12 9 3 0.7119 0.0008
-12 9 4 0.4310 -0.0006
-12 9 5 1.0950 0.0027
-12 9 6 0.9877 0.0002
-12 9 7 -1.2528 0.0012
-12 9 8 0.4225 -0.0004
-12 9 9 -2.0838 -0.0000
-12 9 10 -0.7551 -0.0004
-12 9 11 -0.8740 0.0002
-12 9 12 -0.9296 -0.0001
-12 9 13 -0.3605 -0.0008
-12 9 14 0.6086 0.0008
-12 9 15 0.6062 0.0017
-12 9 16 0.9899 -0.0003
-12 9 17 0.3998 0.0028
-12 9 18 0.2403 -0.0013
-12 9 19 0.6799 -0.0007
-12 9 20 0.4261 -0.0010
-12 9 21 0.9885 -0.0008
-12 9 22 1.1062 -0.0006
-12 9 23 -0.1309 0.0000
-12 9 24 0.9569 0.0009
-12 9 25 -0.0482 0.0004
-12 9 26 0.4527 0.0008
-12 10 1 0.1431 -0.0004
-12 10 2 0.3545 -0.0001
-12 10 3 -0.2405 -0.0008
-12 10 4 0.6036 0.0008
-12 10 5 -0.2194 0.0014
-12 10 6 1.1186 0.0010
-12 10 7 -0.1725 0.0005
-12 10 8 0.0124 -0.0000
-12 10 9 0.1482 -0.0009
-12 10 10 -0.7486 0.0008
-12 10 11 -0.4600 -0.0015
-12 10 12 -1.2371 0.0009
-12 10 13 0.0672 0.0004
-12 10 14 -1.2502 -0.0000
-12 10 15 0.4140 0.0011
-12 10 16 -1.2271 0.0007
-12 10 17 -0.8746 -0.0019
-12 10 18 -0.7713 -0.0003
-12 10 19 -0.7273 -0.0007
-12 10 20 0.8816 -0.0005
-12 10 21 -0.0354 0.0018
-12 10 22 0.5040 0.0000
-12 10 23 -0.0537 0.0010
-12 10 24 0.1063 -0.0010
-12 10 25 -0.1777 -0.0007
-12 11 1 -0.0796 -0.0004
-12 11 2 -0.4503 -0.0006
-12 11 3 -0.4931 -0.0002
-12 11 4 -0.1501 0.0017
-12 11 5 -0.0798 0.0006
-12 11 6 -1.6848 0.0007
-12 11 7 0.3012 0.0006
-12 11 8 -1.1477 -0.0014
-12 11 9 -0.0156 -0.0000
-12 11 10 0.7222 -0.0014
-12 11 11 0.2809 0.0001
-12 11 12 0.5861 -0.0007
-12 11 13 0.5804 -0.0005
-12 11 14 0.4913 0.0021
-12 11 15 0.0590 -0.0008
-12 11 16 0.2704 0.0006
-12 11 17 -0.3844 -0.0002
-12 11 18 0.1555 -0.0013
-12 11 19 0.6374 0.0006
-12 11 20 -0.5414 0.0014
-12 11 21 0.2878 0.0013
-12 11 22 -1.3231 0.0021
-12 11 23 -0.8991 0.0002
-12 12 1 -1.6421 -0.0013
-12 12 2 0.5716 -0.0005
-12 12 3 -0.8334 0.0009
-12 12 4 0.0806 0.0011
-12 12 5 0.3823 0.0014
-12 12 6 -0.6666 0.0008
-12 12 7 -0.6837 -0.0015
-12 12 8 -1.0183 -0.0009
-12 12 9 -0.2535 -0.0005
-12 12 10 -0.9892 -0.0010
-12 12 11 0.0227 0.0005
-12 12 12 -0.3288 -0.0001
-12 12 13 -0.5617 0.0004
-12 12 14 0.2368 -0.0011
-12 12 15 -0.0267 0.0007
-12 12 16 0.3441 -0.0009
-12 12 17 1.1490 0.0000
-12 12 18 0.7989 0.0026
-12 12 19 1.3378 0.0016
-12 12 20 0.5232 0.0039
-12 12 21 0.1848 0.0019
-12 13 1 1.2484 0.0003
-12 13 2 -1.0726 -0.0013
-12 13 3 0.6250 0.0007
-12 13 4 -0.5062 0.0016
-12 13 5 -1.1394 -0.0007
-12 13 6 0.2681 0.0005
-12 13 7 -0.6454 -0.0010
-12 13 8 0.5105 -0.0009
-12 13 9 0.0960 -0.0004
-12 13 10 1.0388 0.0007
-12 13 11 -0.5757 0.0003
-12 13 12 0.2349 0.0004
-12 13 13 0.1314 0.0002
-12 13 14 -0.4347 0.0005
-12 13 15 1.4606 -0.0013
-12 13 16 -0.1509 0.0013
-12 13 17 1.0964 0.0000
-12 13 18 0.5414 0.0029
-12 13 19 0.0337 0.0031
-12 14 1 0.5672 -0.0017
-12 14 2 0.2185 0.0017
-12 14 3 -0.6230 0.0002
-12 14 4 -0.0946 -0.0005
-12 14 5 -0.6845 0.0017
-12 14 6 -0.5050 -0.0023
-12 14 7 0.1174 -0.0006
-12 14 8 0.5229 0.0006
-12 14 9 1.3374 0.0003
-12 14 10 0.3099 0.0011
-12 14 11 1.8353 0.0008
-12 14 12 0.2140 -0.0005
-12 14 13 1.6705 -0.0003
-12 14 14 1.7615 -0.0005
-12 14 15 1.1144 0.0007
-12 14 16 2.0341 0.0001
-12 15 1 -0.7427 -0.0002
-12 15 2 -1.2193 -0.0011
-12 15 3 -0.5395 0.0010
-12 15 4 -0.8647 0.0001
-12 15 5 -0.1077 -0.0013
-12 15 6 0.5804 -0.0001
-12 15 7 0.0808 -0.0003
-12 15 8 0.8773 -0.0000
-12 15 9 -0.2906 0.0017
-12 15 10 0.8796 0.0007
-12 15 11 -1.2203 -0.0006
-12 15 12 1.3518 -0.0004
-12 16 1 -1.5617 -0.0002
-12 16 2 -1.2321 -0.0000
-12 16 3 -1.2005 -0.0019
-12 16 4 -1.1343 -0.0003
-11 0 2 0.9050 -0.0157
-11 0 4 -0.3669 -0.0011
-11 0 6 -0.3810 0.0006
-11 0 8 -0.2369 -0.0006
-11 0 10 1.1175 0.0056
-11 0 12 2.1821 0.0038
-11 0 14 1.5604 -0.0036
-11 0 16 1.6007 -0.0113
-11 0 18 1.5131 -0.0034
-11 0 20 0.4710 0.0053
-11 0 22 -1.0602 0.0005
-11 0 24 -0.9385 -0.0007
-11 0 26 0.4356 -0.0022
-11 0 28 -0.1940 -0.0031
-11 0 30 -1.0891 0.0006
-11 0 32 -0.2988 0.0012
-11 1 1 1.9429 -0.0052
-11 1 2 -0.7784 0.0112
-11 1 3 0.8570 -0.0074
-11 1 4 -1.4001 0.0045
-11 1 5 -0.8817 -0.0040
-11 1 6 -0.5950 -0.0091
-11 1 7 -0.1952 0.0012
-11 1 8 0.0016 0.0030
-11 1 9 0.8756 0.0024
-11 1 10 -0.5079 0.0080
-11 1 11 1.0406 -0.0032
-11 1 12 -0.7877 -0.0027
-11 1 13 0.7388 -0.0002
-11 1 14 0.5601 -0.0042
-11 1 15 0.9663 -0.0002
-11 1 16 0.8057 0.0028
-11 1 17 0.6632 -0.0051
-11 1 18 0.2624 0.0026
-11 1 19 -0.1230 0.0012
-11 1 20 0.4364 -0.0006
-11 1 21 -0.4504 0.0015
-11 1 22 0.2781 -0.0005
-11 1 23 -1.1074 -0.0008
-11 1 24 -0.1349 -0.0007
-11 1 25 -0.9571 0.0000
-11 1 26 -0.7896 -0.0004
-11 1 27 -0.5654 -0.0023
-11 1 28 -0.6538 0.0012
-11 1 29 -0.6159 -0.0001
-11 1 30 0.7586 0.0012
-11 1 31 -0.1056 0.0018
-11 1 32 1.3464 -0.0008
-11 1 33 0.5914 0.0002
-11 2 1 -1.6649 0.0009
-11 2 2 1.0328 0.0058
-11 2 3 -2.0309 0.0060
-11 2 4 -0.2891 -0.0108
-11 2 5 -1.3265 -0.0054
-11 2 6 -0.2930 -0.0066
-11 2 7 -1.1755 -0.0028
-11 2 8 1.1801 0.0052
-11 2 9 -0.6301 0.0076
-11 2 10 0.6607 -0.0004
-11 2 11 -0.8375 0.0041
-11 2 12 -0.2247 -0.0044
-11 2 13 -0.6906 -0.0059
-11 2 14 -0.3711 0.0019
-11 2 15 0.5231 -0.0062
-11 2 16 -0.6122 -0.0012
-11 2 17 1.0041 0.0035
-11 2 18 -0.8511 -0.0009
-11 2 19 0.7771 0.0047
-11 2 20 -0.3426 0.0023
-11 2 21 -0.2772 -0.0002
-11 2 22 -0.4693 -0.0012
-11 2 23 -0.0667 -0.0014
-11 2 24 -1.3692 -0.0007
-11 2 25 0.4498 -0.0023
-11 2 26 -1.2965 -0.0003
-11 2 27 -0.5819 -0.0008
-11 2 28 -0.3936 0.0001
-11 2 29 -0.5308 0.0017
-11 2 30 0.4406 0.0008
-11 2 31 0.3965 -0.0002
-11 2 32 0.3806 -0.0006
-11 3 1 -1.3274 0.0095
-11 3 2 -0.1524 0.0003
-11 3 3 -0.8541 -0.0034
-11 3 4 -0.4449 0.0003
-11 3 5 -0.2859 -0.0055
-11 3 6 0.1550 0.0003
-11 3 7 0.3535 0.0044
-11 3 8 -0.1526 0.0002
-11 3 9 0.0946 0.0040
-11 3 10 -0.5648 0.0008
-11 3 11 0.1304 -0.0031
-11 3 12 -0.6118 0.0010
-11 3 13 0.2549 -0.0002
-11 3 14 -0.1179 -0.0049
-11 3 15 -0.5386 0.0019
-11 3 16 -0.4706 -0.0033
-11 3 17 -0.2985 -0.0016
-11 3 18 -0.1647 0.0038
-11 3 19 0.1416 0.0003
-11 3 20 -0.0165 0.0019
-11 3 21 -0.3249 0.0006
-11 3 22 -0.6825 -0.0004
-11 3 23 -0.8884 -0.0008
-11 3 24 0.2529 -0.0017
-11 3 25 -0.9093 -0.0007
-11 3 26 0.5025 -0.0021
-11 3 27 -0.2952 0.0001
-11 3 28 0.1406 0.0011
-11 3 29 0.3794 0.0006
-11 3 30 0.3884 0.0011
-11 3 31 0.2796 -0.0003
-11 3 32 0.5611 -0.0014
-11 4 1 1.9849 0.0033
-11 4 2 -0.8753 -0.0005
-11 4 3 0.2554 -0.0026
-11 4 4 -0.0178 -0.0014
-11 4 5 0.7493 -0.0007
-11 4 6 -0.6508 0.0032
-11 4 7 1.0540 0.0018
-11 4 8 -1.1120 0.0046
-11 4 9 0.5478 -0.0007
-11 4 10 -1.0159 -0.0005
-11 4 11 0.3340 -0.0005
-11 4 12 0.2704 -0.0047
-11 4 13 0.8961 0.0004
-11 4 14 1.1032 0.0007
-11 4 15 0.6600 -0.0014
-11 4 16 1.1512 0.0041
-11 4 17 -0.6043 0.0011
-11 4 18 0.3978 0.0007
-11 4 19 -0.1960 0.0014
-11 4 20 -0.8642 -0.0012
-11 4 21 -0.0999 -0.0015
-11 4 22 -0.5087 -0.0007
-11 4 23 -0.0509 -0.0016
-11 4 24 -0.2144 0.0001
-11 4 25 0.2664 -0.0002
-11 4 26 -0.4333 0.0005
-11 4 27 -0.1148 0.0011
-11 4 28 -0.0430 0.0008
-11 4 29 0.3664 0.0000
-11 4 30 0.1570 -0.0002
-11 4 31 0.7443 -0.0005
-11 4 32 0.2263 0.0011
-11 5 1 -0.0007 0.0011
-11 5 2 0.6273 0.0014
-11 5 3 0.8388 0.0010
-11 5 4 0.0765 -0.0011
-11 5 5 0.1668 0.0004
-11 5 6 -0.5047 -0.0023
-11 5 7 -0.9280 0.0001
-11 5 8 -0.4411 -0.0005
-11 5 9 -1.4948 0.0010
-11 5 10 0.0116 -0.0000
-11 5 11 -1.5185 -0.0016
-11 5 12 -0.4044 0.0007
-11 5 13 -0.2310 -0.0024
-11 5 14 0.4919 0.0003
-11 5 15 0.2492 0.0018
-11 5 16 0.7337 -0.0005
-11 5 17 0.3057 0.0020
-11 5 18 -0.0709 0.0006
-11 5 19 -0.2113 -0.0008
-11 5 20 -0.0265 0.0001
-11 5 21 -0.1531 -0.0016
-11 5 22 0.1390 -0.0016
-11 5 23 0.6801 0.0003
-11 5 24 0.4604 -0.0009
-11 5 25 0.4796 0.0012
-11 5 26 -0.4115 0.0016
-11 5 27 0.6467 0.0006
-11 5 28 -0.7991 0.0003
-11 5 29 0.5709 0.0003
-11 5 30 0.1322 -0.0004
-11 5 31 0.0219 0.0004
-11 6 1 1.3754 0.0002
-11 6 2 -0.5246 -0.0007
-11 6 3 1.8506 0.0015
-11 6 4 -0.2186 -0.0013
-11 6 5 0.1142 -0.0017
-11 6 6 -0.5576 0.0003
-11 6 7 -1.1092 -0.0025
-11 6 8 -0.0064 0.0009
-11 6 9 -0.7988 -0.0020
-11 6 10 -0.8246 -0.0001
-11 6 11 -0.9784 -0.0013
-11 6 12 -1.1440 -0.0003
-11 6 13 -1.0905 0.0017
-11 6 14 -1.4774 0.0005
-11 6 15 -0.6676 0.0016
-11 6 16 -2.0931 -0.0003
-11 6 17 -0.9386 -0.0014
-11 6 18 -0.7403 -0.0011
-11 6 19 0.0338 -0.0018
-11 6 20 0.0554 -0.0016
-11 6 21 0.4767 0.0001
-11 6 22 0.7184 0.0000
-11 6 23 -0.0656 -0.0001
-11 6 24 1.2249 0.0026
-11 6 25 -0.2266 -0.0001
-11 6 26 1.4555 -0.0003
-11 6 27 -0.8353 0.0002
-11 6 28 1.8051 -0.0019
-11 6 29 -0.4100 -0.0000
-11 6 30 0.7079 0.0004
-11 6 31 0.3527 0.0014
-11 7 1 -1.1923 -0.0012
-11 7 2 1.1478 0.0009
-11 7 3 -1.5040 -0.0031
-11 7 4 1.2105 -0.0015
-11 7 5 -1.2151 0.0001
-11 7 6 1.3453 -0.0020
-11 7 7 0.3356 0.0025
-11 7 8 0.9593 -0.0011
-11 7 9 0.8571 0.0003
-11 7 10 0.3956 -0.0012
-11 7 11 -0.0049 -0.0011
-11 7 12 0.3878 0.0002
-11 7 13 0.5760 0.0005
-11 7 14 0.2915 0.0016
-11 7 15 -0.8249 0.0001
-11 7 16 -0.2557 0.0006
-11 7 17 -1.6217 -0.0007
-11 7 18 0.2632 -0.0018
-11 7 19 -0.7778 -0.0001
-11 7 20 0.7545 -0.0008
-11 7 21 -0.0678 -0.0008
-11 7 22 -0.4102 0.0012
-11 7 23 1.2007 0.0012
-11 7 24 -0.5055 -0.0002
-11 7 25 1.3084 0.0013
-11 7 26 -0.4461 -0.0002
-11 7 27 1.7151 -0.0021
-11 7 28 -0.9139 0.0006
-11 7 29 1.6447 -0.0011
-11 7 30 -0.3555 0.0008
-11 8 1 -0.3773 -0.0004
-11 8 2 -0.1914 -0.0017
-11 8 3 -0.2865 0.0004
-11 8 4 -0.5314 0.0001
-11 8 5 1.2140 -0.0008
-11 8 6 -0.1724 0.0017
-11 8 7 2.8669 -0.0009
-11 8 8 0.9925 -0.0002
-11 8 9 1.2821 0.0003
-11 8 10 0.1082 -0.0013
-11 8 11 -0.3171 0.0013
-11 8 12 0.0453 0.0010
-11 8 13 -0.1799 0.0003
-11 8 14 0.4068 0.0018
-11 8 15 0.3300 -0.0001
-11 8 16 -0.0863 -0.0021
-11 8 17 0.5039 0.0003
-11 8 18 0.7016 -0.0020
-11 8 19 0.2978 0.0001
-11 8 20 0.4255 0.0005
-11 8 21 -0.1828 0.0017
-11 8 22 0.9482 -0.0001
-11 8 23 -0.0826 0.0005
-11 8 24 1.3290 0.0005
-11 8 25 0.1536 -0.0018
-11 8 26 0.4632 -0.0002
-11 8 27 -0.6343 0.0001
-11 8 28 0.8621 -0.0005
-11 8 29 -0.8318 0.0014
-11 9 1 -0.5595 0.0016
-11 9 2 0.4667 0.0011
-11 9 3 -0.1153 -0.0002
-11 9 4 0.6985 0.0025
-11 9 5 0.3438 -0.0000
-11 9 6 1.7493 -0.0005
-11 9 7 0.3765 0.0002
-11 9 8 1.6295 -0.0012
-11 9 9 0.0853 0.0002
-11 9 10 0.0225 0.0011
-11 9 11 -0.7072 -0.0002
-11 9 12 -0.4922 0.0016
-11 9 13 -0.5875 0.0012
-11 9 14 -1.2235 -0.0000
-11 9 15 -0.9292 -0.0003
-11 9 16 -1.8769 0.0006
-11 9 17 0.0868 -0.0034
-11 9 18 -1.3793 0.0007
-11 9 19 0.6528 -0.0005
-11 9 20 -0.0745 -0.0003
-11 9 21 0.2598 0.0006
-11 9 22 0.6515 -0.0002
-11 9 23 1.0528 -0.0001
-11 9 24 0.4482 -0.0016
-11 9 25 -0.0909 0.0004
-11 9 26 -0.0212 -0.0018
-11 9 27 -0.6478 -0.0005
-11 9 28 -0.6232 -0.0003
-11 10 1 -0.4523 0.0001
-11 10 2 -2.2313 0.0016
-11 10 3 0.4969 0.0028
-11 10 4 -0.1538 -0.0007
-11 10 5 0.5332 0.0005
-11 10 6 1.1205 -0.0011
-11 10 7 1.0250 -0.0018
-11 10 8 0.1714 0.0008
-11 10 9 0.5873 -0.0002
-11 10 10 -0.1911 -0.0001
-11 10 11 1.0757 0.0028
-11 10 12 1.5038 -0.0017
-11 10 13 1.0016 0.0013
-11 10 14 1.1979 0.0001
-11 10 15 -0.6655 -0.0020
-11 10 16 -0.8906 -0.0004
-11 10 17 -1.0133 -0.0000
-11 10 18 -0.6727 -0.0002
-11 10 19 -0.2856 0.0007
-11 10 20 -0.5741 0.0009
-11 10 21 0.2254 -0.0010
-11 10 22 -0.1013 -0.0005
-11 10 23 -0.4569 -0.0013
-11 10 24 -0.0250 0.0002
-11 10 25 -0.8395 -0.0014
-11 10 26 -0.7319 0.0007
-11 10 27 -0.5260 -0.0011
-11 11 1 0.2710 0.0011
-11 11 2 0.0367 0.0014
-11 11 3 -0.5504 0.0008
-11 11 4 0.1072 -0.0009
-11 11 5 0.5924 -0.0010
-11 11 6 0.2152 -0.0006
-11 11 7 0.9852 -0.0013
-11 11 8 -0.2157 0.0008
-11 11 9 0.7487 -0.0004
-11 11 10 -0.7128 0.0008
-11 11 11 1.7718 -0.0014
-11 11 12 0.0582 0.0018
-11 11 13 2.2146 -0.0003
-11 11 14 -0.0475 -0.0007
-11 11 15 0.2774 0.0012
-11 11 16 0.7849 -0.0016
-11 11 17 0.2358 0.0000
-11 11 18 1.2625 0.0013
-11 11 19 1.0008 -0.0002
-11 11 20 0.1783 0.0011
-11 11 21 0.2786 -0.0002
-11 11 22 -0.7841 -0.0001
-11 11 23 0.3505 0.0003
-11 11 24 -1.6570 -0.0010
-11 11 25 0.0564 0.0006
-11 12 1 -0.6804 0.0017
-11 12 2 0.7997 0.0004
-11 12 3 0.7653 -0.0007
-11 12 4 0.4572 -0.0000
-11 12 5 0.4859 -0.0023
-11 12 6 0.2440 -0.0009
-11 12 7 -0.3031 0.0011
-11 12 8 0.6648 -0.0004
-11 12 9 -0.5243 0.0006
-11 12 10 1.5208 0.0003
-11 12 11 0.1242 -0.0003
-11 12 12 1.1775 -0.0005
-11 12 13 -0.8402 0.0010
-11 12 14 0.0891 0.0001
-11 12 15 -1.0221 0.0001
-11 12 16 0.4382 0.0014
-11 12 17 1.2133 0.0006
-11 12 18 1.1362 0.0012
-11 12 19 0.8673 0.0002
-11 12 20 0.3619 -0.0001
-11 12 21 -0.2165 -0.0007
-11 12 22 0.3539 -0.0002
-11 12 23 -0.6438 -0.0003
-11 13 1 -0.1844 -0.0006
-11 13 2 -0.1917 0.0011
-11 13 3 0.0900 -0.0013
-11 13 4 0.3968 -0.0013
-11 13 5 0.1580 0.0012
-11 13 6 0.6011 -0.0016
-11 13 7 -0.6981 0.0013
-11 13 8 1.2843 0.0004
-11 13 9 -0.3664 0.0001
-11 13 10 1.6647 -0.0000
-11 13 11 0.6313 0.0004
-11 13 12 1.0480 0.0008
-11 13 13 1.0109 -0.0003
-11 13 14 -0.3972 0.0000
-11 13 15 1.7817 0.0002
-11 13 16 0.4856 -0.0005
-11 13 17 1.2344 0.0020
-11 13 18 0.9495 -0.0004
-11 13 19 -0.6824 0.0010
-11 13 20 -0.1269 -0.0014
-11 13 21 -0.9386 -0.0011
-11 14 1 0.3715 0.0004
-11 14 2 -0.4976 -0.0019
-11 14 3 0.4549 0.0012
-11 14 4 -0.6157 -0.0004
-11 14 5 0.0444 -0.0014
-11 14 6 -0.5302 0.0025
-11 14 7 1.1022 -0.0005
-11 14 8 -0.9988 -0.0001
-11 14 9 0.9374 0.0006
-11 14 10 -0.7679 -0.0010
-11 14 11 -0.4821 0.0000
-11 14 12 -0.4201 0.0005
-11 14 13 -0.8837 -0.0009
-11 14 14 0.7699 0.0002
-11 14 15 -0.5830 -0.0009
-11 14 16 1.8942 -0.0000
-11 14 17 -0.2295 -0.0002
-11 14 18 0.5808 -0.0010
-11 14 19 -0.1703 -0.0010
-11 15 1 -0.5322 0.0001
-11 15 2 0.4950 0.0016
-11 15 3 -1.3665 -0.0015
-11 15 4 0.4407 0.0007
-11 15 5 -0.5742 -0.0001
-11 15 6 -0.3330 -0.0012
-11 15 7 0.0110 0.0004
-11 15 8 0.1194 -0.0006
-11 15 9 -0.6343 -0.0012
-11 15 10 -0.4501 -0.0006
-11 15 11 -0.8424 -0.0008
-11 15 12 -1.1585 -0.0021
-11 15 13 -0.7480 -0.0002
-11 15 14 -1.2874 -0.0019
-11 15 15 0.2782 0.0000
-11 15 16 -1.5690 0.0002
-11 16 1 -0.3981 -0.0003
-11 16 2 -0.4642 0.0003
-11 16 3 0.8848 0.0013
-11 16 4 -0.8900 -0.0018
-11 16 5 0.8414 0.0002
-11 16 6 0.1443 0.0006
-11 16 7 0.3124 -0.0014
-11 16 8 -0.2363 0.0007
-11 16 9 0.6068 -0.0018
-11 16 10 -0.2827 -0.0011
-11 16 11 0.3694 -0.0018
-10 0 2 1.3069 -0.0113
-10 0 4 1.5666 0.0026
-10 0 6 -1.2194 0.0021
-10 0 8 -1.4525 -0.0011
-10 0 10 1.9037 0.0015
-10 0 12 1.1287 -0.0010
-10 0 14 -0.5299 -0.0032
-10 0 16 1.0109 0.0058
-10 0 18 1.7547 0.0021
-10 0 20 -0.2235 -0.0026
-10 0 22 -0.5173 0.0029
-10 0 24 1.2023 -0.0002
-10 0 26 1.1398 0.0017
-10 0 28 0.4378 0.0045
-10 0 30 0.3955 -0.0009
-10 0 32 0.9979 -0.0027
-10 0 34 1.3869 -0.0032
-10 1 1 0.0488 -0.0183
-10 1 2 -0.8711 -0.0047
-10 1 3 -0.1151 -0.0043
-10 1 4 0.1794 -0.0024
-10 1 5 0.6047 0.0044
-10 1 6 -0.6241 0.0048
-10 1 7 -0.3640 -0.0009
-10 1 8 -0.6962 0.0003
-10 1 9 0.1181 -0.0028
-10 1 10 0.0289 -0.0065
-10 1 11 0.7016 0.0037
-10 1 12 -0.2933 -0.0026
-10 1 13 -0.1146 0.0006
-10 1 14 -1.0866 0.0034
-10 1 15 -0.4257 -0.0018
-10 1 16 -0.7329 0.0003
-10 1 17 0.0982 0.0022
-10 1 18 -0.6157 0.0016
-10 1 19 0.4526 -0.0025
-10 1 20 -0.9688 0.0021
-10 1 21 -0.2912 0.0001
-10 1 22 -0.4698 -0.0056
-10 1 23 -0.2995 0.0045
-10 1 24 -0.3168 -0.0011
-10 1 25 0.1986 0.0008
-10 1 26 -0.5541 0.0068
-10 1 27 0.2692 -0.0000
-10 1 28 -0.4387 0.0020
-10 1 29 0.4496 -0.0003
-10 1 30 0.2208 -0.0022
-10 1 31 0.3399 0.0001
-10 1 32 0.8585 -0.0000
-10 1 33 0.0529 -0.0003
-10 1 34 0.6072 0.0005
-10 2 1 0.0910 0.0056
-10 2 2 -0.1276 -0.0119
-10 2 3 0.2717 0.0008
-10 2 4 0.3848 -0.0029
-10 2 5 -1.2123 0.0020
-10 2 6 0.8802 0.0056
-10 2 7 0.7192 0.0025
-10 2 8 0.4481 0.0008
-10 2 9 1.9695 -0.0033
-10 2 10 0.3029 -0.0022
-10 2 11 -0.1741 -0.0051
-10 2 12 -0.1068 0.0006
-10 2 13 -1.2744 0.0015
-10 2 14 -0.1741 -0.0036
-10 2 15 -0.6578 0.0055
-10 2 16 -0.8028 -0.0002
-10 2 17 -0.7059 -0.0011
-10 2 18 -1.0726 0.0013
-10 2 19 -1.4930 -0.0030
-10 2 20 -0.6999 -0.0039
-10 2 21 -0.2849 -0.0016
-10 2 22 -0.9783 0.0016
-10 2 23 0.5622 -0.0009
-10 2 24 -0.8171 0.0046
-10 2 25 -0.3713 0.0032
-10 2 26 -0.3325 -0.0003
-10 2 27 -0.0910 0.0030
-10 2 28 0.4354 -0.0026
-10 2 29 0.6419 -0.0012
-10 2 30 0.8759 -0.0002
-10 2 31 0.9621 -0.0022
-10 2 32 0.0024 0.0015
-10 2 33 0.7264 0.0000
-10 2 34 -0.8684 0.0002
-10 3 1 2.4516 -0.0062
-10 3 2 1.1777 0.0002
-10 3 3 2.2595 -0.0012
-10 3 4 0.1710 -0.0020
-10 3 5 1.4967 0.0064
-10 3 6 0.1022 0.0022
-10 3 7 0.7440 0.0029
-10 3 8 1.3937 0.0011
-10 3 9 1.3878 -0.0008
-10 3 10 0.1998 0.0002
-10 3 11 1.4897 0.0026
-10 3 12 -0.7228 -0.0018
-10 3 13 0.6359 -0.0009
-10 3 14 -0.5709 0.0006
-10 3 15 0.9469 -0.0032
-10 3 16 0.3027 0.0023
-10 3 17 0.2129 0.0028
-10 3 18 0.4507 -0.0017
-10 3 19 -1.0987 -0.0003
-10 3 20 -0.6129 -0.0008
-10 3 21 -1.4268 -0.0025
-10 3 22 -0.4567 0.0005
-10 3 23 -0.8273 0.0017
-10 3 24 -0.4650 -0.0004
-10 3 25 -0.1103 0.0015
-10 3 26 0.1744 0.0003
-10 3 27 -0.0899 -0.0010
-10 3 28 1.4667 0.0007
-10 3 29 0.1839 -0.0011
-10 3 30 1.1340 -0.0007
-10 3 31 0.3389 0.0012
-10 3 32 0.3450 -0.0002
-10 3 33 0.2061 0.0013
-10 4 1 0.6783 -0.0056
-10 4 2 2.2056 -0.0044
-10 4 3 1.9169 -0.0023
-10 4 4 1.9744 0.0066
-10 4 5 1.3197 0.0045
-10 4 6 2.8494 0.0046
-10 4 7 0.1604 0.0012
-10 4 8 1.1779 -0.0023
-10 4 9 -0.7742 -0.0014
-10 4 10 0.3918 0.0014
-10 4 11 -0.9967 -0.0018
-10 4 12 0.5131 0.0049
-10 4 13 -0.6269 -0.0021
-10 4 14 0.5876 0.0003
-10 4 15 -0.2984 0.0024
-10 4 16 0.4361 -0.0025
-10 4 17 1.1267 0.0014
-10 4 18 -0.2248 -0.0020
-10 4 19 0.5668 -0.0005
-10 4 20 -0.0986 -0.0003
-10 4 21 -0.6060 0.0013
-10 4 22 -0.5918 0.0019
-10 4 23 -0.4984 -0.0001
-10 4 24 -0.8764 0.0008
-10 4 25 -0.3793 -0.0012
-10 4 26 -0.5347 -0.0002
-10 4 27 0.7918 0.0000
-10 4 28 -0.9446 -0.0019
-10 4 29 1.0506 0.0013
-10 4 30 -1.0800 -0.0012
-10 4 31 -0.0485 0.0010
-10 4 32 -0.5597 0.0028
-10 4 33 -0.5422 0.0015
-10 5 1 2.1134 -0.0058
-10 5 2 0.5699 0.0007
-10 5 3 1.2815 -0.0015
-10 5 4 0.7398 0.0047
-10 5 5 3.0587 0.0033
-10 5 6 -0.5016 0.0006
-10 5 7 2.5310 0.0008
-10 5 8 -0.7735 -0.0009
-10 5 9 -0.7625 -0.0010
-10 5 10 -1.2065 -0.0005
-10 5 11 -1.7613 0.0001
-10 5 12 -0.9203 -0.0025
-10 5 13 -1.8706 0.0011
-10 5 14 -0.4475 0.0014
-10 5 15 -1.3311 -0.0009
-10 5 16 -0.2911 0.0030
-10 5 17 -1.2208 -0.0025
-10 5 18 0.0105 -0.0009
-10 5 19 -0.5399 -0.0008
-10 5 20 0.2707 -0.0011
-10 5 21 0.3396 0.0010
-10 5 22 0.9770 -0.0005
-10 5 23 -0.6724 0.0000
-10 5 24 0.0208 0.0008
-10 5 25 -1.0181 -0.0002
-10 5 26 -0.6450 0.0006
-10 5 27 -0.9979 -0.0005
-10 5 28 0.1110 0.0002
-10 5 29 -1.2124 -0.0021
-10 5 30 0.1204 0.0008
-10 5 31 -0.8082 0.0013
-10 5 32 -0.0042 0.0000
-10 5 33 -0.3718 0.0033
-10 6 1 0.0464 0.0008
-10 6 2 2.4582 -0.0001
-10 6 3 -0.4515 0.0035
-10 6 4 1.6016 -0.0004
-10 6 5 -1.3962 -0.0001
-10 6 6 2.1956 -0.0024
-10 6 7 -1.8830 -0.0016
-10 6 8 1.4298 -0.0013
-10 6 9 -0.6012 0.0019
-10 6 10 0.2892 -0.0011
-10 6 11 0.6361 0.0017
-10 6 12 -0.9736 -0.0001
-10 6 13 0.6896 -0.0001
-10 6 14 -1.3362 0.0000
-10 6 15 -0.3121 -0.0001
-10 6 16 -0.3953 -0.0009
-10 6 17 0.2811 0.0001
-10 6 18 -0.6906 0.0002
-10 6 19 0.8658 0.0016
-10 6 20 -0.1010 0.0006
-10 6 21 0.5489 0.0003
-10 6 22 -0.0686 -0.0001
-10 6 23 0.1621 -0.0002
-10 6 24 -0.9407 -0.0011
-10 6 25 -0.6487 0.0001
-10 6 26 -0.9622 -0.0004
-10 6 27 -0.2242 -0.0016
-10 6 28 -1.0513 0.0003
-10 6 29 0.4521 0.0007
-10 6 30 -0.6298 0.0009
-10 6 31 0.7243 0.0016
-10 6 32 -0.1357 0.0021
-10 7 1 1.7440 0.0005
-10 7 2 1.2745 -0.0013
-10 7 3 1.2073 0.0016
-10 7 4 1.3737 -0.0010
-10 7 5 -0.2281 -0.0025
-10 7 6 -0.2422 0.0005
-10 7 7 0.0206 -0.0021
-10 7 8 -1.1345 0.0004
-10 7 9 0.8837 -0.0006
-10 7 10 0.2916 0.0005
-10 7 11 1.8445 0.0004
-10 7 12 1.2950 0.0005
-10 7 13 0.3125 0.0011
-10 7 14 0.4993 -0.0002
-10 7 15 0.0436 -0.0005
-10 7 16 1.0573 -0.0001
-10 7 17 0.6366 -0.0003
-10 7 18 2.6475 0.0021
-10 7 19 0.1996 0.0002
-10 7 20 1.4586 0.0011
-10 7 21 -0.2163 0.0016
-10 7 22 0.0624 -0.0010
-10 7 23 -1.1919 0.0019
-10 7 24 -0.5887 -0.0000
-10 7 25 -0.7169 -0.0009
-10 7 26 -0.6625 -0.0011
-10 7 27 -0.4387 -0.0002
-10 7 28 0.2703 0.0000
-10 7 29 -0.7461 0.0003
-10 7 30 0.2573 0.0030
-10 7 31 -0.3815 0.0000
-10 8 1 1.5334 0.0009
-10 8 2 0.3265 0.0004
-10 8 3 1.1844 -0.0037
-10 8 4 -0.6138 0.0008
-10 8 5 1.8648 -0.0015
-10 8 6 -0.8973 0.0001
-10 8 7 0.4514 0.0010
-10 8 8 -1.2691 0.0004
-10 8 9 -1.0162 0.0001
-10 8 10 -0.2658 0.0005
-10 8 11 -1.1703 -0.0003
-10 8 12 -0.8205 0.0001
-10 8 13 -0.3660 0.0002
-10 8 14 -1.8254 -0.0013
-10 8 15 0.8926 0.0002
-10 8 16 0.0617 0.0007
-10 8 17 2.2075 0.0003
-10 8 18 -0.2845 0.0020
-10 8 19 2.1891 0.0002
-10 8 20 -0.8234 0.0004
-10 8 21 1.2261 -0.0017
-10 8 22 -0.3601 0.0010
-10 8 23 0.1710 -0.0017
-10 8 24 -0.0490 -0.0010
-10 8 25 -1.3099 0.0004
-10 8 26 0.6631 -0.0009
-10 8 27 -1.0696 0.0013
-10 8 28 -0.1629 0.0010
-10 8 29 -0.6260 0.0018
-10 8 30 -0.5954 -0.0009
-10 9 1 0.5176 -0.0015
-10 9 2 -0.4080 -0.0003
-10 9 3 -0.0009 0.0003
-10 9 4 -1.3132 -0.0028
-10 9 5 0.2660 0.0013
-10 9 6 -0.5103 -0.0012
-10 9 7 0.1777 0.0002
-10 9 8 0.6539 -0.0000
-10 9 9 -0.3719 -0.0008
-10 9 10 0.6152 0.0000
-10 9 11 -0.6853 0.0000
-10 9 12 -0.4055 -0.0001
-10 9 13 -1.7921 -0.0005
-10 9 14 0.8649 0.0001
-10 9 15 -0.2107 -0.0004
-10 9 16 1.8425 -0.0009
-10 9 17 -0.0190 0.0022
-10 9 18 0.8630 -0.0009
-10 9 19 -1.6084 0.0002
-10 9 20 0.2570 0.0003
-10 9 21 -0.1208 -0.0008
-10 9 22 0.4533 -0.0010
-10 9 23 0.2113 -0.0005
-10 9 24 -0.0734 -0.0008
-10 9 25 0.3389 -0.0014
-10 9 26 -0.7682 0.0009
-10 9 27 0.4411 0.0008
-10 9 28 -0.4018 0.0009
-10 9 29 -0.7663 0.0001
-10 10 1 0.3139 0.0010
-10 10 2 0.9002 -0.0009
-10 10 3 0.2096 -0.0010
-10 10 4 0.8928 0.0008
-10 10 5 -0.4922 -0.0014
-10 10 6 0.5973 0.0006
-10 10 7 -0.6579 -0.0008
-10 10 8 -0.2053 -0.0009
-10 10 9 1.4373 -0.0004
-10 10 10 0.2394 -0.0009
-10 10 11 1.6529 -0.0012
-10 10 12 0.7370 0.0005
-10 10 13 1.7130 -0.0010
-10 10 14 0.6551 -0.0008
-10 10 15 2.7697 0.0013
-10 10 16 0.7996 0.0001
-10 10 17 1.2379 0.0000
-10 10 18 -0.3966 0.0006
-10 10 19 0.2774 -0.0015
-10 10 20 -0.1332 -0.0014
-10 10 21 0.6943 -0.0011
-10 10 22 -0.4979 0.0003
-10 10 23 0.9471 -0.0003
-10 10 24 -1.3793 0.0010
-10 10 25 0.9457 0.0014
-10 10 26 0.0848 0.0003
-10 10 27 0.7037 0.0008
-10 10 28 -0.2104 -0.0008
-10 11 1 0.0308 -0.0011
-10 11 2 -0.4442 -0.0013
-10 11 3 -0.6262 0.0001
-10 11 4 1.9177 -0.0006
-10 11 5 -0.0967 0.0004
-10 11 6 0.7026 0.0002
-10 11 7 0.7197 0.0001
-10 11 8 -0.9787 -0.0004
-10 11 9 0.1788 -0.0007
-10 11 10 0.0573 -0.0002
-10 11 11 0.2559 0.0002
-10 11 12 0.5074 -0.0012
-10 11 13 0.6212 -0.0001
-10 11 14 1.2876 0.0005
-10 11 15 0.5590 -0.0012
-10 11 16 0.8747 0.0019
-10 11 17 -0.0030 0.0007
-10 11 18 0.6502 -0.0012
-10 11 19 -0.0057 0.0005
-10 11 20 1.6015 -0.0018
-10 11 21 0.0727 -0.0003
-10 11 22 1.1173 -0.0006
-10 11 23 -1.1691 0.0001
-10 11 24 1.3262 0.0005
-10 11 25 -0.4283 -0.0002
-10 11 26 1.2772 0.0003
-10 11 27 0.4662 -0.0003
-10 12 1 -1.7707 -0.0005
-10 12 2 -0.4938 -0.0006
-10 12 3 -1.1609 0.0002
-10 12 4 -1.3438 -0.0007
-10 12 5 0.3702 0.0020
-10 12 6 0.0275 0.0004
-10 12 7 -0.4192 0.0007
-10 12 8 2.1961 0.0002
-10 12 9 -0.0647 -0.0000
-10 12 10 1.6911 -0.0012
-10 12 11 0.2709 0.0001
-10 12 12 0.8255 0.0003
-10 12 13 -0.4692 -0.0005
-10 12 14 0.8541 0.0010
-10 12 15 -0.2963 0.0011
-10 12 16 0.2091 -0.0007
-10 12 17 -0.2094 -0.0001
-10 12 18 -0.6237 -0.0014
-10 12 19 0.3932 -0.0009
-10 12 20 -0.0406 -0.0001
-10 12 21 -0.0713 0.0006
-10 12 22 0.3410 0.0005
-10 12 23 0.1402 0.0003
-10 12 24 0.3365 -0.0011
-10 12 25 1.1737 -0.0011
-10 13 1 -0.2908 0.0003
-10 13 2 -1.5689 -0.0003
-10 13 3 1.3279 0.0006
-10 13 4 -0.8397 0.0021
-10 13 5 -0.5628 0.0002
-10 13 6 0.0537 0.0024
-10 13 7 -0.3994 0.0003
-10 13 8 -0.2428 -0.0003
-10 13 9 1.3143 -0.0005
-10 13 10 0.2465 0.0000
-10 13 11 0.5583 -0.0009
-10 13 12 0.1736 -0.0003
-10 13 13 -0.2313 0.0013
-10 13 14 0.3452 -0.0003
-10 13 15 -0.2416 0.0010
-10 13 16 0.0023 0.0003
-10 13 17 -0.6641 -0.0020
-10 13 18 -0.4185 -0.0005
-10 13 19 -0.6655 -0.0018
-10 13 20 -0.3810 -0.0002
-10 13 21 0.1539 0.0004
-10 13 22 -0.6931 -0.0004
-10 13 23 0.9000 -0.0004
-10 14 1 -0.3623 -0.0016
-10 14 2 -0.3949 0.0023
-10 14 3 -0.8585 -0.0013
-10 14 4 0.4698 0.0024
-10 14 5 0.3281 0.0027
-10 14 6 -0.6992 -0.0012
-10 14 7 0.2431 0.0004
-10 14 8 -0.2105 -0.0014
-10 14 9 -0.8820 -0.0016
-10 14 10 -0.3234 -0.0004
-10 14 11 -0.3951 0.0005
-10 14 12 -1.4853 -0.0001
-10 14 13 0.7900 0.0005
-10 14 14 -1.6577 0.0009
-10 14 15 0.6048 -0.0012
-10 14 16 -1.4460 0.0001
-10 14 17 -0.4334 -0.0015
-10 14 18 -0.8971 -0.0007
-10 14 19 0.2094 0.0005
-10 14 20 -0.4493 -0.0001
-10 14 21 0.3791 -0.0000
-10 15 1 -1.6840 0.0002
-10 15 2 0.7817 -0.0011
-10 15 3 -0.5743 0.0033
-10 15 4 -0.7120 0.0000
-10 15 5 0.0213 -0.0002
-10 15 6 -0.2835 0.0010
-10 15 7 0.2582 -0.0031
-10 15 8 -0.1723 -0.0012
-10 15 9 1.1105 -0.0003
-10 15 10 -0.0883 -0.0008
-10 15 11 1.0395 0.0001
-10 15 12 0.9704 0.0011
-10 15 13 0.4177 -0.0006
-10 15 14 1.6652 0.0000
-10 15 15 -0.6862 -0.0004
-10 15 16 1.1221 -0.0030
-10 15 17 -0.7417 -0.0002
-10 15 18 0.6837 -0.0013
-10 16 1 0.8846 0.0021
-10 16 2 -0.0606 -0.0000
-10 16 3 0.3563 -0.0004
-10 16 4 0.3695 0.0015
-10 16 5 -0.3885 -0.0012
-10 16 6 -0.5377 -0.0015
-10 16 7 -0.1693 -0.0000
-10 16 8 -0.1530 0.0001
-10 16 9 -0.1932 0.0000
-10 16 10 1.0447 0.0025
-10 16 11 0.0586 -0.0002
-10 16 12 1.2434 0.0002
-10 16 13 0.7107 0.0007
-10 16 14 0.7351 -0.0023
-10 16 15 1.6270 -0.0007
-10 17 1 -0.2575 -0.0021
-10 17 2 -0.0615 0.0001
-10 17 3 -0.6949 -0.0003
-10 17 4 -0.1536 -0.0025
-10 17 5 -1.1319 0.0006
-10 17 6 -0.0272 -0.0011
-10 17 7 -1.2209 0.0004
-10 17 8 -0.1591 0.0011
-10 17 9 -0.2103 0.0025
-10 17 10 -0.7161 -0.0002
-9 0 2 1.5356 -0.0272
-9 0 4 -3.6644 -0.0061
-9 0 6 -3.5184 0.0009
-9 0 8 -1.8083 0.0014
-9 0 10 -2.8824 -0.0015
-9 0 12 -1.4211 -0.0070
-9 0 14 0.1779 -0.0004
-9 0 16 -0.5295 -0.0021
-9 0 18 -0.8577 -0.0007
-9 0 20 -0.0461 0.0079
-9 0 22 0.0119 0.0024
-9 0 24 -0.8527 -0.0006
-9 0 26 0.0394 -0.0023
-9 0 28 0.1200 -0.0042
-9 0 30 -1.7696 0.0020
-9 0 32 -1.8986 0.0037
-9 0 34 -0.6512 -0.0007
-9 1 1 0.6457 -0.0117
-9 1 2 1.2661 0.0041
-9 1 3 0.6319 -0.0052
-9 1 4 -0.5396 0.0141
-9 1 5 -1.6894 -0.0051
-9 1 6 -2.1766 -0.0025
-9 1 7 -2.2006 -0.0026
-9 1 8 -1.4705 0.0019
-9 1 9 -1.6230 -0.0003
-9 1 10 -0.2763 0.0042
-9 1 11 -0.3755 -0.0055
-9 1 12 -1.7762 -0.0043
-9 1 13 0.1492 -0.0017
-9 1 14 -1.9177 -0.0059
-9 1 15 -1.1611 0.0013
-9 1 16 -0.1545 0.0003
-9 1 17 -0.8592 -0.0036
-9 1 18 -0.1328 0.0030
-9 1 19 0.1193 0.0029
-9 1 20 -0.8650 0.0009
-9 1 21 0.1835 0.0022
-9 1 22 -0.8105 0.0018
-9 1 23 -0.1031 -0.0015
-9 1 24 -0.0996 -0.0011
-9 1 25 0.1565 0.0022
-9 1 26 -0.4133 -0.0050
-9 1 27 0.5645 -0.0017
-9 1 28 -1.7060 -0.0004
-9 1 29 -0.6008 -0.0022
-9 1 30 -1.4569 0.0050
-9 1 31 -1.7579 0.0008
-9 1 32 -0.0316 0.0018
-9 1 33 -1.4798 0.0003
-9 1 34 0.3223 -0.0011
-9 1 35 -0.5020 0.0001
-9 2 1 1.1847 -0.0070
-9 2 2 -0.4427 0.0071
-9 2 3 -1.3137 0.0189
-9 2 4 -0.4506 -0.0030
-9 2 5 0.6417 0.0120
-9 2 6 -2.0196 -0.0062
-9 2 7 0.3847 -0.0013
-9 2 8 -0.7099 -0.0011
-9 2 9 -1.3202 -0.0033
-9 2 10 0.4468 -0.0015
-9 2 11 -0.4738 -0.0010
-9 2 12 0.9894 0.0003
-9 2 13 0.3052 -0.0003
-9 2 14 0.1572 0.0039
-9 2 15 0.4509 -0.0030
-9 2 16 -0.5186 -0.0038
-9 2 17 0.8596 0.0009
-9 2 18 0.5852 -0.0037
-9 2 19 1.1865 0.0018
-9 2 20 0.7726 0.0035
-9 2 21 -0.4617 -0.0001
-9 2 22 0.2995 0.0005
-9 2 23 -1.6192 0.0011
-9 2 24 -0.0236 -0.0005
-9 2 25 -0.1495 -0.0032
-9 2 26 -0.0996 -0.0014
-9 2 27 -0.0655 -0.0031
-9 2 28 0.0224 -0.0019
-9 2 29 -0.8243 0.0031
-9 2 30 -0.1583 0.0002
-9 2 31 0.0200 0.0028
-9 2 32 -0.8055 -0.0008
-9 2 33 0.9099 -0.0018
-9 2 34 -1.2572 0.0002
-9 2 35 0.7877 -0.0017
-9 3 1 -0.3634 0.0083
-9 3 2 0.3922 0.0029
-9 3 3 -1.9514 0.0016
-9 3 4 0.3207 0.0095
-9 3 5 -2.8706 -0.0080
-9 3 6 2.4271 0.0064
-9 3 7 -0.3850 0.0010
-9 3 8 1.7756 -0.0017
-9 3 9 0.6210 0.0045
-9 3 10 0.6369 -0.0032
-9 3 11 -0.6747 -0.0020
-9 3 12 -0.1721 0.0024
-9 3 13 0.5500 0.0000
-9 3 14 -0.2992 0.0000
-9 3 15 1.1552 0.0033
-9 3 16 0.9343 -0.0014
-9 3 17 0.7735 -0.0021
-9 3 18 1.6598 0.0011
-9 3 19 0.5342 0.0000
-9 3 20 0.9711 -0.0021
-9 3 21 0.2118 0.0033
-9 3 22 -0.7004 0.0009
-9 3 23 -0.0416 -0.0004
-9 3 24 -0.6524 0.0016
-9 3 25 -0.8447 -0.0026
-9 3 26 0.0034 -0.0025
-9 3 27 -0.9672 -0.0005
-9 3 28 -0.3721 -0.0004
-9 3 29 -0.3867 0.0019
-9 3 30 -0.3600 0.0011
-9 3 31 -0.0931 -0.0006
-9 3 32 0.0698 -0.0000
-9 3 33 -0.7550 -0.0006
-9 3 34 0.9043 -0.0007
-9 3 35 -1.3547 0.0007
-9 4 1 1.1769 0.0038
-9 4 2 -0.6917 0.0078
-9 4 3 0.1099 -0.0001
-9 4 4 0.1298 -0.0007
-9 4 5 -0.2786 -0.0017
-9 4 6 -0.6455 -0.0043
-9 4 7 1.3614 -0.0005
-9 4 8 -0.6672 0.0021
-9 4 9 1.4719 0.0001
-9 4 10 -0.6536 0.0036
-9 4 11 -1.1121 0.0013
-9 4 12 -0.5846 -0.0018
-9 4 13 -3.7084 -0.0003
-9 4 14 -0.2127 0.0000
-9 4 15 -1.7621 -0.0052
-9 4 16 0.2103 0.0019
-9 4 17 0.4137 -0.0008
-9 4 18 0.4049 -0.0007
-9 4 19 0.4111 0.0022
-9 4 20 -0.8612 0.0008
-9 4 21 0.3158 -0.0000
-9 4 22 -0.4858 0.0000
-9 4 23 0.1946 -0.0004
-9 4 24 0.3885 -0.0018
-9 4 25 0.1865 -0.0015
-9 4 26 -0.5088 0.0008
-9 4 27 -0.3066 0.0003
-9 4 28 -1.1714 0.0030
-9 4 29 -0.3876 0.0008
-9 4 30 -1.1100 0.0005
-9 4 31 -0.1964 -0.0001
-9 4 32 -0.6453 -0.0023
-9 4 33 0.1485 -0.0005
-9 4 34 -0.7130 -0.0015
-9 5 1 -0.8693 0.0018
-9 5 2 0.2061 0.0020
-9 5 3 0.2499 0.0042
-9 5 4 -0.5271 -0.0025
-9 5 5 0.4638 0.0012
-9 5 6 -0.1085 -0.0029
-9 5 7 -1.0767 -0.0009
-9 5 8 -0.8769 -0.0011
-9 5 9 -0.7786 0.0024
-9 5 10 -1.3451 -0.0020
-9 5 11 -0.5145 0.0029
-9 5 12 -1.8579 0.0015
-9 5 13 0.2042 -0.0006
-9 5 14 -1.6010 0.0001
-9 5 15 0.0593 -0.0005
-9 5 16 0.0003 -0.0037
-9 5 17 -0.4176 -0.0006
-9 5 18 0.6727 0.0007
-9 5 19 -0.6463 -0.0007
-9 5 20 1.1384 0.0020
-9 5 21 -0.5426 0.0001
-9 5 22 0.4308 -0.0013
-9 5 23 0.5039 -0.0003
-9 5 24 -0.0293 -0.0025
-9 5 25 0.1928 0.0004
-9 5 26 0.3036 0.0004
-9 5 27 -0.2985 0.0004
-9 5 28 0.0634 0.0015
-9 5 29 -0.2711 0.0002
-9 5 30 0.7336 0.0001
-9 5 31 0.0407 -0.0004
-9 5 32 0.8299 0.0004
-9 5 33 0.6702 -0.0016
-9 5 34 0.3570 -0.0021
-9 6 1 0.5276 0.0006
-9 6 2 0.6017 0.0006
-9 6 3 0.8113 -0.0001
-9 6 4 0.6318 -0.0013
-9 6 5 -0.0412 -0.0026
-9 6 6 0.8792 0.0022
-9 6 7 -1.3387 -0.0007
-9 6 8 1.3914 0.0038
-9 6 9 -1.7048 -0.0006
-9 6 10 -0.0572 0.0023
-9 6 11 -0.2165 -0.0003
-9 6 12 -0.0625 -0.0008
-9 6 13 1.1000 0.0022
-9 6 14 1.6361 -0.0027
-9 6 15 2.2128 0.0003
-9 6 16 0.0020 0.0002
-9 6 17 1.5944 -0.0004
-9 6 18 -0.6056 0.0020
-9 6 19 0.6786 -0.0003
-9 6 20 0.3801 0.0004
-9 6 21 0.3817 -0.0005
-9 6 22 0.6669 -0.0010
-9 6 23 -0.6322 0.0005
-9 6 24 0.2874 0.0008
-9 6 25 -0.0398 0.0010
-9 6 26 -0.1325 0.0005
-9 6 27 0.4954 0.0014
-9 6 28 0.5942 -0.0011
-9 6 29 0.6316 -0.0004
-9 6 30 0.9526 0.0006
-9 6 31 0.9670 -0.0007
-9 6 32 1.0756 0.0006
-9 6 33 -0.0035 -0.0011
-9 7 1 3.1330 0.0032
-9 7 2 1.0359 0.0011
-9 7 3 1.2654 -0.0029
-9 7 4 -0.0685 0.0007
-9 7 5 0.2231 -0.0016
-9 7 6 -1.0743 -0.0001
-9 7 7 0.7233 0.0029
-9 7 8 -1.1457 0.0015
-9 7 9 1.4410 0.0030
-9 7 10 -0.9613 0.0016
-9 7 11 -0.6952 0.0014
-9 7 12 -0.4491 -0.0003
-9 7 13 -0.7036 -0.0024
-9 7 14 0.3900 -0.0013
-9 7 15 0.1161 -0.0021
-9 7 16 1.0370 0.0010
-9 7 17 0.5114 0.0010
-9 7 18 0.1275 0.0005
-9 7 19 1.2484 0.0010
-9 7 20 -0.4162 -0.0009
-9 7 21 0.2752 -0.0008
-9 7 22 -0.8666 0.0019
-9 7 23 0.2936 -0.0006
-9 7 24 -0.3241 0.0009
-9 7 25 0.1808 0.0012
-9 7 26 1.3340 -0.0006
-9 7 27 -0.0513 -0.0002
-9 7 28 1.2089 0.0006
-9 7 29 0.7508 0.0004
-9 7 30 0.7028 -0.0001
-9 7 31 0.2884 0.0010
-9 7 32 -0.1928 -0.0012
-9 8 1 0.3631 -0.0018
-9 8 2 -0.3440 -0.0006
-9 8 3 0.7501 0.0012
-9 8 4 -1.0904 -0.0025
-9 8 5 0.4461 0.0016
-9 8 6 -2.0844 0.0010
-9 8 7 1.0829 0.0004
-9 8 8 -0.2109 0.0023
-9 8 9 0.4974 0.0004
-9 8 10 0.5424 0.0014
-9 8 11 -0.3867 -0.0001
-9 8 12 -1.0060 -0.0012
-9 8 13 -1.3701 -0.0011
-9 8 14 -0.7100 -0.0008
-9 8 15 -1.4857 0.0012
-9 8 16 -0.4318 0.0000
-9 8 17 -0.3642 0.0024
-9 8 18 0.6160 -0.0018
-9 8 19 0.0723 -0.0010
-9 8 20 0.5141 -0.0001
-9 8 21 -0.2195 0.0000
-9 8 22 0.1368 0.0005
-9 8 23 -0.2787 0.0013
-9 8 24 1.1315 0.0004
-9 8 25 1.0384 -0.0015
-9 8 26 0.6533 0.0003
-9 8 27 1.3034 -0.0006
-9 8 28 0.7621 -0.0012
-9 8 29 0.4822 0.0006
-9 8 30 0.5130 -0.0001
-9 8 31 0.2925 0.0000
-9 8 32 -0.4595 -0.0005
-9 9 1 -0.9874 0.0022
-9 9 2 0.0682 -0.0025
-9 9 3 -1.0934 -0.0009
-9 9 4 0.2067 0.0009
-9 9 5 -0.1817 -0.0006
-9 9 6 2.2471 0.0006
-9 9 7 0.2756 0.0009
-9 9 8 3.3147 -0.0004
-9 9 9 0.7975 -0.0001
-9 9 10 1.2866 -0.0003
-9 9 11 -0.0517 -0.0025
-9 9 12 0.4688 -0.0001
-9 9 13 0.6941 -0.0011
-9 9 14 0.7084 0.0005
-9 9 15 0.4003 0.0024
-9 9 16 0.5698 0.0014
-9 9 17 -1.0255 -0.0009
-9 9 18 -0.0651 0.0006
-9 9 19 -0.0390 -0.0009
-9 9 20 -0.2297 -0.0005
-9 9 21 0.5108 0.0014
-9 9 22 0.0157 0.0004
-9 9 23 1.8306 -0.0008
-9 9 24 0.0309 0.0002
-9 9 25 2.5272 0.0003
-9 9 26 0.4357 -0.0006
-9 9 27 1.8282 0.0004
-9 9 28 0.1074 -0.0006
-9 9 29 1.5418 -0.0009
-9 9 30 -0.0447 -0.0012
-9 9 31 0.4814 -0.0006
-9 10 1 0.1040 -0.0039
-9 10 2 -0.0181 0.0017
-9 10 3 -0.3286 -0.0008
-9 10 4 0.0094 -0.0014
-9 10 5 -0.6004 0.0024
-9 10 6 1.6658 -0.0017
-9 10 7 1.7388 0.0012
-9 10 8 2.0106 -0.0009
-9 10 9 1.2429 -0.0007
-9 10 10 -0.0736 -0.0009
-9 10 11 -0.0855 0.0000
-9 10 12 -0.8650 -0.0010
-9 10 13 1.2652 0.0018
-9 10 14 0.4937 0.0020
-9 10 15 1.4919 -0.0002
-9 10 16 -0.3114 0.0010
-9 10 17 0.8300 -0.0007
-9 10 18 -0.0550 -0.0018
-9 10 19 0.3324 0.0012
-9 10 20 0.6530 0.0009
-9 10 21 0.2706 0.0010
-9 10 22 0.9859 0.0002
-9 10 23 -0.0174 0.0003
-9 10 24 2.1957 -0.0008
-9 10 25 -0.0221 -0.0007
-9 10 26 1.4225 -0.0003
-9 10 27 0.3249 -0.0016
-9 10 28 1.2405 -0.0013
-9 10 29 -0.1490 -0.0018
-9 11 1 -0.8815 0.0007
-9 11 2 0.9854 -0.0006
-9 11 3 -1.7622 0.0009
-9 11 4 0.7388 0.0011
-9 11 5 0.1115 -0.0010
-9 11 6 0.1523 0.0004
-9 11 7 1.9402 -0.0016
-9 11 8 0.4233 -0.0005
-9 11 9 1.4632 0.0002
-9 11 10 -0.0177 -0.0001
-9 11 11 0.1362 0.0002
-9 11 12 0.8306 0.0023
-9 11 13 -0.1067 -0.0002
-9 11 14 -0.0387 0.0012
-9 11 15 -1.1834 0.0012
-9 11 16 -0.3970 -0.0017
-9 11 17 -1.4436 -0.0000
-9 11 18 1.2040 0.0004
-9 11 19 0.0687 -0.0004
-9 11 20 1.2231 0.0010
-9 11 21 -0.0308 0.0008
-9 11 22 1.4564 0.0000
-9 11 23 0.4135 0.0007
-9 11 24 1.5706 0.0003
-9 11 25 0.3137 -0.0004
-9 11 26 1.0002 -0.0010
-9 11 27 -0.5787 -0.0033
-9 11 28 0.1043 -0.0019
-9 12 1 0.0435 0.0017
-9 12 2 -2.0493 0.0011
-9 12 3 1.2058 0.0009
-9 12 4 -1.1062 0.0018
-9 12 5 2.2189 -0.0016
-9 12 6 1.2415 -0.0004
-9 12 7 2.0790 -0.0010
-9 12 8 1.6155 -0.0011
-9 12 9 0.2762 0.0009
-9 12 10 1.5774 0.0012
-9 12 11 0.1533 0.0013
-9 12 12 1.4933 0.0005
-9 12 13 0.2544 0.0011
-9 12 14 0.0592 -0.0008
-9 12 15 -1.3989 -0.0018
-9 12 16 -1.4203 0.0004
-9 12 17 -0.4569 -0.0013
-9 12 18 -1.1994 0.0009
-9 12 19 0.3141 0.0012
-9 12 20 -1.0100 0.0003
-9 12 21 1.3234 0.0001
-9 12 22 -0.7054 0.0002
-9 12 23 2.9950 -0.0005
-9 12 24 0.0912 0.0008
-9 12 25 2.2085 -0.0010
-9 12 26 -0.5232 -0.0011
-9 12 27 1.1645 -0.0011
-9 13 1 0.9406 0.0012
-9 13 2 0.1473 0.0020
-9 13 3 -0.7952 -0.0003
-9 13 4 1.2442 -0.0003
-9 13 5 -0.1829 -0.0008
-9 13 6 2.2034 -0.0019
-9 13 7 0.4983 -0.0003
-9 13 8 1.3332 0.0006
-9 13 9 0.1316 0.0010
-9 13 10 -0.7377 0.0002
-9 13 11 0.0796 0.0018
-9 13 12 -0.5823 -0.0004
-9 13 13 -0.3130 -0.0002
-9 13 14 -0.9930 -0.0003
-9 13 15 -0.0465 -0.0006
-9 13 16 -1.4201 -0.0012
-9 13 17 0.0289 0.0006
-9 13 18 -0.6440 0.0001
-9 13 19 -0.5739 -0.0001
-9 13 20 0.0295 0.0007
-9 13 21 -0.1393 -0.0005
-9 13 22 1.5592 -0.0000
-9 13 23 0.4063 0.0009
-9 13 24 1.3347 -0.0022
-9 13 25 -0.1188 0.0008
-9 14 1 -0.5599 0.0006
-9 14 2 0.0203 0.0002
-9 14 3 0.8670 0.0016
-9 14 4 -0.3360 -0.0022
-9 14 5 1.0502 -0.0014
-9 14 6 0.0274 0.0003
-9 14 7 0.9255 -0.0015
-9 14 8 -1.1123 0.0016
-9 14 9 0.8113 0.0004
-9 14 10 -0.9288 0.0005
-9 14 11 0.6935 -0.0007
-9 14 12 -0.3286 -0.0007
-9 14 13 0.8277 -0.0010
-9 14 14 -0.6489 -0.0011
-9 14 15 -0.1070 -0.0002
-9 14 16 -0.0803 0.0003
-9 14 17 -0.4738 -0.0002
-9 14 18 0.3652 -0.0000
-9 14 19 -0.2827 -0.0010
-9 14 20 1.1542 -0.0014
-9 14 21 0.1214 -0.0000
-9 14 22 1.5487 -0.0002
-9 14 23 0.0543 0.0003
-9 15 1 -0.0655 0.0012
-9 15 2 -0.0508 0.0005
-9 15 3 -0.6913 -0.0006
-9 15 4 1.1315 0.0002
-9 15 5 0.0694 -0.0001
-9 15 6 0.1950 -0.0012
-9 15 7 -0.3500 0.0020
-9 15 8 -0.2361 0.0004
-9 15 9 -1.1249 0.0003
-9 15 10 0.5455 0.0012
-9 15 11 0.2982 -0.0010
-9 15 12 1.0956 0.0000
-9 15 13 -0.1675 -0.0010
-9 15 14 0.9762 -0.0008
-9 15 15 -1.1493 -0.0007
-9 15 16 0.4055 -0.0011
-9 15 17 0.0158 -0.0005
-9 15 18 0.1374 -0.0022
-9 15 19 1.0677 -0.0009
-9 15 20 -0.0441 -0.0014
-9 16 1 -0.1793 -0.0001
-9 16 2 0.0157 0.0007
-9 16 3 0.0982 0.0003
-9 16 4 -0.6280 -0.0013
-9 16 5 0.0639 -0.0000
-9 16 6 -0.2129 0.0007
-9 16 7 -1.4683 0.0004
-9 16 8 -0.3706 0.0015
-9 16 9 -0.8644 0.0011
-9 16 10 -0.6665 -0.0004
-9 16 11 -0.4923 0.0014
-9 16 12 -0.9598 -0.0006
-9 16 13 -1.1853 0.0009
-9 16 14 -2.0767 -0.0007
-9 16 15 -0.8470 -0.0005
-9 16 16 -1.5608 -0.0017
-9 16 17 -0.0606 -0.0014
-9 17 1 0.6627 0.0014
-9 17 2 -0.4956 -0.0002
-9 17 3 0.9304 -0.0002
-9 17 4 0.3551 0.0004
-9 17 5 -0.3114 0.0001
-9 17 6 0.1354 0.0009
-9 17 7 -0.0126 0.0022
-9 17 8 0.3563 0.0003
-9 17 9 -0.0951 0.0006
-9 17 10 0.9331 0.0005
-9 17 11 -0.9051 -0.0014
-9 17 12 -0.5183 0.0011
-9 17 13 -1.2437 -0.0020
-9 18 1 0.7836 -0.0004
-9 18 2 1.3503 0.0006
-9 18 3 0.5704 -0.0001
-9 18 4 0.5632 0.0008
-9 18 5 1.2552 0.0010
-9 18 6 -0.2785 0.0024
-9 18 7 1.2156 0.0007
-8 0 2 0.2082 -0.0294
-8 0 4 2.8280 -0.0095
-8 0 6 2.3193 0.0043
-8 0 8 -3.3058 0.0051
-8 0 10 -3.0148 0.0027
-8 0 12 -0.6792 0.0030
-8 0 14 -1.4140 -0.0030
-8 0 16 -1.5304 -0.0011
-8 0 18 -0.4660 0.0029
-8 0 20 -0.3505 0.0028
-8 0 22 -0.9923 0.0057
-8 0 24 -0.0971 -0.0017
-8 0 26 0.5796 -0.0025
-8 0 28 -0.6463 0.0034
-8 0 30 -1.8243 0.0014
-8 0 32 -1.8729 0.0027
-8 0 34 -0.7654 0.0024
-8 0 36 0.0444 -0.0001
-8 1 1 2.1756 -0.0235
-8 1 2 0.3076 0.0162
-8 1 3 0.7069 -0.0152
-8 1 4 -1.4915 -0.0108
-8 1 5 -0.2186 0.0087
-8 1 6 0.4819 -0.0082
-8 1 7 -0.5349 0.0117
-8 1 8 1.8472 -0.0010
-8 1 9 0.6791 -0.0042
-8 1 10 0.2317 -0.0016
-8 1 11 1.0600 -0.0051
-8 1 12 0.0106 0.0049
-8 1 13 -0.2610 -0.0012
-8 1 14 1.1870 0.0061
-8 1 15 0.2816 -0.0014
-8 1 16 0.4920 -0.0071
-8 1 17 0.3499 0.0075
-8 1 18 -0.3618 -0.0075
-8 1 19 -0.5460 0.0029
-8 1 20 0.2068 0.0039
-8 1 21 -0.4144 -0.0036
-8 1 22 0.8220 -0.0007
-8 1 23 0.0537 -0.0001
-8 1 24 0.4881 -0.0021
-8 1 25 0.2599 -0.0002
-8 1 26 -0.0031 0.0045
-8 1 27 -0.2376 0.0023
-8 1 28 -0.3691 0.0011
-8 1 29 -0.5752 0.0016
-8 1 30 -0.3170 -0.0036
-8 1 31 -0.4562 -0.0011
-8 1 32 0.4220 -0.0022
-8 1 33 0.0277 -0.0013
-8 1 34 0.4126 0.0005
-8 1 35 0.3244 -0.0015
-8 1 36 -0.0814 0.0019
-8 2 1 0.5458 0.0059
-8 2 2 0.0420 -0.0074
-8 2 3 2.2655 -0.0001
-8 2 4 -1.2053 -0.0052
-8 2 5 -0.5109 -0.0033
-8 2 6 -0.0326 0.0092
-8 2 7 -2.3701 -0.0017
-8 2 8 2.5149 0.0048
-8 2 9 0.3431 0.0003
-8 2 10 3.9855 -0.0018
-8 2 11 1.9501 0.0044
-8 2 12 2.1415 0.0013
-8 2 13 1.1786 0.0015
-8 2 14 0.7462 -0.0052
-8 2 15 0.6697 -0.0004
-8 2 16 0.7713 0.0005
-8 2 17 1.1689 -0.0010
-8 2 18 -0.5052 0.0093
-8 2 19 0.1994 0.0002
-8 2 20 -0.6798 -0.0027
-8 2 21 -0.8017 -0.0004
-8 2 22 0.1340 -0.0048
-8 2 23 0.0131 -0.0038
-8 2 24 0.3893 0.0015
-8 2 25 -0.0709 0.0011
-8 2 26 -0.1389 0.0024
-8 2 27 -0.7047 0.0030
-8 2 28 -0.5240 0.0014
-8 2 29 -0.6151 -0.0012
-8 2 30 0.3735 -0.0020
-8 2 31 -0.2729 -0.0021
-8 2 32 0.9357 -0.0029
-8 2 33 0.1572 -0.0001
-8 2 34 0.7792 -0.0018
-8 2 35 0.3254 0.0014
-8 2 36 0.1703 0.0009
-8 3 1 -1.8114 -0.0009
-8 3 2 2.3871 -0.0023
-8 3 3 -2.1580 -0.0148
-8 3 4 2.7430 0.0003
-8 3 5 1.2681 -0.0033
-8 3 6 0.8260 -0.0026
-8 3 7 0.9563 0.0030
-8 3 8 0.6326 -0.0078
-8 3 9 -0.4576 0.0022
-8 3 10 -0.0670 0.0022
-8 3 11 1.4588 0.0065
-8 3 12 -0.6048 0.0034
-8 3 13 0.4994 0.0004
-8 3 14 -0.4653 -0.0008
-8 3 15 -1.7229 -0.0085
-8 3 16 -0.5236 0.0030
-8 3 17 -2.1332 0.0004
-8 3 18 -0.3051 -0.0005
-8 3 19 -1.5748 0.0040
-8 3 20 -0.8436 -0.0013
-8 3 21 -0.6254 -0.0003
-8 3 22 -0.6948 -0.0003
-8 3 23 0.1166 0.0013
-8 3 24 -0.3886 -0.0011
-8 3 25 0.7994 0.0008
-8 3 26 -0.6519 0.0023
-8 3 27 0.1606 -0.0008
-8 3 28 -0.1518 0.0020
-8 3 29 -0.2637 -0.0021
-8 3 30 -0.2104 -0.0013
-8 3 31 0.1170 -0.0009
-8 3 32 -0.6532 -0.0019
-8 3 33 -0.0600 0.0005
-8 3 34 -0.4351 0.0011
-8 3 35 0.0834 -0.0003
-8 4 1 -0.0196 -0.0032
-8 4 2 0.6686 -0.0093
-8 4 3 0.9007 -0.0075
-8 4 4 -1.7552 -0.0034
-8 4 5 2.5132 -0.0029
-8 4 6 -1.2267 0.0008
-8 4 7 2.8589 -0.0030
-8 4 8 -1.6501 0.0017
-8 4 9 0.4096 -0.0008
-8 4 10 -1.4617 0.0018
-8 4 11 -2.3429 0.0014
-8 4 12 -1.1312 -0.0012
-8 4 13 -0.9408 -0.0024
-8 4 14 -1.0264 -0.0023
-8 4 15 -0.2171 0.0023
-8 4 16 -0.2453 -0.0003
-8 4 17 -1.4010 0.0010
-8 4 18 -1.5625 0.0004
-8 4 19 -1.3699 -0.0040
-8 4 20 -1.4041 -0.0008
-8 4 21 -0.3907 0.0001
-8 4 22 0.2362 0.0002
-8 4 23 0.5228 0.0007
-8 4 24 0.5100 0.0002
-8 4 25 0.1754 0.0014
-8 4 26 0.6064 -0.0006
-8 4 27 0.3250 0.0015
-8 4 28 0.3926 -0.0018
-8 4 29 0.8270 -0.0012
-8 4 30 0.0171 -0.0020
-8 4 31 0.3309 -0.0026
-8 4 32 -0.0963 0.0009
-8 4 33 -0.0034 -0.0008
-8 4 34 0.3987 -0.0002
-8 4 35 -0.0987 0.0023
-8 5 1 3.2229 -0.0032
-8 5 2 0.0703 -0.0078
-8 5 3 1.3808 -0.0018
-8 5 4 2.9003 -0.0024
-8 5 5 -0.4023 -0.0007
-8 5 6 0.9090 0.0019
-8 5 7 0.3815 0.0006
-8 5 8 0.2172 0.0037
-8 5 9 -0.5482 0.0022
-8 5 10 0.9014 0.0030
-8 5 11 -0.8153 -0.0023
-8 5 12 0.4440 -0.0030
-8 5 13 0.0598 -0.0015
-8 5 14 0.7081 -0.0027
-8 5 15 2.0034 0.0022
-8 5 16 0.1101 0.0018
-8 5 17 1.5222 0.0005
-8 5 18 -0.6912 0.0005
-8 5 19 -0.7938 -0.0012
-8 5 20 -0.6276 0.0012
-8 5 21 -0.5956 -0.0017
-8 5 22 0.7364 0.0001
-8 5 23 -0.5413 -0.0012
-8 5 24 1.5197 -0.0000
-8 5 25 -0.3202 0.0003
-8 5 26 0.7899 0.0006
-8 5 27 0.4608 0.0007
-8 5 28 0.9672 -0.0015
-8 5 29 0.3231 -0.0019
-8 5 30 0.9222 -0.0005
-8 5 31 -0.0700 -0.0018
-8 5 32 0.5712 -0.0007
-8 5 33 -0.0020 0.0003
-8 5 34 0.5516 0.0006
-8 5 35 0.3373 -0.0008
-8 6 1 1.0013 -0.0047
-8 6 2 0.3479 -0.0028
-8 6 3 2.6429 -0.0003
-8 6 4 1.4262 0.0006
-8 6 5 2.4773 0.0030
-8 6 6 1.9156 0.0017
-8 6 7 -0.1627 0.0030
-8 6 8 0.3031 0.0003
-8 6 9 -0.3840 0.0009
-8 6 10 -0.1523 -0.0026
-8 6 11 0.4026 -0.0003
-8 6 12 1.5671 -0.0014
-8 6 13 1.3323 0.0001
-8 6 14 0.8110 0.0013
-8 6 15 0.2633 0.0010
-8 6 16 -0.0810 -0.0014
-8 6 17 -0.9506 -0.0004
-8 6 18 -0.5864 -0.0012
-8 6 19 0.4089 0.0008
-8 6 20 -0.9226 0.0001
-8 6 21 0.8537 0.0011
-8 6 22 -1.0936 0.0003
-8 6 23 0.4402 -0.0000
-8 6 24 -0.6193 0.0011
-8 6 25 0.0941 0.0017
-8 6 26 0.7586 0.0003
-8 6 27 0.3482 -0.0006
-8 6 28 0.8175 -0.0006
-8 6 29 0.5573 -0.0009
-8 6 30 0.3683 -0.0017
-8 6 31 0.0434 0.0005
-8 6 32 -0.6472 -0.0002
-8 6 33 0.2468 -0.0002
-8 6 34 -1.1415 0.0008
-8 7 1 -2.3375 -0.0025
-8 7 2 -0.3505 -0.0011
-8 7 3 -0.8243 0.0033
-8 7 4 0.6922 -0.0006
-8 7 5 -0.9744 0.0040
-8 7 6 1.4092 0.0031
-8 7 7 -0.0706 -0.0005
-8 7 8 -1.1503 0.0014
-8 7 9 -0.0240 -0.0040
-8 7 10 -2.5604 -0.0002
-8 7 11 1.1192 -0.0036
-8 7 12 -0.6114 0.0013
-8 7 13 0.4747 0.0006
-8 7 14 0.4058 0.0010
-8 7 15 -1.5780 0.0011
-8 7 16 -1.2886 -0.0017
-8 7 17 -1.4183 0.0002
-8 7 18 -0.4269 -0.0020
-8 7 19 -0.8168 -0.0002
-8 7 20 0.7838 -0.0001
-8 7 21 0.0447 -0.0009
-8 7 22 0.0376 -0.0006
-8 7 23 0.3726 0.0010
-8 7 24 -0.4060 0.0011
-8 7 25 0.8959 -0.0002
-8 7 26 -0.5055 0.0017
-8 7 27 1.0646 -0.0003
-8 7 28 0.3540 -0.0009
-8 7 29 0.1780 0.0007
-8 7 30 0.1751 -0.0009
-8 7 31 -0.3130 -0.0004
-8 7 32 -0.3014 -0.0006
-8 7 33 -0.8046 0.0005
-8 8 1 0.9698 0.0033
-8 8 2 -0.9057 0.0003
-8 8 3 0.5329 -0.0009
-8 8 4 -2.2343 0.0033
-8 8 5 1.4791 -0.0006
-8 8 6 -1.8089 -0.0017
-8 8 7 1.2336 0.0006
-8 8 8 0.0000 -0.0044
-8 8 9 0.2453 0.0004
-8 8 10 1.7676 -0.0023
-8 8 11 -0.5406 0.0007
-8 8 12 1.8954 0.0011
-8 8 13 -1.0956 -0.0001
-8 8 14 -0.8231 0.0024
-8 8 15 -0.9835 -0.0018
-8 8 16 -0.1842 0.0009
-8 8 17 -0.4988 -0.0024
-8 8 18 1.0976 0.0006
-8 8 19 -0.4004 0.0001
-8 8 20 0.5745 -0.0010
-8 8 21 -0.2875 0.0008
-8 8 22 0.6712 -0.0002
-8 8 23 1.1195 -0.0007
-8 8 24 0.5832 0.0002
-8 8 25 0.8063 0.0002
-8 8 26 0.9031 -0.0012
-8 8 27 0.4406 0.0003
-8 8 28 0.0008 0.0011
-8 8 29 1.1733 -0.0002
-8 8 30 -0.8469 0.0010
-8 8 31 -0.3018 -0.0001
-8 8 32 -0.1351 0.0003
-8 8 33 -0.4406 -0.0004
-8 9 1 -1.9738 -0.0022
-8 9 2 4.0650 0.0036
-8 9 3 -1.3245 -0.0001
-8 9 4 3.1756 -0.0016
-8 9 5 -1.2004 0.0003
-8 9 6 1.6363 -0.0030
-8 9 7 -1.7625 -0.0022
-8 9 8 0.9515 -0.0009
-8 9 9 -0.9979 -0.0013
-8 9 10 1.3921 0.0001
-8 9 11 1.8207 0.0011
-8 9 12 0.1173 0.0003
-8 9 13 1.0162 0.0022
-8 9 14 -0.5606 0.0001
-8 9 15 0.3508 -0.0003
-8 9 16 -0.0745 -0.0015
-8 9 17 2.6124 0.0001
-8 9 18 -0.1645 -0.0017
-8 9 19 1.6619 0.0006
-8 9 20 -0.2090 0.0006
-8 9 21 0.5428 -0.0010
-8 9 22 0.5772 0.0005
-8 9 23 0.1413 0.0008
-8 9 24 1.0021 -0.0002
-8 9 25 0.2403 0.0001
-8 9 26 0.0349 0.0008
-8 9 27 1.0822 -0.0005
-8 9 28 0.4066 0.0002
-8 9 29 -0.0164 0.0005
-8 9 30 0.5765 -0.0002
-8 9 31 -0.2746 0.0005
-8 9 32 -0.1602 -0.0001
-8 10 1 1.8910 0.0014
-8 10 2 -2.2675 -0.0027
-8 10 3 2.2162 -0.0004
-8 10 4 -0.3455 -0.0005
-8 10 5 1.8118 -0.0030
-8 10 6 0.6333 0.0007
-8 10 7 0.0307 -0.0015
-8 10 8 -1.3528 0.0006
-8 10 9 0.1058 0.0007
-8 10 10 -1.9486 0.0006
-8 10 11 0.6720 0.0011
-8 10 12 0.1314 0.0020
-8 10 13 0.1609 -0.0003
-8 10 14 0.9838 0.0003
-8 10 15 0.8473 -0.0014
-8 10 16 2.3190 -0.0012
-8 10 17 0.5309 -0.0012
-8 10 18 2.3193 0.0016
-8 10 19 0.0259 -0.0000
-8 10 20 1.5488 0.0001
-8 10 21 -0.2114 0.0007
-8 10 22 1.4256 -0.0011
-8 10 23 -0.7697 -0.0002
-8 10 24 0.1804 0.0001
-8 10 25 -1.2644 0.0002
-8 10 26 1.2598 -0.0001
-8 10 27 -1.6253 0.0005
-8 10 28 1.5315 0.0008
-8 10 29 -0.4926 -0.0008
-8 10 30 -0.5117 0.0004
-8 10 31 0.4823 -0.0011
-8 11 1 0.2923 -0.0018
-8 11 2 1.1928 -0.0003
-8 11 3 -0.5262 -0.0023
-8 11 4 1.7277 -0.0014
-8 11 5 0.1806 -0.0003
-8 11 6 1.1685 -0.0004
-8 11 7 1.7314 0.0010
-8 11 8 0.4214 0.0008
-8 11 9 1.2805 0.0008
-8 11 10 1.5442 0.0010
-8 11 11 0.6689 0.0013
-8 11 12 0.4396 -0.0007
-8 11 13 0.5017 0.0018
-8 11 14 0.3820 -0.0022
-8 11 15 0.7913 -0.0012
-8 11 16 1.4270 -0.0002
-8 11 17 1.6711 -0.0010
-8 11 18 0.0761 0.0008
-8 11 19 1.3794 0.0007
-8 11 20 -0.5741 0.0010
-8 11 21 1.5351 -0.0003
-8 11 22 -0.8688 0.0011
-8 11 23 1.2099 -0.0003
-8 11 24 -0.9525 -0.0003
-8 11 25 1.2332 -0.0007
-8 11 26 -1.0258 -0.0003
-8 11 27 2.1415 -0.0001
-8 11 28 -0.9091 0.0002
-8 11 29 0.4313 0.0006
-8 12 1 2.5332 -0.0000
-8 12 2 0.8122 -0.0007
-8 12 3 3.4122 -0.0002
-8 12 4 -0.3122 -0.0006
-8 12 5 2.6127 0.0005
-8 12 6 -0.9958 -0.0003
-8 12 7 -0.6279 0.0012
-8 12 8 1.3628 0.0012
-8 12 9 -0.6806 0.0003
-8 12 10 2.3275 0.0009
-8 12 11 0.7832 -0.0003
-8 12 12 0.7762 0.0001
-8 12 13 0.2479 -0.0017
-8 12 14 0.0708 -0.0003
-8 12 15 1.4577 -0.0000
-8 12 16 0.9019 -0.0006
-8 12 17 1.1980 0.0021
-8 12 18 0.6482 -0.0001
-8 12 19 0.0365 0.0005
-8 12 20 -0.1783 -0.0005
-8 12 21 0.0745 -0.0001
-8 12 22 -0.0311 -0.0006
-8 12 23 0.1348 -0.0000
-8 12 24 -0.0078 -0.0009
-8 12 25 0.8087 0.0003
-8 12 26 0.7301 -0.0015
-8 12 27 0.4001 0.0009
-8 12 28 1.0721 -0.0012
-8 13 1 -1.2449 -0.0003
-8 13 2 1.9802 -0.0005
-8 13 3 0.2749 -0.0003
-8 13 4 1.9832 -0.0003
-8 13 5 -0.3799 -0.0004
-8 13 6 0.9785 0.0014
-8 13 7 -0.5741 0.0001
-8 13 8 -1.3058 0.0003
-8 13 9 0.5566 0.0005
-8 13 10 -1.3233 -0.0006
-8 13 11 -0.2431 -0.0007
-8 13 12 -0.5877 -0.0009
-8 13 13 0.2392 -0.0005
-8 13 14 1.0740 -0.0009
-8 13 15 1.6603 0.0007
-8 13 16 2.1685 0.0015
-8 13 17 0.8386 0.0007
-8 13 18 1.2439 0.0018
-8 13 19 -0.3726 -0.0000
-8 13 20 1.5104 0.0000
-8 13 21 -0.9472 -0.0007
-8 13 22 1.3765 -0.0013
-8 13 23 -1.8577 -0.0011
-8 13 24 1.2540 -0.0009
-8 13 25 -1.8062 -0.0012
-8 13 26 1.0180 0.0005
-8 14 1 1.1178 0.0005
-8 14 2 0.1971 -0.0005
-8 14 3 -0.2316 -0.0023
-8 14 4 0.3631 0.0011
-8 14 5 0.3480 -0.0000
-8 14 6 -0.6407 0.0005
-8 14 7 1.8208 0.0020
-8 14 8 0.0537 -0.0007
-8 14 9 0.7038 -0.0007
-8 14 10 0.2157 -0.0011
-8 14 11 -0.2280 -0.0017
-8 14 12 -0.0017 -0.0006
-8 14 13 0.9591 -0.0001
-8 14 14 0.9226 0.0011
-8 14 15 2.0069 0.0015
-8 14 16 0.0860 0.0007
-8 14 17 1.0626 0.0008
-8 14 18 -0.3378 -0.0011
-8 14 19 1.3886 -0.0002
-8 14 20 0.0350 -0.0010
-8 14 21 2.0200 -0.0007
-8 14 22 -0.9882 0.0004
-8 14 23 1.2147 -0.0019
-8 14 24 -1.5725 0.0008
-8 15 1 0.8200 -0.0021
-8 15 2 0.2138 -0.0014
-8 15 3 0.6546 0.0013
-8 15 4 -0.0231 -0.0021
-8 15 5 -0.3856 0.0026
-8 15 6 1.1207 0.0013
-8 15 7 -1.3872 -0.0007
-8 15 8 1.5134 0.0008
-8 15 9 -0.4425 -0.0014
-8 15 10 0.7768 -0.0012
-8 15 11 0.1278 -0.0000
-8 15 12 1.1640 0.0005
-8 15 13 0.0280 0.0014
-8 15 14 0.9604 0.0031
-8 15 15 -1.1312 0.0014
-8 15 16 -0.2109 0.0014
-8 15 17 -1.4932 -0.0007
-8 15 18 -0.2829 -0.0013
-8 15 19 -0.1050 -0.0014
-8 15 20 0.1452 -0.0009
-8 15 21 -0.1239 0.0000
-8 15 22 -0.0704 -0.0013
-8 16 1 -0.1869 0.0008
-8 16 2 -0.3325 -0.0019
-8 16 3 0.7182 -0.0005
-8 16 4 1.0566 0.0023
-8 16 5 0.9823 -0.0007
-8 16 6 0.7302 0.0010
-8 16 7 1.7197 -0.0000
-8 16 8 0.0430 -0.0022
-8 16 9 1.5638 -0.0003
-8 16 10 0.8606 -0.0003
-8 16 11 1.1018 0.0004
-8 16 12 0.9718 0.0023
-8 16 13 -0.0675 0.0022
-8 16 14 -0.1478 0.0010
-8 16 15 -1.1471 0.0014
-8 16 16 -1.1370 -0.0017
-8 16 17 -0.5646 -0.0011
-8 16 18 -0.7207 -0.0004
-8 16 19 -0.7257 -0.0004
-8 17 1 -0.4176 -0.0018
-8 17 2 0.8748 0.0015
-8 17 3 1.0481 -0.0006
-8 17 4 0.5271 0.0003
-8 17 5 2.2289 0.0017
-8 17 6 0.9487 -0.0013
-8 17 7 1.5766 -0.0009
-8 17 8 2.1172 -0.0003
-8 17 9 1.5083 -0.0015
-8 17 10 1.9330 0.0014
-8 17 11 1.6584 0.0014
-8 17 12 1.0620 0.0011
-8 17 13 1.0040 0.0011
-8 17 14 0.0454 -0.0001
-8 17 15 0.5385 -0.0030
-8 17 16 0.1423 -0.0010
-8 18 1 -0.2422 -0.0004
-8 18 2 0.4536 -0.0011
-8 18 3 0.1055 0.0006
-8 18 4 0.8697 0.0002
-8 18 5 -0.7156 -0.0008
-8 18 6 0.8242 -0.0000
-8 18 7 0.0137 -0.0012
-8 18 8 0.0850 -0.0011
-8 18 9 0.7607 0.0018
-8 18 10 -0.2019 -0.0005
-8 18 11 0.6105 0.0018
-7 0 2 8.5139 0.0147
-7 0 4 0.5589 0.0127
-7 0 6 -6.4325 -0.0057
-7 0 8 -4.1222 -0.0089
-7 0 10 0.2742 0.0013
-7 0 12 0.9994 -0.0025
-7 0 14 0.5715 0.0022
-7 0 16 0.8534 0.0042
-7 0 18 0.5528 -0.0010
-7 0 20 -0.0162 0.0028
-7 0 22 0.7901 -0.0023
-7 0 24 0.6232 0.0005
-7 0 26 -0.4788 0.0055
-7 0 28 -0.2464 -0.0030
-7 0 30 -0.2211 -0.0029
-7 0 32 -0.0723 -0.0001
-7 0 34 0.6658 -0.0005
-7 0 36 0.7576 0.0017
-7 1 1 4.6953 0.0031
-7 1 2 -2.6990 0.0044
-7 1 3 -1.3594 0.0128
-7 1 4 1.0747 0.0184
-7 1 5 -3.8844 0.0089
-7 1 6 0.1064 0.0081
-7 1 7 -2.1970 0.0017
-7 1 8 -3.2940 0.0027
-7 1 9 -1.8624 -0.0015
-7 1 10 -0.0809 -0.0028
-7 1 11 -1.0970 -0.0062
-7 1 12 3.4956 -0.0103
-7 1 13 2.1828 -0.0029
-7 1 14 2.2754 -0.0068
-7 1 15 2.2162 0.0060
-7 1 16 0.6766 0.0046
-7 1 17 0.0941 0.0003
-7 1 18 0.5670 0.0096
-7 1 19 0.0673 0.0017
-7 1 20 0.2956 -0.0017
-7 1 21 0.3684 0.0022
-7 1 22 -0.7163 -0.0046
-7 1 23 -0.1702 -0.0061
-7 1 24 -0.6474 0.0005
-7 1 25 -0.8181 -0.0015
-7 1 26 0.0717 -0.0028
-7 1 27 -0.6920 0.0008
-7 1 28 -0.3957 -0.0017
-7 1 29 -0.3630 -0.0004
-7 1 30 -0.6713 0.0040
-7 1 31 0.0077 0.0001
-7 1 32 0.0487 0.0021
-7 1 33 0.3342 -0.0006
-7 1 34 0.6267 -0.0021
-7 1 35 -0.0501 0.0023
-7 1 36 0.6121 -0.0004
-7 1 37 0.1688 0.0020
-7 2 1 3.3715 -0.0038
-7 2 2 -0.7671 0.0019
-7 2 3 -1.9883 0.0054
-7 2 4 -3.4088 0.0070
-7 2 5 -3.1909 0.0074
-7 2 6 -2.3797 0.0101
-7 2 7 -0.5345 0.0024
-7 2 8 -0.8095 0.0017
-7 2 9 -0.0714 0.0016
-7 2 10 -1.7977 -0.0102
-7 2 11 -1.2862 -0.0026
-7 2 12 -0.3907 -0.0087
-7 2 13 -1.3123 -0.0017
-7 2 14 1.8848 0.0062
-7 2 15 -0.0875 0.0013
-7 2 16 -0.0429 0.0082
-7 2 17 -0.3468 0.0044
-7 2 18 -0.8851 -0.0014
-7 2 19 -0.2613 0.0005
-7 2 20 -0.1260 0.0001
-7 2 21 0.5829 -0.0043
-7 2 22 -0.4123 -0.0006
-7 2 23 -0.2609 0.0037
-7 2 24 -0.6036 -0.0029
-7 2 25 -0.7160 0.0028
-7 2 26 -0.8768 -0.0013
-7 2 27 -0.4613 -0.0036
-7 2 28 -0.9380 0.0001
-7 2 29 -0.9619 -0.0007
-7 2 30 -0.0977 0.0018
-7 2 31 -0.9606 0.0020
-7 2 32 0.8412 -0.0001
-7 2 33 -0.2207 0.0021
-7 2 34 0.1312 0.0018
-7 2 35 -0.0096 0.0017
-7 2 36 -0.5028 0.0028
-7 3 1 3.0874 0.0000
-7 3 2 -1.6935 -0.0043
-7 3 3 2.4709 0.0091
-7 3 4 -3.5928 0.0025
-7 3 5 -3.2467 -0.0007
-7 3 6 -1.2592 0.0023
-7 3 7 -5.2418 -0.0067
-7 3 8 -1.6073 0.0003
-7 3 9 -0.5012 -0.0058
-7 3 10 -2.7694 0.0005
-7 3 11 0.4172 -0.0064
-7 3 12 -2.5708 -0.0004
-7 3 13 -0.8059 -0.0017
-7 3 14 -2.4167 -0.0005
-7 3 15 -0.7571 0.0087
-7 3 16 -1.0973 0.0004
-7 3 17 -0.3430 0.0033
-7 3 18 0.5249 0.0030
-7 3 19 -0.4609 -0.0043
-7 3 20 1.0699 -0.0020
-7 3 21 -1.1185 0.0000
-7 3 22 0.4580 -0.0015
-7 3 23 0.1423 0.0013
-7 3 24 -0.2370 0.0037
-7 3 25 0.7756 -0.0004
-7 3 26 -0.5742 0.0001
-7 3 27 -0.1138 -0.0003
-7 3 28 -0.8240 -0.0017
-7 3 29 -0.1007 0.0018
-7 3 30 -0.5780 -0.0012
-7 3 31 0.7769 0.0010
-7 3 32 -0.6713 0.0015
-7 3 33 1.3660 -0.0007
-7 3 34 -0.8219 0.0030
-7 3 35 0.7487 0.0013
-7 3 36 -0.2681 0.0003
-7 4 1 -4.4675 -0.0014
-7 4 2 -0.7364 0.0072
-7 4 3 -2.9261 0.0036
-7 4 4 -1.2809 0.0064
-7 4 5 0.5464 0.0051
-7 4 6 -2.1390 -0.0051
-7 4 7 -0.1453 -0.0018
-7 4 8 -1.9462 -0.0038
-7 4 9 -1.6650 -0.0031
-7 4 10 -0.4217 -0.0009
-7 4 11 0.3998 -0.0000
-7 4 12 0.9705 -0.0023
-7 4 13 -0.0116 0.0040
-7 4 14 1.8873 0.0026
-7 4 15 -1.1798 -0.0009
-7 4 16 0.7993 0.0039
-7 4 17 0.9076 -0.0029
-7 4 18 0.5586 -0.0033
-7 4 19 1.8436 0.0009
-7 4 20 0.0971 -0.0007
-7 4 21 0.7635 -0.0011
-7 4 22 -0.4698 0.0032
-7 4 23 -0.0757 -0.0003
-7 4 24 0.4934 -0.0000
-7 4 25 -0.6688 -0.0001
-7 4 26 0.8094 -0.0014
-7 4 27 -1.2635 -0.0009
-7 4 28 0.5610 -0.0004
-7 4 29 -0.7212 -0.0004
-7 4 30 0.4102 0.0012
-7 4 31 -0.1419 0.0003
-7 4 32 1.0973 0.0007
-7 4 33 -0.8902 0.0019
-7 4 34 1.1586 -0.0001
-7 4 35 -0.6087 -0.0006
-7 4 36 0.2949 0.0003
-7 5 1 0.0941 -0.0018
-7 5 2 -1.9155 0.0039
-7 5 3 -1.0638 0.0049
-7 5 4 -2.7584 -0.0002
-7 5 5 1.1879 0.0031
-7 5 6 0.2346 -0.0028
-7 5 7 0.3329 0.0012
-7 5 8 3.2165 0.0000
-7 5 9 -0.5232 0.0000
-7 5 10 2.3167 -0.0021
-7 5 11 -0.4103 -0.0014
-7 5 12 0.3446 0.0015
-7 5 13 1.4215 0.0003
-7 5 14 -0.5757 0.0049
-7 5 15 1.9250 0.0035
-7 5 16 -0.3873 -0.0035
-7 5 17 0.5588 0.0022
-7 5 18 -0.8765 -0.0034
-7 5 19 0.6248 -0.0005
-7 5 20 -0.2568 0.0004
-7 5 21 0.6681 0.0010
-7 5 22 1.0976 0.0009
-7 5 23 0.3291 0.0009
-7 5 24 0.5439 0.0014
-7 5 25 -0.5849 -0.0005
-7 5 26 -0.2398 0.0001
-7 5 27 -0.6577 -0.0014
-7 5 28 -0.8600 0.0005
-7 5 29 0.0290 -0.0004
-7 5 30 -0.8787 -0.0004
-7 5 31 0.1471 0.0016
-7 5 32 -0.5120 -0.0005
-7 5 33 0.5507 0.0003
-7 5 34 -0.8742 -0.0004
-7 5 35 0.0920 -0.0001
-7 6 1 0.5355 0.0035
-7 6 2 0.6806 0.0036
-7 6 3 -1.4546 0.0019
-7 6 4 1.3030 0.0004
-7 6 5 -3.1161 -0.0019
-7 6 6 -0.7562 -0.0005
-7 6 7 -1.3462 0.0003
-7 6 8 -0.2132 -0.0001
-7 6 9 0.0702 -0.0000
-7 6 10 0.3586 0.0015
-7 6 11 0.0358 -0.0018
-7 6 12 -1.7246 0.0026
-7 6 13 -1.0639 0.0017
-7 6 14 -0.8745 -0.0014
-7 6 15 -1.9145 -0.0010
-7 6 16 0.2473 -0.0001
-7 6 17 -1.8793 -0.0030
-7 6 18 0.1362 0.0022
-7 6 19 -1.5552 0.0002
-7 6 20 0.2988 -0.0000
-7 6 21 0.3896 0.0006
-7 6 22 0.3581 -0.0007
-7 6 23 1.5455 0.0015
-7 6 24 -0.5799 -0.0005
-7 6 25 1.4578 0.0005
-7 6 26 -1.8001 -0.0006
-7 6 27 0.5335 0.0003
-7 6 28 -0.7696 0.0000
-7 6 29 -1.0834 0.0006
-7 6 30 -0.0257 0.0020
-7 6 31 -0.7824 -0.0009
-7 6 32 0.0248 0.0001
-7 6 33 -0.6952 -0.0005
-7 6 34 0.4929 -0.0023
-7 6 35 -1.2024 -0.0004
-7 7 1 -1.0261 0.0048
-7 7 2 1.9111 0.0001
-7 7 3 -0.0058 -0.0005
-7 7 4 0.6528 0.0030
-7 7 5 0.9745 -0.0031
-7 7 6 -2.3106 0.0007
-7 7 7 0.6337 -0.0009
-7 7 8 -3.4151 -0.0015
-7 7 9 0.8655 0.0007
-7 7 10 -1.4079 0.0002
-7 7 11 -0.1698 0.0047
-7 7 12 0.1714 0.0010
-7 7 13 -0.9095 0.0009
-7 7 14 -1.7521 -0.0010
-7 7 15 -0.8788 -0.0046
-7 7 16 -1.9878 -0.0011
-7 7 17 -1.0638 -0.0013
-7 7 18 -0.3428 0.0005
-7 7 19 0.3314 0.0003
-7 7 20 0.6114 -0.0004
-7 7 21 0.5146 0.0001
-7 7 22 0.9034 0.0008
-7 7 23 0.0946 -0.0004
-7 7 24 0.4319 0.0001
-7 7 25 0.0837 -0.0007
-7 7 26 0.5751 -0.0022
-7 7 27 -0.2822 -0.0003
-7 7 28 -0.3521 -0.0000
-7 7 29 -0.0174 -0.0000
-7 7 30 -1.0053 0.0005
-7 7 31 0.2820 0.0007
-7 7 32 -0.5393 0.0005
-7 7 33 0.2996 -0.0014
-7 7 34 -0.8426 0.0003
-7 8 1 2.1094 -0.0022
-7 8 2 0.3713 0.0014
-7 8 3 1.7426 0.0005
-7 8 4 1.1614 -0.0026
-7 8 5 0.6737 0.0014
-7 8 6 1.9049 -0.0027
-7 8 7 0.5529 -0.0012
-7 8 8 1.2726 -0.0005
-7 8 9 -0.1824 0.0008
-7 8 10 1.3013 0.0023
-7 8 11 -0.7226 0.0011
-7 8 12 0.4615 0.0016
-7 8 13 -0.8136 -0.0024
-7 8 14 0.5215 -0.0023
-7 8 15 -1.0863 -0.0010
-7 8 16 -0.3591 -0.0008
-7 8 17 -0.5141 0.0019
-7 8 18 -0.8339 0.0001
-7 8 19 0.0714 0.0001
-7 8 20 0.3314 0.0002
-7 8 21 0.6607 -0.0003
-7 8 22 0.7547 0.0003
-7 8 23 0.0736 0.0009
-7 8 24 1.4744 -0.0006
-7 8 25 0.1113 -0.0011
-7 8 26 1.0539 0.0010
-7 8 27 0.8402 -0.0004
-7 8 28 0.1937 -0.0001
-7 8 29 -0.2653 0.0007
-7 8 30 0.3314 -0.0005
-7 8 31 -0.2077 -0.0007
-7 8 32 0.1851 0.0000
-7 8 33 0.0485 -0.0007
-7 9 1 1.8169 0.0011
-7 9 2 1.3902 -0.0016
-7 9 3 -0.0485 0.0000
-7 9 4 0.5784 0.0006
-7 9 5 -0.3673 -0.0036
-7 9 6 0.4896 0.0012
-7 9 7 -0.0894 -0.0008
-7 9 8 1.4321 0.0017
-7 9 9 1.4358 0.0024
-7 9 10 -0.2614 0.0013
-7 9 11 0.1003 0.0010
-7 9 12 -1.8684 -0.0024
-7 9 13 -0.7071 -0.0019
-7 9 14 -1.2196 -0.0027
-7 9 15 1.2942 0.0002
-7 9 16 0.2488 0.0010
-7 9 17 0.3703 0.0008
-7 9 18 0.7474 0.0019
-7 9 19 -0.4710 -0.0007
-7 9 20 0.2033 0.0002
-7 9 21 -0.1550 0.0007
-7 9 22 0.0123 0.0003
-7 9 23 0.0882 -0.0010
-7 9 24 0.1797 0.0004
-7 9 25 0.2603 -0.0005
-7 9 26 1.1162 -0.0005
-7 9 27 -0.2661 0.0015
-7 9 28 0.8593 0.0002
-7 9 29 0.1831 0.0007
-7 9 30 0.4684 0.0003
-7 9 31 0.2610 0.0003
-7 9 32 0.6610 -0.0009
-7 10 1 0.7214 -0.0017
-7 10 2 -0.2880 0.0018
-7 10 3 2.2060 -0.0026
-7 10 4 0.5839 -0.0017
-7 10 5 0.7836 0.0008
-7 10 6 1.0669 -0.0013
-7 10 7 0.1778 0.0025
-7 10 8 1.2413 0.0020
-7 10 9 0.5344 0.0016
-7 10 10 0.6568 0.0013
-7 10 11 -0.6804 -0.0012
-7 10 12 -0.9425 -0.0015
-7 10 13 -0.7848 -0.0018
-7 10 14 -0.2890 -0.0004
-7 10 15 -0.5040 0.0006
-7 10 16 -0.2334 0.0016
-7 10 17 0.4856 0.0018
-7 10 18 -0.5275 -0.0011
-7 10 19 1.2771 0.0008
-7 10 20 0.0330 -0.0008
-7 10 21 0.7557 -0.0004
-7 10 22 -0.5976 0.0005
-7 10 23 0.1989 0.0005
-7 10 24 -0.0300 -0.0005
-7 10 25 0.3634 0.0005
-7 10 26 -0.1731 0.0008
-7 10 27 0.7426 -0.0008
-7 10 28 -0.5939 0.0006
-7 10 29 0.2987 -0.0001
-7 10 30 0.5487 -0.0002
-7 10 31 0.3109 0.0008
-7 11 1 0.5654 0.0002
-7 11 2 0.7296 -0.0025
-7 11 3 0.4119 0.0018
-7 11 4 1.5176 -0.0007
-7 11 5 1.5208 0.0009
-7 11 6 0.3295 0.0020
-7 11 7 1.6541 0.0006
-7 11 8 -0.4123 0.0004
-7 11 9 0.4234 0.0002
-7 11 10 -1.4791 -0.0017
-7 11 11 -0.5082 -0.0006
-7 11 12 -0.3995 -0.0010
-7 11 13 -0.1523 -0.0011
-7 11 14 0.3390 0.0009
-7 11 15 -0.1533 0.0011
-7 11 16 -0.8592 0.0003
-7 11 17 -1.0679 0.0008
-7 11 18 0.0039 0.0001
-7 11 19 -0.6319 -0.0015
-7 11 20 0.4184 0.0002
-7 11 21 -0.4267 -0.0004
-7 11 22 -0.1475 -0.0008
-7 11 23 0.6904 0.0002
-7 11 24 -0.1890 0.0000
-7 11 25 1.9941 0.0009
-7 11 26 0.4634 0.0007
-7 11 27 0.8005 0.0012
-7 11 28 0.5320 0.0001
-7 11 29 0.9329 0.0003
-7 11 30 -0.3695 -0.0003
-7 12 1 1.1229 0.0010
-7 12 2 0.5818 -0.0001
-7 12 3 1.0912 0.0003
-7 12 4 -1.5576 0.0020
-7 12 5 -0.3581 0.0006
-7 12 6 -1.3178 0.0013
-7 12 7 -1.1163 -0.0011
-7 12 8 -0.6857 -0.0013
-7 12 9 -1.6828 -0.0024
-7 12 10 -1.0790 -0.0013
-7 12 11 -2.1134 -0.0013
-7 12 12 -0.9671 -0.0003
-7 12 13 -0.6201 0.0014
-7 12 14 0.2182 0.0001
-7 12 15 -0.2055 0.0006
-7 12 16 0.6423 0.0007
-7 12 17 0.3958 -0.0017
-7 12 18 -0.0454 -0.0006
-7 12 19 0.0153 -0.0002
-7 12 20 -0.4237 -0.0011
-7 12 21 -1.5419 0.0005
-7 12 22 0.1784 -0.0004
-7 12 23 -1.4080 -0.0002
-7 12 24 1.6905 0.0001
-7 12 25 -1.3228 -0.0001
-7 12 26 1.7816 0.0005
-7 12 27 -0.4139 -0.0002
-7 12 28 1.2412 0.0004
-7 12 29 0.2043 -0.0002
-7 13 1 0.3953 -0.0005
-7 13 2 1.3745 0.0024
-7 13 3 -0.7489 0.0002
-7 13 4 1.0619 0.0009
-7 13 5 -2.1016 0.0002
-7 13 6 0.0400 -0.0028
-7 13 7 -1.2863 -0.0018
-7 13 8 0.4366 -0.0028
-7 13 9 -0.3672 -0.0018
-7 13 10 -0.4278 -0.0008
-7 13 11 0.1485 0.0007
-7 13 12 -0.8880 0.0000
-7 13 13 0.1794 -0.0001
-7 13 14 -0.3137 0.0009
-7 13 15 0.4016 -0.0012
-7 13 16 -0.0072 -0.0002
-7 13 17 0.4072 0.0003
-7 13 18 0.3404 -0.0011
-7 13 19 -0.0739 0.0001
-7 13 20 -0.5793 -0.0003
-7 13 21 0.3778 -0.0011
-7 13 22 -0.7024 0.0009
-7 13 23 1.1436 -0.0005
-7 13 24 -1.0106 0.0012
-7 13 25 1.1579 0.0000
-7 13 26 -1.4004 0.0001
-7 13 27 0.3326 -0.0014
-7 14 1 -0.2385 0.0002
-7 14 2 -0.5740 0.0006
-7 14 3 0.2777 0.0020
-7 14 4 -2.3710 -0.0015
-7 14 5 1.1420 -0.0005
-7 14 6 -0.8291 -0.0016
-7 14 7 1.2980 -0.0034
-7 14 8 0.3714 -0.0001
-7 14 9 0.4878 -0.0003
-7 14 10 0.5927 0.0015
-7 14 11 -0.1701 0.0013
-7 14 12 1.3411 0.0007
-7 14 13 0.5129 0.0001
-7 14 14 0.6197 -0.0020
-7 14 15 -0.1758 0.0002
-7 14 16 -0.4927 -0.0011
-7 14 17 -0.7204 0.0002
-7 14 18 -1.4737 0.0010
-7 14 19 0.0781 -0.0010
-7 14 20 -1.3187 0.0002
-7 14 21 0.3890 -0.0005
-7 14 22 0.0561 -0.0009
-7 14 23 0.3550 0.0014
-7 14 24 0.6111 -0.0009
-7 14 25 0.2498 0.0011
-7 15 1 1.3730 0.0024
-7 15 2 -0.7240 0.0001
-7 15 3 -1.3554 -0.0007
-7 15 4 0.2496 0.0010
-7 15 5 -1.5003 -0.0027
-7 15 6 1.4946 -0.0016
-7 15 7 0.4372 0.0007
-7 15 8 1.0467 -0.0007
-7 15 9 -0.0251 0.0023
-7 15 10 0.7038 0.0019
-7 15 11 0.4893 0.0002
-7 15 12 0.8171 0.0009
-7 15 13 0.6966 -0.0011
-7 15 14 0.3594 0.0001
-7 15 15 -0.8097 -0.0011
-7 15 16 -0.3017 0.0010
-7 15 17 -1.4853 -0.0007
-7 15 18 0.1425 -0.0002
-7 15 19 -1.9804 0.0002
-7 15 20 0.3317 -0.0014
-7 15 21 -1.7835 0.0013
-7 15 22 -0.3261 0.0004
-7 15 23 -1.0664 0.0002
-7 16 1 -0.9095 -0.0008
-7 16 2 1.3721 0.0021
-7 16 3 -0.9477 0.0003
-7 16 4 0.4222 -0.0013
-7 16 5 2.1329 0.0005
-7 16 6 0.1124 -0.0010
-7 16 7 2.7240 0.0000
-7 16 8 0.1016 0.0021
-7 16 9 2.3654 0.0003
-7 16 10 0.3193 0.0010
-7 16 11 1.7496 0.0001
-7 16 12 0.7449 -0.0011
-7 16 13 -0.0412 -0.0001
-7 16 14 -0.0098 -0.0010
-7 16 15 -0.3412 0.0000
-7 16 16 0.2100 -0.0015
-7 16 17 0.2943 0.0002
-7 16 18 0.3642 -0.0021
-7 16 19 0.3776 -0.0008
-7 16 20 -0.6768 0.0005
-7 16 21 0.1480 -0.0008
-7 17 1 -0.0976 0.0014
-7 17 2 -1.4303 -0.0007
-7 17 3 0.6734 0.0006
-7 17 4 0.1109 0.0004
-7 17 5 -0.1495 -0.0011
-7 17 6 1.7922 0.0010
-7 17 7 -0.7388 0.0008
-7 17 8 1.1949 -0.0001
-7 17 9 -0.2157 0.0017
-7 17 10 0.8159 -0.0007
-7 17 11 -0.1343 0.0000
-7 17 12 -0.7876 0.0002
-7 17 13 -0.0183 -0.0012
-7 17 14 -1.3680 -0.0005
-7 17 15 1.0257 -0.0014
-7 17 16 0.1352 -0.0008
-7 17 17 1.6749 -0.0022
-7 17 18 0.7439 0.0007
-7 18 1 0.6435 -0.0001
-7 18 2 -0.2700 0.0012
-7 18 3 -0.3712 0.0004
-7 18 4 0.6043 0.0001
-7 18 5 -0.0042 0.0005
-7 18 6 -0.2305 -0.0002
-7 18 7 -0.0133 0.0000
-7 18 8 -0.5482 0.0006
-7 18 9 -0.4424 -0.0006
-7 18 10 -1.1183 0.0003
-7 18 11 -0.7526 0.0004
-7 18 12 -1.3323 -0.0014
-7 18 13 -0.8806 0.0010
-7 18 14 -0.2534 -0.0020
-7 19 1 -0.0567 0.0005
-7 19 2 0.4830 0.0009
-7 19 3 0.8157 0.0007
-7 19 4 -0.1467 0.0008
-7 19 5 0.9731 0.0001
-7 19 6 0.4141 0.0001
-7 19 7 0.4660 0.0007
-6 0 2 -5.8453 0.0353
-6 0 4 -4.3226 0.0232
-6 0 6 -0.9224 0.0030
-6 0 8 0.5693 -0.0017
-6 0 10 -0.7728 -0.0132
-6 0 12 -1.5239 -0.0078
-6 0 14 0.9337 0.0095
-6 0 16 3.5738 0.0083
-6 0 18 3.0595 0.0005
-6 0 20 1.0708 -0.0044
-6 0 22 -0.4526 -0.0011
-6 0 24 -1.2231 -0.0033
-6 0 26 -0.4516 -0.0055
-6 0 28 0.3648 0.0026
-6 0 30 0.2958 0.0024
-6 0 32 0.0724 0.0012
-6 0 34 -0.1828 0.0020
-6 0 36 -0.7023 -0.0004
-6 1 1 -6.0791 0.0206
-6 1 2 3.2920 0.0146
-6 1 3 0.7068 0.0092
-6 1 4 -0.4059 -0.0088
-6 1 5 1.7828 0.0035
-6 1 6 -5.3914 -0.0049
-6 1 7 -2.8953 0.0058
-6 1 8 -0.0520 0.0048
-6 1 9 -2.1468 -0.0007
-6 1 10 3.1705 -0.0026
-6 1 11 0.9513 -0.0039
-6 1 12 -0.2711 0.0029
-6 1 13 -0.2629 0.0043
-6 1 14 -0.7118 0.0057
-6 1 15 -0.9302 0.0018
-6 1 16 1.4272 -0.0071
-6 1 17 1.4212 0.0037
-6 1 18 0.5632 -0.0101
-6 1 19 1.7198 0.0037
-6 1 20 -1.0076 0.0030
-6 1 21 0.3140 -0.0035
-6 1 22 -0.4162 0.0036
-6 1 23 -0.0885 -0.0009
-6 1 24 -0.2141 -0.0029
-6 1 25 0.1162 -0.0018
-6 1 26 -0.6193 -0.0016
-6 1 27 0.0237 -0.0003
-6 1 28 -0.1993 -0.0020
-6 1 29 -0.0227 0.0023
-6 1 30 -0.0615 -0.0016
-6 1 31 0.1131 -0.0006
-6 1 32 -0.1723 0.0009
-6 1 33 -0.1968 0.0008
-6 1 34 -0.1658 0.0022
-6 1 35 -0.2767 0.0009
-6 1 36 -0.6192 0.0002
-6 1 37 -0.4720 0.0002
-6 2 1 -0.8484 0.0063
-6 2 2 -2.0361 0.0009
-6 2 3 1.3646 -0.0081
-6 2 4 -1.0675 -0.0043
-6 2 5 2.5959 -0.0139
-6 2 6 -3.7764 0.0032
-6 2 7 1.5443 -0.0051
-6 2 8 -3.6554 -0.0004
-6 2 9 -1.8213 -0.0062
-6 2 10 0.0908 -0.0003
-6 2 11 -2.8817 0.0040
-6 2 12 0.9392 0.0091
-6 2 13 0.2345 0.0113
-6 2 14 -1.9947 -0.0002
-6 2 15 1.3055 0.0003
-6 2 16 -1.9318 -0.0070
-6 2 17 0.6295 -0.0083
-6 2 18 0.4695 0.0056
-6 2 19 0.3962 -0.0022
-6 2 20 1.2680 0.0037
-6 2 21 -0.3675 0.0066
-6 2 22 0.8642 -0.0007
-6 2 23 -0.5768 0.0004
-6 2 24 0.3246 0.0006
-6 2 25 -0.0494 -0.0020
-6 2 26 0.1508 -0.0017
-6 2 27 0.2551 0.0019
-6 2 28 -0.1450 0.0011
-6 2 29 0.5832 -0.0010
-6 2 30 0.1481 0.0004
-6 2 31 0.9745 -0.0013
-6 2 32 0.3617 -0.0007
-6 2 33 0.4480 0.0018
-6 2 34 0.0323 0.0001
-6 2 35 -0.4111 0.0011
-6 2 36 0.0038 -0.0010
-6 2 37 -0.0901 -0.0020
-6 3 1 -0.0603 0.0108
-6 3 2 3.1714 -0.0081
-6 3 3 -9.4903 -0.0037
-6 3 4 2.9135 -0.0054
-6 3 5 -9.7425 0.0009
-6 3 6 2.0938 -0.0025
-6 3 7 -1.0836 0.0006
-6 3 8 2.2507 -0.0075
-6 3 9 1.1063 -0.0048
-6 3 10 0.2199 -0.0014
-6 3 11 0.0252 0.0011
-6 3 12 -0.1743 0.0073
-6 3 13 0.8873 0.0031
-6 3 14 1.2839 0.0020
-6 3 15 1.2970 -0.0060
-6 3 16 1.2718 -0.0012
-6 3 17 0.8071 -0.0030
-6 3 18 0.7017 -0.0047
-6 3 19 0.3569 0.0040
-6 3 20 0.0141 -0.0002
-6 3 21 0.5378 0.0007
-6 3 22 -0.1427 0.0052
-6 3 23 -0.6229 0.0001
-6 3 24 -0.0430 -0.0004
-6 3 25 -1.2105 -0.0003
-6 3 26 -0.5348 0.0004
-6 3 27 -0.2943 -0.0008
-6 3 28 -0.0649 0.0008
-6 3 29 0.0821 -0.0003
-6 3 30 1.1129 -0.0017
-6 3 31 0.3830 0.0002
-6 3 32 0.8993 0.0002
-6 3 33 0.1947 0.0020
-6 3 34 -0.2179 0.0011
-6 3 35 0.0133 -0.0009
-6 3 36 -0.4706 -0.0001
-6 3 37 0.1896 -0.0021
-6 4 1 1.8606 -0.0053
-6 4 2 -1.8759 -0.0050
-6 4 3 2.4687 0.0001
-6 4 4 -2.5557 -0.0016
-6 4 5 -0.5502 0.0008
-6 4 6 -0.9124 -0.0002
-6 4 7 2.0211 0.0005
-6 4 8 -0.7231 -0.0008
-6 4 9 6.0415 0.0038
-6 4 10 0.9969 0.0012
-6 4 11 2.9437 0.0055
-6 4 12 3.3710 -0.0004
-6 4 13 -0.7335 -0.0035
-6 4 14 1.6756 -0.0036
-6 4 15 0.4066 -0.0032
-6 4 16 1.2604 -0.0030
-6 4 17 1.5758 0.0025
-6 4 18 0.7156 0.0033
-6 4 19 0.4863 0.0001
-6 4 20 -1.0878 0.0030
-6 4 21 -0.1297 0.0027
-6 4 22 -0.8741 -0.0029
-6 4 23 0.1129 0.0009
-6 4 24 -0.5357 -0.0013
-6 4 25 -0.9320 -0.0021
-6 4 26 -0.3841 0.0016
-6 4 27 -1.7364 -0.0005
-6 4 28 -0.0443 0.0006
-6 4 29 -0.5729 -0.0010
-6 4 30 -0.0205 -0.0002
-6 4 31 0.1501 0.0002
-6 4 32 -1.1114 0.0015
-6 4 33 -0.2032 0.0000
-6 4 34 -1.1633 -0.0004
-6 4 35 -0.5839 0.0003
-6 4 36 0.4476 -0.0025
-6 5 1 0.4244 -0.0041
-6 5 2 -4.5662 0.0002
-6 5 3 3.1118 -0.0008
-6 5 4 0.0221 -0.0019
-6 5 5 2.1660 -0.0010
-6 5 6 3.3401 0.0005
-6 5 7 -0.9730 -0.0018
-6 5 8 2.2863 0.0050
-6 5 9 -2.5664 0.0020
-6 5 10 0.6422 0.0048
-6 5 11 0.1970 0.0001
-6 5 12 -0.7259 0.0003
-6 5 13 0.6179 -0.0033
-6 5 14 -0.6552 -0.0047
-6 5 15 -0.6395 -0.0021
-6 5 16 -0.0737 -0.0003
-6 5 17 0.1668 0.0002
-6 5 18 0.3163 0.0032
-6 5 19 -0.1842 0.0038
-6 5 20 0.4804 0.0032
-6 5 21 0.1241 0.0011
-6 5 22 -0.3168 0.0015
-6 5 23 0.5082 -0.0022
-6 5 24 -0.9656 -0.0017
-6 5 25 -0.0389 -0.0001
-6 5 26 -1.5095 -0.0014
-6 5 27 0.0775 0.0014
-6 5 28 -1.3996 -0.0012
-6 5 29 0.2134 0.0010
-6 5 30 -0.3525 0.0014
-6 5 31 -0.8137 0.0002
-6 5 32 0.2055 0.0016
-6 5 33 -1.9807 0.0001
-6 5 34 0.2605 -0.0011
-6 5 35 -0.5995 -0.0002
-6 5 36 0.1037 -0.0008
-6 6 1 -2.8154 -0.0005
-6 6 2 1.3154 0.0012
-6 6 3 -0.4993 -0.0005
-6 6 4 -0.2712 -0.0013
-6 6 5 2.3983 -0.0005
-6 6 6 1.2715 0.0013
-6 6 7 1.2191 0.0043
-6 6 8 0.7899 0.0020
-6 6 9 -0.3376 0.0026
-6 6 10 -3.3815 -0.0019
-6 6 11 -1.2916 -0.0007
-6 6 12 -2.3505 -0.0046
-6 6 13 -0.8706 -0.0023
-6 6 14 0.7547 -0.0002
-6 6 15 0.4850 -0.0015
-6 6 16 1.1729 0.0015
-6 6 17 -0.5118 0.0006
-6 6 18 0.4196 0.0001
-6 6 19 -0.5660 -0.0001
-6 6 20 0.7710 0.0004
-6 6 21 0.4782 -0.0001
-6 6 22 0.5302 -0.0006
-6 6 23 -0.0814 -0.0003
-6 6 24 -1.1787 -0.0011
-6 6 25 -0.9195 0.0003
-6 6 26 -1.1345 -0.0009
-6 6 27 -0.6793 -0.0001
-6 6 28 -0.4785 0.0008
-6 6 29 0.0770 -0.0004
-6 6 30 -0.2292 0.0004
-6 6 31 -0.2205 0.0008
-6 6 32 -0.5213 -0.0001
-6 6 33 0.3344 -0.0006
-6 6 34 -0.9169 0.0027
-6 6 35 1.2004 -0.0005
-6 6 36 -0.3251 0.0022
-6 7 1 -1.5057 -0.0016
-6 7 2 3.9211 0.0014
-6 7 3 0.9788 -0.0040
-6 7 4 2.1277 -0.0014
-6 7 5 1.8449 0.0017
-6 7 6 0.5040 0.0015
-6 7 7 2.7983 0.0025
-6 7 8 0.8880 0.0029
-6 7 9 1.3923 -0.0018
-6 7 10 0.7300 -0.0005
-6 7 11 0.3050 -0.0042
-6 7 12 -0.7696 -0.0017
-6 7 13 1.4076 -0.0011
-6 7 14 0.1365 -0.0007
-6 7 15 1.5483 0.0037
-6 7 16 0.7830 0.0001
-6 7 17 1.5146 0.0023
-6 7 18 -0.0677 -0.0011
-6 7 19 0.9048 -0.0004
-6 7 20 0.5771 -0.0003
-6 7 21 -0.2788 -0.0017
-6 7 22 1.0694 -0.0001
-6 7 23 -1.2391 -0.0010
-6 7 24 0.7621 -0.0009
-6 7 25 -1.0691 -0.0005
-6 7 26 0.3274 0.0009
-6 7 27 -0.3614 -0.0000
-6 7 28 0.7127 0.0001
-6 7 29 -0.0657 0.0011
-6 7 30 0.0540 -0.0012
-6 7 31 0.1683 -0.0007
-6 7 32 -1.1096 -0.0005
-6 7 33 -0.5275 0.0001
-6 7 34 0.3626 0.0010
-6 7 35 -0.4990 0.0012
-6 8 1 0.7482 0.0027
-6 8 2 -0.9664 -0.0047
-6 8 3 0.7007 0.0004
-6 8 4 0.9085 0.0008
-6 8 5 0.7022 0.0002
-6 8 6 0.2571 0.0029
-6 8 7 -0.2184 0.0014
-6 8 8 0.5782 -0.0013
-6 8 9 -1.2523 -0.0009
-6 8 10 1.6902 -0.0031
-6 8 11 -0.1854 -0.0015
-6 8 12 2.9034 -0.0017
-6 8 13 0.4770 0.0012
-6 8 14 1.3505 0.0029
-6 8 15 -0.0124 0.0011
-6 8 16 0.1880 0.0030
-6 8 17 -0.0738 -0.0018
-6 8 18 1.4336 0.0005
-6 8 19 0.6694 -0.0007
-6 8 20 1.2973 -0.0007
-6 8 21 0.4185 0.0014
-6 8 22 -0.0550 -0.0012
-6 8 23 0.7667 -0.0008
-6 8 24 -0.6122 0.0011
-6 8 25 0.9840 -0.0001
-6 8 26 0.5345 0.0012
-6 8 27 -0.1772 0.0012
-6 8 28 0.9024 0.0001
-6 8 29 0.3351 -0.0007
-6 8 30 0.0756 -0.0009
-6 8 31 0.0073 0.0002
-6 8 32 -0.0479 -0.0013
-6 8 33 -0.6193 0.0019
-6 8 34 -0.1475 -0.0001
-6 9 1 0.0761 -0.0031
-6 9 2 -2.6240 0.0029
-6 9 3 -0.9649 -0.0022
-6 9 4 -0.7644 0.0024
-6 9 5 -0.3703 0.0036
-6 9 6 0.5872 0.0001
-6 9 7 0.2158 0.0024
-6 9 8 -0.3549 -0.0007
-6 9 9 -1.3489 -0.0006
-6 9 10 -1.2066 -0.0012
-6 9 11 -0.8636 -0.0003
-6 9 12 -0.7105 0.0010
-6 9 13 1.2138 0.0024
-6 9 14 -0.4484 0.0022
-6 9 15 0.3973 0.0017
-6 9 16 -0.7920 -0.0011
-6 9 17 0.6294 -0.0002
-6 9 18 -0.8929 -0.0027
-6 9 19 2.0520 0.0011
-6 9 20 -0.4093 -0.0005
-6 9 21 2.0715 -0.0010
-6 9 22 0.2686 0.0003
-6 9 23 0.4842 -0.0009
-6 9 24 0.9892 0.0003
-6 9 25 -0.5505 0.0016
-6 9 26 -0.5627 0.0012
-6 9 27 0.2631 0.0000
-6 9 28 -1.3226 0.0000
-6 9 29 -0.3842 -0.0013
-6 9 30 -0.0988 -0.0007
-6 9 31 -0.8052 -0.0011
-6 9 32 -0.3336 0.0003
-6 9 33 0.1648 0.0008
-6 10 1 -2.5002 0.0001
-6 10 2 1.0482 -0.0026
-6 10 3 -1.0743 0.0034
-6 10 4 -0.1252 -0.0001
-6 10 5 -0.5121 0.0005
-6 10 6 0.7505 0.0028
-6 10 7 0.6411 -0.0010
-6 10 8 -0.1648 0.0012
-6 10 9 0.2240 -0.0002
-6 10 10 -2.3643 0.0010
-6 10 11 -0.8372 0.0008
-6 10 12 -1.4263 0.0031
-6 10 13 -1.6420 0.0016
-6 10 14 -0.8315 0.0022
-6 10 15 -1.1898 -0.0002
-6 10 16 -0.4933 -0.0018
-6 10 17 -0.7434 -0.0018
-6 10 18 0.9047 -0.0007
-6 10 19 -0.4094 -0.0012
-6 10 20 1.4448 0.0004
-6 10 21 0.3030 0.0008
-6 10 22 1.8824 -0.0008
-6 10 23 1.1344 0.0016
-6 10 24 0.3510 0.0007
-6 10 25 1.2643 0.0005
-6 10 26 -0.7611 -0.0002
-6 10 27 -0.2680 -0.0002
-6 10 28 0.2400 -0.0012
-6 10 29 -0.6466 -0.0004
-6 10 30 -0.3565 -0.0005
-6 10 31 -0.4463 -0.0003
-6 10 32 -1.0312 0.0001
-6 11 1 0.9179 0.0014
-6 11 2 -0.9620 0.0019
-6 11 3 0.5290 -0.0008
-6 11 4 -0.8522 0.0022
-6 11 5 -0.3110 0.0003
-6 11 6 -2.1326 -0.0007
-6 11 7 -1.2000 0.0012
-6 11 8 -4.0990 -0.0006
-6 11 9 -2.3843 0.0013
-6 11 10 -1.9865 0.0004
-6 11 11 -1.4000 0.0013
-6 11 12 0.0102 0.0003
-6 11 13 -0.6053 0.0017
-6 11 14 -1.0401 -0.0009
-6 11 15 -1.7669 -0.0007
-6 11 16 -0.3394 -0.0003
-6 11 17 -1.0103 -0.0030
-6 11 18 0.5502 0.0004
-6 11 19 0.0480 -0.0011
-6 11 20 0.3843 -0.0000
-6 11 21 0.5459 0.0003
-6 11 22 0.4008 0.0011
-6 11 23 0.4849 0.0010
-6 11 24 1.3942 0.0010
-6 11 25 -0.8944 0.0002
-6 11 26 1.6023 -0.0001
-6 11 27 0.0750 -0.0014
-6 11 28 0.6935 0.0003
-6 11 29 1.1673 -0.0013
-6 11 30 0.6486 0.0009
-6 11 31 0.0181 -0.0009
-6 12 1 -1.6284 -0.0011
-6 12 2 -0.6517 -0.0006
-6 12 3 -1.3947 0.0008
-6 12 4 0.6970 -0.0004
-6 12 5 -0.4292 -0.0006
-6 12 6 0.0931 0.0001
-6 12 7 -3.3755 -0.0007
-6 12 8 -1.3097 0.0008
-6 12 9 -4.5320 0.0001
-6 12 10 -0.9887 0.0005
-6 12 11 -0.7467 0.0002
-6 12 12 -0.1554 0.0001
-6 12 13 0.0039 -0.0006
-6 12 14 -0.7921 0.0000
-6 12 15 0.1348 -0.0009
-6 12 16 -1.2533 -0.0017
-6 12 17 0.9804 0.0008
-6 12 18 -0.6364 -0.0011
-6 12 19 0.3182 0.0013
-6 12 20 -0.2979 0.0009
-6 12 21 0.3758 0.0005
-6 12 22 -0.2179 0.0002
-6 12 23 0.6568 -0.0002
-6 12 24 -0.8656 -0.0007
-6 12 25 1.1735 -0.0007
-6 12 26 -0.6916 -0.0005
-6 12 27 1.1708 -0.0002
-6 12 28 0.5952 -0.0005
-6 12 29 0.3639 0.0004
-6 12 30 0.4783 -0.0012
-6 13 1 -0.9875 0.0001
-6 13 2 -1.2118 -0.0007
-6 13 3 0.1610 -0.0012
-6 13 4 -0.9683 -0.0013
-6 13 5 0.0517 -0.0011
-6 13 6 -0.6444 -0.0001
-6 13 7 -0.3117 0.0000
-6 13 8 -1.3778 0.0014
-6 13 9 1.2186 0.0003
-6 13 10 -0.3732 0.0004
-6 13 11 0.1547 -0.0003
-6 13 12 0.1502 0.0002
-6 13 13 -1.7760 0.0001
-6 13 14 -0.3644 -0.0007
-6 13 15 -0.9776 0.0000
-6 13 16 0.2727 -0.0006
-6 13 17 -0.5698 -0.0008
-6 13 18 -0.1295 0.0017
-6 13 19 -0.5265 0.0002
-6 13 20 0.0387 0.0022
-6 13 21 0.4444 0.0007
-6 13 22 0.4152 0.0003
-6 13 23 0.6374 -0.0002
-6 13 24 0.4878 -0.0012
-6 13 25 0.2334 -0.0002
-6 13 26 1.1305 -0.0009
-6 13 27 0.9132 0.0008
-6 13 28 0.2112 -0.0004
-6 14 1 -0.0738 0.0002
-6 14 2 0.3211 -0.0011
-6 14 3 0.4508 -0.0005
-6 14 4 0.2472 -0.0013
-6 14 5 -1.2061 -0.0009
-6 14 6 -1.6973 0.0007
-6 14 7 -1.5663 0.0014
-6 14 8 -0.7751 0.0013
-6 14 9 -1.0356 0.0019
-6 14 10 0.7156 0.0001
-6 14 11 -0.6490 0.0005
-6 14 12 -0.8818 -0.0005
-6 14 13 -0.6277 -0.0004
-6 14 14 -0.7596 0.0002
-6 14 15 -0.5613 -0.0002
-6 14 16 -0.3815 0.0002
-6 14 17 -0.9058 0.0014
-6 14 18 -1.0281 -0.0002
-6 14 19 -0.9151 0.0016
-6 14 20 -0.3827 -0.0001
-6 14 21 -0.7838 -0.0001
-6 14 22 0.0865 0.0001
-6 14 23 -0.9544 -0.0007
-6 14 24 0.2491 -0.0001
-6 14 25 0.1651 0.0008
-6 14 26 0.7715 0.0002
-6 15 1 -0.4846 -0.0016
-6 15 2 1.7060 0.0002
-6 15 3 0.4726 -0.0013
-6 15 4 1.1271 -0.0014
-6 15 5 0.6715 0.0015
-6 15 6 -0.0361 0.0002
-6 15 7 -0.2817 0.0019
-6 15 8 -1.0134 0.0014
-6 15 9 0.4528 -0.0001
-6 15 10 -2.6978 0.0000
-6 15 11 0.7053 -0.0015
-6 15 12 -2.1434 -0.0004
-6 15 13 0.0356 -0.0008
-6 15 14 -0.3840 0.0006
-6 15 15 -0.2426 0.0005
-6 15 16 -0.1954 0.0009
-6 15 17 -0.5787 0.0007
-6 15 18 -0.2029 0.0001
-6 15 19 -0.5248 0.0001
-6 15 20 -0.2444 -0.0006
-6 15 21 -1.3007 -0.0008
-6 15 22 -1.0590 -0.0009
-6 15 23 -1.2591 -0.0005
-6 15 24 -0.6671 0.0005
-6 16 1 0.8362 0.0009
-6 16 2 -0.8766 -0.0016
-6 16 3 0.7822 -0.0003
-6 16 4 -0.2491 0.0004
-6 16 5 0.0292 -0.0000
-6 16 6 0.3196 0.0023
-6 16 7 0.0733 0.0010
-6 16 8 0.3546 -0.0002
-6 16 9 -1.0256 -0.0006
-6 16 10 0.7476 -0.0027
-6 16 11 -2.1710 -0.0014
-6 16 12 0.3171 -0.0013
-6 16 13 -0.8482 0.0002
-6 16 14 -0.2634 0.0010
-6 16 15 0.1426 0.0004
-6 16 16 -0.0832 0.0005
-6 16 17 0.4505 -0.0013
-6 16 18 0.4878 -0.0002
-6 16 19 0.6883 -0.0016
-6 16 20 0.0323 -0.0004
-6 16 21 0.3002 -0.0010
-6 16 22 -0.4958 -0.0001
-6 17 1 -0.6066 -0.0011
-6 17 2 0.0250 0.0000
-6 17 3 -0.6570 -0.0012
-6 17 4 -0.2505 0.0005
-6 17 5 -0.3245 0.0020
-6 17 6 -0.8356 0.0003
-6 17 7 -0.6752 0.0007
-6 17 8 -0.1500 -0.0010
-6 17 9 -1.0101 -0.0026
-6 17 10 -1.0602 -0.0013
-6 17 11 -0.2159 -0.0012
-6 17 12 -1.6027 -0.0006
-6 17 13 0.7819 0.0017
-6 17 14 -0.5129 -0.0006
-6 17 15 1.3456 0.0007
-6 17 16 0.0017 -0.0012
-6 17 17 1.1868 -0.0003
-6 17 18 -0.2387 -0.0015
-6 17 19 0.6119 0.0011
-6 18 1 -0.8164 -0.0009
-6 18 2 -0.2649 -0.0015
-6 18 3 0.8389 0.0008
-6 18 4 0.2889 0.0003
-6 18 5 0.7362 0.0009
-6 18 6 0.7541 0.0009
-6 18 7 0.5011 -0.0012
-6 18 8 0.0439 -0.0008
-6 18 9 0.0829 -0.0009
-6 18 10 0.0206 -0.0008
-6 18 11 -1.0326 0.0006
-6 18 12 1.4462 0.0005
-6 18 13 -0.4428 -0.0006
-6 18 14 2.0628 0.0003
-6 18 15 0.3415 -0.0013
-6 18 16 1.5413 -0.0005
-6 19 1 -0.7324 -0.0007
-6 19 2 -0.4833 0.0005
-6 19 3 -0.2625 0.0003
-6 19 4 0.6268 0.0010
-6 19 5 0.3255 -0.0001
-6 19 6 0.2019 -0.0004
-6 19 7 0.7469 -0.0005
-6 19 8 -0.4402 -0.0006
-6 19 9 0.0582 0.0006
-6 19 10 -0.2497 0.0018
-5 0 2 -7.1101 0.0126
-5 0 4 -2.9390 0.0120
-5 0 6 2.9361 -0.0031
-5 0 8 -2.1709 -0.0088
-5 0 10 -4.3132 0.0069
-5 0 12 0.1197 0.0121
-5 0 14 -0.2967 -0.0018
-5 0 16 -0.9925 -0.0114
-5 0 18 0.5642 -0.0102
-5 0 20 -0.4719 0.0011
-5 0 22 -1.7709 -0.0019
-5 0 24 -0.0979 -0.0057
-5 0 26 0.8468 0.0006
-5 0 28 -0.0666 -0.0052
-5 0 30 -0.5693 -0.0039
-5 0 32 -0.3834 0.0024
-5 0 34 0.1492 0.0005
-5 0 36 0.1325 0.0006
-5 0 38 -0.2761 -0.0004
-5 1 1 5.0377 -0.0010
-5 1 2 -3.2966 -0.0053
-5 1 3 1.7670 0.0082
-5 1 4 -5.5248 -0.0133
-5 1 5 -1.7952 -0.0007
-5 1 6 -0.5644 -0.0083
-5 1 7 1.6872 -0.0075
-5 1 8 -0.5616 0.0035
-5 1 9 2.1664 -0.0034
-5 1 10 -2.3526 0.0124
-5 1 11 -1.1983 0.0046
-5 1 12 -1.5839 0.0023
-5 1 13 -2.9207 0.0029
-5 1 14 0.4336 -0.0102
-5 1 15 -0.8737 0.0041
-5 1 16 -0.0634 -0.0043
-5 1 17 0.6634 0.0002
-5 1 18 -2.4371 0.0098
-5 1 19 -0.1352 -0.0061
-5 1 20 -1.4390 0.0040
-5 1 21 -0.7579 -0.0013
-5 1 22 0.6852 -0.0022
-5 1 23 -0.3748 -0.0029
-5 1 24 0.6554 0.0038
-5 1 25 0.4305 -0.0030
-5 1 26 0.4407 -0.0008
-5 1 27 0.6148 -0.0005
-5 1 28 0.2646 -0.0030
-5 1 29 0.0721 0.0004
-5 1 30 -0.1226 0.0016
-5 1 31 -0.1413 0.0019
-5 1 32 0.3595 -0.0008
-5 1 33 0.9713 -0.0016
-5 1 34 0.4887 -0.0039
-5 1 35 1.1176 -0.0009
-5 1 36 -0.2258 -0.0012
-5 1 37 -0.1826 -0.0003
-5 1 38 0.0753 0.0006
-5 2 1 -7.3261 0.0094
-5 2 2 11.9594 -0.0007
-5 2 3 -8.0836 -0.0066
-5 2 4 5.6455 -0.0059
-5 2 5 -9.1569 -0.0053
-5 2 6 2.5732 -0.0051
-5 2 7 -10.6693 -0.0019
-5 2 8 5.7574 -0.0034
-5 2 9 -4.0225 0.0081
-5 2 10 3.7898 -0.0021
-5 2 11 3.5841 0.0044
-5 2 12 -1.5242 -0.0042
-5 2 13 2.0718 -0.0106
-5 2 14 -1.2415 -0.0003
-5 2 15 0.4157 -0.0086
-5 2 16 0.1178 0.0105
-5 2 17 0.3097 0.0060
-5 2 18 -1.1723 0.0009
-5 2 19 -1.3995 0.0090
-5 2 20 -1.2075 -0.0075
-5 2 21 -1.3314 -0.0023
-5 2 22 -0.8712 -0.0023
-5 2 23 -0.0534 -0.0018
-5 2 24 -0.2503 -0.0015
-5 2 25 -0.1435 0.0015
-5 2 26 0.6958 0.0008
-5 2 27 -0.5710 -0.0018
-5 2 28 0.2695 0.0033
-5 2 29 -0.1809 0.0009
-5 2 30 -0.4142 0.0023
-5 2 31 0.2149 0.0017
-5 2 32 0.6524 -0.0019
-5 2 33 0.3034 -0.0012
-5 2 34 1.5339 -0.0021
-5 2 35 0.1941 -0.0020
-5 2 36 0.3945 0.0011
-5 2 37 0.0237 -0.0010
-5 2 38 -0.3132 -0.0002
-5 3 1 3.0219 -0.0054
-5 3 2 -7.1502 0.0008
-5 3 3 5.3283 -0.0001
-5 3 4 -8.9723 0.0015
-5 3 5 8.0367 0.0036
-5 3 6 -3.9884 0.0006
-5 3 7 3.9725 0.0013
-5 3 8 -0.7620 0.0012
-5 3 9 1.1623 -0.0020
-5 3 10 2.1486 0.0065
-5 3 11 2.4437 -0.0047
-5 3 12 3.6807 -0.0036
-5 3 13 2.8811 -0.0063
-5 3 14 2.2389 -0.0068
-5 3 15 0.5427 0.0022
-5 3 16 0.6922 -0.0003
-5 3 17 -2.0545 0.0045
-5 3 18 -0.2172 0.0052
-5 3 19 -1.3577 -0.0043
-5 3 20 -1.0617 0.0037
-5 3 21 -1.4381 -0.0025
-5 3 22 -1.6176 -0.0035
-5 3 23 -2.0089 -0.0002
-5 3 24 -0.7762 -0.0037
-5 3 25 -0.4095 -0.0008
-5 3 26 -0.0108 -0.0009
-5 3 27 -0.1289 0.0012
-5 3 28 -0.4208 0.0021
-5 3 29 -0.8328 0.0011
-5 3 30 -0.5045 0.0019
-5 3 31 -0.4024 0.0001
-5 3 32 -0.4067 -0.0005
-5 3 33 0.1634 -0.0012
-5 3 34 -0.8356 -0.0010
-5 3 35 -0.0665 0.0003
-5 3 36 -0.6969 -0.0019
-5 3 37 0.2893 0.0005
-5 4 1 2.7476 0.0029
-5 4 2 0.3551 -0.0009
-5 4 3 -5.4640 -0.0021
-5 4 4 -0.5817 0.0078
-5 4 5 -0.8083 0.0036
-5 4 6 -0.2029 0.0031
-5 4 7 5.7785 0.0024
-5 4 8 1.1241 0.0022
-5 4 9 2.4297 0.0025
-5 4 10 2.0582 -0.0022
-5 4 11 -0.6353 -0.0000
-5 4 12 -0.1694 -0.0068
-5 4 13 0.8392 0.0002
-5 4 14 -0.0580 0.0003
-5 4 15 0.5639 0.0027
-5 4 16 0.4200 0.0069
-5 4 17 -1.0592 -0.0015
-5 4 18 -0.3907 0.0009
-5 4 19 -0.7610 0.0006
-5 4 20 -0.4364 -0.0026
-5 4 21 -0.4643 0.0001
-5 4 22 -1.1574 0.0005
-5 4 23 0.1219 -0.0022
-5 4 24 -1.4610 0.0002
-5 4 25 1.2431 0.0001
-5 4 26 -1.0174 0.0003
-5 4 27 0.4420 0.0008
-5 4 28 -0.1742 0.0003
-5 4 29 -0.7780 0.0003
-5 4 30 0.1897 0.0008
-5 4 31 -0.4775 -0.0012
-5 4 32 0.4940 0.0002
-5 4 33 -0.5490 -0.0002
-5 4 34 1.2806 -0.0018
-5 4 35 -0.9958 0.0001
-5 4 36 1.1613 -0.0009
-5 4 37 -0.4003 -0.0002
-5 5 1 -0.2856 -0.0037
-5 5 2 -1.0217 0.0043
-5 5 3 -1.9861 0.0032
-5 5 4 -1.3744 0.0031
-5 5 5 -0.0443 0.0010
-5 5 6 -3.7709 0.0015
-5 5 7 1.7259 0.0006
-5 5 8 -2.3415 -0.0010
-5 5 9 2.4833 0.0004
-5 5 10 1.1038 -0.0023
-5 5 11 -0.9098 -0.0040
-5 5 12 0.8763 -0.0017
-5 5 13 -3.3181 -0.0018
-5 5 14 -0.7565 0.0020
-5 5 15 -0.5308 0.0036
-5 5 16 -0.2373 -0.0009
-5 5 17 0.6565 0.0046
-5 5 18 0.2620 -0.0014
-5 5 19 -0.5232 -0.0003
-5 5 20 -1.1331 0.0003
-5 5 21 -1.2166 -0.0028
-5 5 22 -1.0929 -0.0016
-5 5 23 -0.4372 -0.0001
-5 5 24 0.1993 0.0010
-5 5 25 -0.0487 0.0025
-5 5 26 -0.0735 0.0005
-5 5 27 0.0165 0.0020
-5 5 28 -0.5112 -0.0008
-5 5 29 0.9078 0.0002
-5 5 30 -0.1449 0.0004
-5 5 31 1.1333 -0.0000
-5 5 32 0.1712 0.0005
-5 5 33 2.0570 -0.0019
-5 5 34 0.4187 0.0015
-5 5 35 2.5366 -0.0019
-5 5 36 0.7587 0.0009
-5 5 37 1.3941 -0.0002
-5 6 1 -4.1105 0.0060
-5 6 2 -3.6065 -0.0019
-5 6 3 -2.5776 0.0030
-5 6 4 2.8727 0.0003
-5 6 5 -3.4675 -0.0010
-5 6 6 5.7500 -0.0004
-5 6 7 -3.3519 -0.0032
-5 6 8 2.1551 -0.0025
-5 6 9 0.3326 -0.0040
-5 6 10 0.5343 -0.0012
-5 6 11 2.6499 -0.0027
-5 6 12 0.2251 0.0035
-5 6 13 2.3225 0.0008
-5 6 14 -0.2143 0.0011
-5 6 15 1.1340 0.0011
-5 6 16 -0.4979 -0.0012
-5 6 17 0.7263 -0.0012
-5 6 18 -0.5588 -0.0000
-5 6 19 -0.3378 -0.0004
-5 6 20 -0.8611 -0.0024
-5 6 21 -2.1793 -0.0013
-5 6 22 -0.2768 -0.0005
-5 6 23 -2.6495 -0.0005
-5 6 24 1.2588 0.0025
-5 6 25 -1.7256 0.0001
-5 6 26 0.8641 0.0006
-5 6 27 -0.1709 -0.0005
-5 6 28 0.8134 -0.0020
-5 6 29 0.1247 0.0015
-5 6 30 1.3394 -0.0014
-5 6 31 0.2401 0.0005
-5 6 32 1.0866 0.0005
-5 6 33 0.9402 -0.0002
-5 6 34 1.1345 0.0001
-5 6 35 0.8019 -0.0003
-5 6 36 0.9130 0.0004
-5 7 1 -1.5109 -0.0006
-5 7 2 -3.1523 -0.0022
-5 7 3 -2.6597 0.0000
-5 7 4 -2.0492 -0.0025
-5 7 5 -2.0013 -0.0007
-5 7 6 0.3701 -0.0029
-5 7 7 0.3959 -0.0027
-5 7 8 0.1045 -0.0048
-5 7 9 1.6849 -0.0016
-5 7 10 -0.6328 -0.0021
-5 7 11 1.2833 0.0035
-5 7 12 1.8720 0.0002
-5 7 13 1.2405 0.0037
-5 7 14 3.0730 0.0015
-5 7 15 1.5299 -0.0012
-5 7 16 0.8892 0.0014
-5 7 17 -0.2425 -0.0006
-5 7 18 -0.4661 -0.0004
-5 7 19 -1.3033 -0.0008
-5 7 20 -0.6608 -0.0011
-5 7 21 -0.3158 -0.0002
-5 7 22 -0.6946 0.0004
-5 7 23 0.8785 0.0019
-5 7 24 -0.9525 0.0014
-5 7 25 1.0563 -0.0003
-5 7 26 0.0431 -0.0000
-5 7 27 1.0484 -0.0016
-5 7 28 0.7257 0.0005
-5 7 29 1.1268 -0.0013
-5 7 30 0.0542 -0.0000
-5 7 31 0.6142 0.0008
-5 7 32 0.7303 -0.0018
-5 7 33 1.0081 0.0017
-5 7 34 0.4888 -0.0017
-5 7 35 0.9023 0.0004
-5 8 1 0.3285 -0.0043
-5 8 2 -1.0766 -0.0007
-5 8 3 1.1820 -0.0028
-5 8 4 -5.5065 -0.0007
-5 8 5 0.7421 0.0007
-5 8 6 -4.9378 -0.0019
-5 8 7 -1.5791 -0.0018
-5 8 8 -0.5879 -0.0002
-5 8 9 -1.7987 -0.0001
-5 8 10 1.9142 0.0017
-5 8 11 -0.2210 0.0018
-5 8 12 0.5481 0.0024
-5 8 13 0.4004 -0.0017
-5 8 14 0.2090 -0.0004
-5 8 15 0.0771 -0.0015
-5 8 16 0.5062 -0.0017
-5 8 17 0.1127 0.0009
-5 8 18 -1.4252 -0.0003
-5 8 19 -0.4003 0.0011
-5 8 20 -2.2803 0.0002
-5 8 21 -0.0746 0.0014
-5 8 22 -1.2012 0.0008
-5 8 23 0.4598 0.0014
-5 8 24 0.0936 -0.0004
-5 8 25 -0.2127 -0.0009
-5 8 26 0.5063 -0.0000
-5 8 27 0.1892 -0.0018
-5 8 28 0.1075 0.0005
-5 8 29 -0.1626 0.0010
-5 8 30 -0.0747 -0.0001
-5 8 31 -0.4561 0.0014
-5 8 32 0.8405 0.0007
-5 8 33 0.1210 -0.0006
-5 8 34 1.6856 -0.0003
-5 8 35 0.0875 -0.0016
-5 9 1 0.5022 -0.0021
-5 9 2 1.6157 -0.0018
-5 9 3 0.3733 0.0000
-5 9 4 2.0709 0.0000
-5 9 5 -0.3110 -0.0020
-5 9 6 0.8715 0.0007
-5 9 7 -1.4715 -0.0009
-5 9 8 0.0414 0.0009
-5 9 9 0.7417 0.0024
-5 9 10 0.6308 0.0027
-5 9 11 2.2537 0.0026
-5 9 12 0.2753 0.0003
-5 9 13 -0.5816 -0.0000
-5 9 14 -0.9424 -0.0025
-5 9 15 -1.5907 -0.0029
-5 9 16 -1.4924 0.0001
-5 9 17 -1.2453 -0.0020
-5 9 18 -0.8144 0.0025
-5 9 19 -1.6075 -0.0003
-5 9 20 -0.2571 0.0013
-5 9 21 -1.2095 0.0012
-5 9 22 -0.1570 -0.0002
-5 9 23 -0.3033 0.0011
-5 9 24 -0.5464 -0.0006
-5 9 25 0.1155 -0.0006
-5 9 26 -0.1834 -0.0017
-5 9 27 -0.6163 -0.0010
-5 9 28 -0.5571 -0.0004
-5 9 29 -0.4519 -0.0014
-5 9 30 -1.4260 0.0022
-5 9 31 0.5105 -0.0003
-5 9 32 -0.0243 0.0013
-5 9 33 0.4919 0.0001
-5 9 34 0.1271 -0.0008
-5 10 1 0.0755 0.0011
-5 10 2 1.2025 0.0025
-5 10 3 -2.3674 -0.0008
-5 10 4 1.2153 0.0016
-5 10 5 -0.6276 -0.0003
-5 10 6 0.7224 -0.0019
-5 10 7 1.1906 -0.0005
-5 10 8 0.2633 0.0002
-5 10 9 1.6126 0.0003
-5 10 10 0.6558 0.0015
-5 10 11 0.7921 0.0013
-5 10 12 -0.2928 -0.0007
-5 10 13 0.6704 -0.0010
-5 10 14 -0.4948 -0.0026
-5 10 15 -0.6203 -0.0009
-5 10 16 -0.1220 -0.0008
-5 10 17 -2.4111 0.0022
-5 10 18 -0.9279 0.0006
-5 10 19 -1.5126 0.0018
-5 10 20 -0.5303 0.0004
-5 10 21 -0.2101 -0.0010
-5 10 22 0.0792 0.0013
-5 10 23 -0.3698 -0.0009
-5 10 24 0.4125 -0.0005
-5 10 25 -0.3505 0.0005
-5 10 26 0.6244 -0.0014
-5 10 27 0.0469 0.0000
-5 10 28 0.5084 0.0003
-5 10 29 -0.8594 -0.0003
-5 10 30 1.2455 0.0008
-5 10 31 -0.2195 -0.0002
-5 10 32 0.9452 0.0002
-5 10 33 0.7898 -0.0002
-5 11 1 1.7855 0.0005
-5 11 2 -2.1118 -0.0005
-5 11 3 0.5401 0.0025
-5 11 4 -2.8571 -0.0018
-5 11 5 0.0937 -0.0002
-5 11 6 -1.1835 -0.0000
-5 11 7 0.3406 -0.0008
-5 11 8 1.4494 -0.0001
-5 11 9 0.1527 0.0002
-5 11 10 1.7878 -0.0004
-5 11 11 -0.6741 -0.0014
-5 11 12 0.3314 -0.0011
-5 11 13 -0.4463 -0.0027
-5 11 14 0.2503 -0.0008
-5 11 15 1.0233 -0.0003
-5 11 16 -0.9192 0.0013
-5 11 17 1.0290 0.0018
-5 11 18 -1.7597 0.0015
-5 11 19 -0.0708 -0.0003
-5 11 20 -0.9157 0.0004
-5 11 21 -1.0385 -0.0007
-5 11 22 -0.6173 -0.0009
-5 11 23 -0.8241 -0.0000
-5 11 24 -1.6196 -0.0014
-5 11 25 0.6814 -0.0007
-5 11 26 -1.2959 -0.0007
-5 11 27 0.6108 0.0007
-5 11 28 0.2217 0.0000
-5 11 29 0.8694 0.0016
-5 11 30 -0.1307 -0.0000
-5 11 31 1.7683 0.0007
-5 11 32 -0.3252 -0.0001
-5 12 1 -0.1243 0.0017
-5 12 2 0.7636 0.0001
-5 12 3 0.5263 -0.0022
-5 12 4 1.7035 -0.0004
-5 12 5 0.8283 -0.0015
-5 12 6 1.1341 -0.0008
-5 12 7 0.3849 0.0003
-5 12 8 1.0056 0.0006
-5 12 9 1.3436 -0.0013
-5 12 10 1.2260 0.0002
-5 12 11 0.9500 -0.0018
-5 12 12 0.4272 -0.0016
-5 12 13 -0.0558 0.0006
-5 12 14 -0.2184 -0.0012
-5 12 15 -0.9796 0.0027
-5 12 16 0.4859 0.0013
-5 12 17 -1.2343 0.0011
-5 12 18 1.0534 0.0008
-5 12 19 -0.1464 -0.0007
-5 12 20 0.0630 -0.0010
-5 12 21 0.2604 -0.0010
-5 12 22 -1.1289 0.0002
-5 12 23 -0.2739 -0.0014
-5 12 24 -0.5799 0.0012
-5 12 25 -1.1518 -0.0004
-5 12 26 -0.3284 0.0005
-5 12 27 -0.3865 0.0010
-5 12 28 -0.9409 -0.0007
-5 12 29 0.1505 0.0006
-5 12 30 0.2769 -0.0004
-5 13 1 -0.6888 -0.0005
-5 13 2 0.8268 -0.0002
-5 13 3 1.1099 -0.0008
-5 13 4 1.4073 -0.0005
-5 13 5 1.8811 0.0006
-5 13 6 0.1000 0.0005
-5 13 7 1.4729 0.0004
-5 13 8 -0.3031 -0.0009
-5 13 9 0.6415 -0.0006
-5 13 10 0.2348 -0.0009
-5 13 11 -0.5195 0.0004
-5 13 12 0.2925 0.0013
-5 13 13 -0.8585 0.0004
-5 13 14 -0.0797 0.0026
-5 13 15 -0.6507 -0.0006
-5 13 16 -1.0857 0.0010
-5 13 17 -0.2166 0.0003
-5 13 18 -0.6351 -0.0016
-5 13 19 -0.3059 0.0008
-5 13 20 0.1876 -0.0023
-5 13 21 -1.1633 0.0005
-5 13 22 0.6297 -0.0007
-5 13 23 -1.7347 0.0014
-5 13 24 0.5426 0.0015
-5 13 25 -0.8208 0.0021
-5 13 26 -0.1749 0.0018
-5 13 27 -0.1974 0.0011
-5 13 28 0.0681 0.0004
-5 13 29 -0.5258 -0.0001
-5 14 1 1.3892 -0.0009
-5 14 2 3.3638 -0.0005
-5 14 3 1.0196 -0.0002
-5 14 4 2.3383 0.0004
-5 14 5 -0.1201 0.0020
-5 14 6 1.0605 0.0002
-5 14 7 0.1772 0.0003
-5 14 8 0.2138 -0.0013
-5 14 9 0.7242 -0.0004
-5 14 10 -1.9408 0.0004
-5 14 11 0.2189 0.0017
-5 14 12 -2.4560 0.0025
-5 14 13 0.4286 0.0020
-5 14 14 -1.6659 0.0001
-5 14 15 0.0777 0.0009
-5 14 16 -0.8188 -0.0013
-5 14 17 -0.7917 -0.0009
-5 14 18 -0.6178 -0.0002
-5 14 19 -0.5830 -0.0025
-5 14 20 -1.8254 0.0004
-5 14 21 -0.4194 -0.0013
-5 14 22 -2.4996 0.0014
-5 14 23 -0.7866 0.0013
-5 14 24 -1.6314 0.0022
-5 14 25 -1.4197 0.0009
-5 14 26 0.0506 0.0016
-5 14 27 -0.7897 -0.0007
-5 15 1 4.1761 0.0008
-5 15 2 0.7732 -0.0013
-5 15 3 3.5922 0.0021
-5 15 4 0.6810 0.0021
-5 15 5 0.6523 -0.0002
-5 15 6 0.7959 0.0010
-5 15 7 0.1543 -0.0016
-5 15 8 0.4306 -0.0014
-5 15 9 -0.4179 0.0005
-5 15 10 0.1900 0.0008
-5 15 11 -0.9523 0.0016
-5 15 12 0.5025 0.0015
-5 15 13 -1.0110 -0.0002
-5 15 14 0.2138 0.0001
-5 15 15 -1.2555 -0.0009
-5 15 16 -0.4646 -0.0001
-5 15 17 -0.2569 -0.0002
-5 15 18 -0.4656 -0.0010
-5 15 19 -0.6312 -0.0001
-5 15 20 -0.0784 -0.0016
-5 15 21 -1.5712 0.0014
-5 15 22 -0.1043 0.0003
-5 15 23 -0.8010 0.0022
-5 15 24 -0.8282 0.0009
-5 15 25 0.2227 0.0003
-5 16 1 0.9963 -0.0008
-5 16 2 0.7198 0.0023
-5 16 3 -0.3640 0.0001
-5 16 4 -0.3455 0.0012
-5 16 5 -0.0940 0.0009
-5 16 6 -0.7502 -0.0019
-5 16 7 -0.6139 -0.0003
-5 16 8 -0.2117 -0.0007
-5 16 9 -1.1518 0.0000
-5 16 10 0.3492 0.0011
-5 16 11 0.1296 0.0006
-5 16 12 0.5317 -0.0001
-5 16 13 0.1596 -0.0003
-5 16 14 -0.7769 -0.0006
-5 16 15 0.0959 -0.0009
-5 16 16 -1.0549 0.0005
-5 16 17 0.3579 -0.0007
-5 16 18 -0.4752 0.0006
-5 16 19 -0.2510 -0.0006
-5 16 20 -1.0946 0.0014
-5 16 21 0.3172 0.0003
-5 16 22 -0.9523 0.0021
-5 16 23 0.9612 0.0011
-5 17 1 -1.1104 0.0005
-5 17 2 0.8633 -0.0003
-5 17 3 -0.2520 0.0013
-5 17 4 -0.4214 -0.0010
-5 17 5 0.0726 -0.0014
-5 17 6 0.3160 -0.0005
-5 17 7 -0.2025 -0.0020
-5 17 8 0.0523 0.0003
-5 17 9 0.3986 0.0005
-5 17 10 0.3048 0.0002
-5 17 11 0.6025 0.0014
-5 17 12 0.2374 0.0002
-5 17 13 -0.3316 0.0002
-5 17 14 -0.1526 -0.0002
-5 17 15 -0.9540 0.0011
-5 17 16 0.5127 -0.0015
-5 17 17 -0.8575 0.0025
-5 17 18 -0.2741 -0.0011
-5 17 19 -0.8144 0.0023
-5 17 20 -0.5735 0.0006
-5 18 1 0.4327 -0.0003
-5 18 2 -0.6980 0.0005
-5 18 3 0.1699 -0.0005
-5 18 4 0.3983 0.0001
-5 18 5 0.4773 -0.0005
-5 18 6 0.3516 -0.0011
-5 18 7 1.3270 -0.0000
-5 18 8 0.4901 -0.0004
-5 18 9 1.0063 0.0004
-5 18 10 0.7993 0.0013
-5 18 11 0.1661 0.0004
-5 18 12 0.2678 0.0014
-5 18 13 -0.7429 0.0005
-5 18 14 0.5296 0.0014
-5 18 15 -0.4931 -0.0009
-5 18 16 0.3841 0.0036
-5 18 17 -0.3263 -0.0021
-5 19 1 -0.0172 0.0002
-5 19 2 1.1449 0.0003
-5 19 3 -0.4434 0.0005
-5 19 4 0.5903 0.0012
-5 19 5 -0.2732 -0.0009
-5 19 6 0.2844 0.0012
-5 19 7 -0.6289 -0.0008
-5 19 8 0.3636 0.0009
-5 19 9 -0.1603 0.0004
-5 19 10 -0.1031 -0.0004
-5 19 11 0.1417 0.0015
-5 19 12 -0.8424 -0.0008
-5 20 1 1.7573 0.0007
-5 20 2 0.4908 0.0016
-5 20 3 2.0091 0.0022
-5 20 4 0.5492 -0.0000
-4 0 2 8.0457 0.0005
-4 0 4 9.0393 -0.0083
-4 0 6 -3.5039 -0.0258
-4 0 8 -12.4661 -0.0095
-4 0 10 -7.3394 0.0002
-4 0 12 -5.8865 -0.0037
-4 0 14 -7.4115 0.0095
-4 0 16 -5.2318 0.0086
-4 0 18 -1.7591 -0.0027
-4 0 20 -0.9512 -0.0077
-4 0 22 -0.0724 -0.0032
-4 0 24 1.0818 0.0061
-4 0 26 0.1275 0.0047
-4 0 28 -0.3942 0.0032
-4 0 30 -0.2323 -0.0010
-4 0 32 -0.2298 -0.0058
-4 0 34 0.3695 -0.0015
-4 0 36 0.2365 0.0016
-4 0 38 -1.3752 0.0018
-4 1 1 -5.4514 0.0024
-4 1 2 2.6746 0.0011
-4 1 3 -7.5702 -0.0101
-4 1 4 22.0601 -0.0102
-4 1 5 0.2453 -0.0172
-4 1 6 15.0625 -0.0077
-4 1 7 -4.3886 -0.0106
-4 1 8 3.2941 0.0005
-4 1 9 -9.3337 0.0039
-4 1 10 2.1481 -0.0105
-4 1 11 -7.1411 0.0055
-4 1 12 2.7615 -0.0012
-4 1 13 -2.4500 0.0052
-4 1 14 1.0024 0.0124
-4 1 15 -1.6930 0.0010
-4 1 16 0.9363 0.0059
-4 1 17 -2.5441 -0.0037
-4 1 18 1.5803 -0.0026
-4 1 19 -1.0974 0.0007
-4 1 20 -0.1750 -0.0022
-4 1 21 -0.5374 0.0007
-4 1 22 -0.5709 -0.0011
-4 1 23 -0.4955 0.0030
-4 1 24 0.6437 -0.0014
-4 1 25 -0.1031 0.0020
-4 1 26 0.3250 0.0031
-4 1 27 -0.0821 -0.0009
-4 1 28 -0.1590 0.0031
-4 1 29 -0.4350 0.0016
-4 1 30 0.1598 -0.0003
-4 1 31 -0.2518 -0.0018
-4 1 32 0.3381 0.0001
-4 1 33 0.1098 -0.0010
-4 1 34 0.3288 0.0016
-4 1 35 -0.1851 0.0011
-4 1 36 0.0901 0.0006
-4 1 37 -0.7328 -0.0005
-4 1 38 -0.3698 -0.0008
-4 2 1 4.3529 -0.0001
-4 2 2 -7.8011 -0.0079
-4 2 3 12.8594 0.0024
-4 2 4 1.2030 -0.0086
-4 2 5 7.9754 -0.0099
-4 2 6 3.7775 0.0021
-4 2 7 7.1067 -0.0026
-4 2 8 0.3852 -0.0001
-4 2 9 8.0436 -0.0055
-4 2 10 -2.5978 0.0013
-4 2 11 0.5126 -0.0100
-4 2 12 -0.3763 0.0066
-4 2 13 -2.2763 0.0047
-4 2 14 2.6318 0.0033
-4 2 15 0.8894 0.0084
-4 2 16 -0.4797 -0.0053
-4 2 17 1.8407 -0.0035
-4 2 18 -2.9529 -0.0023
-4 2 19 0.5136 -0.0095
-4 2 20 -1.5781 0.0020
-4 2 21 -0.1030 0.0002
-4 2 22 -0.3057 0.0023
-4 2 23 0.0047 0.0039
-4 2 24 -0.5115 0.0029
-4 2 25 -0.4131 0.0005
-4 2 26 -0.5218 -0.0026
-4 2 27 -0.5835 0.0026
-4 2 28 -0.4107 -0.0018
-4 2 29 -0.8010 -0.0005
-4 2 30 -0.7286 0.0007
-4 2 31 -0.5659 -0.0027
-4 2 32 -0.5299 0.0003
-4 2 33 0.2339 0.0015
-4 2 34 -0.8794 0.0015
-4 2 35 -0.2723 0.0028
-4 2 36 -1.2310 -0.0012
-4 2 37 -0.9286 0.0008
-4 2 38 -0.6330 -0.0006
-4 3 1 11.8343 0.0037
-4 3 2 5.1443 -0.0020
-4 3 3 23.0368 -0.0032
-4 3 4 3.8860 0.0028
-4 3 5 12.8410 0.0051
-4 3 6 -0.7456 0.0012
-4 3 7 3.6861 0.0051
-4 3 8 1.9304 0.0042
-4 3 9 3.4252 -0.0004
-4 3 10 1.0504 -0.0021
-4 3 11 1.4629 0.0031
-4 3 12 -1.3877 -0.0043
-4 3 13 -1.0691 0.0069
-4 3 14 -0.8747 0.0011
-4 3 15 -1.9926 0.0012
-4 3 16 0.1389 0.0029
-4 3 17 -2.2511 -0.0050
-4 3 18 1.6280 -0.0027
-4 3 19 -2.1907 -0.0019
-4 3 20 1.2840 -0.0030
-4 3 21 -0.0931 -0.0010
-4 3 22 0.2072 0.0032
-4 3 23 1.8002 0.0007
-4 3 24 0.2116 -0.0002
-4 3 25 0.3985 0.0029
-4 3 26 -0.1269 -0.0002
-4 3 27 -0.6521 0.0000
-4 3 28 -1.1551 0.0008
-4 3 29 -0.6162 -0.0017
-4 3 30 -0.9434 -0.0025
-4 3 31 -0.8544 -0.0022
-4 3 32 0.2409 0.0003
-4 3 33 -1.1261 -0.0005
-4 3 34 0.2266 0.0014
-4 3 35 -1.0406 -0.0001
-4 3 36 -0.0271 -0.0003
-4 3 37 -0.8122 0.0007
-4 3 38 0.5243 -0.0006
-4 4 1 -3.8841 -0.0100
-4 4 2 13.0921 0.0046
-4 4 3 4.7554 0.0061
-4 4 4 8.9622 -0.0019
-4 4 5 4.6046 0.0069
-4 4 6 6.5271 0.0006
-4 4 7 -0.2943 0.0016
-4 4 8 1.0639 0.0013
-4 4 9 -1.0480 0.0014
-4 4 10 -5.4133 0.0001
-4 4 11 0.9250 0.0000
-4 4 12 -3.9770 0.0040
-4 4 13 -0.0863 -0.0007
-4 4 14 -2.0027 0.0041
-4 4 15 -3.8595 -0.0007
-4 4 16 -2.2653 -0.0068
-4 4 17 -2.4020 0.0031
-4 4 18 -0.7117 -0.0065
-4 4 19 0.8805 0.0026
-4 4 20 0.2857 0.0036
-4 4 21 0.7818 0.0011
-4 4 22 0.9391 0.0019
-4 4 23 0.5496 -0.0009
-4 4 24 0.7675 0.0007
-4 4 25 0.9575 -0.0028
-4 4 26 -0.5107 0.0019
-4 4 27 0.1471 0.0007
-4 4 28 -1.2227 -0.0009
-4 4 29 -0.5309 0.0008
-4 4 30 -0.3650 -0.0018
-4 4 31 0.2096 0.0006
-4 4 32 0.4161 0.0002
-4 4 33 0.5786 -0.0001
-4 4 34 -0.2971 0.0013
-4 4 35 0.9458 -0.0018
-4 4 36 -0.3252 0.0009
-4 4 37 1.4332 -0.0006
-4 5 1 3.3085 0.0041
-4 5 2 3.0497 0.0060
-4 5 3 -2.0954 0.0029
-4 5 4 0.9014 0.0067
-4 5 5 0.5491 -0.0006
-4 5 6 1.6841 -0.0018
-4 5 7 3.2468 -0.0000
-4 5 8 4.7629 -0.0027
-4 5 9 -2.3875 -0.0023
-4 5 10 2.8860 -0.0020
-4 5 11 -4.4414 -0.0027
-4 5 12 -1.1709 0.0018
-4 5 13 -1.2224 0.0006
-4 5 14 -3.3326 0.0003
-4 5 15 -1.4151 -0.0011
-4 5 16 -3.4422 -0.0013
-4 5 17 -1.6933 -0.0055
-4 5 18 -2.6088 0.0016
-4 5 19 -1.1565 -0.0002
-4 5 20 -0.7847 -0.0005
-4 5 21 -0.3574 0.0033
-4 5 22 0.7820 -0.0007
-4 5 23 0.4101 0.0001
-4 5 24 0.6573 -0.0004
-4 5 25 -0.7695 -0.0002
-4 5 26 0.6893 -0.0009
-4 5 27 -2.1069 -0.0006
-4 5 28 0.3057 -0.0005
-4 5 29 -1.2266 0.0002
-4 5 30 -0.6245 -0.0005
-4 5 31 0.8405 0.0012
-4 5 32 -0.4605 0.0002
-4 5 33 0.6733 0.0007
-4 5 34 0.2436 0.0009
-4 5 35 -0.0768 0.0001
-4 5 36 0.1889 0.0023
-4 5 37 0.0172 -0.0008
-4 6 1 -1.4943 0.0007
-4 6 2 3.8726 0.0043
-4 6 3 -1.3901 0.0034
-4 6 4 3.1168 0.0007
-4 6 5 -0.6947 -0.0001
-4 6 6 1.3651 -0.0015
-4 6 7 -0.5494 -0.0005
-4 6 8 3.7655 -0.0016
-4 6 9 -0.5097 -0.0007
-4 6 10 2.7177 -0.0011
-4 6 11 -0.5924 0.0003
-4 6 12 -1.4239 -0.0017
-4 6 13 -1.2495 0.0005
-4 6 14 -3.4208 -0.0005
-4 6 15 -0.1569 -0.0030
-4 6 16 -1.9934 0.0024
-4 6 17 0.5435 0.0008
-4 6 18 -0.8262 -0.0001
-4 6 19 -1.0187 0.0024
-4 6 20 -0.0809 -0.0016
-4 6 21 -0.5665 -0.0010
-4 6 22 1.9052 -0.0009
-4 6 23 0.7234 -0.0013
-4 6 24 1.5480 -0.0003
-4 6 25 0.5924 -0.0015
-4 6 26 -0.4571 0.0000
-4 6 27 0.0718 -0.0009
-4 6 28 -1.0167 0.0011
-4 6 29 -0.2006 -0.0004
-4 6 30 0.0308 0.0007
-4 6 31 -0.6152 0.0008
-4 6 32 0.5036 -0.0023
-4 6 33 -0.9917 0.0019
-4 6 34 -0.0588 -0.0020
-4 6 35 -0.7991 0.0021
-4 6 36 -0.2666 -0.0014
-4 7 1 0.2601 0.0043
-4 7 2 -3.3980 0.0017
-4 7 3 3.7587 -0.0010
-4 7 4 1.4550 0.0012
-4 7 5 4.3888 -0.0029
-4 7 6 -0.9509 -0.0012
-4 7 7 4.0180 0.0014
-4 7 8 -6.3035 0.0007
-4 7 9 1.5603 0.0030
-4 7 10 -4.7030 0.0006
-4 7 11 -2.2482 0.0004
-4 7 12 -0.9043 -0.0008
-4 7 13 -3.4061 -0.0032
-4 7 14 -0.6760 -0.0016
-4 7 15 -2.6763 0.0006
-4 7 16 -0.2931 -0.0003
-4 7 17 -1.0285 0.0020
-4 7 18 -0.3272 0.0024
-4 7 19 1.2710 -0.0006
-4 7 20 -0.7275 0.0021
-4 7 21 2.5716 0.0004
-4 7 22 -0.1315 -0.0002
-4 7 23 1.9014 0.0003
-4 7 24 0.0314 -0.0026
-4 7 25 1.2017 -0.0005
-4 7 26 -0.6490 -0.0006
-4 7 27 0.5034 -0.0001
-4 7 28 -0.4604 0.0021
-4 7 29 -0.1166 0.0004
-4 7 30 0.4563 0.0014
-4 7 31 0.9025 -0.0003
-4 7 32 -0.4814 0.0009
-4 7 33 0.6098 0.0000
-4 7 34 -0.8078 -0.0001
-4 7 35 -0.6591 0.0002
-4 7 36 -0.0708 -0.0005
-4 8 1 0.0446 0.0012
-4 8 2 2.3229 0.0010
-4 8 3 1.5518 0.0017
-4 8 4 4.9362 -0.0009
-4 8 5 2.2493 -0.0022
-4 8 6 3.8716 0.0035
-4 8 7 2.2824 0.0002
-4 8 8 0.3613 0.0054
-4 8 9 -0.8781 0.0020
-4 8 10 -2.5912 0.0015
-4 8 11 -3.1913 -0.0017
-4 8 12 -2.3640 -0.0038
-4 8 13 -2.7067 -0.0003
-4 8 14 -0.6255 -0.0024
-4 8 15 -2.3653 0.0015
-4 8 16 -1.1725 0.0019
-4 8 17 -2.7474 -0.0012
-4 8 18 -1.4543 0.0014
-4 8 19 -1.8135 -0.0011
-4 8 20 0.5100 0.0012
-4 8 21 -0.3228 0.0008
-4 8 22 1.1935 -0.0004
-4 8 23 -0.1366 -0.0009
-4 8 24 0.1569 -0.0015
-4 8 25 -0.2244 -0.0006
-4 8 26 0.0384 -0.0004
-4 8 27 -0.7353 0.0023
-4 8 28 0.0545 0.0002
-4 8 29 -0.4163 0.0005
-4 8 30 0.3003 0.0014
-4 8 31 -0.2198 -0.0017
-4 8 32 0.7511 0.0019
-4 8 33 -0.7754 -0.0009
-4 8 34 0.0797 0.0018
-4 8 35 -0.3537 0.0004
-4 9 1 2.9376 0.0014
-4 9 2 0.6094 -0.0000
-4 9 3 3.7169 -0.0013
-4 9 4 0.8141 0.0008
-4 9 5 0.0903 0.0016
-4 9 6 2.6258 0.0021
-4 9 7 -2.0912 0.0046
-4 9 8 4.7208 0.0022
-4 9 9 -0.4386 0.0005
-4 9 10 1.4520 -0.0023
-4 9 11 -0.5727 -0.0027
-4 9 12 -1.9695 -0.0017
-4 9 13 -1.0196 -0.0012
-4 9 14 -2.1846 0.0030
-4 9 15 -0.6403 0.0015
-4 9 16 -1.4202 0.0010
-4 9 17 -1.3508 0.0014
-4 9 18 -0.7732 -0.0017
-4 9 19 -1.1512 0.0011
-4 9 20 -0.4236 -0.0009
-4 9 21 0.7617 -0.0006
-4 9 22 -0.2438 -0.0008
-4 9 23 0.9560 -0.0022
-4 9 24 1.0394 -0.0009
-4 9 25 -0.4190 0.0002
-4 9 26 0.9391 0.0007
-4 9 27 -0.0360 0.0009
-4 9 28 -0.2238 0.0007
-4 9 29 0.5608 0.0006
-4 9 30 0.2514 -0.0010
-4 9 31 -0.0625 0.0000
-4 9 32 -0.8642 -0.0010
-4 9 33 0.0588 0.0000
-4 9 34 -1.7343 0.0000
-4 10 1 -2.7121 -0.0013
-4 10 2 -0.2649 -0.0013
-4 10 3 -1.0484 0.0023
-4 10 4 -1.4770 -0.0018
-4 10 5 -2.3901 0.0026
-4 10 6 -2.1323 0.0030
-4 10 7 -0.5212 -0.0000
-4 10 8 -1.6044 0.0006
-4 10 9 1.7910 -0.0025
-4 10 10 -1.8753 -0.0032
-4 10 11 1.2846 -0.0026
-4 10 12 -1.6495 -0.0013
-4 10 13 0.1903 0.0011
-4 10 14 -1.4898 0.0007
-4 10 15 -0.7587 0.0028
-4 10 16 -1.6109 0.0000
-4 10 17 -0.4128 0.0007
-4 10 18 -0.4325 -0.0001
-4 10 19 0.5554 -0.0015
-4 10 20 0.6145 0.0002
-4 10 21 0.2719 -0.0019
-4 10 22 0.8331 -0.0009
-4 10 23 0.1075 -0.0005
-4 10 24 -0.0398 0.0003
-4 10 25 0.8470 0.0004
-4 10 26 -1.0655 0.0009
-4 10 27 0.2519 0.0008
-4 10 28 -0.0973 -0.0009
-4 10 29 0.2290 0.0005
-4 10 30 0.7517 -0.0012
-4 10 31 -0.0616 -0.0002
-4 10 32 0.4469 0.0002
-4 10 33 -1.6332 -0.0002
-4 11 1 -1.6975 -0.0004
-4 11 2 -1.7842 -0.0011
-4 11 3 -0.8246 -0.0013
-4 11 4 -2.3390 0.0022
-4 11 5 1.3803 0.0002
-4 11 6 -0.5620 -0.0012
-4 11 7 2.3225 0.0004
-4 11 8 1.1019 -0.0028
-4 11 9 -2.1954 -0.0015
-4 11 10 0.3349 -0.0003
-4 11 11 -4.2771 -0.0017
-4 11 12 0.8640 0.0011
-4 11 13 -1.8369 -0.0003
-4 11 14 0.4857 0.0011
-4 11 15 -0.8418 0.0005
-4 11 16 -0.8492 0.0002
-4 11 17 -0.3716 -0.0005
-4 11 18 -0.1548 -0.0009
-4 11 19 0.4612 -0.0002
-4 11 20 1.2408 -0.0015
-4 11 21 0.5115 0.0001
-4 11 22 0.4868 -0.0003
-4 11 23 0.3601 -0.0004
-4 11 24 -0.6513 0.0005
-4 11 25 -0.8009 0.0002
-4 11 26 -0.6606 0.0003
-4 11 27 -0.9485 -0.0001
-4 11 28 -1.1583 -0.0002
-4 11 29 0.3503 -0.0006
-4 11 30 -1.3708 -0.0012
-4 11 31 0.2024 0.0005
-4 11 32 -1.2442 -0.0006
-4 12 1 -0.5912 -0.0037
-4 12 2 -0.5203 -0.0002
-4 12 3 -1.3377 0.0000
-4 12 4 0.2196 -0.0016
-4 12 5 0.9928 0.0001
-4 12 6 2.4032 -0.0012
-4 12 7 2.9825 -0.0015
-4 12 8 1.1721 0.0003
-4 12 9 1.0296 -0.0000
-4 12 10 -2.3198 -0.0003
-4 12 11 -0.0203 0.0010
-4 12 12 -2.5548 -0.0008
-4 12 13 -0.4797 0.0007
-4 12 14 -0.9260 0.0012
-4 12 15 -1.0840 -0.0004
-4 12 16 0.2062 0.0004
-4 12 17 -0.1253 -0.0008
-4 12 18 0.8849 -0.0013
-4 12 19 0.4575 0.0001
-4 12 20 1.1938 0.0011
-4 12 21 0.2980 0.0009
-4 12 22 1.1197 0.0014
-4 12 23 -0.4814 0.0011
-4 12 24 0.4161 -0.0003
-4 12 25 -0.8172 0.0004
-4 12 26 0.0482 0.0000
-4 12 27 -0.6349 -0.0008
-4 12 28 0.6631 0.0005
-4 12 29 -0.6254 -0.0010
-4 12 30 -0.1086 0.0005
-4 12 31 -0.7733 0.0000
-4 13 1 -0.9301 0.0004
-4 13 2 0.5943 -0.0006
-4 13 3 0.2132 -0.0001
-4 13 4 1.5048 -0.0002
-4 13 5 1.2154 -0.0011
-4 13 6 1.9888 -0.0005
-4 13 7 0.4915 0.0005
-4 13 8 0.2336 0.0009
-4 13 9 0.0412 0.0012
-4 13 10 -0.6447 0.0007
-4 13 11 0.4401 -0.0005
-4 13 12 -0.3240 0.0004
-4 13 13 -0.3722 -0.0003
-4 13 14 -1.2808 0.0001
-4 13 15 -0.4481 0.0009
-4 13 16 -1.1320 -0.0014
-4 13 17 0.2624 -0.0002
-4 13 18 -0.7421 -0.0006
-4 13 19 0.5932 0.0003
-4 13 20 -1.1393 0.0010
-4 13 21 0.4446 0.0017
-4 13 22 -1.2296 0.0010
-4 13 23 -0.1344 0.0005
-4 13 24 -0.6478 0.0009
-4 13 25 -0.3985 -0.0008
-4 13 26 0.5597 -0.0001
-4 13 27 -0.0345 -0.0005
-4 13 28 0.9220 -0.0011
-4 13 29 0.2804 0.0002
-4 14 1 0.4807 -0.0006
-4 14 2 0.1610 0.0001
-4 14 3 1.7256 0.0004
-4 14 4 2.2907 -0.0004
-4 14 5 1.8381 0.0004
-4 14 6 2.4419 0.0005
-4 14 7 0.4288 0.0008
-4 14 8 0.4698 0.0010
-4 14 9 -1.1034 0.0011
-4 14 10 0.6646 -0.0004
-4 14 11 -0.5647 0.0005
-4 14 12 0.4024 -0.0013
-4 14 13 0.4823 -0.0000
-4 14 14 -0.1242 0.0002
-4 14 15 0.1542 -0.0017
-4 14 16 0.3553 0.0014
-4 14 17 -0.5280 -0.0016
-4 14 18 -0.0416 0.0006
-4 14 19 -0.6115 0.0013
-4 14 20 -0.3992 0.0001
-4 14 21 -0.8781 0.0013
-4 14 22 -0.5673 0.0001
-4 14 23 -0.8520 -0.0010
-4 14 24 -0.5423 -0.0008
-4 14 25 0.8927 -0.0010
-4 14 26 -0.4019 -0.0015
-4 14 27 1.3213 -0.0009
-4 14 28 -0.0126 -0.0002
-4 15 1 0.9474 0.0003
-4 15 2 -0.2650 0.0016
-4 15 3 0.1822 -0.0004
-4 15 4 -0.2519 0.0007
-4 15 5 1.3844 0.0000
-4 15 6 -0.6403 -0.0001
-4 15 7 0.7366 0.0010
-4 15 8 -0.1245 0.0007
-4 15 9 -0.1883 -0.0002
-4 15 10 0.1783 -0.0000
-4 15 11 0.1335 -0.0022
-4 15 12 0.3296 -0.0015
-4 15 13 -0.0855 -0.0015
-4 15 14 1.0314 -0.0015
-4 15 15 0.2307 0.0005
-4 15 16 0.6307 -0.0011
-4 15 17 0.4029 0.0008
-4 15 18 -0.1023 0.0005
-4 15 19 0.3556 0.0003
-4 15 20 -0.2110 0.0021
-4 15 21 0.2420 -0.0002
-4 15 22 -0.4805 0.0000
-4 15 23 0.3280 -0.0006
-4 15 24 0.3156 -0.0018
-4 15 25 0.6933 -0.0008
-4 15 26 1.2690 -0.0004
-4 16 1 -0.8150 0.0010
-4 16 2 0.4561 0.0003
-4 16 3 -0.5656 0.0005
-4 16 4 0.0892 -0.0003
-4 16 5 -1.0686 -0.0012
-4 16 6 -0.2425 0.0001
-4 16 7 -1.0967 -0.0001
-4 16 8 -0.5990 0.0001
-4 16 9 0.4021 0.0001
-4 16 10 0.3843 -0.0014
-4 16 11 0.0639 -0.0014
-4 16 12 0.7170 -0.0015
-4 16 13 -0.1171 -0.0009
-4 16 14 -0.0186 0.0002
-4 16 15 0.4665 -0.0004
-4 16 16 -0.3516 0.0006
-4 16 17 -0.4402 -0.0010
-4 16 18 0.0221 0.0007
-4 16 19 -1.2711 -0.0000
-4 16 20 0.3462 -0.0002
-4 16 21 -1.2055 0.0010
-4 16 22 0.2365 -0.0018
-4 16 23 -0.3541 -0.0002
-4 16 24 0.5623 -0.0005
-4 17 1 -0.8251 0.0002
-4 17 2 -0.0304 0.0004
-4 17 3 -0.4642 -0.0023
-4 17 4 0.7644 -0.0006
-4 17 5 -0.3021 -0.0008
-4 17 6 -0.2875 -0.0005
-4 17 7 0.0745 0.0011
-4 17 8 0.1104 -0.0003
-4 17 9 0.4631 -0.0004
-4 17 10 0.5329 -0.0004
-4 17 11 0.2152 -0.0010
-4 17 12 -0.3724 0.0005
-4 17 13 -0.2626 0.0011
-4 17 14 0.1338 0.0004
-4 17 15 -0.7442 0.0013
-4 17 16 0.3947 -0.0009
-4 17 17 -0.9010 -0.0002
-4 17 18 -0.2244 -0.0014
-4 17 19 -0.1548 -0.0004
-4 17 20 -0.9459 -0.0009
-4 17 21 0.3413 -0.0015
-4 18 1 0.0711 -0.0001
-4 18 2 -1.1885 -0.0020
-4 18 3 0.4020 0.0005
-4 18 4 -0.9434 -0.0014
-4 18 5 -0.1851 0.0002
-4 18 6 -0.1936 0.0017
-4 18 7 -0.6180 -0.0004
-4 18 8 0.3247 0.0015
-4 18 9 0.0336 -0.0003
-4 18 10 -0.7007 -0.0004
-4 18 11 -0.2707 0.0010
-4 18 12 -0.6895 -0.0003
-4 18 13 -0.0290 0.0006
-4 18 14 -0.2303 0.0003
-4 18 15 0.4662 -0.0010
-4 18 16 -0.8012 -0.0008
-4 18 17 0.4189 -0.0013
-4 18 18 -0.4452 -0.0005
-4 19 1 0.2088 -0.0004
-4 19 2 0.1525 -0.0006
-4 19 3 0.6209 -0.0002
-4 19 4 -0.1211 0.0012
-4 19 5 0.0940 0.0007
-4 19 6 -0.5267 0.0012
-4 19 7 0.4406 0.0006
-4 19 8 -0.9168 -0.0001
-4 19 9 -0.3953 0.0000
-4 19 10 -1.3908 0.0002
-4 19 11 -0.8311 -0.0008
-4 19 12 -1.0382 0.0002
-4 19 13 0.4261 -0.0010
-4 19 14 -0.2544 -0.0021
-4 20 1 -0.0372 0.0002
-4 20 2 0.5171 0.0003
-4 20 3 -0.3014 0.0009
-4 20 4 0.4418 0.0002
-4 20 5 -0.1459 0.0009
-4 20 6 0.0938 -0.0011
-4 20 7 -0.4053 0.0007
-3 0 4 6.4892 -0.0201
-3 0 6 11.3372 0.0037
-3 0 8 15.7951 0.0054
-3 0 10 2.3439 -0.0049
-3 0 12 -1.4488 0.0077
-3 0 14 -0.2694 0.0085
-3 0 16 0.6533 -0.0059
-3 0 18 3.9834 -0.0070
-3 0 20 5.5434 0.0002
-3 0 22 3.6330 -0.0013
-3 0 24 1.2374 -0.0064
-3 0 26 1.0708 -0.0010
-3 0 28 0.9817 -0.0001
-3 0 30 0.2544 0.0003
-3 0 32 -0.5030 0.0039
-3 0 34 -0.7967 0.0004
-3 0 36 -0.9275 -0.0005
-3 0 38 -1.0093 -0.0010
-3 1 1 37.8485 -0.0535
-3 1 2 -33.4999 0.0055
-3 1 3 21.0419 -0.0286
-3 1 4 -19.9606 0.0080
-3 1 5 3.1574 -0.0109
-3 1 6 -6.4870 0.0113
-3 1 7 -1.0901 -0.0027
-3 1 8 2.9053 -0.0014
-3 1 9 -2.1500 -0.0036
-3 1 10 9.7403 0.0033
-3 1 11 0.7398 0.0038
-3 1 12 7.4077 0.0084
-3 1 13 0.9047 0.0049
-3 1 14 2.9296 -0.0065
-3 1 15 -2.4413 -0.0042
-3 1 16 4.7894 -0.0075
-3 1 17 -0.0018 -0.0022
-3 1 18 3.1074 0.0096
-3 1 19 3.0491 -0.0037
-3 1 20 -1.4283 0.0098
-3 1 21 3.4452 -0.0040
-3 1 22 -1.8786 0.0009
-3 1 23 2.5223 -0.0005
-3 1 24 -1.3091 0.0025
-3 1 25 1.4420 0.0004
-3 1 26 -0.8160 -0.0028
-3 1 27 0.6829 0.0010
-3 1 28 0.7310 -0.0055
-3 1 29 0.1761 -0.0006
-3 1 30 0.8206 0.0019
-3 1 31 -0.5728 0.0018
-3 1 32 0.0804 0.0030
-3 1 33 -1.3312 0.0017
-3 1 34 0.6620 -0.0002
-3 1 35 -0.8207 -0.0003
-3 1 36 0.4074 -0.0019
-3 1 37 -0.3381 0.0003
-3 1 38 -0.3149 -0.0013
-3 2 1 -16.5980 0.0129
-3 2 2 20.4810 -0.0175
-3 2 3 -12.0820 0.0159
-3 2 4 6.3927 -0.0061
-3 2 5 8.9319 0.0179
-3 2 6 -11.2632 -0.0058
-3 2 7 10.3210 0.0022
-3 2 8 -13.3098 -0.0046
-3 2 9 -1.1890 -0.0065
-3 2 10 -4.1868 0.0059
-3 2 11 0.6292 0.0041
-3 2 12 1.6030 0.0075
-3 2 13 3.1023 -0.0021
-3 2 14 -0.6942 -0.0056
-3 2 15 1.9363 -0.0077
-3 2 16 -1.8476 -0.0026
-3 2 17 2.1497 0.0024
-3 2 18 -0.9698 0.0015
-3 2 19 0.8943 0.0084
-3 2 20 0.9313 -0.0044
-3 2 21 -1.0547 0.0009
-3 2 22 2.1836 -0.0002
-3 2 23 -1.3115 -0.0031
-3 2 24 1.1504 0.0003
-3 2 25 -0.0626 -0.0003
-3 2 26 0.7044 -0.0010
-3 2 27 0.3496 -0.0016
-3 2 28 0.3058 0.0012
-3 2 29 0.0435 -0.0001
-3 2 30 -0.7414 0.0011
-3 2 31 0.1401 0.0014
-3 2 32 -1.3817 0.0011
-3 2 33 0.3358 -0.0006
-3 2 34 -1.0838 -0.0005
-3 2 35 0.2438 -0.0020
-3 2 36 -0.4187 -0.0003
-3 2 37 0.2612 -0.0013
-3 2 38 0.2760 -0.0000
-3 3 1 14.6804 -0.0035
-3 3 2 10.9291 0.0129
-3 3 3 8.7629 0.0044
-3 3 4 3.0324 0.0128
-3 3 5 -1.8376 0.0024
-3 3 6 1.8834 0.0035
-3 3 7 -3.0879 0.0001
-3 3 8 -4.6058 -0.0070
-3 3 9 -2.1926 0.0055
-3 3 10 -6.6390 0.0016
-3 3 11 -2.7951 0.0065
-3 3 12 -2.9001 0.0010
-3 3 13 -1.7730 0.0001
-3 3 14 -1.1137 -0.0038
-3 3 15 0.5562 -0.0003
-3 3 16 0.0794 0.0007
-3 3 17 -1.1248 0.0038
-3 3 18 0.8088 0.0006
-3 3 19 -1.9828 -0.0015
-3 3 20 1.5440 0.0011
-3 3 21 0.8166 -0.0016
-3 3 22 0.8197 0.0001
-3 3 23 0.5234 0.0013
-3 3 24 -0.1110 -0.0009
-3 3 25 -0.0402 -0.0020
-3 3 26 -0.0973 -0.0009
-3 3 27 0.6709 -0.0003
-3 3 28 -0.4883 -0.0010
-3 3 29 -0.3352 0.0013
-3 3 30 -0.4461 0.0012
-3 3 31 -0.9456 0.0009
-3 3 32 0.1455 0.0005
-3 3 33 -0.2989 -0.0007
-3 3 34 0.6083 -0.0014
-3 3 35 -0.4514 -0.0013
-3 3 36 0.6476 -0.0012
-3 3 37 -0.2322 0.0005
-3 3 38 0.3946 0.0005
-3 4 1 12.9587 0.0122
-3 4 2 11.1746 0.0044
-3 4 3 -0.8353 0.0021
-3 4 4 10.4392 0.0027
-3 4 5 -14.5735 -0.0039
-3 4 6 2.9794 -0.0049
-3 4 7 -11.9097 -0.0033
-3 4 8 -3.0433 0.0006
-3 4 9 -2.8296 -0.0003
-3 4 10 -0.1274 0.0038
-3 4 11 1.0049 0.0003
-3 4 12 0.1542 0.0005
-3 4 13 -0.6979 -0.0045
-3 4 14 -2.6136 0.0009
-3 4 15 -0.3958 -0.0002
-3 4 16 -1.8580 0.0031
-3 4 17 -0.2781 0.0013
-3 4 18 -1.2791 0.0017
-3 4 19 -0.4945 0.0008
-3 4 20 -0.7193 -0.0026
-3 4 21 -0.3806 0.0016
-3 4 22 0.2770 -0.0010
-3 4 23 -1.1139 -0.0015
-3 4 24 0.6975 0.0013
-3 4 25 -0.8589 -0.0011
-3 4 26 0.1449 0.0009
-3 4 27 -0.6973 -0.0006
-3 4 28 -0.6814 -0.0001
-3 4 29 -0.9080 0.0008
-3 4 30 -0.6508 -0.0002
-3 4 31 -0.6655 0.0015
-3 4 32 -0.6132 0.0001
-3 4 33 0.2243 -0.0004
-3 4 34 -0.1825 -0.0010
-3 4 35 0.9740 -0.0006
-3 4 36 0.4876 0.0014
-3 4 37 0.5484 -0.0006
-3 4 38 0.7143 0.0019
-3 5 1 5.3290 0.0015
-3 5 2 -2.4153 0.0039
-3 5 3 2.7180 -0.0009
-3 5 4 -4.4198 -0.0102
-3 5 5 0.6095 -0.0057
-3 5 6 -2.0162 -0.0016
-3 5 7 -4.3607 -0.0041
-3 5 8 -1.7030 -0.0001
-3 5 9 -2.4017 0.0027
-3 5 10 1.4526 -0.0031
-3 5 11 2.5157 0.0028
-3 5 12 3.8831 -0.0013
-3 5 13 0.0342 0.0010
-3 5 14 2.2362 0.0004
-3 5 15 -1.6363 -0.0018
-3 5 16 -0.8122 0.0014
-3 5 17 1.1526 -0.0014
-3 5 18 -1.4560 0.0010
-3 5 19 2.9349 0.0002
-3 5 20 -0.6593 0.0010
-3 5 21 1.7787 -0.0007
-3 5 22 -1.4193 -0.0024
-3 5 23 0.5076 0.0009
-3 5 24 -0.5781 -0.0024
-3 5 25 0.0002 0.0011
-3 5 26 0.0915 0.0004
-3 5 27 -0.9207 -0.0003
-3 5 28 -1.0120 0.0009
-3 5 29 -0.7974 -0.0008
-3 5 30 -0.8792 0.0010
-3 5 31 -0.4986 -0.0002
-3 5 32 -0.2323 -0.0014
-3 5 33 0.0886 0.0002
-3 5 34 -0.3481 -0.0014
-3 5 35 1.0934 0.0007
-3 5 36 -0.2538 -0.0013
-3 5 37 0.9396 0.0012
-3 6 1 3.0692 0.0056
-3 6 2 -2.7010 -0.0059
-3 6 3 2.3126 -0.0065
-3 6 4 -8.8017 -0.0030
-3 6 5 3.7216 -0.0059
-3 6 6 -3.7276 0.0014
-3 6 7 1.1635 -0.0003
-3 6 8 1.0453 0.0005
-3 6 9 -0.1944 -0.0024
-3 6 10 -0.4400 0.0014
-3 6 11 0.1233 0.0003
-3 6 12 -2.1502 0.0027
-3 6 13 0.4775 0.0018
-3 6 14 -0.1033 0.0001
-3 6 15 1.1796 0.0022
-3 6 16 2.1948 -0.0020
-3 6 17 0.6168 0.0016
-3 6 18 3.3321 0.0005
-3 6 19 1.1033 -0.0006
-3 6 20 3.3467 0.0002
-3 6 21 1.6360 -0.0008
-3 6 22 1.3935 0.0005
-3 6 23 0.9980 0.0000
-3 6 24 -0.0738 0.0017
-3 6 25 0.2226 0.0007
-3 6 26 -0.8278 0.0007
-3 6 27 -0.2310 0.0000
-3 6 28 -0.8555 -0.0001
-3 6 29 0.0008 0.0003
-3 6 30 0.1268 -0.0014
-3 6 31 0.1050 -0.0006
-3 6 32 1.5627 -0.0003
-3 6 33 0.0265 -0.0012
-3 6 34 2.3998 0.0003
-3 6 35 -0.5444 -0.0002
-3 6 36 1.2549 -0.0012
-3 6 37 -0.7542 -0.0014
-3 7 1 -1.0770 -0.0062
-3 7 2 5.9413 -0.0023
-3 7 3 0.3443 -0.0055
-3 7 4 4.0014 -0.0043
-3 7 5 -0.5094 0.0048
-3 7 6 1.4072 -0.0011
-3 7 7 0.7891 0.0015
-3 7 8 0.2226 -0.0006
-3 7 9 1.5324 -0.0013
-3 7 10 -1.0165 0.0010
-3 7 11 -0.8182 0.0021
-3 7 12 -3.1461 -0.0002
-3 7 13 -2.6175 0.0024
-3 7 14 -1.2073 -0.0016
-3 7 15 -1.2557 -0.0009
-3 7 16 1.6745 0.0020
-3 7 17 0.7489 -0.0011
-3 7 18 1.5259 0.0018
-3 7 19 1.0115 -0.0003
-3 7 20 0.6029 0.0006
-3 7 21 0.2982 -0.0005
-3 7 22 0.0866 0.0011
-3 7 23 0.5087 0.0016
-3 7 24 -0.4476 0.0007
-3 7 25 -0.2018 0.0021
-3 7 26 -0.4657 -0.0001
-3 7 27 -1.0859 0.0007
-3 7 28 0.4640 -0.0004
-3 7 29 0.4828 -0.0015
-3 7 30 0.2313 0.0009
-3 7 31 1.6376 -0.0013
-3 7 32 0.0440 0.0011
-3 7 33 1.6750 0.0000
-3 7 34 0.1651 0.0003
-3 7 35 1.5438 -0.0018
-3 7 36 -0.5442 -0.0008
-3 8 1 2.5704 -0.0005
-3 8 2 3.2846 -0.0029
-3 8 3 0.6033 -0.0021
-3 8 4 4.1152 0.0020
-3 8 5 3.8767 0.0007
-3 8 6 -0.1945 0.0027
-3 8 7 2.1876 0.0005
-3 8 8 -1.0312 0.0012
-3 8 9 -2.4112 0.0001
-3 8 10 1.6643 0.0017
-3 8 11 -1.6621 0.0010
-3 8 12 1.8178 0.0014
-3 8 13 0.3231 -0.0009
-3 8 14 -0.4250 0.0000
-3 8 15 0.1130 -0.0001
-3 8 16 -0.3845 -0.0027
-3 8 17 -0.0644 0.0017
-3 8 18 1.2440 -0.0021
-3 8 19 0.0298 0.0007
-3 8 20 0.8534 -0.0001
-3 8 21 -0.6676 -0.0002
-3 8 22 -0.0435 0.0007
-3 8 23 -0.5800 -0.0000
-3 8 24 0.0167 0.0008
-3 8 25 -0.4167 0.0006
-3 8 26 -0.1900 -0.0004
-3 8 27 -0.3021 -0.0009
-3 8 28 0.3734 -0.0013
-3 8 29 -0.1570 -0.0006
-3 8 30 0.8523 -0.0009
-3 8 31 -0.3311 0.0016
-3 8 32 0.0912 0.0006
-3 8 33 -0.5878 0.0002
-3 8 34 -0.1838 -0.0006
-3 8 35 -1.1361 -0.0018
-3 9 1 2.8396 0.0010
-3 9 2 -3.3325 0.0006
-3 9 3 0.8441 0.0036
-3 9 4 -3.9882 0.0011
-3 9 5 -2.4433 0.0029
-3 9 6 -0.8705 0.0008
-3 9 7 -4.6952 -0.0003
-3 9 8 -1.8591 -0.0008
-3 9 9 -3.3096 -0.0014
-3 9 10 -1.8388 0.0007
-3 9 11 0.7229 -0.0015
-3 9 12 0.5095 0.0016
-3 9 13 2.7511 -0.0001
-3 9 14 0.9400 -0.0007
-3 9 15 2.1852 -0.0005
-3 9 16 -0.4460 -0.0005
-3 9 17 1.6954 -0.0011
-3 9 18 -0.8262 0.0006
-3 9 19 1.1354 -0.0001
-3 9 20 0.4121 -0.0004
-3 9 21 0.1316 -0.0003
-3 9 22 1.3645 -0.0006
-3 9 23 0.0773 0.0003
-3 9 24 0.2473 0.0007
-3 9 25 0.6289 0.0001
-3 9 26 -0.7663 -0.0002
-3 9 27 0.4992 -0.0005
-3 9 28 -0.1682 -0.0015
-3 9 29 -0.0513 0.0001
-3 9 30 -0.7311 0.0002
-3 9 31 -0.1780 0.0004
-3 9 32 -1.1298 0.0000
-3 9 33 -0.0970 0.0001
-3 9 34 -0.9819 -0.0016
-3 10 1 0.7518 0.0019
-3 10 2 1.9138 0.0014
-3 10 3 -3.2277 0.0002
-3 10 4 -0.2847 0.0041
-3 10 5 -5.1053 0.0007
-3 10 6 -3.7653 -0.0006
-3 10 7 -2.5112 0.0003
-3 10 8 -4.8191 -0.0045
-3 10 9 0.0615 -0.0005
-3 10 10 -1.4715 -0.0029
-3 10 11 -0.1396 0.0013
-3 10 12 0.3693 -0.0006
-3 10 13 -1.1994 -0.0001
-3 10 14 0.0634 -0.0005
-3 10 15 -0.2269 -0.0021
-3 10 16 0.8921 -0.0010
-3 10 17 -0.0910 -0.0002
-3 10 18 0.8053 -0.0004
-3 10 19 -0.3631 0.0009
-3 10 20 -0.5658 -0.0009
-3 10 21 0.8390 0.0003
-3 10 22 -0.3540 0.0005
-3 10 23 0.6900 -0.0004
-3 10 24 0.3216 0.0014
-3 10 25 -0.8805 -0.0011
-3 10 26 -0.1698 -0.0004
-3 10 27 -0.2534 -0.0009
-3 10 28 -0.5593 0.0003
-3 10 29 -0.2642 0.0006
-3 10 30 -0.1230 0.0011
-3 10 31 -1.6487 0.0008
-3 10 32 0.1294 0.0002
-3 10 33 -0.9856 -0.0004
-3 11 1 -0.1286 -0.0007
-3 11 2 1.4820 0.0010
-3 11 3 1.1993 0.0021
-3 11 4 -1.4167 -0.0020
-3 11 5 1.8123 0.0001
-3 11 6 -2.2393 -0.0011
-3 11 7 -0.3555 -0.0027
-3 11 8 -1.1173 0.0002
-3 11 9 -0.2455 -0.0006
-3 11 10 1.2177 0.0016
-3 11 11 0.4619 0.0005
-3 11 12 0.5183 0.0014
-3 11 13 -1.3249 -0.0011
-3 11 14 -0.3108 -0.0008
-3 11 15 -1.9986 -0.0016
-3 11 16 0.4115 -0.0006
-3 11 17 -0.1681 -0.0002
-3 11 18 -0.0175 0.0002
-3 11 19 0.9837 0.0006
-3 11 20 0.0625 0.0004
-3 11 21 0.1774 0.0007
-3 11 22 1.1871 0.0004
-3 11 23 -0.7230 0.0010
-3 11 24 0.5731 -0.0007
-3 11 25 -0.3394 -0.0005
-3 11 26 -0.4634 -0.0012
-3 11 27 0.0623 -0.0005
-3 11 28 0.0477 -0.0003
-3 11 29 -0.0584 0.0010
-3 11 30 -0.5095 0.0007
-3 11 31 0.4154 0.0014
-3 11 32 -1.1797 0.0008
-3 12 1 1.7701 0.0035
-3 12 2 -2.2883 0.0005
-3 12 3 -0.3765 -0.0009
-3 12 4 0.5030 0.0011
-3 12 5 -0.3950 -0.0030
-3 12 6 1.7240 -0.0010
-3 12 7 -0.5566 0.0007
-3 12 8 0.5439 -0.0001
-3 12 9 0.8337 0.0023
-3 12 10 -0.3875 0.0017
-3 12 11 1.9924 0.0013
-3 12 12 -1.0851 0.0005
-3 12 13 1.5230 0.0000
-3 12 14 -1.4866 -0.0011
-3 12 15 1.4852 -0.0005
-3 12 16 -1.6947 -0.0002
-3 12 17 0.1645 -0.0001
-3 12 18 -0.3432 0.0022
-3 12 19 -1.2218 0.0002
-3 12 20 0.6954 0.0017
-3 12 21 -0.3658 0.0006
-3 12 22 -0.5737 -0.0005
-3 12 23 0.5822 -0.0001
-3 12 24 -0.4356 -0.0008
-3 12 25 -0.0897 -0.0011
-3 12 26 1.6071 0.0003
-3 12 27 0.1228 -0.0008
-3 12 28 1.1162 0.0008
-3 12 29 0.5773 0.0003
-3 12 30 0.1711 0.0008
-3 12 31 -0.4788 0.0005
-3 13 1 -0.0256 -0.0002
-3 13 2 1.9333 0.0009
-3 13 3 -1.1906 -0.0004
-3 13 4 1.4086 -0.0028
-3 13 5 -1.0600 0.0010
-3 13 6 0.9730 0.0009
-3 13 7 -0.7954 0.0010
-3 13 8 1.6474 0.0033
-3 13 9 -0.0726 0.0005
-3 13 10 2.3095 0.0006
-3 13 11 -1.3093 0.0011
-3 13 12 1.6274 -0.0005
-3 13 13 -1.5368 0.0010
-3 13 14 1.6422 -0.0003
-3 13 15 -0.8447 -0.0003
-3 13 16 1.2245 0.0000
-3 13 17 -0.8633 0.0007
-3 13 18 -0.6275 0.0003
-3 13 19 -0.0468 0.0013
-3 13 20 -2.2711 -0.0008
-3 13 21 0.4285 -0.0007
-3 13 22 -2.1124 -0.0017
-3 13 23 -0.0422 -0.0013
-3 13 24 -0.7414 -0.0008
-3 13 25 0.5483 -0.0006
-3 13 26 -0.0127 0.0003
-3 13 27 1.2607 -0.0002
-3 13 28 0.4379 0.0011
-3 13 29 0.2115 -0.0004
-3 13 30 0.0720 0.0006
-3 14 1 1.3447 0.0014
-3 14 2 0.2575 -0.0015
-3 14 3 2.8567 -0.0010
-3 14 4 -0.6304 0.0001
-3 14 5 1.1812 -0.0001
-3 14 6 -1.3289 0.0022
-3 14 7 0.1719 0.0016
-3 14 8 -0.2499 -0.0003
-3 14 9 0.9973 0.0005
-3 14 10 -0.4286 -0.0009
-3 14 11 1.5407 -0.0006
-3 14 12 -1.1828 0.0012
-3 14 13 1.7345 -0.0010
-3 14 14 -0.5084 0.0003
-3 14 15 1.4078 0.0000
-3 14 16 -0.2032 -0.0002
-3 14 17 0.7057 0.0011
-3 14 18 0.3366 0.0010
-3 14 19 -0.5634 -0.0011
-3 14 20 0.7518 -0.0001
-3 14 21 -1.7060 -0.0028
-3 14 22 0.6809 -0.0008
-3 14 23 -0.5666 -0.0004
-3 14 24 0.2937 -0.0008
-3 14 25 0.3503 0.0019
-3 14 26 0.0942 -0.0010
-3 14 27 -0.1850 0.0017
-3 14 28 -0.1736 -0.0008
-3 15 1 0.0966 -0.0018
-3 15 2 -0.1237 -0.0009
-3 15 3 0.0193 -0.0012
-3 15 4 0.0693 0.0003
-3 15 5 -0.1890 0.0011
-3 15 6 -0.0043 0.0010
-3 15 7 -0.0034 -0.0003
-3 15 8 -0.1737 -0.0008
-3 15 9 -0.5547 -0.0017
-3 15 10 0.1006 -0.0012
-3 15 11 -1.3232 0.0001
-3 15 12 1.6883 -0.0008
-3 15 13 -0.9390 0.0003
-3 15 14 1.9254 -0.0003
-3 15 15 -1.0231 -0.0008
-3 15 16 0.6423 0.0010
-3 15 17 -0.4340 0.0002
-3 15 18 -0.3841 0.0000
-3 15 19 -0.1744 0.0001
-3 15 20 -1.0336 -0.0013
-3 15 21 -0.6642 -0.0006
-3 15 22 -0.4273 0.0005
-3 15 23 -0.1183 0.0003
-3 15 24 0.1353 0.0021
-3 15 25 0.0360 0.0005
-3 15 26 -0.2841 0.0013
-3 16 1 -0.7562 -0.0010
-3 16 2 0.8129 -0.0005
-3 16 3 -1.4914 -0.0012
-3 16 4 0.2332 0.0004
-3 16 5 -0.4349 -0.0001
-3 16 6 -0.0217 -0.0006
-3 16 7 0.2417 -0.0005
-3 16 8 -0.1034 -0.0013
-3 16 9 -0.3743 -0.0006
-3 16 10 -0.7500 -0.0003
-3 16 11 0.8795 0.0005
-3 16 12 -0.9254 0.0008
-3 16 13 1.7159 0.0005
-3 16 14 -1.2105 0.0004
-3 16 15 0.4644 0.0005
-3 16 16 -1.0751 -0.0001
-3 16 17 -0.6812 0.0003
-3 16 18 -0.3335 -0.0008
-3 16 19 -1.7213 -0.0004
-3 16 20 -0.4756 -0.0013
-3 16 21 -1.1843 0.0008
-3 16 22 -0.5225 0.0004
-3 16 23 -0.1956 0.0023
-3 16 24 -0.8802 0.0012
-3 17 1 -0.2956 -0.0004
-3 17 2 -0.7045 -0.0006
-3 17 3 0.1695 0.0014
-3 17 4 -1.1267 -0.0008
-3 17 5 -0.0407 0.0005
-3 17 6 -0.5904 -0.0002
-3 17 7 -0.6867 -0.0015
-3 17 8 -0.5791 0.0003
-3 17 9 -0.6372 -0.0012
-3 17 10 0.0063 0.0009
-3 17 11 -0.3099 0.0011
-3 17 12 1.1765 0.0006
-3 17 13 -0.4662 0.0016
-3 17 14 0.5169 0.0001
-3 17 15 -0.5438 0.0003
-3 17 16 -0.1840 0.0001
-3 17 17 -0.1564 -0.0005
-3 17 18 -1.1419 -0.0002
-3 17 19 0.2145 -0.0003
-3 17 20 -1.4676 0.0005
-3 17 21 0.4570 0.0009
-3 17 22 -0.0444 0.0022
-3 18 1 0.2932 0.0008
-3 18 2 -1.2908 -0.0003
-3 18 3 0.3325 0.0001
-3 18 4 -0.4794 0.0005
-3 18 5 -0.3130 0.0006
-3 18 6 -0.9310 0.0002
-3 18 7 -0.1393 0.0007
-3 18 8 -1.5808 -0.0000
-3 18 9 0.0183 -0.0000
-3 18 10 -0.8407 0.0009
-3 18 11 0.7810 -0.0004
-3 18 12 -0.8651 0.0007
-3 18 13 0.8652 0.0001
-3 18 14 -1.3366 -0.0016
-3 18 15 0.2000 0.0006
-3 18 16 -0.7338 -0.0018
-3 18 17 -0.1706 -0.0002
-3 18 18 -0.2400 0.0004
-3 19 1 -0.7225 -0.0004
-3 19 2 0.4654 0.0010
-3 19 3 -0.8811 0.0004
-3 19 4 0.4677 0.0006
-3 19 5 -0.6618 0.0007
-3 19 6 0.0059 0.0002
-3 19 7 -1.0892 0.0007
-3 19 8 -0.1124 -0.0002
-3 19 9 -1.0128 0.0005
-3 19 10 0.2744 -0.0000
-3 19 11 -0.3785 -0.0002
-3 19 12 0.6646 0.0000
-3 19 13 -1.1265 -0.0020
-3 19 14 0.1335 0.0008
-3 19 15 -1.3709 -0.0030
-3 20 1 -0.8070 0.0008
-3 20 2 0.0558 0.0007
-3 20 3 -0.4225 0.0005
-3 20 4 -0.7153 0.0012
-3 20 5 -0.6259 0.0007
-3 20 6 -0.3249 -0.0002
-3 20 7 -0.7079 0.0005
-3 20 8 -0.0432 -0.0013
-3 20 9 -0.2570 0.0004
-2 0 4 -71.1236 -0.0124
-2 0 6 -25.6899 -0.0160
-2 0 8 -3.3636 -0.0034
-2 0 10 9.2367 0.0055
-2 0 12 14.1491 -0.0086
-2 0 14 10.5320 -0.0111
-2 0 16 3.7595 -0.0041
-2 0 18 1.3911 -0.0005
-2 0 20 1.5021 0.0061
-2 0 22 -1.1224 0.0066
-2 0 24 -1.8572 0.0052
-2 0 26 -1.5881 0.0015
-2 0 28 -0.4309 0.0019
-2 0 30 1.7299 0.0043
-2 0 32 1.4560 -0.0021
-2 0 34 -0.0524 -0.0023
-2 0 36 0.0579 0.0008
-2 0 38 0.1749 -0.0000
-2 1 1 -7.0486 0.0092
-2 1 2 -47.8340 0.0011
-2 1 3 -37.4802 -0.0016
-2 1 4 -31.2712 -0.0167
-2 1 5 -26.6535 -0.0038
-2 1 6 -11.7787 -0.0211
-2 1 7 -6.9358 -0.0070
-2 1 8 -7.7631 -0.0083
-2 1 9 5.7767 -0.0042
-2 1 10 -8.9236 -0.0045
-2 1 11 5.9403 -0.0017
-2 1 12 -5.3129 0.0040
-2 1 13 2.5226 -0.0057
-2 1 14 0.1129 0.0104
-2 1 15 3.6421 -0.0015
-2 1 16 0.1539 0.0001
-2 1 17 1.6546 -0.0012
-2 1 18 -1.2303 -0.0072
-2 1 19 0.6312 -0.0013
-2 1 20 -2.1288 -0.0039
-2 1 21 0.8695 0.0016
-2 1 22 -3.0073 0.0013
-2 1 23 -0.4567 0.0031
-2 1 24 -2.1427 0.0007
-2 1 25 -1.6724 0.0027
-2 1 26 -0.2539 0.0035
-2 1 27 -1.1873 0.0001
-2 1 28 0.7972 0.0055
-2 1 29 0.3192 0.0024
-2 1 30 0.4627 -0.0018
-2 1 31 0.4929 -0.0000
-2 1 32 -0.0660 -0.0035
-2 1 33 0.4026 -0.0023
-2 1 34 -0.3980 0.0025
-2 1 35 0.3198 0.0005
-2 1 36 -0.4672 0.0032
-2 1 37 -0.2427 -0.0006
-2 1 38 0.0166 -0.0009
-2 2 1 -51.5732 -0.0085
-2 2 2 14.4501 0.0021
-2 2 3 -25.2944 0.0009
-2 2 4 8.8146 -0.0019
-2 2 5 -5.5364 0.0016
-2 2 6 1.2348 0.0030
-2 2 7 -7.1778 0.0013
-2 2 8 -0.4925 -0.0027
-2 2 9 -2.2035 0.0038
-2 2 10 -0.0553 0.0030
-2 2 11 0.9523 -0.0059
-2 2 12 -3.6991 0.0041
-2 2 13 -1.1273 -0.0041
-2 2 14 0.4885 -0.0002
-2 2 15 -2.2010 0.0040
-2 2 16 4.1145 0.0002
-2 2 17 -1.2438 0.0022
-2 2 18 1.2266 -0.0025
-2 2 19 -1.3909 -0.0040
-2 2 20 -0.1906 -0.0021
-2 2 21 -3.3651 -0.0042
-2 2 22 0.1616 -0.0006
-2 2 23 -2.9411 -0.0014
-2 2 24 -0.1687 0.0026
-2 2 25 -1.5301 0.0002
-2 2 26 -0.8667 0.0028
-2 2 27 -0.1884 0.0051
-2 2 28 -0.6132 -0.0011
-2 2 29 0.7776 0.0017
-2 2 30 -0.9936 -0.0025
-2 2 31 -0.0802 -0.0041
-2 2 32 -1.0175 -0.0013
-2 2 33 -0.9406 -0.0006
-2 2 34 -0.0264 0.0016
-2 2 35 -0.4309 0.0025
-2 2 36 -0.1401 -0.0001
-2 2 37 -0.2381 0.0015
-2 2 38 -0.7940 0.0001
-2 3 1 -16.0786 0.0089
-2 3 2 -19.0812 -0.0052
-2 3 3 0.6642 -0.0071
-2 3 4 -1.7298 0.0084
-2 3 5 9.7560 -0.0041
-2 3 6 0.9033 -0.0038
-2 3 7 0.4293 0.0036
-2 3 8 3.9448 -0.0008
-2 3 9 -3.4377 0.0078
-2 3 10 4.0829 0.0016
-2 3 11 1.6868 0.0092
-2 3 12 0.6624 -0.0063
-2 3 13 7.5096 0.0022
-2 3 14 -0.8274 0.0000
-2 3 15 7.7210 -0.0029
-2 3 16 -3.2317 0.0034
-2 3 17 3.2651 -0.0044
-2 3 18 -1.9776 -0.0013
-2 3 19 -0.4513 0.0005
-2 3 20 -0.5217 -0.0031
-2 3 21 -2.8352 0.0035
-2 3 22 -1.8114 -0.0016
-2 3 23 -2.0619 -0.0002
-2 3 24 -1.6462 -0.0011
-2 3 25 -0.7929 0.0010
-2 3 26 0.2501 0.0023
-2 3 27 -1.0874 -0.0008
-2 3 28 0.9727 0.0033
-2 3 29 -1.0321 -0.0033
-2 3 30 -0.0989 -0.0025
-2 3 31 -1.0402 -0.0002
-2 3 32 -0.5755 -0.0022
-2 3 33 -1.1531 0.0021
-2 3 34 -0.4419 0.0009
-2 3 35 -0.5510 0.0004
-2 3 36 -0.0638 0.0015
-2 3 37 0.0560 -0.0008
-2 3 38 0.0719 0.0013
-2 4 1 -7.4393 -0.0118
-2 4 2 -3.2994 0.0107
-2 4 3 -11.0661 -0.0022
-2 4 4 -1.3214 -0.0022
-2 4 5 -10.5497 -0.0029
-2 4 6 -0.4357 -0.0034
-2 4 7 -2.6914 -0.0100
-2 4 8 5.2832 0.0045
-2 4 9 2.0857 -0.0010
-2 4 10 6.9395 0.0014
-2 4 11 1.0578 -0.0000
-2 4 12 6.8240 -0.0015
-2 4 13 4.5390 0.0015
-2 4 14 7.8776 0.0017
-2 4 15 2.6195 0.0016
-2 4 16 4.6956 -0.0014
-2 4 17 -2.0788 -0.0035
-2 4 18 0.5016 -0.0048
-2 4 19 -0.7270 -0.0032
-2 4 20 -2.1727 0.0011
-2 4 21 0.5422 -0.0007
-2 4 22 -2.8287 0.0015
-2 4 23 -0.1753 0.0021
-2 4 24 -2.0713 0.0001
-2 4 25 0.0227 0.0017
-2 4 26 -1.7375 0.0002
-2 4 27 0.7767 0.0000
-2 4 28 -1.2492 -0.0026
-2 4 29 -0.3285 -0.0012
-2 4 30 -1.2119 -0.0005
-2 4 31 -0.7944 -0.0009
-2 4 32 -1.0073 0.0014
-2 4 33 0.2527 0.0008
-2 4 34 0.0804 0.0006
-2 4 35 0.5413 0.0010
-2 4 36 0.4990 -0.0001
-2 4 37 0.7644 0.0014
-2 4 38 -0.3183 0.0000
-2 5 1 10.0416 0.0052
-2 5 2 -5.8635 -0.0136
-2 5 3 4.6160 0.0061
-2 5 4 -7.8865 0.0019
-2 5 5 -1.7763 -0.0042
-2 5 6 -14.2471 0.0041
-2 5 7 3.8014 0.0000
-2 5 8 -7.3343 0.0011
-2 5 9 7.8188 0.0001
-2 5 10 3.4654 -0.0011
-2 5 11 4.0166 -0.0042
-2 5 12 7.5642 -0.0007
-2 5 13 2.6245 -0.0009
-2 5 14 5.0236 0.0011
-2 5 15 3.4214 0.0018
-2 5 16 1.2465 -0.0008
-2 5 17 3.5522 -0.0019
-2 5 18 0.2503 0.0012
-2 5 19 1.7981 -0.0032
-2 5 20 -0.4969 -0.0006
-2 5 21 -0.5845 -0.0007
-2 5 22 0.1115 -0.0017
-2 5 23 -0.4725 0.0006
-2 5 24 -0.0767 0.0011
-2 5 25 -0.0161 0.0017
-2 5 26 -0.9544 -0.0004
-2 5 27 -0.6472 -0.0006
-2 5 28 -0.4737 -0.0001
-2 5 29 -1.4665 -0.0016
-2 5 30 -0.6425 0.0008
-2 5 31 -1.0461 -0.0002
-2 5 32 -0.2694 -0.0003
-2 5 33 0.4167 0.0001
-2 5 34 1.1155 -0.0007
-2 5 35 1.0406 0.0010
-2 5 36 1.2306 0.0006
-2 5 37 0.1224 0.0005
-2 6 1 -4.4913 -0.0095
-2 6 2 -2.1728 0.0015
-2 6 3 -3.8786 -0.0049
-2 6 4 0.6738 0.0012
-2 6 5 -4.6539 0.0051
-2 6 6 3.5230 -0.0015
-2 6 7 -3.3445 0.0048
-2 6 8 3.1021 -0.0007
-2 6 9 0.3898 0.0004
-2 6 10 2.4424 -0.0007
-2 6 11 2.8396 -0.0008
-2 6 12 3.0864 -0.0014
-2 6 13 1.7132 0.0030
-2 6 14 1.7823 -0.0022
-2 6 15 -1.6672 0.0023
-2 6 16 1.1668 0.0001
-2 6 17 -1.0603 0.0013
-2 6 18 2.0320 0.0002
-2 6 19 -0.1761 0.0019
-2 6 20 0.5784 0.0003
-2 6 21 -1.0141 -0.0009
-2 6 22 -0.4499 0.0019
-2 6 23 -1.3371 -0.0007
-2 6 24 0.2977 0.0003
-2 6 25 -1.4687 -0.0002
-2 6 26 0.2040 -0.0014
-2 6 27 -0.6019 0.0009
-2 6 28 -0.9230 -0.0010
-2 6 29 -0.3090 0.0016
-2 6 30 -0.4204 0.0003
-2 6 31 -0.0716 -0.0009
-2 6 32 1.0118 0.0007
-2 6 33 0.7009 -0.0014
-2 6 34 0.6867 0.0012
-2 6 35 0.1900 -0.0007
-2 6 36 0.4122 0.0010
-2 6 37 -0.7940 0.0001
-2 7 1 -2.2888 -0.0003
-2 7 2 -1.6016 -0.0027
-2 7 3 -3.2961 0.0098
-2 7 4 -1.1649 0.0023
-2 7 5 -1.3303 0.0029
-2 7 6 5.0234 0.0010
-2 7 7 3.0468 -0.0033
-2 7 8 4.9698 0.0004
-2 7 9 5.5984 -0.0011
-2 7 10 -1.0494 0.0018
-2 7 11 4.4171 0.0002
-2 7 12 -1.7727 0.0031
-2 7 13 2.4144 -0.0020
-2 7 14 -0.5625 0.0042
-2 7 15 1.2257 0.0005
-2 7 16 -1.0742 -0.0005
-2 7 17 -0.4964 0.0024
-2 7 18 -0.7749 -0.0028
-2 7 19 -1.7194 -0.0008
-2 7 20 -0.6549 -0.0004
-2 7 21 -0.7730 0.0003
-2 7 22 -0.8186 0.0011
-2 7 23 -0.5910 0.0003
-2 7 24 -1.0724 0.0007
-2 7 25 -0.8413 -0.0016
-2 7 26 -0.7367 0.0003
-2 7 27 -0.6504 -0.0005
-2 7 28 -0.6713 0.0005
-2 7 29 -1.2039 0.0007
-2 7 30 -0.5020 -0.0009
-2 7 31 -0.1056 0.0005
-2 7 32 -0.1864 -0.0007
-2 7 33 0.9237 0.0003
-2 7 34 -1.2146 0.0001
-2 7 35 0.1517 0.0006
-2 7 36 -1.8195 -0.0001
-2 8 1 0.8352 -0.0011
-2 8 2 -3.5372 0.0074
-2 8 3 3.7731 0.0040
-2 8 4 -4.6678 0.0057
-2 8 5 2.7985 0.0011
-2 8 6 -2.4702 -0.0018
-2 8 7 1.1614 -0.0012
-2 8 8 1.6973 -0.0016
-2 8 9 0.4208 0.0017
-2 8 10 3.8127 0.0005
-2 8 11 -0.5333 0.0006
-2 8 12 2.3549 0.0008
-2 8 13 0.5945 0.0015
-2 8 14 2.0416 0.0009
-2 8 15 1.9860 0.0014
-2 8 16 2.5406 0.0019
-2 8 17 1.7808 -0.0027
-2 8 18 0.1930 0.0002
-2 8 19 0.1822 -0.0015
-2 8 20 -1.0305 -0.0013
-2 8 21 -0.5641 0.0008
-2 8 22 -0.1603 -0.0008
-2 8 23 -0.4248 -0.0002
-2 8 24 0.0358 -0.0006
-2 8 25 -0.5400 -0.0008
-2 8 26 0.0182 0.0004
-2 8 27 -0.4909 0.0003
-2 8 28 -1.1736 0.0002
-2 8 29 0.0525 0.0005
-2 8 30 -1.7379 -0.0002
-2 8 31 -0.3116 -0.0006
-2 8 32 -0.5317 -0.0007
-2 8 33 -1.9579 -0.0009
-2 8 34 -0.4301 -0.0009
-2 8 35 -1.4154 -0.0003
-2 9 1 -3.2499 0.0037
-2 9 2 1.6962 0.0026
-2 9 3 -2.3367 0.0019
-2 9 4 2.8126 -0.0020
-2 9 5 -0.2482 -0.0028
-2 9 6 -1.6747 -0.0034
-2 9 7 -3.1055 -0.0017
-2 9 8 -1.4535 0.0008
-2 9 9 -3.1105 -0.0008
-2 9 10 0.1137 -0.0001
-2 9 11 0.7074 -0.0001
-2 9 12 0.4393 -0.0017
-2 9 13 1.6923 0.0004
-2 9 14 0.7367 0.0012
-2 9 15 1.3216 -0.0002
-2 9 16 0.3623 0.0002
-2 9 17 0.9433 0.0011
-2 9 18 0.6623 -0.0015
-2 9 19 -0.4174 0.0013
-2 9 20 0.4158 -0.0002
-2 9 21 -0.5076 0.0004
-2 9 22 -0.9598 -0.0003
-2 9 23 0.4364 0.0000
-2 9 24 -0.8730 -0.0006
-2 9 25 0.5108 0.0002
-2 9 26 -0.0585 0.0005
-2 9 27 -0.4186 -0.0001
-2 9 28 -0.0413 0.0016
-2 9 29 -0.9118 -0.0001
-2 9 30 0.8943 0.0001
-2 9 31 -0.7514 0.0001
-2 9 32 0.5059 -0.0017
-2 9 33 -1.0382 -0.0008
-2 9 34 -0.4523 -0.0011
-2 9 35 -0.6844 -0.0006
-2 10 1 -1.9743 -0.0004
-2 10 2 1.6117 0.0006
-2 10 3 0.8012 -0.0015
-2 10 4 1.1012 -0.0043
-2 10 5 0.2044 -0.0026
-2 10 6 -0.1704 -0.0028
-2 10 7 0.1082 -0.0011
-2 10 8 -1.4866 -0.0008
-2 10 9 1.4828 0.0016
-2 10 10 -1.4669 -0.0012
-2 10 11 0.1803 0.0005
-2 10 12 0.1189 -0.0004
-2 10 13 0.4675 -0.0007
-2 10 14 0.6019 -0.0004
-2 10 15 0.3392 -0.0002
-2 10 16 -0.4653 0.0006
-2 10 17 -0.7590 -0.0008
-2 10 18 -1.5608 0.0017
-2 10 19 0.0514 -0.0013
-2 10 20 -1.1096 0.0009
-2 10 21 0.3493 -0.0003
-2 10 22 0.1075 -0.0002
-2 10 23 -0.2840 0.0006
-2 10 24 0.2167 -0.0004
-2 10 25 0.1050 0.0006
-2 10 26 -0.1644 0.0007
-2 10 27 -0.2100 0.0010
-2 10 28 -0.1098 0.0010
-2 10 29 -0.0740 0.0004
-2 10 30 -0.5128 0.0000
-2 10 31 1.1997 -0.0011
-2 10 32 -0.8777 -0.0008
-2 10 33 0.5174 -0.0007
-2 10 34 -0.0311 -0.0002
-2 11 1 0.6586 -0.0003
-2 11 2 -0.6526 -0.0041
-2 11 3 -0.6850 -0.0042
-2 11 4 -0.3382 0.0006
-2 11 5 -2.4374 -0.0033
-2 11 6 -2.2597 0.0006
-2 11 7 1.4630 0.0008
-2 11 8 0.6220 0.0002
-2 11 9 2.3327 0.0007
-2 11 10 1.5978 0.0020
-2 11 11 -0.1421 -0.0007
-2 11 12 0.0558 0.0005
-2 11 13 -0.7544 -0.0001
-2 11 14 0.6068 -0.0007
-2 11 15 -0.4696 0.0010
-2 11 16 0.4712 0.0002
-2 11 17 -0.3634 0.0007
-2 11 18 -0.4605 -0.0001
-2 11 19 -0.6175 0.0002
-2 11 20 0.2035 0.0001
-2 11 21 -0.6577 0.0004
-2 11 22 0.9641 0.0010
-2 11 23 -0.4472 -0.0004
-2 11 24 0.5501 0.0004
-2 11 25 -0.5794 0.0001
-2 11 26 0.5874 0.0000
-2 11 27 -0.2248 0.0009
-2 11 28 0.6909 0.0005
-2 11 29 0.4615 -0.0004
-2 11 30 0.2166 -0.0002
-2 11 31 -0.1508 -0.0010
-2 11 32 -0.7494 -0.0006
-2 11 33 -0.3822 -0.0004
-2 12 1 0.5731 -0.0050
-2 12 2 -0.4698 -0.0000
-2 12 3 -0.5547 -0.0012
-2 12 4 -1.9037 -0.0015
-2 12 5 -3.5549 0.0029
-2 12 6 -0.3549 -0.0002
-2 12 7 -3.8355 0.0014
-2 12 8 2.5823 0.0026
-2 12 9 -1.3228 0.0001
-2 12 10 1.1661 0.0008
-2 12 11 0.0980 0.0000
-2 12 12 -0.4626 -0.0015
-2 12 13 0.3199 -0.0005
-2 12 14 -1.1909 0.0007
-2 12 15 -0.2717 -0.0004
-2 12 16 -1.1048 0.0018
-2 12 17 -0.5099 -0.0001
-2 12 18 -0.4353 -0.0006
-2 12 19 -0.0775 0.0003
-2 12 20 -0.3590 -0.0006
-2 12 21 0.4144 0.0001
-2 12 22 -0.8057 0.0003
-2 12 23 0.3977 0.0002
-2 12 24 -1.3256 -0.0002
-2 12 25 0.8492 0.0009
-2 12 26 -1.2547 -0.0000
-2 12 27 1.2057 0.0007
-2 12 28 0.0322 -0.0002
-2 12 29 0.1283 -0.0002
-2 12 30 0.7375 -0.0002
-2 12 31 -0.5909 -0.0009
-2 13 1 0.1565 0.0004
-2 13 2 0.8125 -0.0015
-2 13 3 0.1281 0.0022
-2 13 4 -1.7682 0.0028
-2 13 5 -0.2688 0.0009
-2 13 6 -2.2354 0.0030
-2 13 7 0.9384 0.0008
-2 13 8 -2.1940 -0.0001
-2 13 9 -0.4159 0.0009
-2 13 10 -1.8629 -0.0016
-2 13 11 -1.4737 -0.0010
-2 13 12 0.0888 -0.0008
-2 13 13 -0.6289 -0.0010
-2 13 14 0.7390 -0.0006
-2 13 15 -0.4090 0.0019
-2 13 16 0.1964 -0.0013
-2 13 17 -0.5638 0.0012
-2 13 18 0.3106 -0.0005
-2 13 19 0.0411 -0.0017
-2 13 20 0.1203 0.0001
-2 13 21 0.5883 -0.0014
-2 13 22 -0.4239 -0.0006
-2 13 23 -0.2652 -0.0009
-2 13 24 0.2154 0.0005
-2 13 25 -0.7170 -0.0007
-2 13 26 1.3743 0.0012
-2 13 27 -0.5458 0.0003
-2 13 28 0.3469 0.0003
-2 13 29 -0.5519 0.0008
-2 13 30 -0.6829 -0.0005
-2 14 1 0.7438 -0.0006
-2 14 2 -0.1048 0.0015
-2 14 3 -0.7315 0.0014
-2 14 4 -1.4049 0.0018
-2 14 5 -0.8615 0.0018
-2 14 6 -0.0479 -0.0001
-2 14 7 0.4113 -0.0003
-2 14 8 -0.1531 -0.0007
-2 14 9 -0.5261 -0.0018
-2 14 10 -1.5191 -0.0004
-2 14 11 -1.1750 -0.0016
-2 14 12 -1.3498 -0.0016
-2 14 13 -0.2615 -0.0002
-2 14 14 -0.6105 -0.0007
-2 14 15 0.1044 -0.0005
-2 14 16 0.5535 0.0021
-2 14 17 -0.0243 -0.0017
-2 14 18 0.7064 0.0007
-2 14 19 0.1560 -0.0001
-2 14 20 0.4788 -0.0016
-2 14 21 -0.1358 0.0015
-2 14 22 0.3815 -0.0012
-2 14 23 -0.5822 0.0005
-2 14 24 0.1814 -0.0007
-2 14 25 0.6750 0.0003
-2 14 26 -0.3005 -0.0008
-2 14 27 1.4841 0.0014
-2 14 28 -0.8270 -0.0006
-2 15 1 1.3527 0.0009
-2 15 2 -0.5393 0.0004
-2 15 3 -1.0816 0.0008
-2 15 4 0.0228 0.0016
-2 15 5 -0.5981 -0.0013
-2 15 6 0.5967 -0.0009
-2 15 7 0.3125 -0.0015
-2 15 8 0.2619 -0.0015
-2 15 9 -0.4509 0.0006
-2 15 10 0.0669 -0.0004
-2 15 11 -0.3210 0.0002
-2 15 12 -0.2666 -0.0001
-2 15 13 -0.6387 -0.0014
-2 15 14 -0.6686 0.0004
-2 15 15 -0.2560 0.0002
-2 15 16 -0.8557 -0.0011
-2 15 17 0.4334 0.0012
-2 15 18 -0.6049 -0.0018
-2 15 19 -0.3943 -0.0003
-2 15 20 0.2407 0.0013
-2 15 21 -0.7685 -0.0008
-2 15 22 0.1706 0.0020
-2 15 23 -0.1978 -0.0004
-2 15 24 0.0484 0.0004
-2 15 25 -0.0133 -0.0007
-2 15 26 0.5485 0.0015
-2 16 1 -0.6155 -0.0002
-2 16 2 0.0078 -0.0003
-2 16 3 0.2917 0.0009
-2 16 4 -0.0078 -0.0014
-2 16 5 1.5123 -0.0006
-2 16 6 0.5706 -0.0012
-2 16 7 0.3784 -0.0011
-2 16 8 -0.5609 0.0009
-2 16 9 0.6672 0.0004
-2 16 10 -0.7957 0.0011
-2 16 11 1.2699 0.0004
-2 16 12 -0.1432 -0.0001
-2 16 13 0.5654 0.0009
-2 16 14 0.1086 0.0001
-2 16 15 0.7351 0.0013
-2 16 16 0.3149 0.0002
-2 16 17 0.3894 -0.0005
-2 16 18 -0.1670 0.0001
-2 16 19 0.1248 -0.0005
-2 16 20 -0.5704 0.0002
-2 16 21 0.5080 0.0015
-2 16 22 -0.6744 -0.0014
-2 16 23 0.3553 0.0018
-2 16 24 -0.0457 -0.0012
-2 17 1 0.2597 0.0005
-2 17 2 -0.3381 0.0001
-2 17 3 0.6722 -0.0008
-2 17 4 1.1320 -0.0010
-2 17 5 0.8514 -0.0010
-2 17 6 1.0363 -0.0008
-2 17 7 0.3385 0.0011
-2 17 8 0.5546 0.0010
-2 17 9 0.0207 0.0015
-2 17 10 1.3119 0.0010
-2 17 11 -0.3495 -0.0004
-2 17 12 0.9457 0.0005
-2 17 13 -0.1070 -0.0005
-2 17 14 1.0270 0.0008
-2 17 15 0.4877 0.0008
-2 17 16 0.7884 0.0003
-2 17 17 -0.0818 0.0008
-2 17 18 0.0079 0.0001
-2 17 19 -0.3279 0.0007
-2 17 20 0.3007 0.0009
-2 17 21 -0.3822 -0.0011
-2 17 22 0.2151 0.0018
-2 18 1 -0.2026 -0.0010
-2 18 2 0.5043 -0.0006
-2 18 3 0.5120 0.0000
-2 18 4 0.4425 -0.0015
-2 18 5 0.7600 0.0005
-2 18 6 0.2016 0.0007
-2 18 7 0.2545 0.0007
-2 18 8 1.0447 0.0023
-2 18 9 0.5250 0.0008
-2 18 10 0.5404 0.0009
-2 18 11 0.6299 0.0006
-2 18 12 -0.5056 -0.0005
-2 18 13 0.7777 -0.0003
-2 18 14 0.0216 0.0005
-2 18 15 0.4709 -0.0016
-2 18 16 -0.2192 0.0007
-2 18 17 -0.5294 -0.0006
-2 18 18 -0.7692 -0.0005
-2 18 19 -0.0945 0.0011
-2 19 1 0.1046 -0.0005
-2 19 2 0.4672 -0.0008
-2 19 3 -0.2494 -0.0017
-2 19 4 0.6925 0.0011
-2 19 5 -1.0345 0.0001
-2 19 6 0.5125 0.0011
-2 19 7 -0.6733 0.0020
-2 19 8 0.6155 -0.0005
-2 19 9 0.1530 0.0016
-2 19 10 0.6457 -0.0013
-2 19 11 -0.2305 0.0002
-2 19 12 0.7101 -0.0003
-2 19 13 -0.4925 -0.0002
-2 19 14 0.8540 -0.0002
-2 19 15 -0.6942 -0.0000
-2 20 1 0.3520 -0.0014
-2 20 2 0.1443 -0.0007
-2 20 3 0.5243 0.0004
-2 20 4 -0.3308 -0.0002
-2 20 5 0.8320 0.0008
-2 20 6 -0.8714 0.0007
-2 20 7 0.9059 -0.0009
-2 20 8 -0.4149 0.0007
-2 20 9 0.3916 -0.0021
-2 20 10 0.2846 -0.0000
-1 0 4 7.0058 -0.0524
-1 0 10 0.7267 0.0100
-1 0 12 -0.1344 0.0091
-1 0 14 -1.1973 0.0132
-1 0 16 -4.2941 -0.0010
-1 0 18 -4.2411 -0.0035
-1 0 20 -3.3664 -0.0013
-1 0 22 -0.1386 -0.0009
-1 0 24 1.5036 0.0033
-1 0 26 0.6938 0.0043
-1 0 28 0.5781 -0.0002
-1 0 30 1.1032 -0.0028
-1 0 32 1.1062 0.0000
-1 0 34 0.5482 0.0002
-1 0 36 -0.1483 0.0016
-1 0 38 -0.8567 0.0027
-1 1 2 21.7858 0.0024
-1 1 3 36.1218 -0.0371
-1 1 4 25.9440 0.0054
-1 1 5 20.5063 -0.0106
-1 1 6 27.5113 0.0248
-1 1 8 4.4935 0.0113
-1 1 9 9.2909 0.0158
-1 1 10 -8.8594 -0.0031
-1 1 11 -0.2724 0.0035
-1 1 12 -5.0229 0.0039
-1 1 13 2.1713 0.0016
-1 1 14 -4.5803 0.0024
-1 1 15 -0.8636 -0.0062
-1 1 16 -1.9969 0.0031
-1 1 17 -4.1398 -0.0049
-1 1 18 2.8436 0.0070
-1 1 19 -3.7207 0.0037
-1 1 20 2.2951 0.0011
-1 1 21 -2.3428 0.0014
-1 1 22 0.4054 -0.0037
-1 1 23 -0.4619 -0.0017
-1 1 24 -0.4673 -0.0004
-1 1 25 0.8274 -0.0016
-1 1 26 -1.3776 -0.0024
-1 1 27 1.2763 0.0020
-1 1 28 -1.0216 -0.0035
-1 1 29 0.6871 0.0007
-1 1 30 -0.0233 0.0010
-1 1 31 1.0089 -0.0017
-1 1 32 -0.3539 -0.0003
-1 1 33 0.7437 0.0009
-1 1 34 -0.3332 -0.0018
-1 1 35 -0.5037 0.0015
-1 1 36 0.5442 -0.0017
-1 1 37 -0.6927 0.0017
-1 1 38 0.4982 -0.0020
-1 2 1 13.6544 0.0053
-1 2 2 30.2154 -0.0239
-1 2 3 -11.5713 0.0033
-1 2 4 50.4451 0.0073
-1 2 5 0.3946 0.0112
-1 2 6 44.8030 0.0167
-1 2 7 18.3460 0.0141
-1 2 8 26.2491 0.0086
-1 2 9 8.5383 -0.0008
-1 2 10 8.4317 0.0009
-1 2 11 -2.0490 0.0015
-1 2 12 4.9410 -0.0028
-1 2 13 -3.7480 0.0034
-1 2 14 3.4639 -0.0048
-1 2 15 -2.3324 -0.0008
-1 2 16 -0.8567 -0.0031
-1 2 17 0.7673 0.0013
-1 2 18 -3.3637 0.0031
-1 2 19 1.7742 0.0017
-1 2 20 -3.5959 0.0024
-1 2 21 1.6002 0.0011
-1 2 22 -1.3336 0.0003
-1 2 23 -0.3475 0.0014
-1 2 24 0.3602 -0.0030
-1 2 25 -1.8679 0.0000
-1 2 26 2.0502 -0.0027
-1 2 27 -1.0763 -0.0036
-1 2 28 2.2221 0.0027
-1 2 29 -0.3332 -0.0022
-1 2 30 1.0406 0.0004
-1 2 31 -0.2831 0.0012
-1 2 32 0.7343 -0.0006
-1 2 33 -0.1273 0.0001
-1 2 34 -0.0212 0.0002
-1 2 35 -0.1649 -0.0015
-1 2 36 -0.3463 -0.0002
-1 2 37 -0.2428 -0.0018
-1 2 38 0.4040 0.0002
-1 3 1 -7.6075 -0.0173
-1 3 2 -4.9768 0.0108
-1 3 3 31.9900 0.0020
-1 3 4 -13.1655 0.0038
-1 3 5 32.6800 0.0113
-1 3 6 -1.5478 -0.0012
-1 3 7 14.4978 -0.0012
-1 3 8 3.3719 -0.0058
-1 3 9 7.7254 -0.0051
-1 3 10 -0.2910 -0.0060
-1 3 11 8.9868 -0.0023
-1 3 12 -1.5126 -0.0017
-1 3 13 5.6043 0.0022
-1 3 14 -3.9295 -0.0024
-1 3 15 2.0036 0.0046
-1 3 16 -3.3733 0.0007
-1 3 17 0.8827 0.0038
-1 3 18 -2.0521 0.0016
-1 3 19 -2.3091 0.0002
-1 3 20 -0.9896 -0.0001
-1 3 21 -1.6445 -0.0021
-1 3 22 -0.0868 -0.0005
-1 3 23 0.8899 -0.0001
-1 3 24 -0.2237 0.0011
-1 3 25 1.3668 -0.0008
-1 3 26 -0.2365 0.0016
-1 3 27 2.1419 0.0006
-1 3 28 -0.5762 -0.0027
-1 3 29 1.7172 0.0014
-1 3 30 -0.2603 -0.0006
-1 3 31 0.4601 -0.0006
-1 3 32 -0.1364 0.0030
-1 3 33 0.3913 -0.0006
-1 3 34 -0.2723 0.0002
-1 3 35 1.1692 -0.0010
-1 3 36 0.2799 -0.0019
-1 3 37 1.3450 -0.0002
-1 3 38 0.7393 -0.0015
-1 4 1 20.2836 0.0144
-1 4 2 -2.6230 -0.0019
-1 4 3 17.6947 0.0121
-1 4 4 12.0276 0.0020
-1 4 5 3.7798 -0.0084
-1 4 6 13.5817 -0.0002
-1 4 7 -9.8121 -0.0117
-1 4 8 1.6721 -0.0022
-1 4 9 -14.1680 -0.0105
-1 4 10 -1.4793 -0.0025
-1 4 11 -6.0631 -0.0047
-1 4 12 4.2815 -0.0003
-1 4 13 -4.1049 -0.0002
-1 4 14 4.1629 0.0021
-1 4 15 -6.0550 0.0002
-1 4 16 1.8341 -0.0004
-1 4 17 -4.0476 0.0008
-1 4 18 0.5218 0.0013
-1 4 19 -1.4377 -0.0013
-1 4 20 -0.6385 0.0014
-1 4 21 0.6332 -0.0022
-1 4 22 -0.9466 -0.0009
-1 4 23 1.2379 -0.0012
-1 4 24 -0.5191 -0.0009
-1 4 25 1.4786 0.0025
-1 4 26 0.3742 -0.0016
-1 4 27 0.3401 0.0019
-1 4 28 -0.0111 0.0003
-1 4 29 -0.7238 -0.0008
-1 4 30 -0.3061 0.0015
-1 4 31 -0.9790 0.0009
-1 4 32 0.3834 0.0007
-1 4 33 -1.3577 0.0004
-1 4 34 0.8675 -0.0002
-1 4 35 0.1082 -0.0006
-1 4 36 1.1004 -0.0001
-1 4 37 1.2580 -0.0007
-1 4 38 1.0085 -0.0002
-1 5 1 2.3755 0.0023
-1 5 2 21.7020 0.0154
-1 5 3 2.7429 -0.0025
-1 5 4 5.1771 -0.0082
-1 5 5 9.2439 -0.0008
-1 5 6 -5.9275 -0.0127
-1 5 7 6.6355 0.0009
-1 5 8 -8.6906 -0.0051
-1 5 9 -2.0951 -0.0007
-1 5 10 -6.4304 -0.0013
-1 5 11 -1.8060 -0.0010
-1 5 12 -4.9072 0.0048
-1 5 13 0.5485 0.0004
-1 5 14 -4.3347 0.0026
-1 5 15 -1.1281 -0.0014
-1 5 16 -2.3386 -0.0000
-1 5 17 -2.7663 -0.0006
-1 5 18 -1.7690 -0.0013
-1 5 19 -2.2562 0.0027
-1 5 20 0.4024 -0.0020
-1 5 21 -0.8378 0.0006
-1 5 22 1.3116 0.0008
-1 5 23 -0.3705 -0.0003
-1 5 24 0.8019 0.0015
-1 5 25 -0.2880 -0.0017
-1 5 26 1.4031 0.0012
-1 5 27 -0.6399 -0.0018
-1 5 28 0.3225 0.0001
-1 5 29 -0.8079 0.0020
-1 5 30 -1.2579 -0.0006
-1 5 31 -0.1401 0.0020
-1 5 32 -1.2918 -0.0009
-1 5 33 0.6042 -0.0001
-1 5 34 -0.1654 0.0001
-1 5 35 0.6567 -0.0007
-1 5 36 0.0567 0.0010
-1 5 37 0.0725 -0.0003
-1 6 1 8.0588 0.0091
-1 6 2 10.4768 -0.0031
-1 6 3 5.2108 -0.0013
-1 6 4 5.9928 -0.0047
-1 6 5 1.7269 -0.0084
-1 6 6 -0.3772 0.0015
-1 6 7 -1.1365 -0.0018
-1 6 8 1.4732 -0.0009
-1 6 9 -0.9451 0.0009
-1 6 10 4.6308 -0.0003
-1 6 11 -0.2234 0.0045
-1 6 12 0.0726 0.0019
-1 6 13 -3.0549 0.0026
-1 6 14 -4.8140 0.0003
-1 6 15 -2.0951 -0.0005
-1 6 16 -4.7187 -0.0017
-1 6 17 -0.8529 0.0023
-1 6 18 -3.5655 -0.0007
-1 6 19 -1.7870 0.0002
-1 6 20 -1.5944 0.0001
-1 6 21 -1.4406 -0.0004
-1 6 22 0.7473 0.0004
-1 6 23 -0.6733 0.0006
-1 6 24 1.1760 0.0007
-1 6 25 0.5353 -0.0001
-1 6 26 -0.0143 0.0003
-1 6 27 0.3560 0.0004
-1 6 28 -0.5728 0.0013
-1 6 29 -0.4679 0.0001
-1 6 30 -0.5340 0.0006
-1 6 31 -0.4121 -0.0002
-1 6 32 -0.1254 -0.0005
-1 6 33 -0.0029 0.0001
-1 6 34 1.1416 -0.0002
-1 6 35 0.0286 0.0006
-1 6 36 0.7715 -0.0001
-1 6 37 -0.2622 0.0004
-1 7 1 1.9452 0.0044
-1 7 2 4.8563 0.0041
-1 7 3 1.8974 -0.0078
-1 7 4 7.1358 -0.0011
-1 7 5 0.2935 0.0002
-1 7 6 4.8516 -0.0015
-1 7 7 1.7286 0.0041
-1 7 8 -0.7979 0.0007
-1 7 9 4.7533 0.0009
-1 7 10 -0.1037 0.0028
-1 7 11 3.3864 0.0004
-1 7 12 0.2940 0.0022
-1 7 13 -0.2630 0.0001
-1 7 14 -1.5489 -0.0016
-1 7 15 -2.2013 -0.0015
-1 7 16 -0.7952 0.0005
-1 7 17 -1.6809 -0.0038
-1 7 18 -0.2684 0.0013
-1 7 19 0.1277 -0.0014
-1 7 20 -0.1529 -0.0011
-1 7 21 0.2062 0.0012
-1 7 22 -0.2845 -0.0012
-1 7 23 0.3965 0.0004
-1 7 24 -0.1744 -0.0010
-1 7 25 0.9596 0.0004
-1 7 26 -0.1778 0.0006
-1 7 27 -0.5415 0.0006
-1 7 28 -0.3362 0.0007
-1 7 29 -1.1300 -0.0010
-1 7 30 -0.0853 0.0001
-1 7 31 0.1578 -0.0010
-1 7 32 -0.3999 0.0003
-1 7 33 0.9808 0.0012
-1 7 34 -0.5564 -0.0004
-1 7 35 0.7353 0.0012
-1 7 36 0.0450 -0.0005
-1 8 1 9.6202 0.0034
-1 8 2 -1.8638 -0.0013
-1 8 3 4.2552 0.0013
-1 8 4 0.1177 -0.0022
-1 8 5 2.2493 -0.0015
-1 8 6 1.4743 0.0017
-1 8 7 3.3174 -0.0007
-1 8 8 1.2924 0.0012
-1 8 9 -0.7676 0.0007
-1 8 10 -0.4049 -0.0003
-1 8 11 -3.3932 0.0009
-1 8 12 0.0085 -0.0007
-1 8 13 -1.8747 -0.0011
-1 8 14 1.4493 0.0005
-1 8 15 0.2604 -0.0019
-1 8 16 -0.0177 -0.0010
-1 8 17 0.2749 0.0006
-1 8 18 -0.3215 -0.0016
-1 8 19 0.4282 0.0007
-1 8 20 0.4198 0.0008
-1 8 21 0.8298 -0.0012
-1 8 22 0.0080 0.0003
-1 8 23 0.0118 -0.0014
-1 8 24 0.6264 -0.0003
-1 8 25 -0.1429 0.0005
-1 8 26 0.3294 -0.0004
-1 8 27 0.4296 0.0003
-1 8 28 -0.5812 -0.0013
-1 8 29 0.5516 -0.0012
-1 8 30 0.2545 -0.0010
-1 8 31 0.0960 -0.0002
-1 8 32 1.1684 0.0005
-1 8 33 0.0825 -0.0001
-1 8 34 1.2309 0.0014
-1 8 35 -0.0035 -0.0001
-1 9 1 -0.1304 -0.0005
-1 9 2 7.6333 -0.0018
-1 9 3 3.4508 -0.0009
-1 9 4 2.1042 -0.0007
-1 9 5 2.0945 0.0008
-1 9 6 2.9430 0.0014
-1 9 7 -0.4068 0.0001
-1 9 8 1.2746 -0.0001
-1 9 9 -0.5026 -0.0016
-1 9 10 -3.1949 -0.0019
-1 9 11 -0.6496 -0.0011
-1 9 12 -3.4050 -0.0011
-1 9 13 -0.4190 0.0003
-1 9 14 -1.3151 -0.0023
-1 9 15 -0.2984 0.0006
-1 9 16 0.4048 -0.0011
-1 9 17 -0.4014 -0.0002
-1 9 18 -0.3062 0.0019
-1 9 19 0.3472 0.0002
-1 9 20 -1.8325 0.0005
-1 9 21 0.3302 -0.0000
-1 9 22 -1.2384 -0.0015
-1 9 23 0.2436 0.0000
-1 9 24 0.0120 -0.0003
-1 9 25 0.3223 0.0001
-1 9 26 -0.1069 0.0001
-1 9 27 0.1170 -0.0004
-1 9 28 0.5113 -0.0011
-1 9 29 -0.0068 0.0003
-1 9 30 1.2467 0.0001
-1 9 31 -0.3168 -0.0002
-1 9 32 0.8383 0.0011
-1 9 33 0.4942 -0.0002
-1 9 34 0.7004 0.0003
-1 9 35 1.7302 0.0005
-1 10 1 2.9249 -0.0006
-1 10 2 1.5197 -0.0024
-1 10 3 2.7812 -0.0009
-1 10 4 3.9420 0.0007
-1 10 5 1.3855 -0.0000
-1 10 6 3.0219 0.0025
-1 10 7 0.3480 0.0011
-1 10 8 -0.3409 -0.0008
-1 10 9 -1.2145 0.0001
-1 10 10 0.2953 -0.0018
-1 10 11 0.7777 0.0000
-1 10 12 1.4236 -0.0002
-1 10 13 0.8356 -0.0006
-1 10 14 -0.4103 0.0012
-1 10 15 -0.5219 -0.0009
-1 10 16 -1.2335 0.0011
-1 10 17 -0.3269 0.0007
-1 10 18 0.6029 0.0001
-1 10 19 -1.3558 0.0002
-1 10 20 0.8926 -0.0006
-1 10 21 -1.6893 -0.0007
-1 10 22 -0.0241 -0.0000
-1 10 23 -0.1643 -0.0002
-1 10 24 0.2595 0.0009
-1 10 25 -0.4630 -0.0002
-1 10 26 -0.0150 -0.0001
-1 10 27 -1.0265 -0.0007
-1 10 28 -0.8424 -0.0002
-1 10 29 0.3535 -0.0006
-1 10 30 -1.1354 0.0000
-1 10 31 0.7006 0.0007
-1 10 32 -0.9379 -0.0003
-1 10 33 0.5294 0.0011
-1 10 34 -0.4770 0.0002
-1 11 1 1.0696 -0.0022
-1 11 2 2.3687 0.0031
-1 11 3 -0.5400 0.0008
-1 11 4 0.5783 0.0004
-1 11 5 2.0741 0.0022
-1 11 6 0.6540 -0.0011
-1 11 7 0.1486 -0.0006
-1 11 8 0.0484 0.0003
-1 11 9 -1.9438 -0.0016
-1 11 10 1.2616 0.0014
-1 11 11 0.1065 0.0000
-1 11 12 2.4217 0.0010
-1 11 13 0.6802 0.0021
-1 11 14 0.4961 0.0007
-1 11 15 -0.7983 0.0023
-1 11 16 -0.5690 0.0013
-1 11 17 -1.2549 0.0001
-1 11 18 -1.0834 0.0006
-1 11 19 -0.2889 -0.0006
-1 11 20 -1.2659 -0.0002
-1 11 21 0.3038 0.0000
-1 11 22 -0.1345 0.0002
-1 11 23 0.2586 0.0008
-1 11 24 0.2661 0.0003
-1 11 25 -0.0756 0.0005
-1 11 26 -0.4917 0.0003
-1 11 27 -0.2724 -0.0007
-1 11 28 -0.5551 -0.0007
-1 11 29 -0.3961 -0.0005
-1 11 30 -0.4497 -0.0014
-1 11 31 -0.4703 0.0001
-1 11 32 0.0091 0.0000
-1 11 33 -0.5066 -0.0000
-1 12 1 5.8527 0.0043
-1 12 2 0.1560 0.0010
-1 12 3 4.1237 0.0036
-1 12 4 -0.7139 0.0023
-1 12 5 2.1433 -0.0003
-1 12 6 -0.8417 0.0010
-1 12 7 0.7733 -0.0005
-1 12 8 -1.4817 -0.0009
-1 12 9 0.9553 -0.0000
-1 12 10 -0.3858 -0.0008
-1 12 11 1.3375 0.0003
-1 12 12 -0.7303 0.0015
-1 12 13 -0.5490 0.0011
-1 12 14 -0.9118 0.0026
-1 12 15 -0.4812 0.0011
-1 12 16 -1.0385 -0.0008
-1 12 17 0.3023 0.0006
-1 12 18 -1.2369 -0.0017
-1 12 19 -0.8339 -0.0000
-1 12 20 -0.0003 0.0005
-1 12 21 -0.6049 -0.0004
-1 12 22 0.1844 0.0004
-1 12 23 0.8350 0.0001
-1 12 24 -0.7430 -0.0002
-1 12 25 0.5153 0.0006
-1 12 26 0.0433 -0.0005
-1 12 27 -0.3824 -0.0000
-1 12 28 1.1243 -0.0003
-1 12 29 -0.3377 -0.0005
-1 12 30 0.4873 0.0007
-1 12 31 -0.6098 -0.0003
-1 13 1 1.1378 0.0010
-1 13 2 3.6044 0.0055
-1 13 3 0.8857 0.0005
-1 13 4 2.9549 -0.0004
-1 13 5 0.5120 0.0015
-1 13 6 1.0623 -0.0024
-1 13 7 -0.7908 0.0005
-1 13 8 0.2476 -0.0007
-1 13 9 0.7058 -0.0013
-1 13 10 1.2809 -0.0001
-1 13 11 0.4287 -0.0001
-1 13 12 0.6240 0.0007
-1 13 13 -1.4634 0.0019
-1 13 14 -0.3079 0.0001
-1 13 15 -1.3985 0.0001
-1 13 16 0.5296 -0.0007
-1 13 17 -1.4417 -0.0014
-1 13 18 0.9626 0.0001
-1 13 19 -0.7435 0.0003
-1 13 20 0.3665 -0.0000
-1 13 21 0.1029 0.0005
-1 13 22 0.3028 -0.0003
-1 13 23 0.1154 -0.0003
-1 13 24 0.7685 -0.0001
-1 13 25 0.4450 -0.0006
-1 13 26 0.1045 -0.0008
-1 13 27 1.0533 0.0000
-1 13 28 -0.3388 -0.0006
-1 13 29 0.7700 0.0014
-1 13 30 -0.0948 0.0001
-1 14 1 -0.7770 0.0038
-1 14 2 0.1271 -0.0011
-1 14 3 0.4171 0.0010
-1 14 4 0.9011 -0.0017
-1 14 5 1.6264 -0.0033
-1 14 6 0.8703 0.0003
-1 14 7 1.7873 -0.0029
-1 14 8 1.2126 -0.0006
-1 14 9 1.3547 -0.0002
-1 14 10 1.2045 -0.0009
-1 14 11 0.7586 0.0012
-1 14 12 -0.8363 0.0009
-1 14 13 0.6726 -0.0004
-1 14 14 -1.4567 0.0004
-1 14 15 0.0890 -0.0021
-1 14 16 -1.7108 -0.0014
-1 14 17 0.0193 -0.0003
-1 14 18 -1.6730 -0.0006
-1 14 19 0.6913 0.0013
-1 14 20 -0.6990 0.0004
-1 14 21 -0.0106 0.0005
-1 14 22 0.5187 0.0009
-1 14 23 0.0029 -0.0003
-1 14 24 1.3534 0.0010
-1 14 25 0.8438 -0.0004
-1 14 26 1.0333 0.0011
-1 14 27 0.1873 -0.0005
-1 14 28 0.5489 0.0024
-1 15 1 0.8081 0.0006
-1 15 2 -0.6756 0.0003
-1 15 3 0.2687 -0.0028
-1 15 4 0.2218 -0.0017
-1 15 5 0.9951 -0.0021
-1 15 6 1.3913 -0.0022
-1 15 7 1.8033 0.0003
-1 15 8 2.1094 -0.0001
-1 15 9 2.3033 0.0003
-1 15 10 0.6600 0.0014
-1 15 11 1.4126 0.0004
-1 15 12 -0.1952 -0.0003
-1 15 13 0.4472 0.0007
-1 15 14 0.0726 -0.0019
-1 15 15 -0.4395 -0.0011
-1 15 16 -0.2326 -0.0001
-1 15 17 -0.7132 -0.0019
-1 15 18 -0.0076 0.0013
-1 15 19 -0.2770 -0.0002
-1 15 20 0.2367 0.0002
-1 15 21 -0.1927 0.0009
-1 15 22 0.6063 -0.0007
-1 15 23 0.6096 0.0018
-1 15 24 0.8449 -0.0000
-1 15 25 0.5555 0.0023
-1 15 26 -0.0432 0.0014
-1 15 27 0.1624 0.0025
-1 16 1 0.1165 -0.0009
-1 16 2 1.7408 -0.0006
-1 16 3 0.6412 -0.0014
-1 16 4 2.2719 -0.0011
-1 16 5 0.5993 -0.0003
-1 16 6 1.5539 -0.0004
-1 16 7 1.0576 0.0010
-1 16 8 1.3152 0.0007
-1 16 9 0.6915 0.0007
-1 16 10 1.6131 0.0002
-1 16 11 -0.3524 -0.0003
-1 16 12 1.6985 0.0001
-1 16 13 -0.2266 -0.0010
-1 16 14 0.9097 0.0001
-1 16 15 0.0389 0.0003
-1 16 16 -0.0294 -0.0006
-1 16 17 0.1169 0.0020
-1 16 18 0.1496 0.0005
-1 16 19 -0.1994 0.0006
-1 16 20 -0.1822 0.0011
-1 16 21 0.3191 -0.0014
-1 16 22 0.0328 0.0011
-1 16 23 1.0571 -0.0011
-1 16 24 0.3859 0.0020
-1 17 1 0.7273 -0.0014
-1 17 2 1.1896 -0.0003
-1 17 3 1.7638 0.0004
-1 17 4 1.2835 -0.0004
-1 17 5 1.1969 0.0017
-1 17 6 0.8494 0.0015
-1 17 7 0.2038 0.0017
-1 17 8 0.5411 0.0011
-1 17 9 -0.3042 -0.0003
-1 17 10 -0.1368 -0.0003
-1 17 11 -0.3150 -0.0016
-1 17 12 -0.1585 -0.0002
-1 17 13 -0.0038 -0.0005
-1 17 14 -0.2354 0.0001
-1 17 15 -0.4848 0.0002
-1 17 16 -0.0737 0.0011
-1 17 17 -0.8103 0.0002
-1 17 18 -0.1779 0.0011
-1 17 19 -0.5152 0.0004
-1 17 20 -0.9118 -0.0009
-1 17 21 -0.0035 0.0010
-1 17 22 -0.2242 -0.0012
-1 18 1 1.0498 0.0022
-1 18 2 0.3533 0.0003
-1 18 3 0.9818 0.0003
-1 18 4 -0.3741 0.0020
-1 18 5 -0.3633 -0.0007
-1 18 6 -0.3354 0.0020
-1 18 7 -0.8590 0.0009
-1 18 8 -0.5867 -0.0003
-1 18 9 -1.1698 0.0008
-1 18 10 -0.9194 -0.0018
-1 18 11 -0.5706 -0.0001
-1 18 12 -0.5414 -0.0006
-1 18 13 0.3425 -0.0002
-1 18 14 -0.9009 0.0007
-1 18 15 0.0766 0.0004
-1 18 16 -1.5185 0.0002
-1 18 17 -0.0385 0.0003
-1 18 18 -0.9973 -0.0006
-1 18 19 -0.4055 -0.0011
-1 19 1 1.0135 -0.0001
-1 19 2 0.5547 0.0014
-1 19 3 -0.1040 0.0007
-1 19 4 -0.3345 -0.0004
-1 19 5 -0.4336 0.0009
-1 19 6 -1.0038 -0.0007
-1 19 7 -0.2446 -0.0007
-1 19 8 -1.4472 -0.0005
-1 19 9 -0.6724 -0.0021
-1 19 10 -1.1880 -0.0010
-1 19 11 -0.4224 -0.0005
-1 19 12 0.2014 -0.0009
-1 19 13 -0.6777 0.0016
-1 19 14 0.4894 -0.0000
-1 19 15 -1.5429 0.0013
-1 20 1 -0.5166 0.0012
-1 20 2 0.6370 -0.0007
-1 20 3 -0.5117 0.0000
-1 20 4 -0.2923 0.0001
-1 20 5 0.1049 -0.0010
-1 20 6 -0.7535 0.0005
-1 20 7 0.1052 -0.0017
-1 20 8 -0.7733 -0.0012
-1 20 9 0.2223 -0.0018
-1 20 10 -0.4193 -0.0016
0 0 6 23.6550 0.0268
0 0 8 5.0654 -0.0120
0 0 10 -4.8838 -0.0218
0 0 12 -8.9621 -0.0090
0 0 14 -4.5320 0.0021
0 0 16 -0.9666 0.0107
0 0 18 -2.8319 0.0053
0 0 20 0.9587 -0.0029
0 0 22 4.1230 -0.0002
0 0 24 2.4476 0.0043
0 0 26 -0.6946 0.0009
0 0 28 -2.2172 -0.0018
0 0 30 -0.6423 0.0024
0 0 32 1.3913 -0.0000
0 0 34 2.1809 -0.0024
0 0 36 1.2335 -0.0015
0 0 38 0.4151 -0.0037
0 1 4 -24.3245 0.0133
0 1 5 35.6344 0.0315
0 1 6 -1.5768 0.0054
0 1 7 6.3229 0.0053
0 1 8 11.6114 -0.0040
0 1 9 -0.4358 -0.0115
0 1 10 11.0184 -0.0060
0 1 11 2.0519 -0.0050
0 1 12 1.3852 -0.0013
0 1 13 -2.6736 -0.0036
0 1 14 -2.2227 0.0026
0 1 15 -3.5017 0.0003
0 1 16 -0.6226 -0.0033
0 1 17 -3.7949 0.0066
0 1 18 0.6757 -0.0080
0 1 19 -3.3444 -0.0000
0 1 20 1.4737 -0.0031
0 1 21 0.9337 -0.0017
0 1 22 0.4577 0.0047
0 1 23 3.3152 0.0023
0 1 24 -1.8414 0.0010
0 1 25 1.7527 0.0030
0 1 26 -2.1580 -0.0032
0 1 27 -1.0667 -0.0004
0 1 28 0.1059 0.0026
0 1 29 -0.6189 -0.0013
0 1 30 1.1819 0.0015
0 1 31 0.4303 -0.0002
0 1 32 0.9810 -0.0015
0 1 33 0.5698 -0.0009
0 1 34 0.9504 0.0014
0 1 35 1.1084 -0.0003
0 1 36 0.3950 0.0022
0 1 37 0.8625 -0.0017
0 1 38 0.2241 0.0002
0 2 0 34.2327 0.0230
0 2 1 -42.4984 0.0237
0 2 2 33.4144 0.0253
0 2 3 -69.2155 -0.0001
0 2 4 30.0582 0.0185
0 2 5 -34.2471 -0.0074
0 2 6 11.9765 0.0090
0 2 7 -10.0071 -0.0122
0 2 8 -4.5824 -0.0048
0 2 9 -3.2311 -0.0007
0 2 10 -1.2276 -0.0023
0 2 11 -1.3233 0.0070
0 2 12 -1.5991 0.0012
0 2 13 0.6161 0.0054
0 2 14 -5.6652 -0.0043
0 2 15 0.0460 0.0019
0 2 16 -5.3128 0.0006
0 2 17 -1.1219 -0.0046
0 2 18 -5.2108 0.0014
0 2 19 2.2686 -0.0032
0 2 20 -2.8527 0.0006
0 2 21 2.7800 0.0032
0 2 22 0.0768 0.0009
0 2 23 0.3479 0.0014
0 2 24 1.4915 -0.0018
0 2 25 -0.5535 -0.0038
0 2 26 1.0122 0.0010
0 2 27 -0.4612 0.0001
0 2 28 0.9576 0.0006
0 2 29 0.4856 0.0026
0 2 30 1.4378 -0.0019
0 2 31 1.6125 -0.0007
0 2 32 0.1628 -0.0007
0 2 33 1.3207 0.0001
0 2 34 -0.4672 0.0010
0 2 35 0.3623 0.0001
0 2 36 0.2275 -0.0003
0 2 37 1.0024 -0.0012
0 2 38 0.4119 -0.0017
0 3 1 14.9040 0.0123
0 3 2 -37.9865 -0.0092
0 3 3 19.2336 0.0118
0 3 4 -41.7614 -0.0104
0 3 5 17.9561 0.0049
0 3 6 -34.9619 -0.0145
0 3 7 3.4398 -0.0028
0 3 8 -22.4881 -0.0058
0 3 9 -10.6759 -0.0050
0 3 10 -11.6747 0.0081
0 3 11 -16.5595 0.0008
0 3 12 -7.1359 0.0038
0 3 13 -12.3366 0.0009
0 3 14 -1.1162 0.0031
0 3 15 -3.9175 -0.0011
0 3 16 -0.7292 -0.0011
0 3 17 -2.0417 -0.0013
0 3 18 -0.4576 -0.0064
0 3 19 -1.1021 -0.0008
0 3 20 2.9222 0.0003
0 3 21 0.2265 0.0019
0 3 22 2.4996 0.0034
0 3 23 0.0065 -0.0015
0 3 24 0.0133 -0.0004
0 3 25 0.4284 -0.0005
0 3 26 -1.3238 -0.0016
0 3 27 0.6360 0.0018
0 3 28 -0.9416 0.0003
0 3 29 0.9311 -0.0017
0 3 30 -0.3005 0.0001
0 3 31 0.6047 -0.0010
0 3 32 0.3668 0.0003
0 3 33 -0.5266 0.0009
0 3 34 0.7783 0.0007
0 3 35 -0.8858 0.0004
0 3 36 0.8684 0.0003
0 3 37 -0.0814 -0.0015
0 3 38 0.7201 -0.0000
0 4 0 2.1233 -0.0019
0 4 1 3.5395 -0.0174
0 4 2 11.9645 0.0022
0 4 3 1.8485 -0.0151
0 4 4 21.4327 -0.0008
0 4 5 -17.5282 -0.0004
0 4 6 11.1334 -0.0013
0 4 7 -26.6188 0.0001
0 4 8 -3.2463 0.0039
0 4 9 -15.9575 0.0040
0 4 10 -9.2613 0.0026
0 4 11 -11.3785 0.0013
0 4 12 -9.2644 0.0007
0 4 13 -6.8785 -0.0021
0 4 14 -4.1735 -0.0020
0 4 15 -0.9317 -0.0002
0 4 16 0.3966 -0.0017
0 4 17 -0.7730 -0.0029
0 4 18 2.1737 0.0010
0 4 19 -0.2428 -0.0008
0 4 20 1.9693 0.0011
0 4 21 0.3737 0.0012
0 4 22 1.1728 -0.0014
0 4 23 -0.2009 0.0007
0 4 24 1.1954 -0.0007
0 4 25 -1.1021 0.0009
0 4 26 -0.3558 0.0020
0 4 27 -0.3795 -0.0008
0 4 28 -0.8415 -0.0011
0 4 29 -0.0938 -0.0009
0 4 30 0.0629 -0.0016
0 4 31 -1.5218 0.0001
0 4 32 -0.9840 -0.0003
0 4 33 -0.7524 0.0010
0 4 34 -1.2171 -0.0007
0 4 35 0.7879 0.0010
0 4 36 0.2184 -0.0004
0 4 37 0.3119 0.0008
0 4 38 -0.0395 -0.0005
0 5 1 0.6034 -0.0049
0 5 2 1.8668 -0.0236
0 5 3 8.1094 -0.0012
0 5 4 1.7574 -0.0072
0 5 5 8.0282 -0.0034
0 5 6 -9.2644 0.0099
0 5 7 3.8720 0.0027
0 5 8 -16.1355 0.0082
0 5 9 3.6774 0.0051
0 5 10 -12.5795 0.0052
0 5 11 3.4337 0.0009
0 5 12 -3.5409 0.0008
0 5 13 0.9284 -0.0026
0 5 14 2.0174 -0.0011
0 5 15 -1.4214 -0.0036
0 5 16 -0.3931 -0.0007
0 5 17 -0.2317 0.0012
0 5 18 -0.7993 0.0015
0 5 19 1.9641 0.0037
0 5 20 -0.5636 0.0021
0 5 21 1.0897 0.0013
0 5 22 -0.9440 -0.0001
0 5 23 0.2945 -0.0013
0 5 24 0.1696 0.0007
0 5 25 -0.0069 -0.0010
0 5 26 0.6672 -0.0002
0 5 27 -0.4549 -0.0003
0 5 28 0.9554 -0.0003
0 5 29 0.1626 -0.0003
0 5 30 -0.1187 0.0008
0 5 31 0.3524 0.0004
0 5 32 -0.9165 0.0002
0 5 33 0.3869 -0.0001
0 5 34 -0.0024 -0.0004
0 5 35 1.0976 -0.0001
0 5 36 0.7069 -0.0012
0 5 37 0.6598 -0.0005
0 6 0 14.6759 -0.0075
0 6 1 -1.6234 -0.0119
0 6 2 7.2666 0.0025
0 6 3 -3.1711 -0.0105
0 6 4 -2.7325 0.0082
0 6 5 -6.7418 0.0077
0 6 6 -0.6035 0.0004
0 6 7 -9.1637 0.0112
0 6 8 5.6905 -0.0027
0 6 9 -6.0983 0.0060
0 6 10 5.5569 -0.0023
0 6 11 -0.7974 0.0014
0 6 12 3.0502 -0.0035
0 6 13 4.7981 -0.0016
0 6 14 0.5079 -0.0034
0 6 15 3.2834 0.0007
0 6 16 -1.5986 0.0010
0 6 17 -0.5320 0.0014
0 6 18 -0.8173 0.0024
0 6 19 -0.2592 0.0004
0 6 20 0.5166 0.0005
0 6 21 0.7550 -0.0001
0 6 22 0.5366 0.0005
0 6 23 0.9421 0.0006
0 6 24 0.3781 -0.0009
0 6 25 -0.3956 0.0004
0 6 26 0.4197 -0.0010
0 6 27 -0.1654 -0.0002
0 6 28 -0.3651 0.0003
0 6 29 0.3135 0.0006
0 6 30 -0.5422 0.0011
0 6 31 -0.3430 -0.0005
0 6 32 1.5985 0.0015
0 6 33 0.5971 -0.0005
0 6 34 2.4722 0.0007
0 6 35 1.1449 -0.0001
0 6 36 1.1457 -0.0003
0 6 37 0.4439 0.0004
0 7 1 5.3462 -0.0057
0 7 2 0.0588 -0.0048
0 7 3 -0.0653 0.0100
0 7 4 -5.5230 0.0051
0 7 5 -4.3469 0.0083
0 7 6 -8.7487 0.0092
0 7 7 -3.2803 -0.0046
0 7 8 -0.9672 0.0036
0 7 9 0.7183 -0.0058
0 7 10 3.6250 -0.0017
0 7 11 2.6799 -0.0037
0 7 12 1.9143 -0.0037
0 7 13 0.3972 -0.0027
0 7 14 1.7868 0.0014
0 7 15 -1.0999 0.0012
0 7 16 1.2478 0.0029
0 7 17 0.0251 0.0033
0 7 18 0.4425 -0.0009
0 7 19 -0.0738 0.0000
0 7 20 0.5295 -0.0015
0 7 21 0.3506 -0.0011
0 7 22 1.1136 -0.0013
0 7 23 1.3795 -0.0006
0 7 24 0.0756 -0.0000
0 7 25 0.8342 -0.0007
0 7 26 -0.5308 0.0007
0 7 27 -0.0906 0.0002
0 7 28 0.6039 -0.0002
0 7 29 -0.6185 0.0005
0 7 30 0.2676 -0.0014
0 7 31 0.3208 0.0011
0 7 32 0.1249 -0.0011
0 7 33 1.3718 0.0003
0 7 34 0.5853 0.0009
0 7 35 1.0302 -0.0004
0 7 36 0.0446 0.0018
0 8 0 -1.3915 -0.0036
0 8 1 -3.1550 -0.0001
0 8 2 -2.1443 0.0013
0 8 3 -3.6839 0.0019
0 8 4 -3.3496 0.0051
0 8 5 -1.5798 0.0032
0 8 6 -4.2574 -0.0023
0 8 7 -0.3265 0.0010
0 8 8 -4.2340 -0.0054
0 8 9 2.1995 -0.0027
0 8 10 -1.7227 -0.0032
0 8 11 1.6040 -0.0048
0 8 12 -0.7243 -0.0007
0 8 13 0.1947 0.0001
0 8 14 -2.7158 0.0012
0 8 15 -0.2714 0.0031
0 8 16 -1.7323 0.0022
0 8 17 0.2327 -0.0018
0 8 18 0.5643 0.0018
0 8 19 1.1190 -0.0025
0 8 20 0.7003 -0.0001
0 8 21 1.1371 -0.0005
0 8 22 -0.1681 -0.0005
0 8 23 1.0954 0.0001
0 8 24 -0.8787 -0.0002
0 8 25 0.3857 0.0009
0 8 26 0.0810 -0.0002
0 8 27 -0.2209 0.0001
0 8 28 0.8123 -0.0002
0 8 29 0.3424 -0.0005
0 8 30 0.6832 0.0005
0 8 31 0.9763 -0.0005
0 8 32 0.9806 0.0010
0 8 33 -0.0959 -0.0001
0 8 34 0.6710 0.0005
0 8 35 -0.7717 0.0009
0 9 1 0.0736 0.0005
0 9 2 -3.4846 0.0029
0 9 3 -4.6784 0.0013
0 9 4 0.8809 0.0010
0 9 5 -4.0047 -0.0020
0 9 6 1.8489 -0.0024
0 9 7 -0.6778 -0.0048
0 9 8 1.7014 -0.0023
0 9 9 -1.9709 -0.0031
0 9 10 2.0626 -0.0020
0 9 11 -2.8182 0.0014
0 9 12 1.5040 -0.0014
0 9 13 -1.3115 0.0027
0 9 14 1.5059 0.0005
0 9 15 -0.4261 -0.0001
0 9 16 -0.1330 -0.0016
0 9 17 0.1493 0.0004
0 9 18 -0.5785 -0.0034
0 9 19 0.2682 0.0007
0 9 20 1.1270 -0.0009
0 9 21 -0.5305 -0.0001
0 9 22 1.7389 0.0012
0 9 23 -1.7328 0.0010
0 9 24 0.7591 0.0013
0 9 25 -0.8251 0.0006
0 9 26 -0.5177 0.0004
0 9 27 0.6510 -0.0005
0 9 28 -1.2574 0.0006
0 9 29 -0.0964 -0.0003
0 9 30 -0.8193 0.0004
0 9 31 -0.2854 0.0009
0 9 32 -0.3481 -0.0006
0 9 33 0.5132 0.0017
0 9 34 -0.6412 0.0002
0 9 35 0.3216 0.0011
0 10 0 0.1725 0.0014
0 10 1 -1.6511 -0.0016
0 10 2 -0.2780 -0.0003
0 10 3 -0.8356 0.0002
0 10 4 -1.5811 -0.0021
0 10 5 -0.8217 -0.0001
0 10 6 -0.7726 -0.0035
0 10 7 -1.8120 -0.0023
0 10 8 0.9338 -0.0026
0 10 9 1.4667 -0.0004
0 10 10 0.3858 0.0018
0 10 11 1.7950 0.0010
0 10 12 0.1543 0.0045
0 10 13 0.9044 -0.0000
0 10 14 1.0469 0.0006
0 10 15 0.6806 -0.0003
0 10 16 1.7788 -0.0014
0 10 17 -0.7213 -0.0012
0 10 18 0.4099 0.0006
0 10 19 -0.5541 -0.0013
0 10 20 -1.3559 0.0009
0 10 21 0.4255 0.0007
0 10 22 -0.9337 0.0008
0 10 23 0.5743 0.0012
0 10 24 -0.3065 -0.0001
0 10 25 0.6636 0.0002
0 10 26 -0.0409 -0.0010
0 10 27 0.1894 0.0005
0 10 28 0.2471 -0.0007
0 10 29 -1.0058 0.0003
0 10 30 -0.3188 -0.0000
0 10 31 -0.8472 -0.0009
0 10 32 -1.1441 0.0008
0 10 33 -0.1838 -0.0003
0 10 34 -0.6227 0.0005
0 11 1 3.6794 0.0029
0 11 2 -3.1344 -0.0038
0 11 3 4.6291 -0.0014
0 11 4 -1.6088 0.0014
0 11 5 0.6512 -0.0043
0 11 6 -3.5642 0.0020
0 11 7 -0.8062 -0.0008
0 11 8 -2.9890 0.0003
0 11 9 0.9312 0.0032
0 11 10 0.2957 0.0012
0 11 11 1.7182 0.0029
0 11 12 0.1548 0.0002
0 11 13 0.9763 0.0004
0 11 14 -0.6349 -0.0005
0 11 15 -0.2323 -0.0013
0 11 16 -1.2388 0.0000
0 11 17 0.0430 -0.0004
0 11 18 -1.4727 -0.0004
0 11 19 -0.1015 0.0007
0 11 20 -0.8345 0.0003
0 11 21 -0.4202 0.0005
0 11 22 0.1526 0.0015
0 11 23 0.1388 -0.0010
0 11 24 0.8796 0.0007
0 11 25 0.2425 -0.0010
0 11 26 0.9654 -0.0004
0 11 27 0.1288 -0.0003
0 11 28 0.6362 -0.0007
0 11 29 0.5062 -0.0006
0 11 30 0.9250 -0.0007
0 11 31 0.1996 0.0002
0 11 32 1.4225 -0.0002
0 11 33 -0.5554 0.0001
0 12 0 3.2188 0.0018
0 12 1 -1.4210 -0.0035
0 12 2 4.3964 0.0022
0 12 3 -1.1512 -0.0021
0 12 4 1.5122 -0.0011
0 12 5 -0.4215 0.0039
0 12 6 -1.8759 -0.0018
0 12 7 -1.2072 0.0040
0 12 8 -0.1243 0.0025
0 12 9 -0.6105 0.0010
0 12 10 0.5653 0.0029
0 12 11 -0.6530 -0.0008
0 12 12 0.8471 -0.0006
0 12 13 -0.6988 -0.0017
0 12 14 0.6280 -0.0020
0 12 15 -0.9663 -0.0016
0 12 16 -0.1000 -0.0008
0 12 17 -2.1353 0.0000
0 12 18 0.3602 -0.0001
0 12 19 -1.8959 0.0014
0 12 20 0.3896 -0.0007
0 12 21 -0.2124 0.0010
0 12 22 -0.0460 -0.0015
0 12 23 0.4405 0.0001
0 12 24 0.1480 -0.0010
0 12 25 0.2805 -0.0008
0 12 26 0.3430 0.0003
0 12 27 0.9818 -0.0013
0 12 28 -0.1412 -0.0007
0 12 29 1.0139 0.0000
0 12 30 0.1521 -0.0009
0 12 31 0.7378 0.0008
0 13 1 -0.4260 -0.0002
0 13 2 -0.0753 -0.0047
0 13 3 -0.1209 0.0018
0 13 4 -0.8714 -0.0008
0 13 5 -2.5402 0.0002
0 13 6 0.0105 0.0045
0 13 7 -0.1669 -0.0008
0 13 8 1.5534 0.0020
0 13 9 1.7224 0.0009
0 13 10 0.1250 -0.0019
0 13 11 0.0672 0.0007
0 13 12 -1.6331 -0.0019
0 13 13 0.1731 -0.0020
0 13 14 -1.5235 -0.0012
0 13 15 0.6935 -0.0014
0 13 16 -1.1953 -0.0006
0 13 17 0.2880 0.0007
0 13 18 -0.8132 0.0014
0 13 19 -0.2028 -0.0005
0 13 20 -0.1551 0.0014
0 13 21 -0.0119 -0.0008
0 13 22 0.2053 -0.0001
0 13 23 -0.1358 -0.0001
0 13 24 -0.0356 -0.0004
0 13 25 0.0644 -0.0003
0 13 26 0.5545 -0.0005
0 13 27 0.7136 -0.0007
0 13 28 1.0137 0.0006
0 13 29 0.6077 -0.0009
0 13 30 0.0139 0.0015
0 14 0 -1.2916 -0.0017
0 14 1 0.5180 -0.0024
0 14 2 -0.6627 -0.0001
0 14 3 -0.8989 -0.0016
0 14 4 -1.0186 0.0020
0 14 5 -1.7408 0.0016
0 14 6 -0.2523 -0.0003
0 14 7 0.8889 0.0012
0 14 8 1.2743 -0.0017
0 14 9 1.4934 -0.0015
0 14 10 0.5290 0.0007
0 14 11 0.1833 -0.0022
0 14 12 0.1721 0.0000
0 14 13 -0.3492 -0.0004
0 14 14 -0.3552 -0.0023
0 14 15 -0.3726 0.0009
0 14 16 -0.8033 0.0005
0 14 17 0.2655 -0.0000
0 14 18 -0.7565 0.0012
0 14 19 0.6876 -0.0004
0 14 20 -0.2181 -0.0004
0 14 21 0.5310 0.0003
0 14 22 0.4768 0.0004
0 14 23 0.2001 0.0009
0 14 24 0.4545 0.0006
0 14 25 -0.0998 0.0010
0 14 26 0.7747 0.0009
0 14 27 0.0598 0.0007
0 14 28 0.4538 0.0016
0 15 1 0.5055 -0.0018
0 15 2 0.4574 -0.0012
0 15 3 0.1011 0.0006
0 15 4 0.0656 0.0013
0 15 5 0.8070 0.0009
0 15 6 0.8725 0.0011
0 15 7 0.8872 -0.0011
0 15 8 0.7030 -0.0007
0 15 9 -0.7449 -0.0003
0 15 10 0.3141 -0.0014
0 15 11 -0.1444 0.0013
0 15 12 1.2204 -0.0007
0 15 13 0.2567 -0.0004
0 15 14 1.4683 0.0022
0 15 15 -0.5943 -0.0003
0 15 16 1.0417 0.0016
0 15 17 -0.2949 0.0018
0 15 18 0.6816 -0.0012
0 15 19 -0.2696 0.0004
0 15 20 0.6214 -0.0000
0 15 21 0.0486 -0.0010
0 15 22 0.2361 0.0013
0 15 23 0.3679 0.0001
0 15 24 -0.3006 0.0004
0 15 25 0.5471 0.0023
0 15 26 -0.1340 -0.0004
0 16 0 2.4521 -0.0003
0 16 1 0.5562 -0.0007
0 16 2 1.5695 0.0005
0 16 3 1.5712 0.0006
0 16 4 1.1920 0.0002
0 16 5 1.5568 0.0014
0 16 6 1.7935 -0.0005
0 16 7 -0.4918 0.0004
0 16 8 0.3403 -0.0003
0 16 9 -1.3081 0.0000
0 16 10 -0.9112 0.0007
0 16 11 -0.1456 -0.0004
0 16 12 -0.6357 0.0009
0 16 13 -0.1203 0.0004
0 16 14 -0.5519 0.0003
0 16 15 0.1438 0.0017
0 16 16 0.0365 0.0006
0 16 17 0.5683 0.0004
0 16 18 -0.0386 0.0005
0 16 19 0.5491 -0.0000
0 16 20 -0.0690 -0.0002
0 16 21 0.5104 0.0007
0 16 22 -0.0776 -0.0000
0 16 23 -0.1018 0.0002
0 16 24 -0.5775 0.0018
0 17 1 3.0683 0.0013
0 17 2 0.9756 0.0011
0 17 3 1.7227 0.0011
0 17 4 0.9046 0.0018
0 17 5 0.6056 -0.0004
0 17 6 -0.9502 0.0005
0 17 7 0.2036 -0.0012
0 17 8 -1.8841 -0.0005
0 17 9 -0.0942 0.0002
0 17 10 -0.4301 0.0003
0 17 11 -0.8091 0.0016
0 17 12 -0.4527 0.0002
0 17 13 -1.1794 0.0004
0 17 14 -0.9165 -0.0000
0 17 15 -0.0317 -0.0014
0 17 16 -0.3282 -0.0002
0 17 17 0.3863 -0.0014
0 17 18 -0.1850 -0.0008
0 17 19 0.1023 0.0000
0 17 20 0.2523 -0.0013
0 17 21 0.3540 0.0016
0 17 22 0.0460 -0.0006
0 18 0 3.2789 0.0022
0 18 1 0.2341 -0.0001
0 18 2 2.1842 0.0011
0 18 3 0.3082 0.0002
0 18 4 -0.1614 -0.0008
0 18 5 -0.1529 0.0004
0 18 6 -1.3413 -0.0017
0 18 7 -0.6510 -0.0012
0 18 8 -0.2365 -0.0003
0 18 9 -0.2637 -0.0012
0 18 10 0.3796 0.0015
0 18 11 0.2337 0.0002
0 18 12 -0.8555 0.0001
0 18 13 0.3329 0.0007
0 18 14 -0.6811 -0.0022
0 18 15 0.2130 -0.0002
0 18 16 0.5611 -0.0020
0 18 17 -0.4922 -0.0015
0 18 18 0.4334 -0.0011
0 18 19 -0.0560 -0.0017
0 19 1 1.7482 0.0017
0 19 2 -0.6657 -0.0021
0 19 3 0.2482 -0.0008
0 19 4 -0.5101 -0.0014
0 19 5 -0.3007 -0.0023
0 19 6 0.0822 -0.0006
0 19 7 0.4425 -0.0007
0 19 8 0.1257 -0.0004
0 19 9 1.2989 0.0010
0 19 10 -0.0935 -0.0003
0 19 11 0.7145 -0.0007
0 19 12 0.2449 -0.0006
0 19 13 -0.6586 -0.0028
0 19 14 0.8776 -0.0009
0 19 15 -0.8769 -0.0017
0 20 0 0.5043 -0.0003
0 20 1 -0.8469 -0.0019
0 20 2 -0.0308 -0.0006
0 20 3 -1.5116 -0.0025
0 20 4 0.0275 -0.0007
0 20 5 -0.6599 0.0000
0 20 6 0.8327 -0.0004
0 20 7 0.4269 0.0013
0 20 8 1.0543 0.0004
0 20 9 0.6687 0.0006
0 20 10 1.0724 -0.0000
1 0 4 2.9139 -0.0105
1 0 6 -17.8735 -0.0197
1 0 8 -7.9882 0.0021
1 0 10 -1.7989 0.0119
1 0 12 2.0728 0.0074
1 0 14 4.1860 -0.0004
1 0 16 -0.8844 -0.0130
1 0 18 -1.2858 -0.0040
1 0 20 -0.9868 0.0076
1 0 22 -0.7683 0.0020
1 0 24 0.1709 0.0008
1 0 26 -0.0952 0.0017
1 0 28 0.3920 -0.0016
1 0 30 0.9627 -0.0033
1 0 32 0.7651 0.0005
1 0 34 0.2524 0.0042
1 0 36 0.4107 0.0025
1 0 38 0.2162 0.0000
1 1 3 4.2685 0.0039
1 1 4 -78.8698 -0.0300
1 1 5 -27.0863 -0.0131
1 1 6 -27.6579 -0.0112
1 1 7 -20.1529 -0.0085
1 1 8 1.2501 0.0138
1 1 9 -1.1821 0.0081
1 1 10 -0.9471 0.0261
1 1 11 -0.0048 0.0086
1 1 12 -1.0027 0.0159
1 1 13 1.9259 0.0054
1 1 14 -0.9720 -0.0088
1 1 15 1.4727 0.0004
1 1 16 -3.5895 -0.0058
1 1 17 -1.3783 -0.0084
1 1 18 -2.2145 0.0059
1 1 19 -1.0957 -0.0030
1 1 20 0.2034 0.0004
1 1 21 0.3617 0.0044
1 1 22 0.2598 -0.0013
1 1 23 1.2319 0.0033
1 1 24 -0.8440 0.0029
1 1 25 0.3396 -0.0021
1 1 26 -0.5965 -0.0020
1 1 27 0.8028 -0.0026
1 1 28 0.0396 -0.0074
1 1 29 0.6880 0.0004
1 1 30 0.2147 -0.0020
1 1 31 0.0830 -0.0004
1 1 32 0.4549 0.0019
1 1 33 0.7309 0.0007
1 1 34 -0.1319 0.0006
1 1 35 0.4917 0.0004
1 1 36 -0.8826 -0.0001
1 1 37 -0.3114 -0.0011
1 1 38 0.0654 0.0012
1 2 0 -3.5130 0.0123
1 2 1 -45.5056 -0.0190
1 2 2 -13.2555 -0.0049
1 2 3 -65.3134 -0.0244
1 2 4 -13.8967 -0.0040
1 2 5 -56.8621 -0.0184
1 2 6 -14.8691 -0.0064
1 2 7 -27.9433 0.0069
1 2 8 -6.8412 -0.0001
1 2 9 -11.6326 0.0182
1 2 10 -4.9457 0.0086
1 2 11 -4.5432 0.0094
1 2 12 -4.5380 0.0004
1 2 13 -2.0405 -0.0065
1 2 14 -1.0601 0.0005
1 2 15 -3.0874 -0.0088
1 2 16 0.2984 -0.0002
1 2 17 -0.7899 0.0044
1 2 18 0.8444 -0.0065
1 2 19 0.2008 0.0049
1 2 20 0.3693 -0.0021
1 2 21 0.4081 -0.0020
1 2 22 0.4979 0.0042
1 2 23 0.6034 -0.0005
1 2 24 -0.1971 0.0015
1 2 25 -0.5277 0.0022
1 2 26 0.0317 -0.0032
1 2 27 -0.6192 -0.0021
1 2 28 0.8021 -0.0003
1 2 29 -0.0681 -0.0038
1 2 30 -0.1409 0.0012
1 2 31 -0.0981 0.0013
1 2 32 0.2799 -0.0000
1 2 33 -0.0180 0.0018
1 2 34 0.4145 -0.0007
1 2 35 0.3651 -0.0010
1 2 36 -0.5912 -0.0013
1 2 37 -0.0039 -0.0008
1 2 38 -0.4751 0.0002
1 3 0 -4.7772 -0.0167
1 3 1 -32.6308 -0.0134
1 3 2 -12.5156 -0.0003
1 3 3 -6.8256 -0.0148
1 3 4 -26.6171 -0.0045
1 3 5 20.0192 -0.0010
1 3 6 -21.0362 -0.0053
1 3 7 12.8001 0.0054
1 3 8 -9.0356 0.0075
1 3 9 -6.6971 0.0054
1 3 10 -4.9886 0.0026
1 3 11 -10.4784 -0.0078
1 3 12 -0.1627 -0.0052
1 3 13 -4.3206 -0.0120
1 3 14 0.1415 -0.0059
1 3 15 -1.5762 0.0001
1 3 16 0.3501 -0.0025
1 3 17 1.7362 0.0019
1 3 18 2.3536 0.0035
1 3 19 2.1085 -0.0001
1 3 20 2.3355 0.0032
1 3 21 -0.9573 0.0008
1 3 22 1.1994 -0.0017
1 3 23 -2.0719 0.0008
1 3 24 -0.1097 -0.0008
1 3 25 -1.6532 -0.0016
1 3 26 -0.3225 0.0033
1 3 27 -0.3273 -0.0014
1 3 28 -1.0497 -0.0000
1 3 29 0.3957 0.0028
1 3 30 -1.3141 -0.0017
1 3 31 0.5994 0.0015
1 3 32 -0.7491 0.0002
1 3 33 -0.2251 -0.0015
1 3 34 -0.3206 -0.0008
1 3 35 -1.2028 -0.0011
1 3 36 0.3833 -0.0006
1 3 37 -0.3469 0.0014
1 3 38 0.3887 -0.0002
1 4 0 -13.3644 -0.0032
1 4 1 -7.7651 0.0007
1 4 2 -11.2374 -0.0094
1 4 3 -4.8892 0.0141
1 4 4 2.3705 -0.0073
1 4 5 -1.9405 -0.0034
1 4 6 14.3451 0.0063
1 4 7 6.2114 -0.0038
1 4 8 9.6010 0.0068
1 4 9 2.8709 0.0002
1 4 10 -2.0625 -0.0061
1 4 11 2.4301 -0.0029
1 4 12 -3.6514 -0.0096
1 4 13 5.2870 0.0001
1 4 14 -0.8005 0.0018
1 4 15 3.0295 -0.0011
1 4 16 0.6986 0.0056
1 4 17 1.1024 -0.0012
1 4 18 1.3231 0.0016
1 4 19 0.6481 0.0015
1 4 20 0.9163 -0.0007
1 4 21 0.6878 0.0011
1 4 22 0.3154 -0.0010
1 4 23 -0.3429 -0.0003
1 4 24 -0.9895 0.0002
1 4 25 0.0380 0.0005
1 4 26 -0.6906 -0.0021
1 4 27 0.5594 0.0009
1 4 28 0.3356 0.0006
1 4 29 -0.2969 -0.0008
1 4 30 0.0069 0.0038
1 4 31 -0.1670 -0.0006
1 4 32 0.1872 -0.0006
1 4 33 -0.4345 -0.0003
1 4 34 0.4153 -0.0023
1 4 35 -0.1209 0.0003
1 4 36 -0.1716 -0.0004
1 4 37 1.0678 0.0002
1 5 0 -17.7405 -0.0113
1 5 1 0.5533 0.0048
1 5 2 2.1448 0.0133
1 5 3 -7.4810 -0.0050
1 5 4 7.9215 0.0129
1 5 5 -6.1360 -0.0017
1 5 6 1.6978 -0.0004
1 5 7 1.8323 0.0046
1 5 8 -4.4428 -0.0051
1 5 9 3.6918 -0.0016
1 5 10 -0.5393 -0.0051
1 5 11 2.2607 -0.0027
1 5 12 5.4893 0.0018
1 5 13 1.4189 0.0037
1 5 14 3.3515 0.0034
1 5 15 1.4898 0.0051
1 5 16 1.4386 0.0010
1 5 17 1.9398 0.0011
1 5 18 -0.6526 0.0005
1 5 19 1.1096 -0.0013
1 5 20 -1.8934 -0.0016
1 5 21 0.7101 -0.0021
1 5 22 -0.6242 0.0002
1 5 23 0.5633 0.0007
1 5 24 -0.2182 0.0007
1 5 25 -0.0272 0.0012
1 5 26 0.4825 -0.0003
1 5 27 -0.2217 -0.0010
1 5 28 0.8993 0.0003
1 5 29 -0.6865 0.0013
1 5 30 0.5546 -0.0005
1 5 31 -0.4062 0.0008
1 5 32 -0.2374 -0.0001
1 5 33 1.2529 -0.0011
1 5 34 0.2078 0.0014
1 5 35 1.5629 -0.0009
1 5 36 1.4669 0.0008
1 5 37 0.0652 -0.0004
1 6 0 4.4126 0.0109
1 6 1 -4.7780 0.0074
1 6 2 -1.7983 0.0029
1 6 3 -0.2817 0.0146
1 6 4 0.0537 -0.0066
1 6 5 0.2157 0.0061
1 6 6 -1.1219 -0.0008
1 6 7 -4.4783 -0.0050
1 6 8 -4.7873 0.0017
1 6 9 -5.7720 -0.0064
1 6 10 -0.1284 0.0008
1 6 11 0.9260 0.0020
1 6 12 4.6032 0.0016
1 6 13 1.4917 0.0059
1 6 14 2.4060 0.0020
1 6 15 -1.2544 0.0013
1 6 16 0.5454 -0.0003
1 6 17 -0.5643 -0.0005
1 6 18 0.6060 -0.0027
1 6 19 0.0111 -0.0023
1 6 20 -0.2155 -0.0009
1 6 21 0.3604 -0.0012
1 6 22 -0.3284 0.0006
1 6 23 -0.5946 0.0009
1 6 24 0.7139 0.0003
1 6 25 -0.7689 -0.0005
1 6 26 0.4152 -0.0002
1 6 27 -0.5179 0.0005
1 6 28 -0.6916 0.0002
1 6 29 -0.7974 -0.0003
1 6 30 -0.5557 0.0001
1 6 31 -0.0598 -0.0014
1 6 32 -0.0142 -0.0001
1 6 33 0.1920 0.0006
1 6 34 0.2053 0.0002
1 6 35 -0.3262 0.0009
1 6 36 0.1061 0.0003
1 6 37 -0.2745 -0.0001
1 7 0 -5.2211 0.0041
1 7 1 1.7578 0.0108
1 7 2 -8.2103 0.0093
1 7 3 2.6881 -0.0024
1 7 4 -6.7533 0.0055
1 7 5 -0.5992 -0.0087
1 7 6 -0.1496 -0.0046
1 7 7 -4.6641 -0.0013
1 7 8 0.7191 -0.0053
1 7 9 -2.0271 0.0049
1 7 10 -1.1403 0.0020
1 7 11 1.7788 0.0032
1 7 12 -1.9033 0.0061
1 7 13 2.2773 0.0004
1 7 14 -3.2546 0.0018
1 7 15 0.9072 0.0003
1 7 16 -2.3034 -0.0024
1 7 17 -0.8027 -0.0030
1 7 18 -0.7081 -0.0022
1 7 19 0.0446 -0.0023
1 7 20 0.9468 -0.0012
1 7 21 1.3772 0.0015
1 7 22 0.8014 0.0007
1 7 23 1.2946 0.0000
1 7 24 -0.8133 0.0005
1 7 25 1.4002 -0.0004
1 7 26 -1.0444 -0.0001
1 7 27 0.6928 0.0007
1 7 28 -0.8116 -0.0008
1 7 29 -0.6448 0.0002
1 7 30 0.5874 -0.0015
1 7 31 -0.8909 -0.0002
1 7 32 1.1968 -0.0002
1 7 33 -0.4724 -0.0000
1 7 34 -0.7733 0.0003
1 7 35 -0.5376 -0.0000
1 7 36 -1.9633 0.0006
1 8 0 -1.1910 0.0058
1 8 1 -5.0115 0.0008
1 8 2 2.0552 0.0009
1 8 3 -0.5377 0.0013
1 8 4 0.6659 -0.0081
1 8 5 -1.0419 -0.0022
1 8 6 -2.8280 -0.0054
1 8 7 1.1367 -0.0027
1 8 8 -0.4643 0.0034
1 8 9 2.4744 0.0000
1 8 10 0.7666 0.0054
1 8 11 0.0579 0.0022
1 8 12 -1.6553 0.0013
1 8 13 -3.7725 0.0008
1 8 14 -0.4535 -0.0008
1 8 15 -3.3751 -0.0039
1 8 16 1.0973 -0.0021
1 8 17 -0.8586 -0.0025
1 8 18 1.4139 -0.0022
1 8 19 -0.1855 0.0015
1 8 20 2.1066 0.0013
1 8 21 0.7551 0.0012
1 8 22 1.2082 0.0017
1 8 23 0.4505 0.0006
1 8 24 0.6931 0.0003
1 8 25 -1.0255 0.0006
1 8 26 0.7922 0.0002
1 8 27 -0.8374 -0.0005
1 8 28 -0.1166 0.0004
1 8 29 0.9062 -0.0008
1 8 30 -1.0719 0.0007
1 8 31 0.8297 0.0005
1 8 32 -1.3638 -0.0001
1 8 33 -0.7239 0.0006
1 8 34 -1.0436 -0.0005
1 8 35 -0.6412 0.0009
1 9 0 -6.1575 -0.0004
1 9 1 -2.3502 -0.0022
1 9 2 1.3927 -0.0039
1 9 3 0.1673 -0.0054
1 9 4 0.8243 -0.0052
1 9 5 1.1074 -0.0032
1 9 6 1.6004 -0.0006
1 9 7 -0.6086 0.0031
1 9 8 3.8757 0.0023
1 9 9 -1.1651 0.0047
1 9 10 3.0173 0.0003
1 9 11 -1.7490 0.0019
1 9 12 1.4383 -0.0009
1 9 13 -1.1420 -0.0011
1 9 14 -1.5911 -0.0028
1 9 15 0.6318 -0.0013
1 9 16 -1.6010 -0.0024
1 9 17 1.1600 -0.0004
1 9 18 0.9140 0.0020
1 9 19 1.2914 0.0007
1 9 20 1.0367 0.0023
1 9 21 0.3395 0.0017
1 9 22 -0.0063 -0.0000
1 9 23 -0.4444 0.0009
1 9 24 -0.0369 -0.0002
1 9 25 0.1077 -0.0011
1 9 26 -0.3025 -0.0002
1 9 27 0.5310 -0.0011
1 9 28 -0.6641 -0.0006
1 9 29 0.2309 0.0012
1 9 30 -0.3195 0.0002
1 9 31 -1.3292 0.0007
1 9 32 -0.7685 0.0012
1 9 33 -2.3863 -0.0005
1 9 34 -0.7531 0.0013
1 10 0 0.0130 -0.0043
1 10 1 1.7945 -0.0020
1 10 2 -2.1922 -0.0034
1 10 3 0.5173 -0.0015
1 10 4 -2.3987 -0.0003
1 10 5 0.0824 -0.0014
1 10 6 -1.3834 0.0039
1 10 7 4.1046 0.0008
1 10 8 -2.5416 0.0045
1 10 9 1.3443 0.0014
1 10 10 -2.3844 0.0018
1 10 11 -0.1951 -0.0002
1 10 12 -0.2060 -0.0015
1 10 13 1.1257 -0.0016
1 10 14 1.1736 -0.0010
1 10 15 -0.2508 -0.0001
1 10 16 0.3156 0.0018
1 10 17 -0.0840 0.0024
1 10 18 -0.5108 0.0015
1 10 19 0.6940 0.0020
1 10 20 -0.2760 -0.0000
1 10 21 -0.1177 -0.0001
1 10 22 -0.5779 -0.0005
1 10 23 0.2606 -0.0016
1 10 24 -0.4556 -0.0011
1 10 25 1.5173 -0.0008
1 10 26 0.7368 -0.0012
1 10 27 0.5370 0.0008
1 10 28 1.2695 0.0005
1 10 29 -0.7153 0.0003
1 10 30 -0.1030 0.0008
1 10 31 -0.4606 0.0002
1 10 32 -0.8874 -0.0007
1 10 33 -0.2229 0.0013
1 11 0 -0.8380 -0.0029
1 11 1 1.6122 -0.0026
1 11 2 1.4792 0.0041
1 11 3 -2.4216 0.0004
1 11 4 -0.7197 0.0037
1 11 5 -1.8385 0.0041
1 11 6 0.2138 -0.0004
1 11 7 -0.9811 0.0044
1 11 8 0.5285 -0.0010
1 11 9 -0.8891 0.0007
1 11 10 -1.4438 -0.0006
1 11 11 0.8088 -0.0030
1 11 12 -0.6503 -0.0010
1 11 13 0.4331 -0.0014
1 11 14 0.0566 0.0004
1 11 15 -0.2438 0.0019
1 11 16 0.2417 0.0024
1 11 17 -0.1794 0.0008
1 11 18 0.0512 0.0016
1 11 19 -0.7107 -0.0008
1 11 20 -0.3406 -0.0001
1 11 21 -1.1592 -0.0014
1 11 22 -0.0119 -0.0015
1 11 23 -0.8871 -0.0011
1 11 24 0.5430 -0.0016
1 11 25 -0.6468 -0.0000
1 11 26 0.8773 0.0013
1 11 27 -0.3423 -0.0000
1 11 28 0.4307 0.0022
1 11 29 0.0618 0.0002
1 11 30 -0.2409 0.0001
1 11 31 0.1754 0.0002
1 11 32 -0.4347 -0.0001
1 12 0 2.8629 0.0001
1 12 1 -3.9108 0.0034
1 12 2 0.5464 0.0007
1 12 3 -1.3714 0.0050
1 12 4 -0.3240 0.0009
1 12 5 -0.5160 0.0005
1 12 6 0.8387 0.0020
1 12 7 -0.1918 -0.0018
1 12 8 -0.3743 0.0005
1 12 9 0.5052 -0.0020
1 12 10 1.2525 -0.0031
1 12 11 1.4924 -0.0010
1 12 12 1.5968 -0.0021
1 12 13 0.1081 0.0009
1 12 14 -0.5370 0.0022
1 12 15 -0.5638 0.0018
1 12 16 -0.6392 0.0004
1 12 17 0.4614 0.0014
1 12 18 -0.2123 -0.0024
1 12 19 -0.0415 -0.0004
1 12 20 -0.3291 -0.0014
1 12 21 -0.8093 -0.0017
1 12 22 -0.3786 -0.0004
1 12 23 -0.6503 -0.0009
1 12 24 -0.6783 0.0009
1 12 25 0.0731 0.0006
1 12 26 -1.5492 0.0003
1 12 27 0.1891 0.0011
1 12 28 -1.2216 -0.0007
1 12 29 0.1810 0.0001
1 12 30 -0.2468 0.0004
1 12 31 0.4005 -0.0008
1 13 0 -3.7214 0.0004
1 13 1 0.5793 0.0013
1 13 2 -2.9435 0.0042
1 13 3 -0.6039 -0.0007
1 13 4 -0.7304 0.0012
1 13 5 0.9145 -0.0007
1 13 6 1.0291 -0.0029
1 13 7 0.2685 -0.0004
1 13 8 1.4779 -0.0036
1 13 9 -0.2160 -0.0017
1 13 10 1.6969 -0.0010
1 13 11 1.1475 -0.0016
1 13 12 0.4448 0.0023
1 13 13 1.1803 0.0013
1 13 14 -0.7364 0.0018
1 13 15 0.8895 0.0014
1 13 16 0.0669 0.0005
1 13 17 0.2722 -0.0021
1 13 18 0.0326 0.0001
1 13 19 0.4717 -0.0021
1 13 20 -0.9764 -0.0013
1 13 21 0.3605 0.0003
1 13 22 -1.0449 -0.0008
1 13 23 -0.5256 0.0017
1 13 24 0.3360 0.0005
1 13 25 -0.6207 0.0010
1 13 26 1.2198 0.0003
1 13 27 -0.4639 -0.0004
1 13 28 0.7718 0.0003
1 13 29 -0.3287 -0.0007
1 13 30 0.9657 0.0005
1 14 0 0.6584 0.0011
1 14 1 -0.3237 0.0012
1 14 2 0.6668 -0.0004
1 14 3 -1.3441 0.0019
1 14 4 1.1703 -0.0016
1 14 5 -0.1093 -0.0021
1 14 6 1.3772 -0.0008
1 14 7 1.4152 -0.0042
1 14 8 0.6887 0.0000
1 14 9 1.5256 -0.0013
1 14 10 1.1705 0.0003
1 14 11 0.2040 0.0025
1 14 12 1.4124 0.0004
1 14 13 -0.4418 0.0024
1 14 14 2.3275 0.0011
1 14 15 0.0745 -0.0001
1 14 16 2.1138 -0.0004
1 14 17 -0.1691 -0.0004
1 14 18 0.4599 -0.0021
1 14 19 -0.6308 -0.0002
1 14 20 -0.5336 -0.0002
1 14 21 -0.7705 -0.0005
1 14 22 -1.2132 0.0021
1 14 23 -0.2892 -0.0009
1 14 24 -0.8858 0.0010
1 14 25 1.0787 -0.0007
1 14 26 -0.5790 -0.0015
1 14 27 1.4140 0.0012
1 14 28 0.0539 -0.0021
1 15 0 0.9675 -0.0013
1 15 1 1.8933 0.0004
1 15 2 0.7475 0.0001
1 15 3 2.6217 -0.0010
1 15 4 0.8590 -0.0004
1 15 5 2.7571 -0.0018
1 15 6 0.4206 -0.0025
1 15 7 0.8575 0.0007
1 15 8 0.5370 -0.0006
1 15 9 -0.1341 0.0028
1 15 10 0.8862 0.0023
1 15 11 0.4734 0.0010
1 15 12 0.4024 0.0021
1 15 13 1.6702 0.0001
1 15 14 0.0954 -0.0001
1 15 15 2.0457 0.0005
1 15 16 -0.2717 -0.0008
1 15 17 0.5071 -0.0008
1 15 18 -0.6505 0.0002
1 15 19 -0.6035 -0.0001
1 15 20 -0.9010 0.0003
1 15 21 -1.1190 0.0015
1 15 22 -0.5292 -0.0014
1 15 23 -0.4888 0.0008
1 15 24 0.7247 -0.0023
1 15 25 -0.2896 -0.0015
1 15 26 1.0569 0.0002
1 16 0 0.5306 -0.0010
1 16 1 1.1141 -0.0001
1 16 2 0.7649 -0.0003
1 16 3 2.4574 -0.0005
1 16 4 2.0880 -0.0001
1 16 5 1.6003 -0.0008
1 16 6 1.2963 0.0011
1 16 7 0.1003 0.0009
1 16 8 -0.6356 0.0027
1 16 9 0.8608 0.0020
1 16 10 -1.0332 0.0010
1 16 11 1.1783 0.0011
1 16 12 -0.0520 -0.0009
1 16 13 0.2794 -0.0002
1 16 14 0.7161 -0.0002
1 16 15 -0.2703 -0.0015
1 16 16 -0.2240 -0.0005
1 16 17 -0.2866 -0.0006
1 16 18 -0.3382 -0.0001
1 16 19 -0.6827 0.0006
1 16 20 -0.1348 0.0008
1 16 21 -0.7120 0.0001
1 16 22 -0.3504 -0.0003
1 16 23 0.5482 -0.0007
1 16 24 0.4146 -0.0009
1 17 0 0.1669 0.0005
1 17 1 -0.1043 -0.0008
1 17 2 1.2424 0.0009
1 17 3 0.0343 0.0012
1 17 4 0.7577 -0.0004
1 17 5 -0.2670 0.0019
1 17 6 -0.3963 0.0003
1 17 7 0.0702 0.0018
1 17 8 0.3177 0.0019
1 17 9 0.7191 0.0003
1 17 10 1.6661 0.0007
1 17 11 0.0405 -0.0017
1 17 12 1.5597 -0.0003
1 17 13 0.1459 -0.0011
1 17 14 0.2209 -0.0013
1 17 15 0.1980 0.0002
1 17 16 -0.4239 -0.0013
1 17 17 -0.4532 0.0000
1 17 18 0.0767 -0.0004
1 17 19 -0.1727 -0.0004
1 17 20 -0.1354 -0.0004
1 17 21 -0.1587 -0.0015
1 17 22 0.0345 0.0002
1 18 0 1.0457 -0.0014
1 18 1 0.1600 0.0005
1 18 2 0.3875 0.0003
1 18 3 0.1621 0.0016
1 18 4 -1.3493 0.0016
1 18 5 -0.3246 -0.0008
1 18 6 -1.3271 0.0010
1 18 7 0.2978 -0.0005
1 18 8 0.6514 -0.0005
1 18 9 0.8522 0.0006
1 18 10 0.6211 -0.0016
1 18 11 1.0141 -0.0002
1 18 12 -0.0875 -0.0012
1 18 13 0.6525 -0.0013
1 18 14 0.6504 0.0004
1 18 15 -0.5425 -0.0015
1 18 16 0.4329 0.0008
1 18 17 -0.2441 -0.0004
1 18 18 -0.2431 -0.0005
1 18 19 0.2461 -0.0007
1 19 0 -0.6976 -0.0005
1 19 1 0.5246 -0.0001
1 19 2 -0.5868 0.0010
1 19 3 -0.9822 0.0003
1 19 4 -0.1857 -0.0006
1 19 5 -1.4019 0.0007
1 19 6 0.9431 -0.0019
1 19 7 -0.3384 0.0005
1 19 8 0.9688 0.0001
1 19 9 0.3963 -0.0011
1 19 10 -0.1036 0.0004
1 19 11 0.0438 -0.0012
1 19 12 0.0088 -0.0009
1 19 13 -0.0968 0.0005
1 19 14 0.1268 -0.0012
1 19 15 0.0027 0.0007
1 20 0 0.3991 -0.0003
1 20 1 -0.5596 0.0005
1 20 2 -0.1163 0.0002
1 20 3 -0.8558 -0.0000
1 20 4 0.2447 -0.0004
1 20 5 0.0861 -0.0015
1 20 6 0.4350 0.0008
1 20 7 0.3391 -0.0005
1 20 8 0.4096 0.0008
1 20 9 -0.4557 0.0012
1 20 10 0.2828 -0.0009
2 0 0 -15.2353 -0.0058
2 0 2 23.1647 -0.0072
2 0 4 5.2118 -0.0010
2 0 6 -7.1971 0.0221
2 0 8 -5.8293 0.0219
2 0 10 0.1483 -0.0011
2 0 12 -0.3384 -0.0035
2 0 14 -1.9160 0.0020
2 0 16 2.5736 0.0106
2 0 18 0.4821 0.0119
2 0 20 -1.9522 -0.0029
2 0 22 0.1789 -0.0062
2 0 24 0.8053 0.0008
2 0 26 -0.4928 0.0005
2 0 28 -0.5748 -0.0020
2 0 30 0.1019 -0.0020
2 0 32 -1.5063 -0.0038
2 0 34 -1.6558 -0.0024
2 0 36 -0.1954 0.0019
2 0 38 0.1256 0.0016
2 1 0 20.6228 0.0167
2 1 1 26.8380 0.0051
2 1 2 -22.8516 -0.0001
2 1 3 20.4365 0.0123
2 1 4 -28.2570 0.0061
2 1 5 9.5493 0.0164
2 1 6 -16.8892 0.0170
2 1 7 1.1361 0.0144
2 1 8 -10.7777 -0.0021
2 1 9 -6.4993 0.0010
2 1 10 -1.2761 -0.0178
2 1 11 -2.6523 -0.0008
2 1 12 3.9356 -0.0086
2 1 13 0.4267 -0.0010
2 1 14 1.8389 0.0097
2 1 15 3.0739 -0.0054
2 1 16 -0.5610 0.0079
2 1 17 3.2069 0.0036
2 1 18 -0.7065 -0.0073
2 1 19 -0.5514 0.0053
2 1 20 0.3524 -0.0099
2 1 21 -1.6571 -0.0003
2 1 22 0.8379 -0.0012
2 1 23 -0.9066 -0.0008
2 1 24 0.4493 0.0010
2 1 25 0.2771 -0.0003
2 1 26 -0.4341 0.0003
2 1 27 -0.0762 -0.0003
2 1 28 -0.6719 0.0042
2 1 29 0.1903 -0.0018
2 1 30 -0.9380 0.0005
2 1 31 0.4925 -0.0009
2 1 32 -1.0761 -0.0023
2 1 33 -1.2897 0.0007
2 1 34 0.1714 0.0006
2 1 35 -1.6455 0.0006
2 1 36 1.0967 -0.0009
2 1 37 -0.2429 -0.0004
2 1 38 0.5588 -0.0013
2 2 0 21.7006 0.0044
2 2 1 25.2197 0.0055
2 2 2 25.8182 0.0184
2 2 3 -16.0868 -0.0056
2 2 5 -20.4850 0.0043
2 2 6 26.5720 0.0100
2 2 7 -8.5668 -0.0024
2 2 8 9.0843 -0.0055
2 2 9 -0.7546 -0.0166
2 2 10 1.6861 -0.0077
2 2 11 -1.4632 -0.0137
2 2 12 2.2842 -0.0021
2 2 13 -1.5116 0.0023
2 2 14 2.4585 -0.0042
2 2 15 1.2401 0.0115
2 2 16 3.6157 -0.0029
2 2 17 -1.1120 -0.0010
2 2 18 1.2341 0.0019
2 2 19 -1.4217 -0.0086
2 2 20 -0.7998 0.0023
2 2 21 0.4254 -0.0001
2 2 22 -1.2628 0.0018
2 2 23 -0.5874 0.0034
2 2 24 -0.5870 -0.0012
2 2 25 -0.9340 -0.0007
2 2 26 -0.1373 0.0004
2 2 27 0.0491 0.0006
2 2 28 -0.8369 0.0004
2 2 29 -0.3992 0.0022
2 2 30 0.2493 -0.0012
2 2 31 -1.0045 -0.0007
2 2 32 0.3080 0.0015
2 2 33 0.3806 -0.0002
2 2 34 -1.3374 0.0007
2 2 35 0.9541 0.0003
2 2 36 -1.1505 -0.0008
2 2 37 0.2805 0.0002
2 2 38 0.1732 -0.0004
2 3 0 27.2463 0.0091
2 3 1 -7.0754 -0.0008
2 3 2 11.9480 -0.0036
2 3 3 18.5271 0.0112
2 3 4 1.0700 -0.0081
2 3 5 30.8786 0.0085
2 3 6 -3.4699 -0.0051
2 3 7 25.7967 -0.0060
2 3 8 -1.4104 -0.0051
2 3 9 19.7421 -0.0131
2 3 10 2.1475 -0.0057
2 3 11 11.2221 -0.0042
2 3 12 -0.9417 -0.0041
2 3 13 -0.1736 0.0056
2 3 14 0.3894 0.0054
2 3 15 -1.6564 0.0011
2 3 16 0.6816 0.0066
2 3 17 0.1074 -0.0016
2 3 18 -2.2641 -0.0012
2 3 19 -0.2678 -0.0003
2 3 20 -1.3808 -0.0007
2 3 21 0.4065 -0.0004
2 3 22 0.0293 0.0008
2 3 23 0.7913 -0.0016
2 3 24 0.7094 -0.0005
2 3 25 0.3147 0.0009
2 3 26 0.8824 -0.0014
2 3 27 -1.0517 0.0029
2 3 28 0.7362 -0.0002
2 3 29 -0.8252 -0.0015
2 3 30 -0.0529 0.0021
2 3 31 0.0714 -0.0013
2 3 32 -0.8626 0.0011
2 3 33 -0.3491 0.0005
2 3 34 -0.0118 -0.0013
2 3 35 -0.3996 -0.0000
2 3 36 1.2283 -0.0010
2 3 37 -0.0073 0.0006
2 4 0 -10.4749 -0.0059
2 4 1 2.8220 0.0038
2 4 2 -8.5215 -0.0014
2 4 3 6.4787 -0.0124
2 4 4 5.8923 0.0008
2 4 5 4.8758 -0.0083
2 4 6 15.9215 -0.0034
2 4 7 -5.0092 0.0026
2 4 8 13.8466 -0.0079
2 4 9 -3.0911 0.0048
2 4 10 7.2173 -0.0041
2 4 11 0.9483 0.0026
2 4 12 1.0594 0.0095
2 4 13 1.8049 0.0020
2 4 14 -2.1849 0.0060
2 4 15 2.4821 0.0039
2 4 16 -2.5016 -0.0053
2 4 17 0.2267 0.0013
2 4 18 -0.6072 -0.0014
2 4 19 -0.1113 -0.0003
2 4 20 1.0145 0.0019
2 4 21 0.5460 -0.0005
2 4 22 0.5723 -0.0005
2 4 23 0.7392 -0.0008
2 4 24 1.3930 -0.0010
2 4 25 0.1898 -0.0000
2 4 26 0.9482 0.0013
2 4 27 0.0359 -0.0007
2 4 28 -0.9042 -0.0000
2 4 29 1.2601 0.0010
2 4 30 -0.0153 -0.0021
2 4 31 0.0898 0.0016
2 4 32 0.6743 -0.0004
2 4 33 -1.1177 -0.0011
2 4 34 0.0805 0.0011
2 4 35 0.7565 -0.0019
2 4 36 0.3097 0.0013
2 4 37 1.9551 -0.0010
2 5 0 9.4983 0.0123
2 5 1 4.4752 -0.0027
2 5 2 6.3277 -0.0082
2 5 3 -0.6679 0.0011
2 5 4 2.1450 -0.0132
2 5 5 0.4932 0.0011
2 5 6 -0.7086 0.0000
2 5 7 0.6698 -0.0022
2 5 8 -1.6691 0.0047
2 5 9 -2.5540 -0.0039
2 5 10 -4.1635 0.0075
2 5 11 -2.5745 0.0022
2 5 12 -4.1676 0.0056
2 5 13 0.5791 0.0055
2 5 14 2.5103 -0.0013
2 5 15 0.1183 -0.0017
2 5 16 3.5607 -0.0026
2 5 17 -1.5258 -0.0023
2 5 18 1.2603 -0.0022
2 5 19 0.0562 0.0011
2 5 20 0.9175 -0.0006
2 5 21 0.8734 0.0012
2 5 22 -0.5121 0.0018
2 5 23 0.7153 0.0004
2 5 24 -1.7014 0.0025
2 5 25 0.6857 -0.0010
2 5 26 -1.1794 -0.0001
2 5 27 -0.9573 0.0000
2 5 28 0.8604 -0.0016
2 5 29 -1.6200 0.0001
2 5 30 0.8179 -0.0004
2 5 31 -0.3403 -0.0009
2 5 32 -0.2265 0.0000
2 5 33 0.8164 -0.0005
2 5 34 0.2456 0.0004
2 5 35 1.1164 0.0006
2 5 36 0.2998 -0.0004
2 5 37 0.3933 0.0001
2 6 0 1.5320 -0.0060
2 6 1 2.6808 0.0004
2 6 2 7.7158 -0.0044
2 6 3 1.7266 -0.0108
2 6 4 4.9453 0.0072
2 6 5 1.8594 -0.0033
2 6 6 -2.3529 0.0045
2 6 7 1.0390 0.0036
2 6 8 -3.9062 -0.0028
2 6 9 -0.1547 0.0063
2 6 10 -0.8987 -0.0032
2 6 11 -3.5976 0.0059
2 6 12 1.6566 -0.0015
2 6 13 -1.8171 -0.0036
2 6 14 1.3709 -0.0011
2 6 15 2.9418 -0.0063
2 6 16 -0.1719 0.0005
2 6 17 2.9410 -0.0020
2 6 18 -0.5161 0.0015
2 6 19 0.7067 0.0004
2 6 20 -0.1368 -0.0003
2 6 21 -0.9030 0.0019
2 6 22 0.0098 -0.0009
2 6 23 -0.3608 0.0010
2 6 24 -0.1169 -0.0013
2 6 25 -0.2097 -0.0006
2 6 26 -0.2216 0.0003
2 6 27 0.1446 -0.0015
2 6 28 -0.4205 0.0018
2 6 29 1.0652 -0.0009
2 6 30 -0.7830 -0.0000
2 6 31 0.2299 0.0007
2 6 32 -0.0405 -0.0013
2 6 33 -0.1576 0.0012
2 6 34 1.1617 -0.0018
2 6 35 -0.1353 -0.0001
2 6 36 0.5211 -0.0006
2 7 0 -4.3258 0.0025
2 7 1 0.4337 -0.0082
2 7 2 -3.2779 -0.0038
2 7 3 2.8791 0.0006
2 7 4 3.2516 -0.0046
2 7 5 3.4374 0.0070
2 7 6 1.1163 0.0027
2 7 7 0.4944 0.0012
2 7 8 -0.9112 0.0058
2 7 9 -2.5060 -0.0024
2 7 10 1.6205 0.0016
2 7 11 0.2252 -0.0045
2 7 12 0.7268 -0.0048
2 7 13 2.3229 -0.0042
2 7 14 -0.4735 -0.0051
2 7 15 -0.0067 -0.0005
2 7 16 0.2579 -0.0016
2 7 17 -0.3635 0.0028
2 7 18 1.1433 0.0007
2 7 19 0.3454 0.0024
2 7 20 0.7434 0.0026
2 7 21 -0.5758 -0.0001
2 7 22 0.8425 0.0000
2 7 23 -0.5260 -0.0015
2 7 24 0.7475 -0.0024
2 7 25 0.7927 -0.0006
2 7 26 -0.6839 -0.0008
2 7 27 0.8847 0.0009
2 7 28 0.3006 0.0005
2 7 29 0.1554 0.0006
2 7 30 1.5380 0.0012
2 7 31 0.5358 0.0007
2 7 32 0.6617 0.0005
2 7 33 0.4331 -0.0005
2 7 34 -0.1904 -0.0006
2 7 35 -0.3177 -0.0016
2 7 36 -0.0888 -0.0007
2 8 0 -0.4471 -0.0020
2 8 1 0.5444 -0.0002
2 8 2 0.3209 -0.0020
2 8 3 1.9249 -0.0020
2 8 4 0.4626 0.0021
2 8 5 1.9926 -0.0005
2 8 6 2.8241 0.0013
2 8 7 -0.2896 0.0042
2 8 8 0.9907 -0.0020
2 8 9 1.4215 0.0004
2 8 10 -2.1829 -0.0039
2 8 11 1.9512 -0.0063
2 8 12 0.3733 -0.0032
2 8 13 -0.3047 -0.0039
2 8 14 2.1788 -0.0008
2 8 15 -1.3971 0.0012
2 8 16 0.6059 0.0021
2 8 17 -1.2312 0.0009
2 8 18 -0.1798 0.0043
2 8 19 -0.0581 0.0004
2 8 20 0.1668 0.0015
2 8 21 0.3619 -0.0002
2 8 22 0.1767 -0.0016
2 8 23 0.1048 -0.0010
2 8 24 -0.1313 -0.0012
2 8 25 -0.5027 0.0002
2 8 26 0.1448 -0.0001
2 8 27 -0.3323 0.0006
2 8 28 -0.1494 0.0005
2 8 29 0.6243 0.0008
2 8 30 -0.7684 0.0012
2 8 31 0.6759 -0.0000
2 8 32 -0.8367 0.0012
2 8 33 -0.0250 -0.0009
2 8 34 -0.7738 0.0001
2 8 35 -0.5077 0.0008
2 9 0 1.6641 -0.0013
2 9 1 1.8865 -0.0004
2 9 2 0.2637 -0.0014
2 9 3 2.0923 0.0005
2 9 4 1.1935 0.0008
2 9 5 -2.1496 0.0026
2 9 6 0.6158 0.0033
2 9 7 -0.9823 -0.0010
2 9 8 -0.3863 0.0004
2 9 9 0.7599 -0.0050
2 9 10 1.1169 -0.0042
2 9 11 -0.4843 -0.0007
2 9 12 0.1476 -0.0026
2 9 13 -0.2573 0.0031
2 9 14 -0.3173 0.0023
2 9 15 1.3174 0.0018
2 9 16 0.2419 0.0026
2 9 17 1.4758 0.0029
2 9 18 -0.3921 -0.0007
2 9 19 0.8468 0.0015
2 9 20 -1.2284 -0.0018
2 9 21 0.7748 -0.0026
2 9 22 -0.7328 -0.0004
2 9 23 -0.6281 -0.0025
2 9 24 0.2924 0.0004
2 9 25 -1.3653 -0.0004
2 9 26 0.1346 0.0001
2 9 27 0.3324 0.0012
2 9 28 0.1834 0.0008
2 9 29 0.1406 0.0012
2 9 30 0.1280 0.0009
2 9 31 -1.9998 0.0002
2 9 32 -0.5100 -0.0007
2 9 33 -2.0285 0.0009
2 9 34 -0.4430 0.0000
2 10 0 1.7816 0.0016
2 10 1 -0.4072 -0.0003
2 10 2 2.3845 0.0007
2 10 3 -1.1703 -0.0002
2 10 4 -0.3867 0.0023
2 10 5 1.5793 0.0028
2 10 6 -3.8212 0.0017
2 10 7 -0.9712 0.0008
2 10 8 -2.2266 -0.0034
2 10 9 -1.5298 -0.0021
2 10 10 0.0466 -0.0021
2 10 11 0.4886 -0.0016
2 10 12 -0.4897 0.0041
2 10 13 0.8594 0.0012
2 10 14 -0.9942 0.0034
2 10 15 0.5544 0.0032
2 10 16 0.8536 0.0004
2 10 17 -0.4178 0.0004
2 10 18 2.2518 -0.0002
2 10 19 -0.7429 -0.0023
2 10 20 1.2061 -0.0015
2 10 21 -0.5673 -0.0004
2 10 22 -0.2878 -0.0016
2 10 23 0.0784 0.0008
2 10 24 -1.2005 -0.0005
2 10 25 0.2617 0.0002
2 10 26 -1.0403 0.0011
2 10 27 -0.3095 0.0007
2 10 28 -0.4325 0.0010
2 10 29 -0.5884 0.0009
2 10 30 -0.5000 -0.0007
2 10 31 -0.3947 0.0003
2 10 32 -1.0842 0.0006
2 10 33 0.4545 -0.0002
2 11 0 1.8289 0.0039
2 11 1 -1.2655 0.0030
2 11 2 -0.5033 -0.0009
2 11 3 0.0770 0.0024
2 11 4 0.7242 -0.0003
2 11 5 0.2077 -0.0008
2 11 6 1.1936 0.0006
2 11 7 -1.1417 -0.0031
2 11 8 -0.2309 -0.0004
2 11 9 -0.6021 -0.0015
2 11 10 0.0519 -0.0004
2 11 11 0.4055 0.0030
2 11 12 0.1332 -0.0005
2 11 13 0.9419 0.0035
2 11 14 0.2598 0.0007
2 11 15 0.5778 -0.0013
2 11 16 -1.0455 0.0009
2 11 17 0.6201 -0.0028
2 11 18 -1.7164 -0.0011
2 11 19 0.6319 -0.0003
2 11 20 -0.5282 -0.0009
2 11 21 -0.0993 0.0005
2 11 22 0.0589 0.0006
2 11 23 -0.8809 -0.0006
2 11 24 0.4827 0.0013
2 11 25 -1.6188 0.0000
2 11 26 0.3735 0.0010
2 11 27 -2.0244 0.0007
2 11 28 -0.9835 -0.0002
2 11 29 -1.4806 -0.0011
2 11 30 -2.0595 -0.0001
2 11 31 -0.3583 -0.0006
2 11 32 -0.6470 0.0007
2 12 0 -2.3401 0.0014
2 12 1 -1.1650 0.0004
2 12 2 -0.9793 0.0017
2 12 3 -0.9014 -0.0039
2 12 4 1.5064 -0.0009
2 12 5 -0.4173 -0.0005
2 12 6 0.1644 -0.0038
2 12 7 0.2948 0.0017
2 12 8 0.4159 -0.0019
2 12 9 2.0532 0.0007
2 12 10 0.5718 0.0021
2 12 11 0.2363 -0.0000
2 12 12 0.4450 0.0035
2 12 13 -1.5576 -0.0005
2 12 14 0.5302 -0.0012
2 12 15 -0.2354 -0.0009
2 12 16 -0.3909 -0.0044
2 12 17 0.1135 -0.0007
2 12 18 -0.1477 -0.0008
2 12 19 -0.1997 0.0001
2 12 20 0.4021 0.0021
2 12 21 0.3829 0.0004
2 12 22 -0.3671 0.0005
2 12 23 1.1963 0.0012
2 12 24 -1.3326 -0.0013
2 12 25 0.6437 0.0009
2 12 26 -0.9148 -0.0006
2 12 27 0.0545 -0.0014
2 12 28 -0.3241 -0.0005
2 12 29 -0.3469 -0.0010
2 12 30 -0.1425 -0.0002
2 12 31 -1.3616 0.0007
2 13 0 -2.2045 0.0027
2 13 1 0.3214 -0.0027
2 13 2 -0.7108 -0.0036
2 13 3 1.6821 -0.0012
2 13 4 -0.1023 -0.0040
2 13 5 -0.8855 -0.0004
2 13 6 -0.6741 0.0014
2 13 7 -1.3119 -0.0013
2 13 8 1.1055 0.0023
2 13 9 0.3966 -0.0004
2 13 10 2.0229 0.0003
2 13 11 -0.6635 0.0014
2 13 12 0.3502 -0.0009
2 13 13 -1.0854 -0.0008
2 13 14 -0.3539 -0.0015
2 13 15 -1.0744 -0.0031
2 13 16 0.1890 -0.0006
2 13 17 -0.7650 -0.0001
2 13 18 0.7131 0.0013
2 13 19 -0.0807 0.0021
2 13 20 0.3394 0.0012
2 13 21 0.1450 0.0015
2 13 22 0.4277 0.0002
2 13 23 -0.1518 -0.0002
2 13 24 0.5796 0.0002
2 13 25 -0.2286 -0.0014
2 13 26 -0.1129 -0.0016
2 13 27 0.4623 0.0001
2 13 28 0.4092 -0.0023
2 13 29 0.5683 0.0017
2 14 0 1.4406 -0.0036
2 14 1 0.7908 -0.0014
2 14 2 1.4363 -0.0034
2 14 3 2.1177 -0.0040
2 14 4 -0.5329 0.0013
2 14 5 1.0895 -0.0010
2 14 6 -1.1677 0.0017
2 14 7 0.8482 0.0024
2 14 8 0.1455 -0.0007
2 14 9 0.8785 0.0015
2 14 10 -1.0978 -0.0005
2 14 11 1.0068 -0.0016
2 14 12 -1.2969 -0.0005
2 14 13 1.0683 -0.0023
2 14 14 0.0810 -0.0020
2 14 15 -0.3954 0.0003
2 14 16 0.1290 0.0006
2 14 17 -0.4974 0.0020
2 14 18 -0.7733 0.0029
2 14 19 0.3036 0.0022
2 14 20 -1.1282 0.0012
2 14 21 -0.2883 0.0004
2 14 22 -0.2112 -0.0002
2 14 23 0.1560 -0.0017
2 14 24 -0.1555 -0.0013
2 14 25 0.9528 -0.0014
2 14 26 0.3637 0.0001
2 14 27 0.4580 -0.0010
2 14 28 0.6291 0.0026
2 15 0 0.9755 -0.0003
2 15 1 2.0910 -0.0015
2 15 2 1.3889 -0.0013
2 15 3 0.2587 0.0003
2 15 4 0.7979 -0.0010
2 15 5 -0.2069 0.0020
2 15 6 0.8812 0.0014
2 15 7 0.9041 0.0009
2 15 8 0.6058 0.0022
2 15 9 0.0281 -0.0008
2 15 10 -0.5066 -0.0009
2 15 11 -0.4264 -0.0002
2 15 12 -0.1356 -0.0030
2 15 13 0.4368 0.0001
2 15 14 -0.2373 0.0005
2 15 15 0.6111 0.0000
2 15 16 -1.0702 0.0028
2 15 17 0.6521 0.0022
2 15 18 -0.2623 0.0012
2 15 19 -0.5168 0.0021
2 15 20 1.0606 0.0003
2 15 21 -0.5928 -0.0002
2 15 22 1.5779 -0.0015
2 15 23 -0.0159 -0.0007
2 15 24 1.6889 -0.0014
2 15 25 0.0624 0.0010
2 15 26 1.4961 0.0009
2 16 0 1.4495 0.0002
2 16 1 -0.4843 0.0007
2 16 2 1.1996 0.0009
2 16 3 -0.5788 0.0008
2 16 4 -0.3397 0.0013
2 16 5 0.2500 0.0018
2 16 6 -0.2535 0.0014
2 16 7 0.1910 0.0012
2 16 8 0.6043 -0.0007
2 16 9 -0.2137 -0.0012
2 16 10 1.3223 -0.0016
2 16 11 0.3683 -0.0021
2 16 12 1.3692 0.0009
2 16 13 0.4215 0.0002
2 16 14 0.0885 0.0009
2 16 15 -0.5158 0.0027
2 16 16 0.6283 0.0004
2 16 17 -0.8799 0.0008
2 16 18 0.8071 0.0019
2 16 19 0.3612 -0.0017
2 16 20 -0.2920 0.0005
2 16 21 1.9564 -0.0020
2 16 22 0.2849 -0.0007
2 16 23 1.7532 -0.0007
2 16 24 0.1759 0.0016
2 17 0 -0.2026 0.0005
2 17 1 0.7662 0.0009
2 17 2 -0.8789 0.0001
2 17 3 0.2914 0.0003
2 17 4 -0.0907 0.0014
2 17 5 -0.9473 0.0009
2 17 6 -0.1882 0.0016
2 17 7 -0.4421 -0.0005
2 17 8 -0.5446 -0.0019
2 17 9 0.8730 -0.0024
2 17 10 0.5955 -0.0020
2 17 11 1.2496 -0.0002
2 17 12 1.2304 0.0008
2 17 13 0.0085 0.0019
2 17 14 0.8799 0.0017
2 17 15 -0.2794 -0.0000
2 17 16 0.6187 0.0008
2 17 17 0.7798 -0.0004
2 17 18 0.2539 -0.0014
2 17 19 0.3858 -0.0001
2 17 20 0.7308 -0.0024
2 17 21 0.2843 -0.0007
2 18 0 0.3486 0.0023
2 18 1 0.0534 -0.0003
2 18 2 0.8053 0.0011
2 18 3 -0.3556 -0.0010
2 18 4 0.3566 -0.0006
2 18 5 -0.3311 0.0005
2 18 6 -0.0477 -0.0023
2 18 7 -0.1339 -0.0004
2 18 8 0.4111 -0.0026
2 18 9 -0.1927 -0.0013
2 18 10 0.7786 0.0001
2 18 11 -0.2845 0.0006
2 18 12 0.1047 0.0019
2 18 13 0.3968 0.0008
2 18 14 -0.8434 0.0004
2 18 15 1.4102 0.0001
2 18 16 0.0205 -0.0010
2 18 17 0.7073 -0.0006
2 18 18 0.8592 -0.0006
2 19 0 0.1655 0.0002
2 19 1 0.3810 0.0014
2 19 2 0.2474 -0.0019
2 19 3 0.4659 0.0006
2 19 4 0.0664 -0.0015
2 19 5 0.6885 -0.0021
2 19 6 0.5803 0.0002
2 19 7 1.0531 -0.0029
2 19 8 0.6555 0.0007
2 19 9 1.0011 0.0006
2 19 10 -0.2812 0.0011
2 19 11 1.0568 0.0029
2 19 12 -0.5059 0.0003
2 19 13 0.5018 0.0011
2 19 14 0.7779 -0.0010
2 19 15 0.1058 -0.0000
2 20 0 0.6344 -0.0006
2 20 1 0.0918 -0.0004
2 20 2 0.7618 -0.0003
2 20 3 0.5776 -0.0025
2 20 4 0.6507 0.0001
2 20 5 0.5249 -0.0004
2 20 6 1.1215 -0.0002
2 20 7 0.2871 0.0021
2 20 8 0.7493 0.0008
2 20 9 0.3447 0.0016
3 0 0 59.6033 0.0803
3 0 2 50.6336 0.0634
3 0 4 23.2957 0.0246
3 0 6 1.6353 0.0063
3 0 8 -0.6219 -0.0029
3 0 10 -4.8942 -0.0006
3 0 12 -5.8403 0.0065
3 0 14 2.6367 0.0042
3 0 16 2.6842 -0.0055
3 0 18 -0.1885 -0.0062
3 0 20 -0.5937 0.0014
3 0 22 -0.3874 -0.0003
3 0 24 -0.2857 -0.0049
3 0 26 -0.6349 -0.0032
3 0 28 0.3577 0.0030
3 0 30 0.1330 0.0052
3 0 32 -0.5775 0.0019
3 0 34 -0.1279 0.0005
3 0 36 0.6601 -0.0009
3 1 0 37.1523 -0.0058
3 1 1 43.9498 0.0476
3 1 2 21.2175 -0.0055
3 1 3 43.8176 0.0199
3 1 4 -7.1764 0.0168
3 1 5 21.4696 -0.0035
3 1 6 -17.1706 0.0124
3 1 7 -0.2208 -0.0096
3 1 8 -8.2807 -0.0062
3 1 9 -3.0513 0.0019
3 1 10 -1.0753 0.0034
3 1 11 -3.7387 0.0060
3 1 12 3.1486 0.0103
3 1 13 -0.4751 -0.0029
3 1 14 3.9447 -0.0110
3 1 15 2.9226 0.0004
3 1 16 0.8595 -0.0107
3 1 17 1.3697 0.0003
3 1 18 -2.0247 0.0065
3 1 19 -1.4496 -0.0044
3 1 20 -2.1638 0.0041
3 1 21 -2.7755 -0.0010
3 1 22 -0.3000 -0.0026
3 1 23 -0.8366 0.0015
3 1 24 0.0672 -0.0013
3 1 25 -0.0654 -0.0007
3 1 26 0.2861 0.0003
3 1 27 0.8661 -0.0022
3 1 28 0.6153 -0.0032
3 1 29 1.7789 0.0008
3 1 30 -0.7626 -0.0030
3 1 31 0.1058 0.0025
3 1 32 -0.6653 0.0026
3 1 33 -0.5008 0.0017
3 1 34 0.9883 0.0038
3 1 35 0.6170 -0.0003
3 1 36 0.4689 0.0004
3 1 37 1.1359 -0.0011
3 2 0 17.4534 0.0085
3 2 1 5.0693 -0.0212
3 2 2 21.6221 -0.0006
3 2 3 -6.6443 -0.0055
3 2 4 26.1595 -0.0041
3 2 5 -9.9213 0.0017
3 2 6 13.2046 -0.0125
3 2 7 -4.5593 -0.0033
3 2 8 5.0889 -0.0052
3 2 9 -3.4856 0.0042
3 2 10 4.3090 0.0101
3 2 11 -0.2314 0.0115
3 2 12 2.1175 -0.0010
3 2 13 3.9560 -0.0008
3 2 14 0.5595 -0.0044
3 2 15 -0.1623 -0.0111
3 2 16 -0.7377 0.0049
3 2 17 -2.6916 0.0008
3 2 18 -1.3516 -0.0012
3 2 19 -1.6175 0.0090
3 2 20 -2.3928 -0.0032
3 2 21 -0.6345 0.0010
3 2 22 -1.3692 0.0008
3 2 23 0.6235 -0.0053
3 2 24 0.2804 0.0010
3 2 25 1.1305 -0.0012
3 2 26 0.7932 -0.0012
3 2 27 0.6221 0.0017
3 2 28 1.6984 -0.0020
3 2 29 -0.5349 -0.0011
3 2 30 1.0859 0.0009
3 2 31 -0.9557 0.0003
3 2 32 0.6067 0.0025
3 2 33 -0.4372 0.0015
3 2 34 0.9062 0.0005
3 2 35 0.5276 -0.0001
3 2 36 0.7727 -0.0016
3 2 37 1.1315 -0.0003
3 3 0 -15.4100 -0.0270
3 3 1 2.9071 -0.0019
3 3 2 -8.8830 -0.0105
3 3 3 -7.6007 0.0001
3 3 4 -11.2001 0.0007
3 3 5 -2.2319 -0.0090
3 3 6 -10.3249 0.0002
3 3 7 10.1381 -0.0101
3 3 8 -3.7367 0.0101
3 3 9 12.5395 0.0068
3 3 10 -2.9588 0.0099
3 3 11 5.6399 0.0076
3 3 12 0.0496 0.0012
3 3 13 1.1597 -0.0061
3 3 14 0.9881 -0.0031
3 3 15 -2.0139 -0.0013
3 3 16 -2.1638 -0.0039
3 3 17 -2.8398 0.0019
3 3 18 -2.9428 0.0022
3 3 19 -0.4185 -0.0023
3 3 20 -0.8123 0.0051
3 3 21 1.3222 -0.0013
3 3 22 2.1632 -0.0002
3 3 23 1.3514 0.0013
3 3 24 2.7486 -0.0022
3 3 25 0.0677 0.0012
3 3 26 1.9886 0.0002
3 3 27 -0.4505 -0.0024
3 3 28 0.6280 0.0002
3 3 29 -0.5422 -0.0001
3 3 30 -0.6269 0.0005
3 3 31 0.6177 0.0030
3 3 32 -0.5329 0.0001
3 3 33 2.1254 0.0004
3 3 34 0.3036 -0.0015
3 3 35 1.0148 -0.0017
3 3 36 1.3080 0.0002
3 3 37 0.3105 -0.0012
3 4 0 7.1160 0.0016
3 4 1 -5.3086 -0.0121
3 4 2 -1.6070 0.0059
3 4 3 -2.5361 0.0118
3 4 4 -7.8261 -0.0076
3 4 5 -10.9940 0.0123
3 4 6 -3.8488 -0.0084
3 4 7 -7.5404 0.0090
3 4 8 3.2128 0.0019
3 4 9 -3.4333 0.0067
3 4 10 4.1701 0.0055
3 4 11 -3.4100 -0.0018
3 4 12 1.4166 -0.0022
3 4 13 -0.7894 -0.0026
3 4 14 -1.2704 -0.0040
3 4 15 0.9768 -0.0015
3 4 16 -1.4970 0.0030
3 4 17 0.4487 0.0001
3 4 18 -0.0791 0.0018
3 4 19 -0.8317 0.0032
3 4 20 0.3021 -0.0032
3 4 21 0.7154 0.0019
3 4 22 1.0662 -0.0011
3 4 23 1.6440 0.0006
3 4 24 0.3463 0.0045
3 4 25 0.6556 -0.0001
3 4 26 -1.1219 0.0012
3 4 27 0.6547 -0.0009
3 4 28 -0.4620 -0.0021
3 4 29 0.2281 -0.0002
3 4 30 -0.1179 0.0008
3 4 31 -0.0269 0.0001
3 4 32 0.1612 -0.0005
3 4 33 0.5302 -0.0009
3 4 34 1.3252 -0.0009
3 4 35 1.0366 0.0001
3 4 36 1.3668 -0.0001
3 4 37 0.6345 0.0010
3 5 0 -6.4583 -0.0074
3 5 1 7.4780 0.0084
3 5 2 -9.6773 0.0041
3 5 3 4.1721 -0.0018
3 5 4 -2.7455 0.0140
3 5 5 0.7395 -0.0067
3 5 6 6.3686 0.0095
3 5 7 -0.6809 -0.0003
3 5 8 3.2459 0.0021
3 5 9 -0.2642 0.0002
3 5 10 -3.8019 -0.0031
3 5 11 1.8359 -0.0008
3 5 12 -2.1242 -0.0054
3 5 13 1.0022 -0.0010
3 5 14 0.1843 -0.0029
3 5 15 -1.7355 0.0019
3 5 16 1.9339 0.0015
3 5 17 -1.3490 0.0027
3 5 18 2.4099 0.0031
3 5 19 -0.0188 -0.0011
3 5 20 0.2224 0.0003
3 5 21 0.3469 -0.0017
3 5 22 -1.0974 -0.0003
3 5 23 0.2572 0.0018
3 5 24 -1.6212 -0.0011
3 5 25 -0.2227 0.0023
3 5 26 -1.0084 -0.0016
3 5 27 0.3473 -0.0010
3 5 28 -0.1547 0.0011
3 5 29 0.2673 -0.0010
3 5 30 0.7095 0.0007
3 5 31 -0.8000 -0.0010
3 5 32 0.9316 -0.0007
3 5 33 0.1692 -0.0004
3 5 34 -0.0132 -0.0002
3 5 35 1.6337 0.0012
3 5 36 -0.2312 -0.0001
3 6 0 4.3594 0.0052
3 6 1 -8.3632 0.0008
3 6 2 1.3891 0.0062
3 6 3 -8.1846 0.0077
3 6 4 1.3641 -0.0023
3 6 5 1.5819 0.0101
3 6 6 5.2605 -0.0045
3 6 7 6.9143 0.0009
3 6 8 3.2250 -0.0005
3 6 9 1.0874 -0.0048
3 6 10 0.6922 0.0021
3 6 11 -1.5926 -0.0053
3 6 12 1.8002 0.0008
3 6 13 0.1621 -0.0034
3 6 14 1.4140 0.0014
3 6 15 0.7416 0.0007
3 6 16 -1.1259 0.0024
3 6 17 0.5437 0.0019
3 6 18 -1.3746 -0.0015
3 6 19 -0.6586 -0.0008
3 6 20 0.4249 -0.0013
3 6 21 -0.7309 -0.0010
3 6 22 0.8242 0.0011
3 6 23 -0.8611 -0.0004
3 6 24 0.5596 0.0005
3 6 25 -0.4084 -0.0021
3 6 26 1.0191 -0.0004
3 6 27 0.6153 0.0000
3 6 28 0.3191 -0.0009
3 6 29 0.0542 0.0012
3 6 30 -0.7080 -0.0005
3 6 31 0.1674 -0.0002
3 6 32 0.4284 -0.0000
3 6 33 0.6154 0.0004
3 6 34 1.2736 0.0002
3 6 35 -0.1549 -0.0001
3 6 36 0.4950 -0.0008
3 7 0 -4.7695 -0.0029
3 7 1 -3.6148 0.0034
3 7 2 -2.0381 0.0027
3 7 3 2.0840 0.0014
3 7 4 -3.0300 0.0082
3 7 5 7.9914 -0.0068
3 7 6 -3.0718 0.0015
3 7 7 4.1865 -0.0054
3 7 8 -0.0049 -0.0060
3 7 9 0.0727 0.0031
3 7 10 1.7887 -0.0046
3 7 11 -0.1139 0.0041
3 7 12 1.1487 -0.0006
3 7 13 0.7432 0.0019
3 7 14 -0.5074 0.0011
3 7 15 1.1609 0.0026
3 7 16 -0.8563 0.0003
3 7 17 -0.7867 -0.0011
3 7 18 -1.4998 -0.0001
3 7 19 -2.0784 -0.0025
3 7 20 -1.3082 -0.0004
3 7 21 -0.7679 0.0009
3 7 22 -0.0990 -0.0002
3 7 23 0.5507 0.0008
3 7 24 0.0654 0.0001
3 7 25 0.7943 0.0007
3 7 26 0.3693 -0.0001
3 7 27 0.6350 0.0003
3 7 28 -0.2982 -0.0003
3 7 29 0.2170 -0.0004
3 7 30 -0.7873 -0.0000
3 7 31 -0.2280 -0.0000
3 7 32 0.1097 0.0012
3 7 33 -0.2349 -0.0010
3 7 34 0.3580 0.0010
3 7 35 -0.1366 -0.0014
3 8 0 -2.3751 0.0016
3 8 1 -3.0207 -0.0017
3 8 2 -0.0659 0.0004
3 8 3 0.7144 0.0017
3 8 4 7.0515 -0.0050
3 8 5 -0.3302 0.0009
3 8 6 4.9751 -0.0067
3 8 7 -2.1508 -0.0027
3 8 8 0.3645 0.0001
3 8 9 -0.1524 -0.0033
3 8 10 0.4802 0.0051
3 8 11 2.9090 0.0005
3 8 12 0.5762 0.0038
3 8 13 1.7650 0.0032
3 8 14 0.1851 0.0020
3 8 15 -1.2731 -0.0001
3 8 16 -0.8108 -0.0006
3 8 17 -0.9529 -0.0014
3 8 18 -1.5202 -0.0036
3 8 19 -0.2122 0.0002
3 8 20 -0.5891 -0.0016
3 8 21 -0.1477 -0.0003
3 8 22 0.0728 0.0013
3 8 23 0.1975 0.0005
3 8 24 0.2136 0.0018
3 8 25 -0.1982 0.0011
3 8 26 0.3575 0.0009
3 8 27 -1.4739 -0.0004
3 8 28 0.4336 -0.0004
3 8 29 -0.9732 -0.0003
3 8 30 -0.1915 0.0001
3 8 31 0.5217 0.0007
3 8 32 -0.9851 -0.0004
3 8 33 -0.4269 0.0010
3 8 34 -0.8858 -0.0010
3 9 0 0.0659 -0.0006
3 9 1 2.6022 -0.0016
3 9 2 2.5111 0.0010
3 9 3 1.6366 -0.0022
3 9 4 2.3327 -0.0001
3 9 5 0.6391 -0.0026
3 9 6 -0.0799 -0.0016
3 9 7 0.3627 0.0004
3 9 8 -0.8618 -0.0005
3 9 9 0.9908 0.0054
3 9 10 -0.8037 0.0021
3 9 11 0.3847 0.0047
3 9 12 2.0211 0.0029
3 9 13 -0.0539 -0.0004
3 9 14 1.7598 -0.0003
3 9 15 0.0678 -0.0012
3 9 16 -0.8404 -0.0022
3 9 17 -0.1426 -0.0016
3 9 18 -0.2172 0.0002
3 9 19 0.7025 -0.0031
3 9 20 1.1585 0.0012
3 9 21 1.0435 -0.0004
3 9 22 1.0518 0.0006
3 9 23 0.4059 0.0025
3 9 24 0.5220 0.0006
3 9 25 0.2784 0.0008
3 9 26 -0.0466 0.0001
3 9 27 0.5725 -0.0012
3 9 28 -1.1059 -0.0002
3 9 29 0.2364 0.0000
3 9 30 -0.8575 -0.0007
3 9 31 -0.5759 0.0003
3 9 32 -0.0827 -0.0005
3 9 33 -0.2658 -0.0003
3 9 34 -0.2000 0.0009
3 10 0 3.4913 -0.0044
3 10 1 2.6927 0.0001
3 10 2 2.4326 -0.0031
3 10 3 4.1984 0.0031
3 10 4 -0.2056 0.0004
3 10 5 0.0111 0.0002
3 10 6 -0.7708 0.0020
3 10 7 1.0343 -0.0020
3 10 8 0.1174 0.0045
3 10 9 1.2200 0.0009
3 10 10 0.2882 0.0049
3 10 11 -0.0319 0.0020
3 10 12 -0.7357 -0.0014
3 10 13 0.8995 -0.0004
3 10 14 -0.6218 -0.0042
3 10 15 -0.0586 -0.0017
3 10 16 0.4802 -0.0012
3 10 17 -0.4203 -0.0003
3 10 18 0.2126 -0.0007
3 10 19 0.6347 0.0019
3 10 20 -0.0939 -0.0002
3 10 21 0.5874 0.0025
3 10 22 0.8676 0.0014
3 10 23 -0.2734 0.0002
3 10 24 0.8313 0.0002
3 10 25 0.0888 -0.0012
3 10 26 0.1323 -0.0017
3 10 27 -0.0466 -0.0001
3 10 28 0.8343 -0.0007
3 10 29 -1.7325 -0.0005
3 10 30 0.1421 0.0010
3 10 31 -1.1377 -0.0012
3 10 32 -1.2959 0.0006
3 10 33 0.6206 -0.0004
3 11 0 -2.3677 -0.0027
3 11 1 -0.1436 -0.0018
3 11 2 0.7667 0.0035
3 11 3 -0.4586 -0.0012
3 11 4 0.0360 0.0044
3 11 5 0.8413 0.0008
3 11 6 -0.0550 -0.0008
3 11 7 0.2866 0.0044
3 11 8 2.3606 -0.0015
3 11 9 -1.0243 0.0049
3 11 10 1.5981 -0.0006
3 11 11 0.7105 -0.0015
3 11 12 0.2741 -0.0007
3 11 13 0.4954 -0.0055
3 11 14 -0.8256 -0.0002
3 11 15 -0.7548 -0.0022
3 11 16 -0.9112 -0.0003
3 11 17 0.1998 0.0002
3 11 18 -0.3551 -0.0003
3 11 19 0.6036 0.0009
3 11 20 -0.2976 0.0012
3 11 21 0.6879 0.0000
3 11 22 -0.2572 0.0009
3 11 23 1.6662 -0.0008
3 11 24 -0.5364 -0.0014
3 11 25 1.0529 -0.0003
3 11 26 -0.3207 -0.0013
3 11 27 -0.3238 -0.0008
3 11 28 -0.8808 -0.0002
3 11 29 -0.2190 0.0001
3 11 30 -0.9102 -0.0003
3 11 31 -0.5151 0.0014
3 12 0 -1.3749 0.0005
3 12 1 -2.9548 0.0007
3 12 2 -1.0826 0.0000
3 12 3 -1.6667 0.0045
3 12 4 -0.7696 -0.0014
3 12 5 -1.0292 0.0014
3 12 6 1.4577 0.0015
3 12 7 -0.4095 -0.0019
3 12 8 -0.2030 0.0037
3 12 9 -0.2700 -0.0021
3 12 10 -0.8782 -0.0007
3 12 11 -0.3462 -0.0009
3 12 12 1.0475 -0.0048
3 12 13 -1.2337 0.0003
3 12 14 0.7278 -0.0019
3 12 15 -1.9288 0.0002
3 12 16 0.5986 0.0011
3 12 17 -1.2537 0.0006
3 12 18 1.4760 0.0010
3 12 19 -0.3638 0.0004
3 12 20 1.1528 -0.0003
3 12 21 0.9437 -0.0008
3 12 22 0.6294 -0.0015
3 12 23 0.2624 -0.0009
3 12 24 1.2098 0.0005
3 12 25 -0.5816 -0.0009
3 12 26 0.4491 0.0009
3 12 27 0.0293 0.0001
3 12 28 -0.7675 -0.0006
3 12 29 -0.4084 0.0012
3 12 30 0.0231 -0.0000
3 13 0 -2.0656 -0.0018
3 13 1 2.0426 0.0008
3 13 2 -0.9658 0.0007
3 13 3 0.4026 -0.0007
3 13 4 -0.1827 0.0022
3 13 5 0.3740 -0.0010
3 13 6 -0.8035 -0.0003
3 13 7 1.9257 0.0001
3 13 8 -1.2660 -0.0033
3 13 9 0.6679 -0.0003
3 13 10 -0.3519 -0.0023
3 13 11 -0.5156 -0.0023
3 13 12 -0.8563 0.0011
3 13 13 -0.0671 -0.0019
3 13 14 -2.5351 0.0013
3 13 15 0.9066 0.0013
3 13 16 -1.3814 0.0014
3 13 17 0.4999 0.0010
3 13 18 0.1214 0.0015
3 13 19 0.2428 -0.0006
3 13 20 0.7895 -0.0014
3 13 21 0.2604 -0.0002
3 13 22 0.5397 -0.0014
3 13 23 -0.3360 0.0009
3 13 24 -1.1065 -0.0001
3 13 25 -0.1447 0.0010
3 13 26 -0.9803 -0.0000
3 13 27 -0.0598 0.0000
3 13 28 -0.3711 0.0018
3 13 29 0.1904 -0.0003
3 14 0 1.5543 -0.0000
3 14 1 1.1382 -0.0017
3 14 2 1.8733 0.0005
3 14 3 1.4075 0.0017
3 14 4 0.8174 -0.0000
3 14 5 0.8330 0.0015
3 14 6 0.7123 -0.0011
3 14 7 0.0212 -0.0024
3 14 8 0.5257 -0.0003
3 14 9 -0.0376 -0.0028
3 14 10 0.0178 0.0009
3 14 11 0.6078 0.0008
3 14 12 -0.8247 -0.0010
3 14 13 -0.3493 0.0029
3 14 14 -0.3185 -0.0001
3 14 15 -0.5847 0.0015
3 14 16 0.4180 0.0015
3 14 17 0.3986 0.0001
3 14 18 0.2916 -0.0010
3 14 19 0.3811 -0.0014
3 14 20 0.8593 -0.0011
3 14 21 0.3042 -0.0011
3 14 22 0.4184 0.0011
3 14 23 -0.3702 0.0005
3 14 24 0.4283 0.0011
3 14 25 -1.2632 0.0001
3 14 26 0.5729 0.0003
3 14 27 -1.1616 0.0003
3 15 0 0.7112 -0.0007
3 15 1 -0.0096 0.0007
3 15 2 0.4545 0.0003
3 15 3 -0.0651 0.0016
3 15 4 1.0971 0.0009
3 15 5 0.0024 0.0002
3 15 6 1.9812 -0.0018
3 15 7 -0.6812 -0.0007
3 15 8 0.7693 -0.0016
3 15 9 -0.5324 0.0013
3 15 10 0.2291 0.0009
3 15 11 -0.3984 0.0011
3 15 12 0.9057 0.0025
3 15 13 -0.7909 -0.0004
3 15 14 0.6687 0.0015
3 15 15 0.2647 0.0009
3 15 16 0.1768 -0.0014
3 15 17 0.7905 -0.0004
3 15 18 0.2026 -0.0017
3 15 19 0.9794 -0.0020
3 15 20 0.2201 0.0002
3 15 21 0.4635 -0.0004
3 15 22 -0.3060 0.0013
3 15 23 0.3226 0.0006
3 15 24 -0.7040 0.0003
3 15 25 1.4369 0.0006
3 16 0 0.3776 0.0000
3 16 1 -0.4432 0.0007
3 16 2 -0.6266 0.0006
3 16 3 -0.3633 0.0004
3 16 4 -0.6126 0.0005
3 16 5 0.6036 -0.0017
3 16 6 -0.5426 0.0000
3 16 7 0.5742 -0.0014
3 16 8 -0.3179 0.0006
3 16 9 0.4105 0.0012
3 16 10 0.4243 0.0007
3 16 11 0.6453 0.0015
3 16 12 0.1092 -0.0007
3 16 13 0.2173 0.0003
3 16 14 0.2307 -0.0006
3 16 15 -0.2116 -0.0018
3 16 16 0.0100 -0.0006
3 16 17 0.1362 -0.0021
3 16 18 -0.2395 -0.0015
3 16 19 0.1564 -0.0001
3 16 20 0.1947 -0.0003
3 16 21 -0.5178 0.0008
3 16 22 -0.7562 0.0005
3 16 23 -0.6014 0.0001
3 17 0 0.5114 -0.0003
3 17 1 -0.2763 -0.0017
3 17 2 0.3324 0.0008
3 17 3 0.2964 -0.0010
3 17 4 -0.6504 0.0003
3 17 5 -0.0394 0.0003
3 17 6 -0.9642 -0.0017
3 17 7 -0.6534 0.0010
3 17 8 -0.0532 -0.0003
3 17 9 0.1838 0.0007
3 17 10 0.6360 0.0013
3 17 11 0.2457 -0.0009
3 17 12 0.4184 0.0001
3 17 13 -0.0823 -0.0023
3 17 14 0.0775 -0.0019
3 17 15 0.0210 -0.0015
3 17 16 0.2159 -0.0015
3 17 17 -0.8297 -0.0005
3 17 18 0.3317 0.0005
3 17 19 -0.6294 0.0004
3 17 20 -0.4195 0.0003
3 17 21 -0.4408 0.0013
3 18 0 -1.4334 -0.0015
3 18 1 0.5525 -0.0013
3 18 2 -0.4229 -0.0017
3 18 3 -0.4712 0.0015
3 18 4 0.4551 -0.0005
3 18 5 -1.1211 0.0004
3 18 6 0.2057 0.0009
3 18 7 0.2628 -0.0014
3 18 8 0.4119 0.0013
3 18 9 1.2258 0.0000
3 18 10 0.4506 -0.0002
3 18 11 1.5355 0.0006
3 18 12 -0.6430 -0.0023
3 18 13 1.6059 -0.0003
3 18 14 -0.3706 -0.0019
3 18 15 0.5753 -0.0002
3 18 16 -0.3944 0.0001
3 18 17 0.2450 0.0019
3 18 18 -1.5349 0.0006
3 19 0 0.6163 -0.0018
3 19 1 -1.2124 -0.0008
3 19 2 0.3450 0.0003
3 19 3 -1.0222 -0.0001
3 19 4 -0.9843 0.0018
3 19 5 0.5263 0.0004
3 19 6 -0.5197 -0.0001
3 19 7 1.0498 0.0016
3 19 8 0.7698 -0.0000
3 19 9 1.0628 0.0006
3 19 10 1.4046 0.0012
3 19 11 0.5839 -0.0023
3 19 12 1.9907 0.0009
3 19 13 -0.1176 -0.0023
3 19 14 1.2985 0.0009
3 20 0 0.2256 -0.0008
3 20 1 0.9468 -0.0004
3 20 2 -0.9915 0.0008
3 20 3 0.1918 0.0014
3 20 4 -0.2986 0.0009
3 20 5 -0.6899 0.0011
3 20 6 0.5610 0.0007
3 20 7 -0.5925 -0.0000
3 20 8 0.4186 0.0008
4 0 0 16.0959 0.0048
4 0 2 25.3485 -0.0058
4 0 4 19.1580 -0.0150
4 0 6 7.8202 0.0044
4 0 8 -6.7814 0.0257
4 0 10 -9.9377 0.0104
4 0 12 -2.4195 -0.0146
4 0 14 -0.5086 -0.0203
4 0 16 0.3967 -0.0026
4 0 18 0.2532 0.0163
4 0 20 -1.3970 0.0087
4 0 22 -1.1885 -0.0012
4 0 24 -0.2850 -0.0019
4 0 26 -0.0750 -0.0056
4 0 28 -0.0123 -0.0042
4 0 30 1.5983 0.0003
4 0 32 1.2134 0.0000
4 0 34 -0.4185 -0.0001
4 0 36 0.2697 0.0015
4 1 0 13.0618 -0.0051
4 1 1 13.0183 -0.0132
4 1 2 1.4148 -0.0194
4 1 3 14.9090 -0.0157
4 1 4 -5.6844 -0.0253
4 1 5 7.0453 -0.0007
4 1 6 -1.4361 -0.0028
4 1 7 2.2817 0.0118
4 1 8 -2.7319 0.0094
4 1 9 -3.3939 0.0027
4 1 10 -2.6127 -0.0056
4 1 11 -3.6809 -0.0101
4 1 12 1.8557 -0.0177
4 1 13 -2.1674 -0.0051
4 1 14 3.5531 0.0019
4 1 15 -0.4252 -0.0009
4 1 16 1.3961 0.0141
4 1 17 0.7420 0.0026
4 1 18 -0.2395 -0.0037
4 1 19 -0.2886 0.0054
4 1 20 0.2822 -0.0094
4 1 21 -0.1461 0.0013
4 1 22 -0.0715 0.0002
4 1 23 -0.4444 -0.0016
4 1 24 -0.5275 0.0002
4 1 25 -0.2768 -0.0018
4 1 26 0.1760 -0.0015
4 1 27 -0.2436 0.0007
4 1 28 0.4980 0.0042
4 1 29 -0.5001 0.0005
4 1 30 0.3924 0.0010
4 1 31 0.8636 -0.0010
4 1 32 0.4384 -0.0046
4 1 33 1.2140 0.0001
4 1 34 0.1452 -0.0009
4 1 35 0.5133 0.0001
4 1 36 -0.2284 0.0009
4 1 37 0.4905 0.0006
4 2 0 -9.0652 -0.0116
4 2 1 3.1304 -0.0015
4 2 2 -4.5102 -0.0134
4 2 3 -0.6386 -0.0154
4 2 4 -2.8231 0.0008
4 2 5 -6.5829 -0.0058
4 2 6 -0.3872 0.0037
4 2 7 -10.0551 0.0123
4 2 8 1.1377 -0.0010
4 2 9 -3.4627 0.0028
4 2 10 2.0752 -0.0078
4 2 11 3.4292 -0.0186
4 2 12 0.6507 -0.0023
4 2 13 2.6523 -0.0107
4 2 14 -1.3510 0.0049
4 2 15 2.2238 0.0131
4 2 16 0.4921 -0.0032
4 2 17 0.9446 0.0076
4 2 18 1.0217 -0.0036
4 2 19 -0.3816 -0.0080
4 2 20 0.6875 0.0027
4 2 21 0.5277 -0.0047
4 2 22 0.3755 0.0010
4 2 23 0.3304 0.0014
4 2 24 0.2886 -0.0013
4 2 25 -0.8067 0.0007
4 2 26 0.7000 0.0028
4 2 27 -0.8180 0.0014
4 2 28 -0.9444 0.0025
4 2 29 -0.2011 0.0024
4 2 30 -0.8029 -0.0023
4 2 31 -0.4492 -0.0006
4 2 32 1.2420 -0.0002
4 2 33 -0.0455 -0.0014
4 2 34 1.1965 0.0002
4 2 35 1.0924 0.0001
4 2 36 0.6030 -0.0011
4 2 37 0.7037 0.0010
4 3 0 1.4187 0.0061
4 3 1 -6.6793 -0.0025
4 3 2 0.6407 0.0092
4 3 3 -9.0379 -0.0006
4 3 4 -4.5259 0.0011
4 3 5 -3.8264 0.0054
4 3 6 -9.1755 0.0033
4 3 7 -3.9083 0.0040
4 3 8 -7.2202 0.0034
4 3 9 -1.2475 -0.0058
4 3 10 0.2272 -0.0079
4 3 11 4.7169 -0.0083
4 3 12 1.4221 -0.0069
4 3 13 3.1496 0.0047
4 3 14 1.2171 0.0062
4 3 15 -0.0559 0.0009
4 3 16 1.4515 0.0071
4 3 17 0.7008 -0.0073
4 3 18 0.0226 -0.0012
4 3 19 1.2271 0.0019
4 3 20 0.2033 -0.0034
4 3 21 0.3383 0.0051
4 3 22 0.0925 -0.0012
4 3 23 0.0671 -0.0011
4 3 24 -0.6020 0.0026
4 3 25 0.8449 -0.0014
4 3 26 -1.3742 0.0026
4 3 27 -0.4551 0.0022
4 3 28 -1.1956 -0.0007
4 3 29 -0.9024 -0.0007
4 3 30 0.1088 -0.0006
4 3 31 0.8971 -0.0020
4 3 32 -0.0967 -0.0002
4 3 33 0.5720 0.0006
4 3 34 -0.5465 -0.0001
4 3 35 -0.0913 0.0005
4 3 36 0.2581 0.0005
4 4 0 13.3809 0.0034
4 4 1 4.4764 0.0135
4 4 2 6.4587 -0.0030
4 4 3 -1.3313 0.0040
4 4 4 -1.8257 0.0009
4 4 5 -1.3295 -0.0062
4 4 6 -3.3920 0.0074
4 4 7 0.0251 -0.0012
4 4 8 0.2061 -0.0035
4 4 9 0.4203 0.0008
4 4 10 2.4896 -0.0132
4 4 11 -1.3062 0.0018
4 4 12 2.5760 0.0019
4 4 13 -1.2612 0.0050
4 4 14 1.6503 0.0097
4 4 15 1.1531 0.0039
4 4 16 0.0823 -0.0028
4 4 17 0.0650 0.0012
4 4 18 0.2536 -0.0031
4 4 19 -0.6452 -0.0010
4 4 20 1.5859 0.0027
4 4 21 -0.1055 -0.0025
4 4 22 0.1082 0.0014
4 4 23 -0.0836 0.0003
4 4 24 -1.3195 -0.0020
4 4 25 -0.5192 0.0030
4 4 26 -1.0908 -0.0018
4 4 27 -1.2790 -0.0006
4 4 28 -1.3854 0.0010
4 4 29 -0.0777 -0.0021
4 4 30 -0.7456 -0.0004
4 4 31 0.5898 -0.0003
4 4 32 0.1913 -0.0008
4 4 33 -0.8204 0.0000
4 4 34 0.1152 0.0008
4 4 35 -0.9900 0.0004
4 4 36 -0.4403 0.0008
4 5 0 -2.1732 0.0122
4 5 1 8.4143 -0.0013
4 5 2 0.2111 0.0013
4 5 3 4.8905 -0.0022
4 5 4 1.4212 -0.0084
4 5 5 -0.5260 0.0044
4 5 6 1.2524 -0.0045
4 5 7 1.0514 0.0012
4 5 8 3.6390 0.0007
4 5 9 2.4272 -0.0066
4 5 10 3.8088 0.0045
4 5 11 0.1127 -0.0012
4 5 12 -1.4834 0.0046
4 5 13 -0.0172 0.0066
4 5 14 -1.7722 -0.0006
4 5 15 0.7491 0.0008
4 5 16 0.9409 -0.0008
4 5 17 0.5672 -0.0034
4 5 18 0.5272 0.0001
4 5 19 1.5457 -0.0010
4 5 20 0.0049 -0.0021
4 5 21 1.3266 0.0004
4 5 22 0.5647 -0.0021
4 5 23 -0.7548 0.0011
4 5 24 0.1939 0.0002
4 5 25 -1.1141 -0.0017
4 5 26 -1.1300 0.0012
4 5 27 -0.7077 -0.0011
4 5 28 -0.3297 -0.0004
4 5 29 -1.0151 0.0008
4 5 30 0.0996 -0.0009
4 5 31 -1.0939 -0.0002
4 5 32 -1.0722 0.0001
4 5 33 -0.4876 -0.0000
4 5 34 -0.4355 0.0002
4 5 35 0.1397 -0.0004
4 5 36 0.4950 -0.0006
4 6 0 -1.9428 -0.0010
4 6 1 -0.6711 0.0021
4 6 2 -3.3381 -0.0061
4 6 3 -2.4654 -0.0067
4 6 4 0.8606 0.0006
4 6 5 -2.1910 -0.0073
4 6 6 2.3868 0.0049
4 6 7 -0.3531 -0.0042
4 6 8 -0.1854 0.0031
4 6 9 2.9254 0.0016
4 6 10 -1.7954 0.0010
4 6 11 2.2209 0.0053
4 6 12 0.5278 0.0005
4 6 13 -1.1715 0.0004
4 6 14 1.9290 -0.0002
4 6 15 -1.3394 -0.0037
4 6 16 0.8954 -0.0022
4 6 17 0.5376 -0.0029
4 6 18 0.7142 -0.0009
4 6 19 1.0884 -0.0014
4 6 20 1.1776 0.0014
4 6 21 -0.3701 0.0001
4 6 22 0.8238 0.0020
4 6 23 -0.6785 -0.0005
4 6 24 0.3394 -0.0000
4 6 25 -0.4931 0.0004
4 6 26 -0.0314 -0.0014
4 6 27 -0.7936 0.0014
4 6 28 -0.5073 -0.0001
4 6 29 -0.2919 -0.0007
4 6 30 -0.3002 0.0003
4 6 31 -0.1833 -0.0005
4 6 32 -0.0265 0.0003
4 6 33 -0.1983 0.0003
4 6 34 0.2044 -0.0010
4 6 35 -0.1964 -0.0011
4 7 0 5.6584 0.0015
4 7 1 -2.5162 -0.0065
4 7 2 1.3832 -0.0016
4 7 3 -2.4376 -0.0033
4 7 4 -0.7066 -0.0084
4 7 5 0.6477 0.0027
4 7 6 0.2400 -0.0082
4 7 7 3.5342 0.0048
4 7 8 0.2642 0.0003
4 7 9 0.8324 0.0024
4 7 10 0.3589 0.0032
4 7 11 -0.1200 -0.0024
4 7 12 0.2111 0.0001
4 7 13 3.3337 -0.0016
4 7 14 -0.5218 -0.0015
4 7 15 2.8864 0.0000
4 7 16 -1.1914 -0.0021
4 7 17 -0.1743 0.0004
4 7 18 -0.8187 -0.0021
4 7 19 -0.0787 0.0022
4 7 20 -0.9828 0.0005
4 7 21 1.3965 0.0011
4 7 22 -1.4109 0.0012
4 7 23 1.0337 -0.0002
4 7 24 -0.4510 0.0001
4 7 25 0.6667 0.0006
4 7 26 -0.5028 0.0007
4 7 27 0.2509 0.0007
4 7 28 -0.6379 0.0002
4 7 29 -0.7343 -0.0001
4 7 30 0.4131 0.0000
4 7 31 0.1806 -0.0001
4 7 32 0.8143 0.0000
4 7 33 1.3629 -0.0011
4 7 34 0.0340 -0.0007
4 7 35 0.8275 -0.0018
4 8 0 1.7333 -0.0034
4 8 1 2.5959 0.0000
4 8 2 1.6523 -0.0004
4 8 3 4.2841 -0.0029
4 8 4 -1.3589 0.0023
4 8 5 3.6162 -0.0054
4 8 6 1.1301 0.0037
4 8 7 -0.1611 0.0013
4 8 8 5.0886 0.0011
4 8 9 -1.3925 0.0035
4 8 10 2.8627 -0.0038
4 8 11 0.1541 -0.0009
4 8 12 0.9836 -0.0027
4 8 13 0.2379 -0.0014
4 8 14 1.4264 0.0002
4 8 15 -0.2407 -0.0001
4 8 16 1.0494 0.0002
4 8 17 -0.6094 0.0003
4 8 18 0.4106 0.0022
4 8 19 -0.5197 0.0007
4 8 20 1.2172 0.0012
4 8 21 -0.2009 0.0004
4 8 22 1.8566 -0.0012
4 8 23 -0.0171 0.0000
4 8 24 1.2383 -0.0000
4 8 25 -0.4652 -0.0000
4 8 26 1.1256 0.0006
4 8 27 -0.1823 0.0000
4 8 28 0.6654 0.0001
4 8 29 1.3212 0.0008
4 8 30 0.1444 -0.0006
4 8 31 1.1153 -0.0001
4 8 32 0.4067 -0.0016
4 8 33 0.1666 -0.0018
4 8 34 0.5394 -0.0018
4 9 0 1.3799 0.0010
4 9 1 2.0793 0.0013
4 9 2 1.4572 -0.0011
4 9 3 1.3137 0.0019
4 9 4 2.2259 -0.0036
4 9 5 -0.0322 0.0040
4 9 6 1.2976 0.0013
4 9 7 1.1273 0.0028
4 9 8 -2.4665 0.0042
4 9 9 2.4067 -0.0043
4 9 10 -0.9781 0.0005
4 9 11 1.6993 -0.0043
4 9 12 0.9305 -0.0010
4 9 13 -0.0566 0.0011
4 9 14 -0.8502 0.0012
4 9 15 -0.6189 0.0012
4 9 16 -1.2599 0.0027
4 9 17 0.0860 0.0011
4 9 18 0.3839 0.0012
4 9 19 0.5721 0.0015
4 9 20 0.5188 -0.0006
4 9 21 1.4311 -0.0001
4 9 22 -0.4650 0.0002
4 9 23 1.3077 -0.0011
4 9 24 0.1436 0.0008
4 9 25 0.5393 -0.0014
4 9 26 0.4527 -0.0004
4 9 27 0.9145 0.0002
4 9 28 0.5968 -0.0003
4 9 29 1.4032 0.0001
4 9 30 1.0643 -0.0002
4 9 31 0.8542 -0.0019
4 9 32 0.4397 -0.0015
4 9 33 -0.0739 -0.0013
4 10 0 -0.8771 0.0029
4 10 1 1.4577 0.0031
4 10 2 -0.7223 0.0026
4 10 3 -2.5146 -0.0027
4 10 4 0.3481 0.0021
4 10 5 0.3853 -0.0026
4 10 6 -0.4046 0.0023
4 10 7 1.5336 0.0015
4 10 8 -1.0954 -0.0021
4 10 9 -0.7359 0.0021
4 10 10 0.4614 -0.0050
4 10 11 -0.8157 0.0000
4 10 12 1.4374 -0.0000
4 10 13 -0.7027 0.0004
4 10 14 0.3501 0.0029
4 10 15 -0.5872 0.0025
4 10 16 -0.6421 0.0012
4 10 17 -0.1269 0.0009
4 10 18 -0.8616 0.0004
4 10 19 0.0774 -0.0014
4 10 20 -0.2928 -0.0004
4 10 21 -1.2734 -0.0001
4 10 22 0.1323 -0.0014
4 10 23 -1.2551 0.0009
4 10 24 0.1293 -0.0019
4 10 25 0.5989 0.0006
4 10 26 0.8027 0.0004
4 10 27 0.4056 0.0003
4 10 28 0.8307 0.0017
4 10 29 -0.4509 -0.0004
4 10 30 0.4703 -0.0014
4 10 31 -0.5217 -0.0003
4 10 32 0.4927 -0.0015
4 11 0 0.8056 0.0049
4 11 1 -3.3849 0.0030
4 11 2 -2.0944 0.0011
4 11 3 -2.4252 0.0021
4 11 4 -1.9418 -0.0031
4 11 5 -1.0547 0.0010
4 11 6 0.4189 -0.0016
4 11 7 -1.6047 -0.0012
4 11 8 0.4376 0.0012
4 11 9 -0.5429 -0.0044
4 11 10 -0.2283 0.0019
4 11 11 0.3386 -0.0011
4 11 12 -0.9215 0.0009
4 11 13 -0.3191 0.0048
4 11 14 0.6225 0.0005
4 11 15 -0.1460 0.0021
4 11 16 1.5355 -0.0006
4 11 17 0.0644 -0.0019
4 11 18 0.4388 -0.0017
4 11 19 -0.4197 -0.0012
4 11 20 -0.3518 -0.0006
4 11 21 0.1019 -0.0005
4 11 22 -1.6411 -0.0001
4 11 23 1.1638 -0.0009
4 11 24 -1.6753 0.0007
4 11 25 1.2535 -0.0000
4 11 26 -0.6727 0.0020
4 11 27 0.4759 0.0017
4 11 28 0.1178 0.0003
4 11 29 0.1001 0.0005
4 11 30 -0.2192 -0.0006
4 11 31 0.5733 -0.0009
4 12 0 -1.7703 0.0007
4 12 1 0.0111 0.0019
4 12 2 -2.0131 -0.0001
4 12 3 0.9960 -0.0041
4 12 4 0.2631 -0.0001
4 12 5 -0.1240 -0.0036
4 12 6 0.2463 -0.0004
4 12 7 -2.7188 0.0004
4 12 8 -0.2079 -0.0029
4 12 9 -0.7165 0.0021
4 12 10 -0.2221 -0.0028
4 12 11 1.0903 0.0021
4 12 12 -0.8930 0.0036
4 12 13 0.2334 0.0004
4 12 14 -0.5008 0.0043
4 12 15 0.2354 -0.0010
4 12 16 -0.0670 -0.0011
4 12 17 -0.1938 -0.0011
4 12 18 -0.2026 -0.0013
4 12 19 -0.5868 -0.0010
4 12 20 0.3541 0.0003
4 12 21 -1.2984 -0.0007
4 12 22 1.7013 0.0005
4 12 23 -1.6785 0.0008
4 12 24 1.6839 0.0004
4 12 25 -1.8387 0.0025
4 12 26 0.2952 0.0005
4 12 27 -1.7549 0.0007
4 12 28 -0.1171 0.0008
4 12 29 0.1374 -0.0013
4 12 30 0.6340 0.0005
4 13 0 0.4372 0.0014
4 13 1 -0.2604 -0.0016
4 13 2 2.2892 -0.0026
4 13 3 2.1916 -0.0016
4 13 4 2.2602 -0.0041
4 13 5 2.1940 -0.0000
4 13 6 -1.0478 -0.0001
4 13 7 1.0452 -0.0002
4 13 8 -2.2672 0.0024
4 13 9 0.9113 -0.0009
4 13 10 -0.6544 0.0029
4 13 11 0.3505 0.0010
4 13 12 -0.1055 0.0008
4 13 13 0.9064 0.0023
4 13 14 -0.0397 -0.0020
4 13 15 0.8534 -0.0001
4 13 16 -0.8325 -0.0015
4 13 17 -0.0100 -0.0006
4 13 18 -1.1346 -0.0004
4 13 19 0.0845 0.0002
4 13 20 -0.9163 0.0001
4 13 21 0.2814 0.0002
4 13 22 -1.1664 0.0006
4 13 23 0.2049 0.0002
4 13 24 -0.9562 0.0010
4 13 25 0.0957 -0.0007
4 13 26 -1.7763 0.0006
4 13 27 0.4759 -0.0004
4 13 28 -1.3119 -0.0006
4 14 0 0.5783 -0.0008
4 14 1 0.6085 -0.0001
4 14 2 2.0194 -0.0015
4 14 3 0.6332 -0.0011
4 14 4 0.8130 0.0003
4 14 5 -0.0250 -0.0005
4 14 6 -0.2993 0.0010
4 14 7 -0.8974 0.0021
4 14 8 1.8230 0.0010
4 14 9 -1.9368 0.0031
4 14 10 2.1793 0.0009
4 14 11 -1.8485 0.0011
4 14 12 0.8647 0.0008
4 14 13 0.2121 -0.0016
4 14 14 0.7828 0.0001
4 14 15 0.1954 -0.0013
4 14 16 1.0910 -0.0007
4 14 17 -1.0197 -0.0007
4 14 18 1.0570 -0.0003
4 14 19 0.1235 0.0001
4 14 20 0.0462 0.0002
4 14 21 0.0642 0.0012
4 14 22 -0.4122 0.0001
4 14 23 -0.9500 -0.0004
4 14 24 -0.9944 -0.0017
4 14 25 -0.8240 -0.0008
4 14 26 -0.5448 -0.0022
4 15 0 0.3959 -0.0001
4 15 1 2.0291 0.0005
4 15 2 -0.2544 0.0011
4 15 3 0.3566 0.0013
4 15 4 -0.5589 -0.0005
4 15 5 -1.6589 0.0010
4 15 6 -0.1511 0.0004
4 15 7 -0.8009 0.0007
4 15 8 -0.0446 0.0023
4 15 9 0.8035 -0.0002
4 15 10 -0.6943 0.0003
4 15 11 0.9798 -0.0006
4 15 12 -0.3574 -0.0023
4 15 13 0.2227 0.0010
4 15 14 0.0975 -0.0007
4 15 15 -0.4170 0.0001
4 15 16 -1.0803 0.0006
4 15 17 0.9089 -0.0006
4 15 18 -1.1392 -0.0005
4 15 19 0.9238 0.0006
4 15 20 -0.4247 0.0003
4 15 21 -0.1467 -0.0002
4 15 22 -0.8827 -0.0003
4 15 23 -0.4597 -0.0022
4 15 24 -0.8464 -0.0010
4 15 25 -1.3792 -0.0026
4 16 0 1.1634 0.0017
4 16 1 -0.4680 0.0011
4 16 2 0.9524 0.0020
4 16 3 -1.0077 -0.0004
4 16 4 -0.2785 0.0005
4 16 5 0.2922 -0.0005
4 16 6 -1.6345 0.0005
4 16 7 1.5229 0.0015
4 16 8 -1.8927 -0.0003
4 16 9 1.3486 -0.0000
4 16 10 -0.2698 -0.0019
4 16 11 -0.2555 -0.0022
4 16 12 1.2170 0.0004
4 16 13 -0.8075 -0.0015
4 16 14 -0.5720 0.0011
4 16 15 -0.1146 0.0003
4 16 16 -0.6787 -0.0014
4 16 17 -0.3807 0.0002
4 16 18 1.6589 0.0000
4 16 19 -0.8588 -0.0003
4 16 20 0.7817 0.0005
4 16 21 -0.6526 -0.0006
4 16 22 -0.2153 -0.0023
4 17 0 -0.2325 0.0010
4 17 1 -0.2985 0.0024
4 17 2 -1.9691 -0.0003
4 17 3 0.5756 -0.0001
4 17 4 -1.2098 -0.0016
4 17 5 -0.0576 -0.0012
4 17 6 0.7272 0.0006
4 17 7 -0.6185 -0.0006
4 17 8 1.8629 0.0004
4 17 9 -0.1925 -0.0012
4 17 10 1.2470 -0.0009
4 17 11 0.9990 -0.0001
4 17 12 -0.6433 -0.0001
4 17 13 1.0555 0.0021
4 17 14 -0.5518 0.0001
4 17 15 -0.0844 0.0003
4 17 16 0.8184 0.0001
4 17 17 0.9400 -0.0006
4 17 18 0.4733 -0.0003
4 17 19 1.3588 0.0008
4 17 20 0.0265 -0.0008
4 18 0 -1.5076 0.0015
4 18 1 -0.9453 -0.0002
4 18 2 -0.3120 0.0013
4 18 3 -1.5704 -0.0019
4 18 4 0.7862 -0.0007
4 18 5 -0.5332 -0.0006
4 18 6 0.9997 -0.0020
4 18 7 1.4318 0.0011
4 18 8 0.7620 -0.0017
4 18 9 2.7727 0.0001
4 18 10 0.1422 0.0004
4 18 11 1.3097 -0.0001
4 18 12 1.1433 0.0024
4 18 13 -0.8089 -0.0004
4 18 14 1.7744 0.0019
4 18 15 -0.0186 -0.0008
4 18 16 1.0735 0.0003
4 18 17 0.7822 -0.0003
4 19 0 -0.2555 0.0007
4 19 1 -0.6519 0.0011
4 19 2 0.0603 -0.0013
4 19 3 0.0332 0.0003
4 19 4 0.5818 -0.0022
4 19 5 0.8469 -0.0007
4 19 6 1.1884 0.0006
4 19 7 1.0493 -0.0016
4 19 8 2.0084 0.0016
4 19 9 0.0535 0.0002
4 19 10 1.6694 -0.0004
4 19 11 -0.0463 0.0025
4 19 12 -0.1997 -0.0016
4 19 13 1.2069 0.0016
4 20 0 -0.5072 0.0009
4 20 1 0.6028 0.0006
4 20 2 -0.5480 0.0001
4 20 3 1.8816 -0.0017
4 20 4 0.0467 -0.0002
4 20 5 1.6911 -0.0015
4 20 6 1.0424 -0.0002
5 0 0 -1.8246 0.0050
5 0 2 5.7743 0.0059
5 0 4 6.7726 -0.0027
5 0 6 0.8921 0.0015
5 0 8 1.0132 -0.0076
5 0 10 1.8115 -0.0086
5 0 12 -0.8237 0.0068
5 0 14 0.4225 0.0091
5 0 16 0.9945 0.0031
5 0 18 -0.0343 -0.0065
5 0 20 -0.0167 -0.0108
5 0 22 1.5740 -0.0035
5 0 24 2.1649 0.0027
5 0 26 0.2344 0.0025
5 0 28 0.4517 0.0018
5 0 30 0.2919 0.0016
5 0 32 -1.0520 -0.0005
5 0 34 -0.0106 -0.0016
5 0 36 0.0660 -0.0015
5 1 0 -6.0281 0.0086
5 1 1 -1.3181 0.0031
5 1 2 -5.4442 -0.0084
5 1 3 -2.1407 0.0102
5 1 4 -0.4317 0.0119
5 1 5 1.1999 0.0037
5 1 6 -2.3298 0.0136
5 1 7 0.3068 -0.0094
5 1 8 -5.0330 -0.0129
5 1 9 -0.1324 -0.0066
5 1 10 -2.6106 -0.0094
5 1 11 -0.7939 0.0072
5 1 12 1.0185 0.0103
5 1 13 -0.4692 0.0005
5 1 14 1.1846 0.0018
5 1 15 0.1230 -0.0030
5 1 16 1.4394 -0.0079
5 1 17 0.4648 0.0023
5 1 18 2.5497 -0.0006
5 1 19 0.9934 -0.0025
5 1 20 1.3829 0.0014
5 1 21 -0.0495 -0.0042
5 1 22 -0.0154 -0.0018
5 1 23 0.1735 -0.0008
5 1 24 -0.8986 -0.0029
5 1 25 -0.0932 0.0019
5 1 26 -0.8743 0.0013
5 1 27 -0.7533 0.0022
5 1 28 0.2226 0.0038
5 1 29 0.5412 0.0007
5 1 30 -0.2198 0.0018
5 1 31 0.5606 0.0006
5 1 32 -0.8801 0.0012
5 1 33 -0.2740 0.0007
5 1 34 0.2732 -0.0011
5 1 35 -0.2970 0.0003
5 1 36 1.2162 -0.0027
5 2 0 5.1165 -0.0058
5 2 1 5.0092 0.0015
5 2 2 -6.1429 0.0048
5 2 3 -1.3156 0.0064
5 2 4 -7.4915 0.0079
5 2 5 -6.9517 0.0138
5 2 6 -6.3243 -0.0070
5 2 7 -3.7750 -0.0060
5 2 8 -4.3631 -0.0073
5 2 9 -1.2345 -0.0128
5 2 10 -1.1671 0.0065
5 2 11 -0.8799 0.0064
5 2 12 0.1032 0.0008
5 2 13 1.9502 0.0121
5 2 14 0.4433 -0.0075
5 2 15 1.9518 -0.0037
5 2 16 0.4404 0.0029
5 2 17 0.7929 -0.0086
5 2 18 0.5817 0.0042
5 2 19 1.1095 0.0006
5 2 20 -0.9650 -0.0008
5 2 21 0.9255 0.0052
5 2 22 -2.0422 -0.0017
5 2 23 -0.0926 0.0014
5 2 24 -0.9139 -0.0009
5 2 25 -0.5758 -0.0015
5 2 26 -0.5999 0.0015
5 2 27 0.0944 -0.0007
5 2 28 -0.2773 0.0003
5 2 29 -0.0605 -0.0008
5 2 30 0.1494 0.0004
5 2 31 0.0066 0.0008
5 2 32 -0.1595 0.0012
5 2 33 0.9373 0.0004
5 2 34 -0.6660 0.0005
5 2 35 0.3166 -0.0013
5 2 36 -0.6882 0.0006
5 3 0 3.0257 -0.0045
5 3 1 4.5645 -0.0078
5 3 2 5.0264 0.0021
5 3 3 -0.2083 0.0058
5 3 4 2.4660 0.0057
5 3 5 -9.6741 -0.0006
5 3 6 -0.2119 0.0002
5 3 7 -9.9314 -0.0091
5 3 8 1.9371 -0.0018
5 3 9 -1.8725 0.0014
5 3 10 0.5496 0.0027
5 3 11 1.6192 0.0093
5 3 12 -0.1360 0.0071
5 3 13 0.6216 -0.0015
5 3 14 1.4843 0.0035
5 3 15 0.4365 -0.0026
5 3 16 1.5960 -0.0035
5 3 17 0.0968 0.0050
5 3 18 0.3077 -0.0008
5 3 19 -1.7966 0.0019
5 3 20 -1.1494 0.0031
5 3 21 -2.5090 -0.0030
5 3 22 -0.7105 0.0016
5 3 23 -0.5324 -0.0026
5 3 24 -0.2121 0.0002
5 3 25 0.5712 0.0013
5 3 26 -0.2307 -0.0015
5 3 27 0.6035 0.0005
5 3 28 0.4907 -0.0028
5 3 29 -0.0634 -0.0003
5 3 30 0.8675 0.0001
5 3 31 -1.4626 0.0012
5 3 32 0.5258 0.0017
5 3 33 -1.3338 -0.0007
5 3 34 -0.0252 0.0001
5 3 35 -0.8678 -0.0007
5 3 36 -0.3442 0.0007
5 4 0 4.2389 -0.0060
5 4 1 -5.4190 -0.0078
5 4 2 2.3939 0.0030
5 4 3 1.8602 -0.0007
5 4 4 -3.1142 0.0012
5 4 5 5.3918 0.0047
5 4 6 -3.6851 -0.0068
5 4 7 4.9347 0.0066
5 4 8 -2.0723 -0.0037
5 4 9 2.5552 0.0025
5 4 10 -0.2229 0.0098
5 4 11 0.4564 -0.0018
5 4 12 1.0630 0.0070
5 4 13 0.1339 -0.0006
5 4 14 -0.2804 -0.0087
5 4 15 0.5647 0.0004
5 4 16 -0.6454 -0.0041
5 4 17 1.1293 0.0006
5 4 18 0.7638 0.0049
5 4 19 -0.4854 0.0008
5 4 20 0.0799 0.0008
5 4 21 -1.0606 -0.0010
5 4 22 -0.2614 -0.0028
5 4 23 0.1180 -0.0004
5 4 24 0.4328 -0.0006
5 4 25 -0.4094 0.0001
5 4 26 -0.0842 0.0005
5 4 27 -0.3769 -0.0007
5 4 28 -0.0356 0.0002
5 4 29 0.8359 0.0006
5 4 30 -0.0911 0.0017
5 4 31 0.7343 0.0009
5 4 32 -1.2041 -0.0001
5 4 33 0.1195 -0.0004
5 4 34 -1.7847 -0.0010
5 4 35 0.7140 -0.0005
5 5 0 0.6083 -0.0006
5 5 1 0.3431 0.0061
5 5 2 -4.7660 -0.0015
5 5 3 -2.7406 0.0029
5 5 4 -6.6175 0.0045
5 5 5 -1.0670 -0.0020
5 5 6 0.7433 0.0064
5 5 7 0.5914 -0.0018
5 5 8 4.9642 0.0017
5 5 9 -1.2483 0.0024
5 5 10 2.0997 -0.0021
5 5 11 -0.2423 0.0050
5 5 12 0.3882 -0.0055
5 5 13 1.6043 -0.0041
5 5 14 0.0297 -0.0040
5 5 15 1.2064 -0.0065
5 5 16 -0.1371 0.0010
5 5 17 1.1272 0.0017
5 5 18 -0.4178 0.0006
5 5 19 1.4634 0.0021
5 5 20 -0.5373 -0.0017
5 5 21 1.1526 0.0001
5 5 22 0.3614 0.0002
5 5 23 0.3908 -0.0003
5 5 24 0.5679 0.0008
5 5 25 -0.8162 -0.0007
5 5 26 0.6556 -0.0007
5 5 27 -0.6808 0.0001
5 5 28 0.5607 0.0005
5 5 29 -0.0569 0.0012
5 5 30 0.4333 0.0005
5 5 31 -0.8404 0.0002
5 5 32 1.5181 -0.0006
5 5 33 -1.3127 -0.0008
5 5 34 2.0677 -0.0007
5 5 35 -1.0435 0.0000
5 6 0 -3.0896 0.0017
5 6 1 0.8915 -0.0008
5 6 2 0.1050 0.0037
5 6 3 -5.6590 0.0010
5 6 4 2.0017 0.0023
5 6 5 -4.8186 0.0037
5 6 6 1.7643 -0.0014
5 6 7 1.1589 0.0006
5 6 8 0.5365 -0.0026
5 6 9 3.3871 -0.0011
5 6 10 0.9936 0.0002
5 6 11 1.6919 -0.0045
5 6 12 1.0970 0.0008
5 6 13 -0.2356 -0.0072
5 6 14 1.5212 0.0000
5 6 15 0.0248 -0.0003
5 6 16 1.6646 0.0019
5 6 17 0.1123 0.0039
5 6 18 0.0842 0.0006
5 6 19 -1.9423 0.0003
5 6 20 -0.1625 -0.0002
5 6 21 -1.9957 -0.0011
5 6 22 0.4625 0.0003
5 6 23 -0.3158 -0.0002
5 6 24 -0.5860 -0.0006
5 6 25 0.8844 -0.0006
5 6 26 -0.8779 0.0004
5 6 27 1.6216 0.0000
5 6 28 0.2958 0.0004
5 6 29 1.1897 0.0006
5 6 30 -0.1568 -0.0003
5 6 31 0.9040 0.0002
5 6 32 -0.4268 -0.0008
5 6 33 1.3281 0.0001
5 6 34 0.3783 -0.0009
5 6 35 1.5166 -0.0009
5 7 0 0.7518 -0.0027
5 7 1 -2.5561 -0.0004
5 7 2 0.0356 -0.0026
5 7 3 0.0666 0.0022
5 7 4 1.7205 0.0027
5 7 5 5.4332 -0.0002
5 7 6 1.1691 0.0035
5 7 7 4.4423 -0.0032
5 7 8 0.5173 -0.0026
5 7 9 2.5581 -0.0020
5 7 10 1.2503 -0.0060
5 7 11 1.9615 0.0006
5 7 12 0.6790 -0.0044
5 7 13 0.4717 0.0026
5 7 14 -0.4032 -0.0006
5 7 15 0.5307 0.0033
5 7 16 -0.6350 0.0027
5 7 17 0.6330 0.0002
5 7 18 -1.5851 0.0030
5 7 19 0.0219 -0.0017
5 7 20 -2.0751 -0.0000
5 7 21 0.0916 0.0000
5 7 22 -1.0569 -0.0026
5 7 23 0.4814 0.0001
5 7 24 -0.2660 -0.0010
5 7 25 -0.2298 0.0005
5 7 26 0.3804 0.0008
5 7 27 -0.5439 0.0000
5 7 28 0.7153 0.0005
5 7 29 0.7843 -0.0007
5 7 30 0.7043 -0.0000
5 7 31 1.3770 -0.0003
5 7 32 0.3953 0.0001
5 7 33 0.7065 -0.0016
5 7 34 0.2930 -0.0001
5 8 0 -0.5467 0.0010
5 8 1 0.9144 -0.0024
5 8 2 -4.0770 0.0003
5 8 3 3.6385 0.0003
5 8 4 -0.8860 -0.0008
5 8 5 3.3391 0.0044
5 8 6 3.4944 -0.0022
5 8 7 0.7361 0.0006
5 8 8 2.9549 -0.0019
5 8 9 -0.9011 -0.0048
5 8 10 1.3270 0.0007
5 8 11 -1.4053 -0.0014
5 8 12 0.7724 0.0022
5 8 13 -0.6978 0.0019
5 8 14 1.4887 0.0021
5 8 15 -1.2273 0.0007
5 8 16 0.7874 0.0010
5 8 17 -2.0813 0.0018
5 8 18 -0.0585 -0.0022
5 8 19 -0.9664 0.0020
5 8 20 0.6279 -0.0026
5 8 21 -0.1390 -0.0017
5 8 22 0.9785 0.0000
5 8 23 -0.8055 -0.0014
5 8 24 0.4238 0.0011
5 8 25 -0.4890 0.0009
5 8 26 -0.2954 0.0002
5 8 27 0.2330 0.0005
5 8 28 0.5819 -0.0010
5 8 29 -0.0085 -0.0002
5 8 30 0.9664 -0.0007
5 8 31 0.5175 -0.0011
5 8 32 -0.1092 -0.0015
5 8 33 0.6625 -0.0007
5 9 0 -1.2529 -0.0020
5 9 1 -0.0359 -0.0009
5 9 2 0.9652 -0.0011
5 9 3 -0.6242 -0.0021
5 9 4 2.0181 0.0038
5 9 5 -0.5865 -0.0029
5 9 6 0.5450 0.0022
5 9 7 -0.0507 -0.0045
5 9 8 0.2332 -0.0034
5 9 9 0.8525 0.0008
5 9 10 -1.4559 -0.0009
5 9 11 0.4028 0.0054
5 9 12 -2.3213 0.0038
5 9 13 0.5114 0.0004
5 9 14 -1.0673 0.0014
5 9 15 0.5967 -0.0015
5 9 16 -0.7548 -0.0007
5 9 17 -0.1846 -0.0009
5 9 18 -0.5802 0.0009
5 9 19 0.4354 -0.0037
5 9 20 -0.3493 0.0011
5 9 21 0.5008 -0.0019
5 9 22 -0.9161 0.0002
5 9 23 -0.6267 0.0018
5 9 24 -1.4362 -0.0002
5 9 25 -1.2029 0.0012
5 9 26 -0.0668 -0.0002
5 9 27 0.1535 -0.0007
5 9 28 0.8317 0.0007
5 9 29 1.2050 -0.0010
5 9 30 0.0192 -0.0002
5 9 31 -0.4492 -0.0003
5 9 32 -0.0695 -0.0016
5 10 0 2.0066 -0.0011
5 10 1 -2.8326 -0.0025
5 10 2 2.5075 -0.0030
5 10 3 -0.9031 0.0030
5 10 4 1.3657 -0.0015
5 10 5 -0.0386 0.0040
5 10 6 -0.7553 -0.0028
5 10 7 0.1757 -0.0015
5 10 8 -0.8555 -0.0007
5 10 9 0.1412 -0.0026
5 10 10 0.4719 0.0051
5 10 11 -0.6091 0.0003
5 10 12 0.5482 0.0008
5 10 13 -0.2808 0.0012
5 10 14 0.0303 -0.0044
5 10 15 -0.7544 -0.0005
5 10 16 0.6978 -0.0019
5 10 17 -0.4337 -0.0017
5 10 18 1.6939 -0.0021
5 10 19 0.4032 0.0001
5 10 20 0.2490 -0.0020
5 10 21 0.2289 0.0019
5 10 22 -0.9497 0.0013
5 10 23 -0.3863 0.0004
5 10 24 -0.3315 0.0022
5 10 25 -0.0663 -0.0008
5 10 26 -0.6969 0.0003
5 10 27 0.9615 0.0000
5 10 28 -0.1515 -0.0015
5 10 29 -0.4028 0.0001
5 10 30 0.9574 -0.0005
5 10 31 -1.2244 -0.0004
5 11 0 -1.4327 -0.0033
5 11 1 1.7798 -0.0017
5 11 2 -1.7586 -0.0003
5 11 3 0.6325 -0.0007
5 11 4 -0.1639 0.0035
5 11 5 0.6578 -0.0015
5 11 6 0.0147 0.0010
5 11 7 0.5759 -0.0009
5 11 8 0.4384 -0.0009
5 11 9 -0.6465 0.0030
5 11 10 0.2736 -0.0018
5 11 11 -0.2846 0.0023
5 11 12 0.6068 -0.0022
5 11 13 0.8940 -0.0032
5 11 14 -0.1995 -0.0002
5 11 15 0.8981 -0.0031
5 11 16 -0.9670 0.0000
5 11 17 1.0667 -0.0002
5 11 18 0.0958 -0.0003
5 11 19 0.2430 0.0011
5 11 20 0.6349 0.0008
5 11 21 -1.1538 0.0008
5 11 22 0.9694 0.0004
5 11 23 0.3335 0.0004
5 11 24 0.9451 -0.0006
5 11 25 1.5508 0.0014
5 11 26 1.4001 -0.0007
5 11 27 0.0506 -0.0002
5 11 28 0.4338 -0.0005
5 11 29 -0.2718 -0.0013
5 11 30 -1.3392 0.0002
5 12 0 0.0810 -0.0016
5 12 1 -0.2108 -0.0022
5 12 2 0.6697 0.0001
5 12 3 -0.0991 0.0020
5 12 4 1.0595 -0.0015
5 12 5 -0.5504 0.0026
5 12 6 1.6914 -0.0012
5 12 7 0.3862 -0.0007
5 12 8 0.9082 0.0011
5 12 9 1.3644 -0.0031
5 12 10 -0.4387 0.0022
5 12 11 0.9488 -0.0029
5 12 12 -0.0609 -0.0007
5 12 13 0.4203 -0.0004
5 12 14 -0.1457 -0.0030
5 12 15 0.1592 0.0010
5 12 16 -0.6006 -0.0006
5 12 17 -0.0035 0.0011
5 12 18 -0.2850 0.0027
5 12 19 -0.9655 0.0007
5 12 20 -0.4539 0.0024
5 12 21 0.5266 -0.0005
5 12 22 -0.4877 -0.0002
5 12 23 1.5039 -0.0005
5 12 24 0.9539 0.0005
5 12 25 -0.2688 -0.0013
5 12 26 1.3925 0.0008
5 12 27 0.0877 -0.0011
5 12 28 0.0158 -0.0003
5 12 29 0.3122 0.0008
5 13 0 -0.3413 -0.0005
5 13 1 0.4085 -0.0000
5 13 2 -0.5421 0.0003
5 13 3 1.4632 0.0000
5 13 4 -0.5506 0.0030
5 13 5 0.1443 0.0000
5 13 6 -0.0960 0.0010
5 13 7 -0.0116 0.0009
5 13 8 0.4623 -0.0032
5 13 9 0.6829 0.0013
5 13 10 1.0039 -0.0030
5 13 11 0.5866 0.0001
5 13 12 1.4986 0.0002
5 13 13 -0.1225 -0.0021
5 13 14 0.6296 0.0013
5 13 15 -0.0896 -0.0004
5 13 16 0.3347 0.0014
5 13 17 0.1471 0.0019
5 13 18 -0.3650 0.0012
5 13 19 0.1636 0.0014
5 13 20 -0.5486 -0.0013
5 13 21 0.2894 0.0005
5 13 22 1.3163 -0.0008
5 13 23 0.2823 0.0003
5 13 24 -0.0705 0.0005
5 13 25 0.9042 0.0006
5 13 26 -1.8756 -0.0009
5 13 27 0.6769 -0.0000
5 14 0 1.7357 0.0002
5 14 1 -0.3818 -0.0002
5 14 2 -0.2561 0.0008
5 14 3 0.1953 0.0009
5 14 4 -1.2230 0.0008
5 14 5 0.3243 0.0019
5 14 6 -0.6290 -0.0003
5 14 7 0.1569 -0.0011
5 14 8 0.4773 -0.0002
5 14 9 -0.6455 -0.0025
5 14 10 0.8572 0.0012
5 14 11 -0.0202 -0.0004
5 14 12 0.4613 -0.0002
5 14 13 0.0961 0.0021
5 14 14 0.4831 -0.0004
5 14 15 -0.4272 0.0020
5 14 16 0.3518 0.0019
5 14 17 0.5174 0.0014
5 14 18 -0.2821 0.0007
5 14 19 0.1882 -0.0001
5 14 20 0.7074 -0.0003
5 14 21 -0.1020 -0.0012
5 14 22 0.4484 0.0001
5 14 23 0.2167 0.0014
5 14 24 -0.1687 0.0002
5 14 25 -0.5870 0.0020
5 14 26 1.0620 0.0006
5 15 0 0.0256 0.0009
5 15 1 0.5624 0.0009
5 15 2 0.9108 0.0002
5 15 3 -1.3245 0.0009
5 15 4 0.3445 0.0010
5 15 5 -0.0344 -0.0001
5 15 6 0.6040 -0.0004
5 15 7 0.6400 -0.0012
5 15 8 0.4028 -0.0021
5 15 9 0.7286 -0.0001
5 15 10 -0.9673 -0.0013
5 15 11 0.8201 0.0009
5 15 12 -1.0462 0.0016
5 15 13 -0.1097 -0.0005
5 15 14 -0.8227 0.0026
5 15 15 -0.3092 0.0002
5 15 16 -0.3634 0.0001
5 15 17 -0.2581 0.0004
5 15 18 0.2079 -0.0006
5 15 19 0.7507 -0.0009
5 15 20 0.2047 -0.0002
5 15 21 1.2829 0.0003
5 15 22 0.3195 0.0011
5 15 23 -0.5385 0.0014
5 15 24 0.1262 0.0028
5 16 0 0.4140 0.0007
5 16 1 -0.8066 -0.0004
5 16 2 -0.3508 -0.0004
5 16 3 0.8684 0.0002
5 16 4 -0.1501 -0.0003
5 16 5 1.5007 -0.0001
5 16 6 -0.2078 -0.0001
5 16 7 1.4037 -0.0021
5 16 8 -0.4257 -0.0003
5 16 9 0.2658 -0.0010
5 16 10 0.5367 0.0007
5 16 11 -0.5383 0.0016
5 16 12 0.4293 0.0004
5 16 13 -0.4594 0.0024
5 16 14 0.3607 -0.0012
5 16 15 -0.3467 -0.0002
5 16 16 0.9581 -0.0007
5 16 17 0.4296 -0.0015
5 16 18 0.5352 -0.0010
5 16 19 0.9507 0.0000
5 16 20 0.9894 -0.0006
5 16 21 0.5041 0.0011
5 17 0 -1.9980 -0.0010
5 17 1 -0.8197 -0.0017
5 17 2 0.5863 -0.0010
5 17 3 -0.2775 -0.0019
5 17 4 2.2445 0.0007
5 17 5 -0.0063 -0.0008
5 17 6 1.5516 -0.0011
5 17 7 -0.2168 -0.0001
5 17 8 0.5649 -0.0020
5 17 9 -0.1287 0.0007
5 17 10 -0.3481 0.0010
5 17 11 0.1930 0.0009
5 17 12 -0.5777 0.0023
5 17 13 0.3980 -0.0018
5 17 14 0.0239 0.0002
5 17 15 1.1071 -0.0023
5 17 16 1.4490 -0.0015
5 17 17 0.1866 -0.0003
5 17 18 2.3205 0.0001
5 17 19 -0.5486 0.0001
5 18 0 -0.6535 -0.0015
5 18 1 1.2185 -0.0010
5 18 2 0.1277 -0.0015
5 18 3 1.8228 0.0006
5 18 4 0.6750 -0.0011
5 18 5 0.6790 0.0013
5 18 6 0.9835 -0.0006
5 18 7 0.2109 -0.0009
5 18 8 0.3958 0.0003
5 18 9 -0.5935 -0.0003
5 18 10 0.0374 -0.0001
5 18 11 -0.9528 0.0009
5 18 12 -0.3540 -0.0028
5 18 13 0.2089 -0.0004
5 18 14 -0.0708 -0.0038
5 18 15 0.8980 -0.0020
5 19 0 0.2195 -0.0000
5 19 1 0.5814 -0.0009
5 19 2 1.4918 0.0003
5 19 3 0.0598 -0.0005
5 19 4 0.8246 0.0018
5 19 5 0.3401 -0.0005
5 19 6 0.3167 0.0010
5 19 7 0.0959 0.0002
5 19 8 -0.1887 -0.0001
5 19 9 -0.4419 0.0003
5 19 10 -0.7140 0.0002
5 19 11 -0.2616 -0.0018
5 20 0 0.7524 -0.0000
5 20 1 -0.1251 0.0008
5 20 2 -0.4774 -0.0006
6 0 0 -4.7009 -0.0200
6 0 2 -6.9230 0.0003
6 0 4 -8.0499 0.0132
6 0 6 -2.2832 0.0015
6 0 8 -1.3573 -0.0110
6 0 10 -3.2560 -0.0055
6 0 12 0.1862 -0.0029
6 0 14 1.3992 -0.0060
6 0 16 -0.5896 -0.0021
6 0 18 -0.9071 0.0053
6 0 20 1.4719 0.0010
6 0 22 2.8859 -0.0035
6 0 24 1.1146 -0.0005
6 0 26 -0.2017 -0.0007
6 0 28 -1.2753 0.0004
6 0 30 -1.5957 0.0024
6 0 32 -0.0343 0.0012
6 0 34 0.4288 -0.0009
6 1 0 2.7482 -0.0092
6 1 1 -5.8150 -0.0002
6 1 2 4.7292 0.0108
6 1 3 -1.5332 -0.0045
6 1 4 -0.3118 -0.0005
6 1 5 -0.8238 -0.0067
6 1 6 -4.5136 -0.0162
6 1 7 -2.4082 -0.0029
6 1 8 -4.2478 0.0011
6 1 9 -2.8151 -0.0007
6 1 10 -1.2240 0.0112
6 1 11 -0.7076 -0.0087
6 1 12 -0.3003 -0.0118
6 1 13 -0.0691 -0.0047
6 1 14 -0.1860 -0.0120
6 1 15 -0.2990 0.0054
6 1 16 0.4160 0.0087
6 1 17 0.0225 0.0028
6 1 18 -0.0184 0.0031
6 1 19 0.2678 0.0001
6 1 20 -0.1177 -0.0032
6 1 21 1.8396 -0.0000
6 1 22 -0.9194 0.0037
6 1 23 1.5598 0.0001
6 1 24 -2.0811 0.0016
6 1 25 0.2711 0.0002
6 1 26 -0.9940 -0.0041
6 1 27 0.3761 0.0013
6 1 28 -0.0287 -0.0012
6 1 29 -0.4213 0.0007
6 1 30 -0.3199 0.0018
6 1 31 -0.7932 -0.0016
6 1 32 0.4166 -0.0000
6 1 33 -0.0609 -0.0010
6 1 34 0.9963 0.0001
6 1 35 0.3553 -0.0013
6 2 0 -3.5952 -0.0043
6 2 1 0.1471 0.0136
6 2 2 1.3317 -0.0086
6 2 3 0.2824 0.0154
6 2 4 4.7966 -0.0119
6 2 5 1.3871 -0.0123
6 2 6 0.9522 -0.0032
6 2 7 -2.0740 -0.0112
6 2 8 -1.7678 0.0076
6 2 9 -2.3095 0.0108
6 2 10 -0.1374 -0.0034
6 2 11 1.0610 0.0041
6 2 12 -0.1113 -0.0090
6 2 13 0.3536 -0.0094
6 2 14 -1.0701 0.0083
6 2 15 -0.7675 0.0009
6 2 16 -0.0028 0.0052
6 2 17 -0.0046 0.0056
6 2 18 0.3466 -0.0042
6 2 19 0.6124 -0.0016
6 2 20 0.5948 0.0017
6 2 21 0.1414 -0.0016
6 2 22 0.7322 0.0018
6 2 23 -0.8115 0.0001
6 2 24 0.3049 -0.0016
6 2 25 -0.7145 -0.0009
6 2 26 1.1881 0.0007
6 2 27 -0.6392 -0.0009
6 2 28 0.8410 0.0020
6 2 29 -0.4850 0.0008
6 2 30 -0.1024 -0.0015
6 2 31 0.0270 0.0012
6 2 32 0.2626 -0.0013
6 2 33 -0.4886 -0.0001
6 2 34 -0.0644 0.0010
6 2 35 -0.6166 -0.0010
6 3 0 0.0215 0.0054
6 3 1 3.1097 0.0010
6 3 2 2.5735 0.0137
6 3 3 1.4376 -0.0078
6 3 4 3.0001 -0.0009
6 3 5 1.6416 -0.0061
6 3 6 1.1483 -0.0041
6 3 7 2.4176 0.0097
6 3 8 -0.1011 0.0059
6 3 9 0.9620 0.0077
6 3 10 0.5043 0.0018
6 3 11 -1.0886 -0.0094
6 3 12 0.1675 -0.0028
6 3 13 -0.7207 -0.0018
6 3 14 0.6232 0.0014
6 3 15 0.3712 0.0062
6 3 16 0.7844 0.0014
6 3 17 0.1790 -0.0035
6 3 18 -0.1045 -0.0011
6 3 19 0.5046 -0.0011
6 3 20 0.2173 -0.0013
6 3 21 0.7594 0.0037
6 3 22 0.2438 -0.0016
6 3 23 0.0957 -0.0000
6 3 24 0.4572 -0.0000
6 3 25 0.8633 -0.0020
6 3 26 0.6595 0.0013
6 3 27 0.7019 0.0004
6 3 28 -0.2852 0.0005
6 3 29 -0.4577 0.0014
6 3 30 -0.3408 0.0006
6 3 31 0.8231 -0.0004
6 3 32 -0.1390 -0.0001
6 3 33 1.1288 0.0003
6 3 34 -0.4521 -0.0003
6 3 35 -0.3994 0.0010
6 4 0 -0.2804 0.0163
6 4 1 2.5387 0.0060
6 4 2 1.0965 0.0027
6 4 3 3.0618 0.0039
6 4 4 1.1329 -0.0104
6 4 5 -0.3561 0.0005
6 4 6 0.2171 0.0038
6 4 7 -1.0528 0.0028
6 4 8 0.7452 0.0116
6 4 9 1.1450 -0.0011
6 4 10 -0.6879 -0.0024
6 4 11 0.5872 -0.0028
6 4 12 -2.3872 -0.0080
6 4 13 0.4763 0.0012
6 4 14 -0.6108 0.0009
6 4 15 2.1583 -0.0002
6 4 16 0.7889 0.0011
6 4 17 1.0601 -0.0006
6 4 18 0.4551 -0.0010
6 4 19 -0.2118 0.0011
6 4 20 0.7630 0.0006
6 4 21 -0.0608 -0.0006
6 4 22 0.7892 0.0010
6 4 23 0.0460 -0.0009
6 4 24 0.4298 -0.0004
6 4 25 0.3807 0.0007
6 4 26 0.8138 -0.0022
6 4 27 0.1441 -0.0000
6 4 28 0.9694 0.0002
6 4 29 -0.2792 -0.0006
6 4 30 0.7106 0.0004
6 4 31 -0.2215 -0.0000
6 4 32 0.3265 -0.0006
6 4 33 -0.1016 0.0008
6 4 34 0.3580 0.0003
6 4 35 -0.0057 0.0012
6 5 0 2.0431 0.0019
6 5 1 -0.8238 0.0046
6 5 2 -1.1506 0.0011
6 5 3 1.5265 -0.0059
6 5 4 0.5531 0.0007
6 5 5 0.0536 0.0011
6 5 6 0.5792 -0.0009
6 5 7 -1.7284 0.0070
6 5 8 -0.4138 -0.0027
6 5 9 -0.6198 0.0016
6 5 10 0.9185 -0.0013
6 5 11 -0.3538 -0.0021
6 5 12 1.6411 0.0014
6 5 13 -0.2162 0.0005
6 5 14 0.8088 0.0012
6 5 15 -0.4422 0.0018
6 5 16 0.0391 0.0009
6 5 17 -1.0342 0.0002
6 5 18 -0.3306 0.0008
6 5 19 -0.3308 0.0000
6 5 20 -1.1953 0.0001
6 5 21 0.4981 -0.0002
6 5 22 -1.3960 -0.0006
6 5 23 0.4368 0.0001
6 5 24 -0.5198 -0.0016
6 5 25 0.8859 -0.0014
6 5 26 -0.6389 -0.0007
6 5 27 1.2738 -0.0013
6 5 28 -0.3808 -0.0002
6 5 29 0.4889 -0.0002
6 5 30 0.7206 -0.0006
6 5 31 -0.4696 -0.0006
6 5 32 0.4591 0.0008
6 5 33 -0.6932 0.0010
6 5 34 -0.1771 0.0007
6 6 0 1.1327 -0.0020
6 6 1 2.0773 -0.0026
6 6 2 0.8019 -0.0036
6 6 3 2.3456 -0.0032
6 6 4 0.0287 -0.0005
6 6 5 2.5016 -0.0011
6 6 6 -0.7991 0.0025
6 6 7 0.9896 -0.0019
6 6 8 0.3430 0.0035
6 6 9 -0.6070 -0.0007
6 6 10 0.1853 0.0019
6 6 11 -0.2579 0.0002
6 6 12 0.3284 -0.0002
6 6 13 1.0447 0.0014
6 6 14 0.7130 0.0015
6 6 15 0.0829 0.0028
6 6 16 -0.6331 0.0007
6 6 17 -1.5335 0.0000
6 6 18 -1.2305 -0.0003
6 6 19 -2.0178 -0.0020
6 6 20 -0.4703 0.0008
6 6 21 -2.5414 -0.0000
6 6 22 -0.1320 0.0004
6 6 23 -1.9464 -0.0005
6 6 24 0.2110 -0.0005
6 6 25 -0.5610 -0.0004
6 6 26 0.3992 -0.0009
6 6 27 -0.0346 0.0012
6 6 28 -1.3185 -0.0003
6 6 29 0.2292 -0.0004
6 6 30 -2.1105 0.0001
6 6 31 0.7275 -0.0004
6 6 32 -0.9850 0.0007
6 6 33 1.0357 0.0001
6 6 34 -0.7044 0.0006
6 7 0 -1.0712 -0.0012
6 7 1 -1.1241 -0.0029
6 7 2 3.4576 0.0005
6 7 3 1.0882 -0.0004
6 7 4 1.8538 0.0001
6 7 5 -0.2018 -0.0004
6 7 6 -0.5511 -0.0027
6 7 7 0.5195 0.0032
6 7 8 0.1982 -0.0004
6 7 9 0.9781 0.0046
6 7 10 -0.3483 0.0012
6 7 11 -1.0628 -0.0009
6 7 12 -0.6470 -0.0001
6 7 13 -0.7253 -0.0015
6 7 14 0.1979 0.0010
6 7 15 0.9326 -0.0008
6 7 16 -0.2808 0.0007
6 7 17 0.5914 -0.0018
6 7 18 -1.0301 -0.0013
6 7 19 -0.6976 0.0019
6 7 20 -1.3808 -0.0011
6 7 21 -0.2686 0.0024
6 7 22 -1.6095 0.0004
6 7 23 -0.2749 -0.0002
6 7 24 -1.3042 0.0012
6 7 25 -1.0024 -0.0008
6 7 26 -1.1282 0.0014
6 7 27 -0.9213 -0.0007
6 7 28 -0.8590 -0.0001
6 7 29 -1.1014 0.0004
6 7 30 -0.1919 -0.0010
6 7 31 -1.0533 0.0006
6 7 32 0.3460 -0.0008
6 7 33 -0.7695 -0.0008
6 8 0 -2.5525 -0.0051
6 8 1 1.3107 0.0025
6 8 2 0.6337 -0.0012
6 8 3 1.6236 0.0021
6 8 4 0.8153 0.0015
6 8 5 0.0187 -0.0028
6 8 6 -0.8749 0.0034
6 8 7 0.1243 -0.0013
6 8 8 -0.8692 0.0042
6 8 9 -0.2728 0.0023
6 8 10 -0.9309 -0.0004
6 8 11 -1.2589 0.0018
6 8 12 0.1612 -0.0027
6 8 13 -1.6034 0.0011
6 8 14 0.5690 -0.0015
6 8 15 -1.3758 0.0008
6 8 16 0.2275 -0.0026
6 8 17 -0.7039 0.0001
6 8 18 -0.1268 0.0002
6 8 19 -0.3179 -0.0008
6 8 20 -0.1138 0.0031
6 8 21 -0.3595 -0.0003
6 8 22 -0.0563 0.0012
6 8 23 -0.8009 0.0016
6 8 24 -1.0849 -0.0005
6 8 25 -2.3448 0.0012
6 8 26 -0.7390 -0.0014
6 8 27 -3.0181 -0.0002
6 8 28 0.2278 -0.0007
6 8 29 -0.6891 -0.0004
6 8 30 0.3338 0.0005
6 8 31 0.9428 -0.0008
6 8 32 -0.0114 -0.0003
6 9 0 4.7617 0.0022
6 9 1 2.3477 -0.0001
6 9 2 4.3870 0.0035
6 9 3 1.4560 0.0014
6 9 4 2.7336 -0.0020
6 9 5 -0.9821 0.0020
6 9 6 3.0468 -0.0024
6 9 7 -1.1680 0.0030
6 9 8 0.2115 0.0024
6 9 9 -1.7985 0.0003
6 9 10 -2.8260 0.0032
6 9 11 -0.5707 -0.0044
6 9 12 -1.9961 0.0004
6 9 13 1.1024 -0.0030
6 9 14 -1.3101 -0.0008
6 9 15 0.3250 -0.0006
6 9 16 -1.3637 0.0005
6 9 17 -0.1281 -0.0006
6 9 18 -0.4019 0.0009
6 9 19 0.1510 0.0007
6 9 20 0.3787 0.0000
6 9 21 0.3489 0.0019
6 9 22 -0.8253 0.0003
6 9 23 -0.6012 0.0007
6 9 24 -1.6432 0.0006
6 9 25 -0.5722 -0.0018
6 9 26 -1.1973 0.0003
6 9 27 0.4274 -0.0013
6 9 28 -0.6786 0.0002
6 9 29 -0.1536 -0.0000
6 9 30 0.0213 -0.0005
6 9 31 -0.2794 -0.0003
6 10 0 2.7951 0.0018
6 10 1 4.4809 0.0045
6 10 2 1.8424 0.0027
6 10 3 2.4846 0.0015
6 10 4 -0.4561 0.0015
6 10 5 1.6126 -0.0032
6 10 6 -0.4124 0.0015
6 10 7 1.4446 -0.0003
6 10 8 -0.7412 0.0011
6 10 9 -0.3170 0.0033
6 10 10 -1.7769 -0.0032
6 10 11 -0.3773 0.0007
6 10 12 -1.0349 -0.0038
6 10 13 -0.5884 -0.0016
6 10 14 0.1637 0.0002
6 10 15 -0.8933 -0.0001
6 10 16 0.7825 0.0002
6 10 17 -0.1398 0.0008
6 10 18 0.0872 -0.0004
6 10 19 0.7430 0.0004
6 10 20 0.0626 0.0015
6 10 21 -0.3917 -0.0002
6 10 22 0.2689 0.0014
6 10 23 -1.5747 -0.0008
6 10 24 -0.4599 -0.0016
6 10 25 0.2181 -0.0001
6 10 26 0.5969 -0.0019
6 10 27 0.8628 0.0006
6 10 28 1.0262 0.0003
6 10 29 -0.2409 -0.0003
6 10 30 -0.2026 0.0000
6 11 0 1.5963 0.0011
6 11 1 -0.0144 0.0024
6 11 2 0.4571 0.0011
6 11 3 -0.2504 0.0009
6 11 4 -0.8785 -0.0033
6 11 5 0.1680 0.0011
6 11 6 -0.1176 -0.0029
6 11 7 -1.1427 0.0020
6 11 8 0.3276 0.0013
6 11 9 -1.6169 -0.0021
6 11 10 0.9942 0.0015
6 11 11 -0.0302 -0.0049
6 11 12 0.1571 0.0006
6 11 13 0.0870 0.0005
6 11 14 -0.7955 0.0008
6 11 15 0.0258 0.0030
6 11 16 -0.2737 -0.0005
6 11 17 0.2371 0.0012
6 11 18 -0.2118 -0.0016
6 11 19 -0.7676 0.0006
6 11 20 -0.3719 -0.0006
6 11 21 -0.7889 -0.0001
6 11 22 -1.0579 -0.0008
6 11 23 0.2249 -0.0005
6 11 24 -0.4695 -0.0007
6 11 25 0.8455 -0.0009
6 11 26 -0.3506 0.0009
6 11 27 0.4287 -0.0002
6 11 28 -0.9897 0.0005
6 11 29 -0.3552 0.0013
6 12 0 -1.6615 0.0023
6 12 1 -0.2239 0.0003
6 12 2 -0.9431 0.0002
6 12 3 -0.9382 -0.0027
6 12 4 0.4632 -0.0004
6 12 5 0.3519 -0.0039
6 12 6 0.1113 0.0017
6 12 7 -0.1851 -0.0011
6 12 8 -0.7030 0.0002
6 12 9 -0.9518 0.0017
6 12 10 0.3311 -0.0042
6 12 11 -0.4733 0.0030
6 12 12 0.6282 -0.0014
6 12 13 -0.0793 0.0008
6 12 14 -0.0460 0.0032
6 12 15 0.5503 -0.0022
6 12 16 0.1670 0.0023
6 12 17 -0.1747 -0.0024
6 12 18 -0.2201 0.0008
6 12 19 -0.0857 -0.0011
6 12 20 -1.2670 -0.0011
6 12 21 -0.0915 -0.0000
6 12 22 -0.7332 -0.0009
6 12 23 -0.8881 -0.0003
6 12 24 0.2696 0.0007
6 12 25 -0.7418 0.0001
6 12 26 -0.5275 0.0004
6 12 27 -1.5392 0.0009
6 12 28 -1.6922 0.0012
6 13 0 0.6986 -0.0005
6 13 1 -0.6754 0.0005
6 13 2 0.2568 -0.0016
6 13 3 0.2956 0.0001
6 13 4 0.0760 -0.0024
6 13 5 0.7946 0.0005
6 13 6 -0.4451 -0.0014
6 13 7 0.9166 0.0004
6 13 8 -0.5666 0.0010
6 13 9 0.3621 -0.0004
6 13 10 0.1314 0.0040
6 13 11 -0.5908 -0.0005
6 13 12 -0.4217 0.0027
6 13 13 -0.2030 0.0014
6 13 14 -0.0716 -0.0019
6 13 15 0.2392 0.0012
6 13 16 0.3301 -0.0026
6 13 17 -0.3680 -0.0002
6 13 18 0.2952 -0.0021
6 13 19 -0.4160 -0.0006
6 13 20 1.2183 -0.0002
6 13 21 -0.1419 -0.0003
6 13 22 0.5087 0.0016
6 13 23 -0.6491 0.0007
6 13 24 -0.2051 -0.0003
6 13 25 -1.7358 0.0009
6 13 26 -0.7863 -0.0007
6 14 0 -0.1504 0.0003
6 14 1 2.0843 -0.0017
6 14 2 0.4487 0.0012
6 14 3 1.3771 -0.0008
6 14 4 0.6551 0.0008
6 14 5 0.0741 -0.0003
6 14 6 0.1525 -0.0008
6 14 7 0.3257 0.0016
6 14 8 -0.2328 0.0005
6 14 9 0.9993 0.0030
6 14 10 -0.4711 0.0008
6 14 11 -0.0738 0.0020
6 14 12 -0.1358 -0.0005
6 14 13 -0.9139 -0.0010
6 14 14 -0.1768 0.0003
6 14 15 -0.2721 -0.0017
6 14 16 -1.2012 0.0001
6 14 17 -0.4696 -0.0018
6 14 18 -0.8340 -0.0007
6 14 19 0.5771 -0.0016
6 14 20 -0.1753 -0.0001
6 14 21 1.6168 0.0014
6 14 22 0.0144 -0.0000
6 14 23 0.8289 0.0012
6 14 24 -0.4058 -0.0003
6 14 25 -0.0595 -0.0003
6 15 0 -0.0332 -0.0014
6 15 1 -0.6559 0.0011
6 15 2 0.6730 0.0007
6 15 3 -0.6655 0.0017
6 15 4 0.9109 0.0001
6 15 5 -0.2669 0.0000
6 15 6 1.2226 0.0013
6 15 7 0.2201 -0.0002
6 15 8 0.5938 0.0034
6 15 9 0.1869 0.0005
6 15 10 0.3956 0.0013
6 15 11 0.0652 -0.0014
6 15 12 0.5756 -0.0019
6 15 13 -0.1401 -0.0008
6 15 14 0.5999 -0.0022
6 15 15 -1.2995 0.0004
6 15 16 -0.1551 -0.0010
6 15 17 -0.8753 -0.0008
6 15 18 -0.0071 -0.0011
6 15 19 0.1166 -0.0003
6 15 20 1.0864 -0.0001
6 15 21 -0.1943 -0.0008
6 15 22 0.4557 0.0007
6 15 23 0.4597 -0.0025
6 16 0 -0.7748 -0.0001
6 16 1 -0.8902 0.0005
6 16 2 -1.2378 0.0016
6 16 3 -0.5794 0.0000
6 16 4 -0.8595 0.0009
6 16 5 0.4072 -0.0006
6 16 6 0.4149 -0.0004
6 16 7 0.1210 0.0024
6 16 8 0.4658 -0.0011
6 16 9 0.7497 0.0020
6 16 10 -0.2277 -0.0015
6 16 11 1.5086 -0.0011
6 16 12 0.3365 -0.0002
6 16 13 0.4756 -0.0017
6 16 14 0.0814 0.0017
6 16 15 -0.0269 -0.0006
6 16 16 -0.6033 -0.0005
6 16 17 0.1166 -0.0003
6 16 18 0.9940 -0.0019
6 16 19 0.1499 -0.0004
6 16 20 1.0896 -0.0013
6 17 0 0.6633 0.0002
6 17 1 -0.5425 0.0011
6 17 2 0.2224 0.0005
6 17 3 -0.3799 0.0013
6 17 4 0.3516 -0.0011
6 17 5 -0.4454 -0.0003
6 17 6 0.1362 0.0002
6 17 7 -0.4640 -0.0019
6 17 8 -0.0626 0.0017
6 17 9 -0.1308 -0.0018
6 17 10 0.6593 -0.0004
6 17 11 0.3749 -0.0000
6 17 12 -0.4151 -0.0020
6 17 13 0.9504 0.0021
6 17 14 -1.1209 -0.0013
6 17 15 0.2878 0.0007
6 17 16 0.0688 0.0001
6 17 17 0.5199 -0.0030
6 18 0 -1.0075 -0.0006
6 18 1 1.0709 0.0015
6 18 2 -1.2113 0.0008
6 18 3 0.2106 -0.0001
6 18 4 -0.9971 0.0008
6 18 5 -0.2150 -0.0014
6 18 6 -0.7076 -0.0005
6 18 7 -1.1830 0.0010
6 18 8 0.8118 -0.0010
6 18 9 -0.8001 0.0019
6 18 10 0.9751 0.0009
6 18 11 0.0706 -0.0001
6 18 12 0.4252 0.0025
6 18 13 -0.5011 -0.0015
6 18 14 0.7708 0.0013
6 19 0 0.8699 0.0013
6 19 1 -1.8648 -0.0001
6 19 2 -0.3806 0.0013
6 19 3 -1.5901 0.0003
6 19 4 -1.1187 -0.0012
6 19 5 -0.8574 0.0008
6 19 6 -1.5778 -0.0007
6 19 7 0.3822 0.0004
6 19 8 -1.3905 0.0030
6 19 9 1.2057 0.0008
7 0 0 7.1835 -0.0086
7 0 2 2.8213 -0.0121
7 0 4 1.7650 -0.0123
7 0 6 -0.1391 0.0009
7 0 8 -2.6296 -0.0006
7 0 10 -0.9913 -0.0042
7 0 12 2.6794 0.0039
7 0 14 3.1018 -0.0003
7 0 16 1.3824 -0.0027
7 0 18 0.7616 -0.0002
7 0 20 -1.0385 -0.0016
7 0 22 -2.2954 0.0008
7 0 24 -0.7241 0.0023
7 0 26 -0.2664 0.0015
7 0 28 0.9040 -0.0006
7 0 30 2.5358 -0.0033
7 0 32 1.0082 -0.0009
7 0 34 0.7321 0.0029
7 1 0 1.9418 0.0196
7 1 1 6.9652 -0.0104
7 1 2 -0.3443 -0.0148
7 1 3 3.5501 -0.0002
7 1 4 2.0978 -0.0102
7 1 5 -0.0158 0.0091
7 1 6 4.3008 0.0055
7 1 7 -0.3454 -0.0021
7 1 8 2.0728 -0.0013
7 1 9 0.1640 -0.0131
7 1 10 0.0998 -0.0017
7 1 11 0.7087 0.0013
7 1 12 0.3949 0.0096
7 1 13 1.8859 0.0078
7 1 14 -0.6892 0.0063
7 1 15 1.3380 -0.0008
7 1 16 -1.3886 -0.0063
7 1 17 0.4366 -0.0012
7 1 18 0.2672 -0.0055
7 1 19 0.6781 -0.0016
7 1 20 1.2068 0.0006
7 1 21 -0.4519 -0.0013
7 1 22 0.9171 0.0020
7 1 23 -0.5450 -0.0001
7 1 24 0.1745 0.0017
7 1 25 0.6140 0.0006
7 1 26 -0.6389 0.0027
7 1 27 0.1942 0.0020
7 1 28 -0.3912 0.0013
7 1 29 0.2509 0.0003
7 1 30 0.4766 -0.0015
7 1 31 0.6792 0.0002
7 1 32 1.0621 0.0001
7 1 33 0.7604 0.0010
7 1 34 0.6002 -0.0001
7 1 35 1.1041 0.0005
7 2 0 4.6356 -0.0052
7 2 1 -1.9845 0.0016
7 2 2 6.9646 0.0050
7 2 3 2.6704 -0.0102
7 2 4 2.7521 0.0127
7 2 5 2.0734 0.0053
7 2 6 -0.3900 -0.0020
7 2 7 1.7336 0.0093
7 2 8 0.7651 -0.0100
7 2 9 2.8883 -0.0011
7 2 10 0.7471 0.0006
7 2 11 1.9350 -0.0007
7 2 12 -0.7574 0.0078
7 2 13 0.0521 0.0048
7 2 14 -0.8937 -0.0014
7 2 15 -0.6921 -0.0004
7 2 16 0.0749 -0.0032
7 2 17 -0.0751 -0.0059
7 2 18 1.3508 0.0011
7 2 19 0.0622 -0.0019
7 2 20 1.0141 0.0000
7 2 21 0.0850 0.0015
7 2 22 -0.2157 -0.0007
7 2 23 0.4099 0.0017
7 2 24 0.5871 0.0004
7 2 25 -0.2113 0.0021
7 2 26 1.1534 0.0021
7 2 27 -0.2201 0.0004
7 2 28 0.4547 0.0004
7 2 29 0.0749 -0.0020
7 2 30 0.5180 0.0006
7 2 31 -0.1841 0.0001
7 2 32 0.6996 0.0008
7 2 33 1.0340 0.0014
7 2 34 0.4588 -0.0009
7 3 0 -1.4669 0.0040
7 3 1 3.5679 -0.0115
7 3 2 -1.1384 -0.0013
7 3 3 3.7135 0.0007
7 3 4 -1.9448 -0.0019
7 3 5 1.6406 0.0030
7 3 6 -1.1719 0.0025
7 3 7 -0.0411 -0.0033
7 3 8 1.4057 -0.0011
7 3 9 -0.6452 -0.0011
7 3 10 1.2535 -0.0029
7 3 11 -0.7220 0.0066
7 3 12 0.3520 0.0031
7 3 13 -1.5397 0.0009
7 3 14 -0.3093 0.0019
7 3 15 -1.2199 -0.0068
7 3 16 -0.2441 -0.0040
7 3 17 1.1398 0.0010
7 3 18 0.3928 -0.0012
7 3 19 1.3090 0.0047
7 3 20 -0.2744 0.0014
7 3 21 -0.5412 0.0004
7 3 22 -0.2877 -0.0001
7 3 23 -0.4001 -0.0008
7 3 24 0.2166 0.0011
7 3 25 0.3159 0.0011
7 3 26 -0.7180 0.0004
7 3 27 0.5306 -0.0001
7 3 28 -0.8108 -0.0019
7 3 29 1.7105 -0.0015
7 3 30 0.1916 -0.0009
7 3 31 1.7158 0.0006
7 3 32 0.6864 -0.0000
7 3 33 0.2014 0.0001
7 3 34 1.1239 -0.0005
7 4 0 3.4952 -0.0090
7 4 1 0.5388 0.0003
7 4 2 3.9076 -0.0118
7 4 3 -4.9741 -0.0061
7 4 4 0.0373 0.0029
7 4 5 -3.3134 -0.0067
7 4 6 1.4874 0.0048
7 4 7 1.0712 -0.0010
7 4 8 1.9605 -0.0059
7 4 9 -0.3272 0.0006
7 4 10 -0.1884 -0.0012
7 4 11 -1.3790 0.0008
7 4 12 -0.0325 0.0076
7 4 13 -0.1004 0.0001
7 4 14 -0.5400 -0.0011
7 4 15 -0.3081 -0.0007
7 4 16 -1.0911 -0.0027
7 4 17 -0.5832 0.0003
7 4 18 -0.0121 0.0031
7 4 19 -0.8246 -0.0000
7 4 20 0.1818 0.0005
7 4 21 -0.8848 -0.0013
7 4 22 -0.1723 -0.0015
7 4 23 0.1336 0.0003
7 4 24 -0.0532 -0.0007
7 4 25 0.0178 0.0002
7 4 26 -0.2564 -0.0002
7 4 27 -1.0797 -0.0014
7 4 28 -0.1664 -0.0005
7 4 29 -0.8265 -0.0000
7 4 30 0.3827 0.0000
7 4 31 -0.5123 0.0001
7 4 32 0.9719 0.0002
7 4 33 -0.8596 -0.0003
7 4 34 0.8072 0.0001
7 5 0 0.8026 -0.0040
7 5 1 4.1911 -0.0044
7 5 2 -1.5866 -0.0026
7 5 3 1.9501 -0.0003
7 5 4 -2.5542 -0.0013
7 5 5 0.8186 0.0036
7 5 6 0.1269 -0.0006
7 5 7 2.2645 -0.0021
7 5 8 -0.0103 -0.0000
7 5 9 1.3548 -0.0034
7 5 10 -1.2050 0.0004
7 5 11 1.0914 0.0045
7 5 12 -0.4961 -0.0029
7 5 13 0.1865 0.0025
7 5 14 0.1721 -0.0027
7 5 15 -1.3022 -0.0023
7 5 16 0.5578 0.0018
7 5 17 -0.8888 0.0006
7 5 18 -0.5739 0.0002
7 5 19 -0.1884 -0.0007
7 5 20 -1.6048 -0.0023
7 5 21 -0.0351 -0.0016
7 5 22 -1.0307 -0.0001
7 5 23 0.0887 -0.0004
7 5 24 -0.9190 0.0017
7 5 25 -0.3281 -0.0003
7 5 26 -1.0905 0.0002
7 5 27 -0.4908 0.0011
7 5 28 -1.2656 -0.0003
7 5 29 -0.1082 0.0010
7 5 30 -2.3000 0.0006
7 5 31 0.2703 -0.0003
7 5 32 -2.5757 0.0009
7 5 33 1.0670 -0.0012
7 6 0 -0.8675 0.0004
7 6 1 -1.5615 -0.0025
7 6 2 -1.1207 0.0012
7 6 3 -1.8192 0.0036
7 6 4 1.2051 0.0009
7 6 5 0.6646 0.0022
7 6 6 1.7272 -0.0000
7 6 7 0.4266 -0.0035
7 6 8 -0.5912 -0.0011
7 6 9 -1.0553 -0.0019
7 6 10 1.1482 -0.0018
7 6 11 -0.1516 -0.0002
7 6 12 2.0273 -0.0005
7 6 13 -0.5476 -0.0027
7 6 14 -0.2536 0.0002
7 6 15 0.1525 -0.0012
7 6 16 -0.3689 0.0003
7 6 17 1.8554 0.0000
7 6 18 0.1684 -0.0007
7 6 19 0.6500 -0.0005
7 6 20 0.0137 -0.0004
7 6 21 -1.1797 0.0003
7 6 22 0.7175 0.0004
7 6 23 -1.5872 0.0016
7 6 24 0.7921 -0.0007
7 6 25 -1.5172 0.0020
7 6 26 -0.8570 0.0005
7 6 27 -1.8850 -0.0003
7 6 28 -1.2301 0.0012
7 6 29 -1.7369 -0.0014
7 6 30 -0.5503 0.0001
7 6 31 -0.5326 0.0004
7 6 32 -0.3209 -0.0008
7 6 33 -0.0975 0.0008
7 7 0 -1.5884 0.0012
7 7 1 -2.2602 0.0034
7 7 2 -2.7216 -0.0005
7 7 3 -1.5906 0.0006
7 7 4 -1.0473 -0.0001
7 7 5 1.6691 -0.0019
7 7 6 1.8442 0.0014
7 7 7 0.2986 -0.0004
7 7 8 1.3436 0.0003
7 7 9 -0.6563 -0.0019
7 7 10 0.0644 -0.0013
7 7 11 1.5212 -0.0022
7 7 12 -1.3277 -0.0002
7 7 13 1.2038 0.0015
7 7 14 -0.9369 -0.0001
7 7 15 -0.1540 0.0018
7 7 16 1.3076 -0.0011
7 7 17 -0.7901 -0.0001
7 7 18 1.3948 0.0004
7 7 19 -0.4345 -0.0005
7 7 20 0.1269 0.0019
7 7 21 0.4232 -0.0002
7 7 22 -0.4413 0.0005
7 7 23 1.3795 -0.0004
7 7 24 -0.4980 0.0005
7 7 25 0.6674 -0.0004
7 7 26 -0.7184 0.0002
7 7 27 -1.6932 -0.0003
7 7 28 -0.6900 -0.0015
7 7 29 -2.0315 0.0001
7 7 30 0.7624 -0.0012
7 7 31 -0.8881 0.0004
7 7 32 1.3692 -0.0001
7 8 0 2.6191 0.0029
7 8 1 -1.6356 -0.0002
7 8 2 2.7404 0.0014
7 8 3 -0.2720 -0.0038
7 8 4 2.2772 -0.0027
7 8 5 1.1584 0.0019
7 8 6 1.3701 -0.0023
7 8 7 1.3004 0.0036
7 8 8 -0.2431 -0.0007
7 8 9 1.0834 -0.0025
7 8 10 -0.1298 0.0010
7 8 11 -1.0169 -0.0004
7 8 12 -0.4590 0.0025
7 8 13 -1.8840 0.0031
7 8 14 -0.3513 0.0004
7 8 15 0.2890 -0.0002
7 8 16 -0.7189 -0.0004
7 8 17 0.6499 -0.0002
7 8 18 -1.4303 -0.0001
7 8 19 0.3672 0.0024
7 8 20 -0.6443 -0.0012
7 8 21 1.3644 0.0008
7 8 22 0.5869 -0.0004
7 8 23 0.6044 -0.0008
7 8 24 1.1230 0.0001
7 8 25 -0.8461 -0.0005
7 8 26 -0.1929 -0.0011
7 8 27 -0.0701 -0.0004
7 8 28 -0.1756 -0.0007
7 8 29 0.7949 -0.0002
7 8 30 0.6959 0.0008
7 8 31 0.3362 -0.0008
7 9 0 -1.0554 0.0019
7 9 1 3.2275 0.0003
7 9 2 0.6735 -0.0046
7 9 3 2.9599 -0.0008
7 9 4 2.0210 -0.0007
7 9 5 2.3185 -0.0004
7 9 6 -0.6754 0.0042
7 9 7 0.4003 -0.0024
7 9 8 -1.9089 -0.0006
7 9 9 -0.3060 -0.0009
7 9 10 -0.2976 -0.0024
7 9 11 -0.2947 0.0040
7 9 12 -0.4395 0.0020
7 9 13 0.4463 0.0011
7 9 14 -0.5937 0.0016
7 9 15 0.7660 -0.0020
7 9 16 0.1578 -0.0003
7 9 17 -0.8707 -0.0001
7 9 18 0.6844 0.0005
7 9 19 -0.8768 -0.0007
7 9 20 0.9556 0.0006
7 9 21 -0.0251 -0.0010
7 9 22 1.0014 0.0001
7 9 23 0.6455 -0.0001
7 9 24 0.0866 -0.0003
7 9 25 0.6137 -0.0000
7 9 26 -0.1543 -0.0005
7 9 27 0.5841 0.0002
7 9 28 0.8043 0.0001
7 9 29 1.6093 -0.0003
7 9 30 0.4588 -0.0000
7 10 0 -0.6566 0.0002
7 10 1 -0.4404 -0.0037
7 10 2 -0.7356 -0.0017
7 10 3 -1.0127 -0.0035
7 10 4 0.3804 0.0000
7 10 5 -1.8790 0.0025
7 10 6 0.0711 -0.0016
7 10 7 -2.8353 0.0034
7 10 8 -0.9417 -0.0025
7 10 9 -1.5414 -0.0004
7 10 10 -0.3687 0.0032
7 10 11 0.2681 -0.0020
7 10 12 0.9861 0.0035
7 10 13 1.3648 -0.0004
7 10 14 1.6906 -0.0019
7 10 15 1.0129 0.0007
7 10 16 0.0985 -0.0012
7 10 17 0.6462 0.0000
7 10 18 -0.3650 0.0001
7 10 19 0.2527 0.0001
7 10 20 -0.4069 -0.0011
7 10 21 -0.4991 0.0000
7 10 22 -1.5564 -0.0011
7 10 23 -0.1098 -0.0009
7 10 24 -0.3008 0.0006
7 10 25 0.6298 -0.0006
7 10 26 0.9029 0.0023
7 10 27 1.6438 0.0002
7 10 28 0.3901 0.0007
7 10 29 1.0564 0.0004
7 11 0 -0.4771 -0.0024
7 11 1 0.6256 -0.0027
7 11 2 -2.5674 -0.0033
7 11 3 -0.1962 -0.0011
7 11 4 -3.1214 -0.0002
7 11 5 -1.6355 -0.0001
7 11 6 -2.3212 0.0020
7 11 7 -2.0626 -0.0013
7 11 8 -1.0893 0.0011
7 11 9 -0.4623 0.0001
7 11 10 -0.4867 -0.0019
7 11 11 -0.0328 0.0034
7 11 12 1.0014 -0.0028
7 11 13 -0.3749 0.0006
7 11 14 1.7829 -0.0004
7 11 15 -0.3310 -0.0025
7 11 16 0.6345 0.0005
7 11 17 -0.1697 -0.0011
7 11 18 0.3669 0.0008
7 11 19 -0.1838 0.0003
7 11 20 -0.1493 0.0003
7 11 21 -1.3222 0.0005
7 11 22 -0.3302 -0.0014
7 11 23 -1.0869 0.0009
7 11 24 -0.4620 -0.0009
7 11 25 0.1519 0.0018
7 11 26 -0.0592 0.0002
7 11 27 -0.0996 0.0008
7 11 28 0.7723 0.0002
7 12 0 1.8053 -0.0023
7 12 1 -0.8244 -0.0020
7 12 2 0.8860 -0.0013
7 12 3 -0.3508 -0.0003
7 12 4 -0.0750 0.0006
7 12 5 -1.3452 0.0019
7 12 6 -0.8255 0.0011
7 12 7 -1.7884 0.0010
7 12 8 -0.4047 -0.0010
7 12 9 -0.5937 -0.0012
7 12 10 0.1996 0.0001
7 12 11 -0.0289 -0.0027
7 12 12 -0.4352 0.0023
7 12 13 0.1650 -0.0015
7 12 14 -1.2200 -0.0005
7 12 15 0.0121 0.0009
7 12 16 -1.2892 -0.0018
7 12 17 0.5383 0.0014
7 12 18 -0.5811 -0.0001
7 12 19 -0.3079 0.0003
7 12 20 0.2770 0.0012
7 12 21 -0.6578 -0.0009
7 12 22 0.9144 0.0014
7 12 23 0.7359 0.0002
7 12 24 0.9693 0.0011
7 12 25 -0.4514 0.0006
7 12 26 0.2035 -0.0003
7 12 27 -1.0204 -0.0002
7 13 0 -0.1612 -0.0000
7 13 1 -0.3965 -0.0005
7 13 2 0.4681 0.0000
7 13 3 0.6250 -0.0001
7 13 4 -0.8737 0.0022
7 13 5 2.0534 -0.0001
7 13 6 -2.2199 0.0015
7 13 7 1.0576 -0.0001
7 13 8 -0.9844 -0.0014
7 13 9 -0.3418 0.0003
7 13 10 -0.4223 -0.0018
7 13 11 -0.6133 0.0018
7 13 12 -0.6192 -0.0009
7 13 13 -0.9737 0.0007
7 13 14 -0.4999 0.0007
7 13 15 -1.3816 -0.0008
7 13 16 0.0051 0.0016
7 13 17 -0.5970 -0.0003
7 13 18 -0.3401 0.0014
7 13 19 0.8298 0.0002
7 13 20 -1.6198 0.0001
7 13 21 1.4441 0.0005
7 13 22 0.0497 -0.0006
7 13 23 0.7634 0.0003
7 13 24 0.9974 -0.0000
7 13 25 0.6240 0.0001
7 14 0 0.7822 0.0009
7 14 1 -0.5579 0.0014
7 14 2 0.3127 0.0007
7 14 3 -1.4286 0.0010
7 14 4 0.5150 -0.0005
7 14 5 -1.9789 0.0013
7 14 6 1.0362 -0.0008
7 14 7 -0.9467 -0.0011
7 14 8 0.6852 0.0001
7 14 9 0.0349 -0.0022
7 14 10 -0.4960 0.0006
7 14 11 0.1557 -0.0007
7 14 12 -1.1945 0.0004
7 14 13 0.0168 0.0014
7 14 14 -0.3676 -0.0004
7 14 15 -1.1444 0.0014
7 14 16 0.7037 -0.0006
7 14 17 -0.9254 0.0011
7 14 18 0.4766 -0.0005
7 14 19 -0.3847 0.0015
7 14 20 0.8476 0.0001
7 14 21 -0.3665 -0.0012
7 14 22 0.5575 -0.0000
7 14 23 0.0661 -0.0024
7 15 0 -0.7315 0.0018
7 15 1 0.7977 0.0006
7 15 2 -0.6931 0.0000
7 15 3 -1.1518 -0.0008
7 15 4 -0.0426 -0.0001
7 15 5 -0.6960 -0.0011
7 15 6 -0.5172 0.0006
7 15 7 0.6079 -0.0000
7 15 8 0.0684 -0.0012
7 15 9 0.5194 0.0003
7 15 10 0.9412 -0.0020
7 15 11 -0.1083 0.0005
7 15 12 1.3314 0.0009
7 15 13 -0.1122 -0.0002
7 15 14 0.2387 0.0028
7 15 15 0.6713 -0.0009
7 15 16 -0.5133 0.0008
7 15 17 0.2883 -0.0000
7 15 18 0.3309 0.0005
7 15 19 -0.2921 -0.0003
7 15 20 0.0294 -0.0009
7 15 21 0.4946 -0.0009
7 16 0 0.8097 0.0009
7 16 1 -0.6580 -0.0002
7 16 2 -0.0179 -0.0016
7 16 3 0.4777 -0.0016
7 16 4 0.3511 -0.0020
7 16 5 0.8082 0.0002
7 16 6 0.6496 -0.0007
7 16 7 0.6030 -0.0004
7 16 8 0.2494 0.0003
7 16 9 0.7077 -0.0022
7 16 10 0.0512 0.0011
7 16 11 0.8507 -0.0003
7 16 12 -0.9217 0.0007
7 16 13 1.3596 0.0027
7 16 14 -1.7360 -0.0021
7 16 15 0.9456 0.0016
7 16 16 -0.2587 -0.0011
7 16 17 0.7024 -0.0005
7 16 18 0.5382 0.0008
7 16 19 0.5973 -0.0010
7 17 0 -0.4103 0.0002
7 17 1 0.2585 -0.0010
7 17 2 -0.5531 -0.0018
7 17 3 1.1517 -0.0014
7 17 4 0.6195 -0.0003
7 17 5 0.6278 -0.0006
7 17 6 0.9049 0.0007
7 17 7 0.2268 -0.0001
7 17 8 1.1408 -0.0008
7 17 9 0.2419 0.0006
7 17 10 0.6367 -0.0003
7 17 11 -0.5348 0.0015
7 17 12 0.4981 0.0018
7 17 13 -1.8797 -0.0008
7 17 14 0.4437 0.0021
7 17 15 -0.7528 -0.0031
7 17 16 -0.0164 -0.0002
7 18 0 -0.7982 -0.0011
7 18 1 -0.5420 -0.0006
7 18 2 0.1844 -0.0012
7 18 3 0.3636 -0.0004
7 18 4 -0.1827 0.0001
7 18 5 0.0794 0.0015
7 18 6 -0.4491 0.0011
7 18 7 0.7024 0.0016
7 18 8 -0.2065 0.0016
7 18 9 0.9167 0.0010
7 18 10 -0.0703 0.0016
7 18 11 -0.0551 0.0013
7 18 12 -0.0987 0.0009
7 19 0 -0.4683 0.0006
7 19 1 0.3448 -0.0008
7 19 2 0.4492 0.0010
7 19 3 0.1363 -0.0002
7 19 4 0.0651 0.0015
7 19 5 -0.2629 0.0012
8 0 0 2.9403 0.0239
8 0 2 3.8591 -0.0035
8 0 4 1.4413 -0.0034
8 0 6 -0.5977 0.0009
8 0 8 -3.0236 -0.0048
8 0 10 -3.6059 0.0034
8 0 12 -1.7400 0.0071
8 0 14 0.6669 0.0026
8 0 16 2.3016 -0.0005
8 0 18 1.2527 -0.0030
8 0 20 -0.0084 -0.0038
8 0 22 0.3001 -0.0017
8 0 24 -0.7425 0.0019
8 0 26 -0.5135 0.0023
8 0 28 1.3266 0.0019
8 0 30 0.6883 -0.0001
8 0 32 0.8287 -0.0021
8 1 0 -4.3345 -0.0130
8 1 1 1.3381 0.0145
8 1 2 -4.0105 0.0113
8 1 3 0.6031 0.0085
8 1 4 0.5180 0.0250
8 1 5 1.5139 -0.0036
8 1 6 0.5377 -0.0043
8 1 7 -0.6073 -0.0071
8 1 8 -1.2442 -0.0110
8 1 9 -2.2081 0.0052
8 1 10 0.5998 0.0057
8 1 11 -0.6357 0.0042
8 1 12 0.3967 -0.0022
8 1 13 0.0017 -0.0036
8 1 14 -1.3827 -0.0085
8 1 15 0.2214 0.0008
8 1 16 -0.5664 0.0050
8 1 17 0.6516 -0.0004
8 1 18 0.3495 0.0045
8 1 19 0.0120 -0.0016
8 1 20 0.7732 -0.0029
8 1 21 0.1417 0.0015
8 1 22 0.8074 -0.0013
8 1 23 0.1139 0.0016
8 1 24 -0.2264 0.0002
8 1 25 -0.9216 0.0001
8 1 26 -0.1825 0.0010
8 1 27 -0.0018 -0.0010
8 1 28 0.2275 0.0010
8 1 29 1.3167 -0.0007
8 1 30 -0.6840 0.0006
8 1 31 1.4346 -0.0008
8 1 32 -1.1637 -0.0000
8 1 33 1.3363 0.0011
8 2 0 0.1642 0.0044
8 2 1 -0.9195 -0.0114
8 2 2 -0.5429 0.0162
8 2 3 -2.7979 0.0138
8 2 4 1.0157 -0.0026
8 2 5 -2.2140 0.0067
8 2 6 0.2966 -0.0119
8 2 7 -1.7962 -0.0097
8 2 8 -0.7856 0.0044
8 2 9 -0.3238 -0.0005
8 2 10 0.5391 0.0041
8 2 11 1.2776 0.0049
8 2 12 0.0903 -0.0090
8 2 13 0.7827 -0.0017
8 2 14 -0.5394 0.0020
8 2 15 0.0417 -0.0009
8 2 16 0.0205 0.0065
8 2 17 -0.5720 0.0021
8 2 18 -0.3497 -0.0021
8 2 19 -0.7017 0.0003
8 2 20 -0.4330 0.0006
8 2 21 -0.4995 -0.0002
8 2 22 -0.1060 0.0026
8 2 23 -0.7060 -0.0005
8 2 24 -0.6213 0.0006
8 2 25 0.1713 -0.0003
8 2 26 -0.3493 -0.0013
8 2 27 0.6339 0.0005
8 2 28 0.6963 -0.0017
8 2 29 -0.5013 -0.0001
8 2 30 1.2105 -0.0008
8 2 31 -0.1469 -0.0007
8 2 32 1.3814 -0.0001
8 2 33 0.3194 -0.0011
8 3 0 0.1260 -0.0039
8 3 1 0.9395 0.0116
8 3 2 0.4980 0.0032
8 3 3 1.9921 0.0039
8 3 4 -0.4165 -0.0022
8 3 5 -0.2082 -0.0131
8 3 6 -1.2838 -0.0053
8 3 7 -1.2722 -0.0036
8 3 8 0.1877 0.0019
8 3 9 1.0567 0.0070
8 3 10 1.4880 0.0020
8 3 11 -0.2205 -0.0031
8 3 12 0.2926 -0.0004
8 3 13 -1.9588 -0.0022
8 3 14 0.4148 0.0004
8 3 15 0.0052 0.0079
8 3 16 0.8552 0.0005
8 3 17 0.0828 0.0016
8 3 18 0.0897 0.0007
8 3 19 -1.0640 -0.0032
8 3 20 -0.0920 -0.0003
8 3 21 -0.5155 -0.0013
8 3 22 -0.5457 -0.0015
8 3 23 -0.2892 0.0007
8 3 24 -1.2316 -0.0018
8 3 25 -0.1026 0.0013
8 3 26 -0.7658 -0.0011
8 3 27 0.5992 -0.0006
8 3 28 -0.3533 0.0011
8 3 29 0.1134 -0.0001
8 3 30 -0.3255 0.0017
8 3 31 -0.3382 0.0000
8 3 32 -0.2658 -0.0003
8 3 33 0.1111 0.0003
8 4 0 1.8069 0.0047
8 4 1 -0.0491 0.0053
8 4 2 0.3701 0.0116
8 4 3 2.3596 0.0000
8 4 4 0.4035 -0.0002
8 4 5 2.8688 -0.0007
8 4 6 -0.3047 -0.0045
8 4 7 0.7710 0.0027
8 4 8 0.4865 0.0019
8 4 9 0.4328 -0.0015
8 4 10 1.2280 0.0033
8 4 11 -0.4061 -0.0032
8 4 12 -0.8497 -0.0022
8 4 13 -0.3399 0.0016
8 4 14 -1.3006 -0.0004
8 4 15 0.9961 0.0002
8 4 16 -0.4187 0.0023
8 4 17 0.7474 -0.0013
8 4 18 -0.5028 -0.0008
8 4 19 0.5284 -0.0001
8 4 20 -0.4632 -0.0027
8 4 21 0.7089 -0.0003
8 4 22 0.0769 -0.0012
8 4 23 -0.4309 -0.0007
8 4 24 0.0199 0.0015
8 4 25 -1.5974 -0.0015
8 4 26 -0.6611 0.0011
8 4 27 -0.8762 0.0003
8 4 28 -0.7678 0.0005
8 4 29 0.0093 0.0023
8 4 30 -0.2952 -0.0002
8 4 31 -0.3342 0.0010
8 4 32 -0.3672 0.0002
8 4 33 -0.5072 -0.0003
8 5 0 1.2857 0.0021
8 5 1 -0.1058 0.0065
8 5 2 0.3128 -0.0002
8 5 3 -1.0404 0.0015
8 5 4 1.8175 0.0031
8 5 5 -0.3347 0.0003
8 5 6 1.9008 0.0028
8 5 7 -0.5691 0.0007
8 5 8 0.2492 -0.0020
8 5 9 0.0036 0.0008
8 5 10 -1.5029 -0.0035
8 5 11 -0.3898 -0.0004
8 5 12 -0.8424 -0.0003
8 5 13 -0.1754 -0.0017
8 5 14 1.4587 0.0014
8 5 15 0.5436 0.0010
8 5 16 1.0593 -0.0004
8 5 17 0.6994 0.0008
8 5 18 0.2576 -0.0013
8 5 19 1.0584 -0.0010
8 5 20 0.4024 0.0003
8 5 21 0.4466 -0.0005
8 5 22 0.0163 0.0020
8 5 23 -1.0228 0.0001
8 5 24 -0.2832 -0.0000
8 5 25 -1.1712 0.0005
8 5 26 -0.1514 -0.0011
8 5 27 -0.1974 0.0009
8 5 28 -0.4339 0.0002
8 5 29 0.1835 -0.0002
8 5 30 -0.7316 0.0003
8 5 31 0.3793 -0.0014
8 5 32 -0.0030 0.0008
8 6 0 -2.2890 -0.0002
8 6 1 -1.0964 0.0009
8 6 2 -1.1124 -0.0001
8 6 3 -0.1054 0.0013
8 6 4 0.9564 -0.0007
8 6 5 0.5366 -0.0007
8 6 6 -0.7755 -0.0020
8 6 7 1.6634 -0.0024
8 6 8 -0.2193 -0.0005
8 6 9 1.6394 -0.0001
8 6 10 0.3524 0.0021
8 6 11 -1.1469 -0.0002
8 6 12 -0.3809 0.0005
8 6 13 -0.7348 0.0003
8 6 14 0.0437 -0.0002
8 6 15 1.1721 0.0023
8 6 16 0.2322 0.0000
8 6 17 1.1337 0.0005
8 6 18 0.6629 -0.0001
8 6 19 0.4498 -0.0009
8 6 20 1.0399 0.0008
8 6 21 -0.1727 0.0011
8 6 22 -0.2328 -0.0004
8 6 23 -0.2248 0.0010
8 6 24 -1.1036 -0.0009
8 6 25 -0.2320 -0.0009
8 6 26 0.7463 -0.0001
8 6 27 -0.2053 -0.0008
8 6 28 1.6003 0.0000
8 6 29 -0.4213 -0.0004
8 6 30 0.6251 -0.0001
8 6 31 -0.7404 0.0012
8 6 32 0.8179 0.0001
8 7 0 -0.9765 -0.0011
8 7 1 -2.6100 -0.0033
8 7 2 0.7763 0.0010
8 7 3 1.7413 0.0006
8 7 4 1.9789 0.0007
8 7 5 1.8195 -0.0013
8 7 6 1.3560 -0.0017
8 7 7 0.3841 -0.0015
8 7 8 2.6946 -0.0001
8 7 9 1.1524 0.0021
8 7 10 1.1208 0.0021
8 7 11 0.7235 0.0016
8 7 12 -1.0689 0.0014
8 7 13 -0.4968 -0.0007
8 7 14 -0.2055 0.0009
8 7 15 -1.4650 -0.0013
8 7 16 0.5816 0.0007
8 7 17 -1.1637 -0.0013
8 7 18 0.3853 0.0001
8 7 19 -0.6725 0.0007
8 7 20 -0.4828 -0.0005
8 7 21 0.1385 0.0007
8 7 22 -0.3600 -0.0001
8 7 23 0.6679 -0.0004
8 7 24 0.4900 0.0001
8 7 25 0.1268 -0.0004
8 7 26 0.4416 -0.0001
8 7 27 0.0059 -0.0007
8 7 28 0.4830 -0.0001
8 7 29 0.2941 0.0009
8 7 30 0.5703 0.0006
8 7 31 0.8485 0.0014
8 8 0 -1.0584 -0.0031
8 8 1 0.9737 0.0006
8 8 2 0.5795 -0.0020
8 8 3 3.6948 0.0024
8 8 4 2.2419 -0.0004
8 8 5 2.3228 0.0000
8 8 6 2.3359 0.0005
8 8 7 2.0333 -0.0015
8 8 8 1.0393 0.0015
8 8 9 1.9929 0.0010
8 8 10 -1.6056 0.0005
8 8 11 0.5991 0.0016
8 8 12 -0.7326 -0.0016
8 8 13 0.6482 -0.0008
8 8 14 0.3532 -0.0013
8 8 15 0.7557 -0.0002
8 8 16 -0.7122 -0.0009
8 8 17 0.6317 0.0019
8 8 18 -1.4042 -0.0004
8 8 19 0.1549 -0.0000
8 8 20 -0.8694 0.0011
8 8 21 -0.4355 -0.0016
8 8 22 0.2809 0.0010
8 8 23 0.5174 0.0000
8 8 24 -0.4266 -0.0001
8 8 25 1.5843 0.0002
8 8 26 -0.5874 -0.0009
8 8 27 1.0646 0.0007
8 8 28 0.1081 -0.0000
8 8 29 0.4663 0.0012
8 8 30 0.0615 0.0008
8 9 0 -2.2844 -0.0009
8 9 1 -0.4391 0.0001
8 9 2 1.2922 0.0043
8 9 3 1.4330 0.0015
8 9 4 0.9427 0.0028
8 9 5 1.5878 0.0013
8 9 6 0.6263 -0.0025
8 9 7 1.9869 0.0011
8 9 8 2.2425 -0.0022
8 9 9 -0.5937 0.0019
8 9 10 1.9613 0.0007
8 9 11 -1.6110 -0.0015
8 9 12 1.3359 -0.0003
8 9 13 0.9143 -0.0035
8 9 14 1.3711 -0.0008
8 9 15 0.8055 -0.0002
8 9 16 1.4206 0.0011
8 9 17 -0.7183 0.0006
8 9 18 0.8858 0.0005
8 9 19 -1.1325 0.0004
8 9 20 0.3023 -0.0011
8 9 21 -0.2737 0.0014
8 9 22 -0.2315 -0.0006
8 9 23 -0.8528 0.0003
8 9 24 -0.5584 -0.0007
8 9 25 -1.0023 -0.0014
8 9 26 0.1637 0.0002
8 9 27 1.2684 -0.0011
8 9 28 0.7120 0.0018
8 9 29 1.0880 -0.0006
8 10 0 -1.3432 -0.0003
8 10 1 -0.6352 0.0013
8 10 2 1.4683 0.0027
8 10 3 -0.4248 0.0045
8 10 4 0.9611 0.0018
8 10 5 -0.9736 -0.0003
8 10 6 0.4666 0.0005
8 10 7 -0.5984 -0.0031
8 10 8 1.1338 0.0024
8 10 9 -0.0873 -0.0008
8 10 10 0.2960 -0.0001
8 10 11 1.5922 0.0003
8 10 12 0.1701 -0.0045
8 10 13 1.7339 0.0003
8 10 14 0.2446 -0.0007
8 10 15 0.4047 0.0001
8 10 16 0.2217 0.0023
8 10 17 0.1331 -0.0006
8 10 18 -0.6559 0.0005
8 10 19 0.3490 -0.0004
8 10 20 -1.0051 0.0006
8 10 21 -0.2277 -0.0002
8 10 22 0.1453 0.0008
8 10 23 -1.3627 -0.0009
8 10 24 -0.2163 -0.0006
8 10 25 -0.5687 -0.0003
8 10 26 -0.2333 -0.0014
8 10 27 0.0661 0.0002
8 10 28 0.2776 -0.0013
8 11 0 -1.0094 0.0002
8 11 1 1.2995 0.0029
8 11 2 -0.7491 0.0024
8 11 3 1.1417 0.0014
8 11 4 -0.8210 -0.0004
8 11 5 0.8423 -0.0003
8 11 6 -0.4265 -0.0025
8 11 7 1.3578 0.0011
8 11 8 -0.5814 -0.0009
8 11 9 0.3182 0.0010
8 11 10 0.7384 -0.0003
8 11 11 -0.6109 -0.0024
8 11 12 1.7448 0.0005
8 11 13 -0.4993 -0.0017
8 11 14 -0.2125 0.0011
8 11 15 -0.0823 0.0013
8 11 16 -1.0710 -0.0001
8 11 17 -0.0940 0.0019
8 11 18 -0.1718 -0.0006
8 11 19 -1.1495 0.0013
8 11 20 0.5293 -0.0000
8 11 21 -0.5515 -0.0002
8 11 22 -0.0380 -0.0001
8 11 23 0.6817 -0.0000
8 11 24 0.7130 -0.0003
8 11 25 0.6271 -0.0000
8 11 26 1.1996 -0.0008
8 11 27 0.0735 -0.0013
8 12 0 0.0980 0.0027
8 12 1 -1.5412 0.0006
8 12 2 0.0770 0.0019
8 12 3 -1.6872 -0.0004
8 12 4 0.6622 0.0000
8 12 5 -0.6635 -0.0017
8 12 6 0.9803 -0.0002
8 12 7 1.6271 -0.0014
8 12 8 0.3457 0.0001
8 12 9 2.0485 -0.0004
8 12 10 -0.1972 0.0000
8 12 11 1.0213 0.0016
8 12 12 -0.0800 -0.0006
8 12 13 -0.3667 0.0025
8 12 14 -0.2478 -0.0005
8 12 15 -0.3752 0.0009
8 12 16 -0.1676 0.0006
8 12 17 -0.4576 -0.0010
8 12 18 -0.6512 0.0017
8 12 19 0.4439 -0.0016
8 12 20 -1.1923 -0.0002
8 12 21 2.0572 0.0006
8 12 22 -0.1293 -0.0008
8 12 23 1.2715 0.0014
8 12 24 1.0554 0.0001
8 12 25 0.6111 -0.0006
8 13 0 -1.7409 0.0002
8 13 1 -0.9122 0.0004
8 13 2 -1.1122 -0.0009
8 13 3 0.1571 0.0001
8 13 4 -0.7901 -0.0008
8 13 5 -0.1305 -0.0000
8 13 6 0.3430 -0.0014
8 13 7 0.0724 -0.0006
8 13 8 0.8402 -0.0004
8 13 9 0.2328 0.0001
8 13 10 0.7594 0.0022
8 13 11 -0.2624 -0.0000
8 13 12 0.3513 0.0024
8 13 13 -0.0255 -0.0005
8 13 14 0.5971 0.0004
8 13 15 0.8770 0.0002
8 13 16 0.7362 -0.0002
8 13 17 0.4865 0.0005
8 13 18 0.1034 -0.0023
8 13 19 -0.7439 0.0002
8 13 20 1.5368 -0.0016
8 13 21 -0.5057 -0.0005
8 13 22 1.4643 0.0028
8 13 23 0.7448 -0.0015
8 13 24 -0.3629 0.0017
8 14 0 0.0198 -0.0021
8 14 1 -0.5313 -0.0007
8 14 2 0.3889 -0.0003
8 14 3 -0.0325 -0.0005
8 14 4 0.0564 0.0011
8 14 5 -0.1926 -0.0015
8 14 6 0.7398 -0.0000
8 14 7 -0.4180 -0.0001
8 14 8 0.6282 0.0002
8 14 9 -0.0266 0.0029
8 14 10 -1.1094 0.0004
8 14 11 1.2144 0.0025
8 14 12 -0.4936 -0.0015
8 14 13 1.3701 -0.0009
8 14 14 1.7683 -0.0008
8 14 15 1.2057 -0.0014
8 14 16 1.5581 0.0001
8 14 17 0.3704 -0.0007
8 14 18 0.6912 0.0002
8 14 19 0.1561 -0.0017
8 14 20 0.4758 0.0009
8 14 21 0.5135 0.0009
8 14 22 -0.0639 -0.0015
8 15 0 0.6502 -0.0013
8 15 1 1.2140 -0.0019
8 15 2 0.6490 0.0002
8 15 3 0.6050 0.0005
8 15 4 -0.1423 -0.0005
8 15 5 0.3996 0.0010
8 15 6 0.5249 -0.0005
8 15 7 0.6059 0.0000
8 15 8 0.0266 0.0019
8 15 9 -0.1088 -0.0001
8 15 10 0.0967 0.0020
8 15 11 0.0426 -0.0016
8 15 12 1.2955 -0.0002
8 15 13 1.4531 -0.0021
8 15 14 1.1701 -0.0022
8 15 15 1.3155 -0.0002
8 15 16 -0.2362 -0.0012
8 15 17 1.0142 -0.0003
8 15 18 -0.8639 -0.0000
8 15 19 1.7917 0.0004
8 15 20 0.3947 0.0001
8 16 0 -0.2270 -0.0011
8 16 1 0.7899 0.0004
8 16 2 0.2884 -0.0002
8 16 3 0.1455 0.0014
8 16 4 0.0080 0.0006
8 16 5 1.1622 -0.0005
8 16 6 -0.0609 0.0001
8 16 7 0.6923 -0.0001
8 16 8 0.2523 -0.0011
8 16 9 -0.6934 0.0004
8 16 10 0.6204 -0.0014
8 16 11 0.6350 -0.0010
8 16 12 0.6344 -0.0016
8 16 13 0.9236 -0.0020
8 16 14 0.2857 0.0002
8 16 15 -0.4913 -0.0010
8 16 16 0.0188 0.0011
8 16 17 -0.8558 0.0007
8 17 0 -0.2146 -0.0006
8 17 1 -0.9548 0.0010
8 17 2 -0.4294 0.0019
8 17 3 -0.7052 0.0012
8 17 4 -0.0672 0.0008
8 17 5 -0.0135 0.0007
8 17 6 0.5343 -0.0010
8 17 7 0.1192 -0.0010
8 17 8 -0.2215 0.0002
8 17 9 0.5712 -0.0011
8 17 10 0.3676 0.0001
8 17 11 0.6828 0.0001
8 17 12 0.3650 -0.0015
8 17 13 0.1458 0.0011
8 17 14 -0.7499 -0.0012
8 18 0 -0.0423 0.0006
8 18 1 0.5255 0.0009
8 18 2 -0.4466 0.0011
8 18 3 -0.4284 0.0012
8 18 4 0.0890 0.0007
8 18 5 -0.3081 -0.0008
8 18 6 -0.0480 -0.0000
8 18 7 -0.4081 -0.0007
8 18 8 0.3346 -0.0015
8 18 9 -0.6781 0.0013
9 0 0 3.1830 0.0317
9 0 2 -0.3026 0.0133
9 0 4 -2.8254 -0.0033
9 0 6 -1.4328 -0.0019
9 0 8 -0.5683 0.0009
9 0 10 -2.1811 -0.0002
9 0 12 -1.5505 0.0045
9 0 14 -0.3095 -0.0009
9 0 16 0.0335 -0.0058
9 0 18 1.9041 -0.0008
9 0 20 2.6221 0.0030
9 0 22 1.0214 0.0035
9 0 24 0.9116 -0.0023
9 0 26 0.7158 -0.0030
9 0 28 -1.2034 0.0013
9 0 30 -1.0342 0.0006
9 0 32 -0.2973 0.0006
9 1 0 -2.0745 0.0046
9 1 1 0.1555 0.0107
9 1 2 -1.8167 -0.0126
9 1 3 0.0472 -0.0054
9 1 4 -1.4393 -0.0136
9 1 5 -1.6550 -0.0033
9 1 6 -0.1950 0.0047
9 1 7 -1.1155 0.0044
9 1 8 1.4987 0.0088
9 1 9 -0.1187 -0.0003
9 1 10 2.1664 -0.0003
9 1 11 -0.6317 -0.0002
9 1 12 2.4635 -0.0031
9 1 13 -0.4682 0.0044
9 1 14 2.2027 0.0005
9 1 15 -0.4483 -0.0014
9 1 16 0.9317 -0.0013
9 1 17 -0.0252 -0.0027
9 1 18 -0.4739 -0.0005
9 1 19 1.2567 -0.0001
9 1 20 -1.2489 0.0043
9 1 21 0.7665 0.0017
9 1 22 -0.9775 0.0019
9 1 23 -0.4923 0.0013
9 1 24 0.2267 -0.0006
9 1 25 0.3794 -0.0008
9 1 26 1.0643 0.0006
9 1 27 0.8461 -0.0000
9 1 28 0.5784 -0.0013
9 1 29 0.0990 -0.0005
9 1 30 -0.3262 -0.0028
9 1 31 -0.2042 0.0006
9 1 32 -0.2128 0.0003
9 2 0 -1.6587 -0.0007
9 2 1 -3.7178 -0.0026
9 2 2 1.3583 -0.0051
9 2 3 -2.6089 -0.0140
9 2 4 1.6390 0.0024
9 2 5 -1.6640 -0.0064
9 2 6 -0.4060 0.0044
9 2 7 -1.0000 0.0083
9 2 8 0.4528 -0.0013
9 2 9 0.1739 0.0071
9 2 10 0.9015 -0.0044
9 2 11 2.0298 -0.0007
9 2 12 0.4954 0.0050
9 2 13 2.8008 -0.0025
9 2 14 -0.1014 0.0035
9 2 15 1.8615 -0.0009
9 2 16 -0.8511 -0.0043
9 2 17 1.1339 0.0006
9 2 18 -0.3971 -0.0012
9 2 19 -0.1364 0.0030
9 2 20 0.1177 0.0000
9 2 21 -1.2506 0.0002
9 2 22 -0.6893 -0.0007
9 2 23 -0.1150 -0.0032
9 2 24 -0.4892 0.0010
9 2 25 0.5602 0.0002
9 2 26 0.6756 0.0014
9 2 27 -0.3312 0.0019
9 2 28 0.3168 -0.0007
9 2 29 -0.2468 -0.0004
9 2 30 0.0545 0.0006
9 2 31 -0.4887 -0.0008
9 2 32 0.2349 0.0026
9 3 0 -1.2025 0.0051
9 3 1 1.7130 -0.0050
9 3 2 -0.0284 -0.0039
9 3 3 1.6485 -0.0018
9 3 4 -0.9276 -0.0069
9 3 5 0.3513 0.0061
9 3 6 -0.7815 0.0066
9 3 7 1.2422 0.0031
9 3 8 -0.2848 0.0061
9 3 9 0.4550 -0.0053
9 3 10 -1.1988 -0.0024
9 3 11 -0.1806 -0.0011
9 3 12 0.0447 -0.0021
9 3 13 0.5347 0.0042
9 3 14 0.9901 -0.0016
9 3 15 -0.1043 -0.0029
9 3 16 0.4864 -0.0014
9 3 17 -0.3686 -0.0022
9 3 18 0.3279 0.0017
9 3 19 -0.2225 0.0014
9 3 20 -0.5788 0.0012
9 3 21 -0.4752 -0.0002
9 3 22 -0.8202 -0.0022
9 3 23 0.2140 0.0006
9 3 24 0.8322 -0.0012
9 3 25 1.0365 0.0011
9 3 26 0.7249 0.0007
9 3 27 0.0065 -0.0002
9 3 28 -0.8583 0.0008
9 3 29 -0.6300 -0.0003
9 3 30 -1.3134 0.0005
9 3 31 0.5272 0.0016
9 3 32 -1.4388 -0.0009
9 4 0 0.8770 0.0025
9 4 1 1.1870 0.0036
9 4 2 2.3051 -0.0107
9 4 3 0.4983 0.0006
9 4 4 -0.9224 -0.0022
9 4 5 -1.0822 0.0007
9 4 6 -1.0457 0.0084
9 4 7 0.3798 0.0008
9 4 8 -0.0856 0.0012
9 4 9 -0.7656 -0.0014
9 4 10 -1.0369 -0.0048
9 4 11 -1.5356 0.0006
9 4 12 -0.1872 0.0002
9 4 13 0.0473 -0.0015
9 4 14 0.3033 0.0007
9 4 15 0.6100 -0.0027
9 4 16 0.1918 0.0003
9 4 17 0.2903 0.0010
9 4 18 0.0076 0.0013
9 4 19 -0.1657 0.0013
9 4 20 -0.6081 -0.0007
9 4 21 -0.5296 0.0001
9 4 22 -0.3296 0.0008
9 4 23 -0.0420 0.0004
9 4 24 0.2557 0.0012
9 4 25 0.7727 -0.0002
9 4 26 0.7395 -0.0004
9 4 27 0.1428 -0.0011
9 4 28 1.2283 -0.0010
9 4 29 -0.6787 0.0001
9 4 30 0.7397 -0.0012
9 4 31 -0.7431 -0.0003
9 4 32 0.2052 0.0004
9 5 0 -0.7870 -0.0055
9 5 1 1.6948 -0.0079
9 5 2 -1.3800 -0.0002
9 5 3 1.1657 -0.0055
9 5 4 -1.7122 0.0024
9 5 5 -1.0754 0.0034
9 5 6 0.4674 -0.0017
9 5 7 -1.8896 0.0006
9 5 8 0.4154 -0.0028
9 5 9 -2.7225 -0.0036
9 5 10 -0.1380 0.0022
9 5 11 -0.6341 -0.0003
9 5 12 0.5803 0.0011
9 5 13 0.6736 0.0020
9 5 14 0.1963 -0.0016
9 5 15 -0.1730 0.0015
9 5 16 0.2536 0.0006
9 5 17 0.3235 0.0011
9 5 18 -0.2390 0.0003
9 5 19 0.5597 -0.0014
9 5 20 -0.4806 0.0001
9 5 21 -0.1308 -0.0011
9 5 22 0.5165 0.0003
9 5 23 -0.3011 0.0007
9 5 24 0.8027 -0.0003
9 5 25 -0.0397 -0.0000
9 5 26 0.1073 0.0001
9 5 27 0.2536 -0.0001
9 5 28 -0.2822 -0.0000
9 5 29 0.1930 -0.0013
9 5 30 0.0736 0.0004
9 5 31 -0.3907 -0.0005
9 6 0 2.7173 -0.0001
9 6 1 -0.8286 -0.0044
9 6 2 3.2150 0.0005
9 6 3 -2.6630 0.0017
9 6 4 1.2007 -0.0004
9 6 5 -0.0788 0.0035
9 6 6 -0.0796 -0.0021
9 6 7 2.2126 -0.0005
9 6 8 -2.6176 -0.0003
9 6 9 0.7740 -0.0014
9 6 10 -2.1909 0.0000
9 6 11 0.9244 -0.0004
9 6 12 0.4076 -0.0005
9 6 13 0.2850 0.0003
9 6 14 0.1170 0.0006
9 6 15 -0.6995 0.0005
9 6 16 -0.3586 -0.0001
9 6 17 -0.6679 -0.0016
9 6 18 0.2009 -0.0015
9 6 19 -0.8990 -0.0005
9 6 20 -0.0020 -0.0011
9 6 21 -0.5362 0.0010
9 6 22 -0.4635 -0.0001
9 6 23 0.2371 -0.0009
9 6 24 0.3174 -0.0001
9 6 25 1.2194 0.0007
9 6 26 0.2385 0.0003
9 6 27 0.4946 0.0013
9 6 28 -0.7669 0.0002
9 6 29 -1.1985 0.0004
9 6 30 -0.5614 -0.0002
9 7 0 0.5294 0.0021
9 7 1 4.2632 0.0051
9 7 2 -0.2520 0.0018
9 7 3 2.4625 0.0018
9 7 4 -2.0432 -0.0003
9 7 5 2.1019 -0.0032
9 7 6 -0.6440 0.0003
9 7 7 0.8524 -0.0000
9 7 8 0.0313 0.0007
9 7 9 -1.3280 0.0010
9 7 10 0.6233 -0.0011
9 7 11 -1.0063 -0.0015
9 7 12 0.4972 -0.0003
9 7 13 -0.3871 -0.0000
9 7 14 -0.2973 0.0009
9 7 15 0.0100 -0.0003
9 7 16 0.4119 -0.0008
9 7 17 -0.4376 -0.0011
9 7 18 0.2916 -0.0008
9 7 19 -0.6147 0.0001
9 7 20 -0.4192 0.0015
9 7 21 -0.3208 -0.0005
9 7 22 -0.6266 0.0007
9 7 23 -0.1354 -0.0006
9 7 24 -0.0447 0.0001
9 7 25 0.1602 -0.0001
9 7 26 0.3998 0.0003
9 7 27 -0.1121 -0.0002
9 7 28 -0.5759 -0.0006
9 7 29 0.2355 0.0004
9 7 30 -0.9080 0.0002
9 8 0 0.6325 0.0016
9 8 1 0.3299 0.0034
9 8 2 1.2151 0.0024
9 8 3 -1.0290 -0.0025
9 8 4 2.9322 0.0002
9 8 5 -1.6496 -0.0014
9 8 6 3.3377 -0.0009
9 8 7 -1.6245 0.0026
9 8 8 0.0264 -0.0014
9 8 9 -0.4161 -0.0002
9 8 10 -0.8837 -0.0014
9 8 11 0.5424 -0.0015
9 8 12 -0.4963 0.0012
9 8 13 -0.2362 0.0011
9 8 14 -0.3242 0.0011
9 8 15 0.5469 0.0010
9 8 16 -0.1828 -0.0001
9 8 17 0.9872 -0.0003
9 8 18 -0.5617 0.0011
9 8 19 0.1294 0.0003
9 8 20 -0.6125 -0.0003
9 8 21 0.4238 0.0010
9 8 22 -0.8084 -0.0013
9 8 23 0.5642 0.0003
9 8 24 -0.2822 -0.0002
9 8 25 -0.5141 -0.0009
9 8 26 -0.7083 -0.0005
9 8 27 -0.7476 -0.0014
9 8 28 -0.9070 -0.0004
9 8 29 0.3714 -0.0010
9 9 0 -0.4742 0.0028
9 9 1 0.1979 -0.0003
9 9 2 -1.2532 -0.0023
9 9 3 0.7746 0.0003
9 9 4 0.1184 -0.0029
9 9 5 1.8427 0.0015
9 9 6 0.5693 0.0019
9 9 7 0.2737 0.0002
9 9 8 -1.1784 0.0016
9 9 9 -1.1931 -0.0013
9 9 10 -1.0010 -0.0012
9 9 11 -0.8454 0.0005
9 9 12 -0.3987 -0.0003
9 9 13 -0.7015 0.0017
9 9 14 -0.1090 0.0006
9 9 15 -0.3612 0.0007
9 9 16 0.3302 -0.0003
9 9 17 -0.8292 0.0004
9 9 18 0.6820 -0.0006
9 9 19 -0.9534 0.0003
9 9 20 0.7820 -0.0000
9 9 21 -1.6446 -0.0002
9 9 22 0.1920 -0.0001
9 9 23 -1.6972 -0.0005
9 9 24 -0.4929 -0.0006
9 9 25 -0.5139 -0.0003
9 9 26 -0.5334 -0.0004
9 9 27 -0.8250 0.0001
9 9 28 0.1138 -0.0004
9 10 0 1.7592 -0.0001
9 10 1 0.1460 0.0003
9 10 2 0.6692 -0.0012
9 10 3 0.5362 -0.0033
9 10 4 -0.6443 0.0007
9 10 5 0.6163 -0.0022
9 10 6 -0.4152 0.0009
9 10 7 -1.3822 0.0012
9 10 8 -0.5229 -0.0010
9 10 9 -1.9224 0.0014
9 10 10 -0.6134 -0.0003
9 10 11 -1.0894 -0.0002
9 10 12 -1.0059 0.0024
9 10 13 -0.6054 -0.0001
9 10 14 -0.6414 0.0013
9 10 15 -0.0024 -0.0004
9 10 16 -1.3861 -0.0013
9 10 17 1.0279 -0.0011
9 10 18 -1.6534 -0.0006
9 10 19 1.2710 0.0000
9 10 20 -0.4175 0.0012
9 10 21 -0.2827 0.0003
9 10 22 -1.0866 0.0004
9 10 23 -0.8321 -0.0004
9 10 24 -1.0208 -0.0005
9 10 25 -0.5384 0.0001
9 10 26 0.0895 0.0005
9 10 27 -0.2824 -0.0002
9 11 0 0.7960 0.0005
9 11 1 0.1038 -0.0017
9 11 2 0.7543 -0.0004
9 11 3 0.4342 -0.0015
9 11 4 -0.2543 -0.0018
9 11 5 0.8212 0.0003
9 11 6 -1.3469 0.0003
9 11 7 -0.2267 -0.0000
9 11 8 -1.2348 0.0016
9 11 9 0.1313 -0.0013
9 11 10 -0.5383 -0.0002
9 11 11 0.7386 0.0011
9 11 12 -0.3750 -0.0009
9 11 13 -0.2837 0.0019
9 11 14 0.2057 -0.0004
9 11 15 -1.1086 -0.0010
9 11 16 0.3833 -0.0011
9 11 17 -1.2658 -0.0011
9 11 18 0.2483 -0.0001
9 11 19 -0.4953 0.0002
9 11 20 -0.9128 0.0011
9 11 21 -0.1896 0.0004
9 11 22 -0.7707 -0.0000
9 11 23 0.3553 0.0007
9 11 24 0.3587 0.0002
9 11 25 1.0683 0.0008
9 11 26 -0.2586 0.0001
9 12 0 -0.6335 -0.0003
9 12 1 -0.9301 -0.0004
9 12 2 0.3928 -0.0022
9 12 3 -1.0781 0.0002
9 12 4 1.3404 -0.0011
9 12 5 0.0323 0.0010
9 12 6 0.5945 0.0011
9 12 7 -0.0395 0.0013
9 12 8 -0.4398 0.0000
9 12 9 -0.1507 0.0011
9 12 10 0.2857 -0.0007
9 12 11 -0.4063 -0.0006
9 12 12 0.0357 0.0009
9 12 13 -0.1351 -0.0022
9 12 14 -0.3562 -0.0000
9 12 15 -0.2083 -0.0014
9 12 16 0.3052 -0.0006
9 12 17 -0.0673 0.0006
9 12 18 0.1767 -0.0002
9 12 19 -0.2792 0.0020
9 12 20 -0.6267 -0.0008
9 12 21 -1.4169 0.0012
9 12 22 0.0310 0.0000
9 12 23 -0.5816 0.0000
9 12 24 1.1253 0.0007
9 13 0 -0.1619 -0.0011
9 13 1 1.0238 0.0002
9 13 2 -0.1705 0.0003
9 13 3 -0.1593 -0.0005
9 13 4 0.6762 0.0019
9 13 5 0.0841 -0.0006
9 13 6 -0.2641 0.0018
9 13 7 -0.0489 -0.0000
9 13 8 -0.4915 0.0011
9 13 9 -0.7267 -0.0007
9 13 10 -0.4927 0.0006
9 13 11 -0.8003 -0.0001
9 13 12 -1.4584 -0.0019
9 13 13 -0.0457 0.0012
9 13 14 -1.1445 -0.0016
9 13 15 0.6087 0.0003
9 13 16 -0.0798 0.0006
9 13 17 0.2813 -0.0007
9 13 18 0.5960 0.0019
9 13 19 -0.0465 -0.0008
9 13 20 -0.2528 0.0030
9 13 21 0.4298 -0.0005
9 13 22 -0.5509 0.0012
9 14 0 0.9339 0.0010
9 14 1 0.9534 0.0010
9 14 2 0.4448 0.0010
9 14 3 0.9408 0.0008
9 14 4 -0.0370 -0.0011
9 14 5 -0.0678 0.0020
9 14 6 -0.5625 -0.0009
9 14 7 -1.1153 0.0014
9 14 8 -1.0415 0.0010
9 14 9 -0.8656 -0.0005
9 14 10 -0.7626 -0.0003
9 14 11 -1.2373 -0.0019
9 14 12 0.0886 0.0001
9 14 13 -0.4909 -0.0009
9 14 14 0.6302 0.0015
9 14 15 0.3520 0.0005
9 14 16 0.3609 0.0000
9 14 17 -0.1014 0.0003
9 14 18 -0.2056 -0.0007
9 14 19 -0.3548 0.0022
9 14 20 0.1155 -0.0000
9 15 0 -0.2976 0.0017
9 15 1 0.4217 0.0010
9 15 2 -1.5263 0.0005
9 15 3 0.1972 -0.0006
9 15 4 -0.4947 -0.0004
9 15 5 -0.5944 -0.0019
9 15 6 -0.4750 0.0009
9 15 7 -1.0227 0.0002
9 15 8 -1.2272 -0.0008
9 15 9 -0.4943 0.0010
9 15 10 -1.0253 -0.0025
9 15 11 0.1881 0.0000
9 15 12 0.3879 -0.0005
9 15 13 0.5695 0.0006
9 15 14 0.8792 0.0013
9 15 15 0.5895 -0.0003
9 15 16 -0.4856 0.0001
9 15 17 0.1561 -0.0001
9 15 18 -0.4972 0.0005
9 16 0 -0.2818 0.0010
9 16 1 -1.8398 0.0010
9 16 2 -0.8868 -0.0007
9 16 3 -1.9024 -0.0005
9 16 4 -0.5106 -0.0011
9 16 5 -1.1496 0.0004
9 16 6 -0.4963 -0.0012
9 16 7 -0.9000 -0.0001
9 16 8 -0.4512 0.0001
9 16 9 0.1930 -0.0023
9 16 10 0.4694 0.0013
9 16 11 0.8353 -0.0011
9 16 12 1.1523 0.0016
9 16 13 0.6393 0.0020
9 16 14 0.1346 -0.0010
9 16 15 -0.4597 0.0017
9 17 0 -0.1470 0.0009
9 17 1 -0.6418 -0.0008
9 17 2 -0.5596 -0.0002
9 17 3 -0.0364 -0.0011
9 17 4 -0.3125 -0.0008
9 17 5 -0.1945 -0.0010
9 17 6 -0.4903 -0.0000
9 17 7 -1.1621 -0.0001
9 17 8 0.8213 -0.0004
9 17 9 -0.5646 0.0015
9 17 10 1.3843 -0.0014
9 17 11 0.7341 0.0022
9 18 0 0.2229 -0.0000
9 18 1 -0.4687 0.0007
9 18 2 0.1059 -0.0011
9 18 3 1.1672 -0.0013
9 18 4 -0.0211 -0.0017
10 0 0 1.1872 0.0141
10 0 2 1.0234 -0.0088
10 0 4 0.9793 -0.0118
10 0 6 0.2190 -0.0013
10 0 8 -1.4973 0.0020
10 0 10 -0.1930 0.0086
10 0 12 1.0474 0.0009
10 0 14 0.5606 -0.0059
10 0 16 1.1677 0.0007
10 0 18 1.3098 0.0021
10 0 20 0.8919 0.0021
10 0 22 2.1096 0.0028
10 0 24 1.5948 0.0017
10 0 26 -0.7263 -0.0009
10 0 28 0.1829 -0.0026
10 0 30 1.0391 -0.0020
10 1 0 1.1305 -0.0195
10 1 1 0.5588 -0.0015
10 1 2 -0.9144 -0.0174
10 1 3 -0.5579 -0.0004
10 1 4 -0.6042 0.0110
10 1 5 -0.5439 0.0018
10 1 6 0.0852 0.0053
10 1 7 -1.2068 -0.0028
10 1 8 -0.8187 -0.0057
10 1 9 -1.3240 0.0025
10 1 10 -0.1787 -0.0010
10 1 11 0.3415 0.0044
10 1 12 0.8329 -0.0003
10 1 13 0.9631 -0.0037
10 1 14 1.1391 -0.0009
10 1 15 1.0816 0.0003
10 1 16 1.1744 0.0023
10 1 17 1.3173 0.0024
10 1 18 0.1677 0.0003
10 1 19 1.0104 0.0005
10 1 20 -0.6463 -0.0023
10 1 21 0.9240 0.0008
10 1 22 -0.8933 -0.0007
10 1 23 1.3713 -0.0002
10 1 24 -1.7863 0.0002
10 1 25 0.3589 0.0006
10 1 26 -1.7970 0.0017
10 1 27 -0.7900 -0.0005
10 1 28 -0.2177 0.0011
10 1 29 -0.5091 -0.0012
10 1 30 1.3945 -0.0012
10 1 31 -0.0275 -0.0003
10 2 0 0.5142 -0.0044
10 2 1 1.0969 -0.0182
10 2 2 -0.0580 0.0129
10 2 3 0.5963 -0.0040
10 2 4 -0.2035 0.0052
10 2 5 -0.3613 0.0079
10 2 6 -0.6822 -0.0080
10 2 7 -1.5054 0.0021
10 2 8 -1.3458 -0.0014
10 2 9 -0.9871 -0.0019
10 2 10 -0.3028 0.0056
10 2 11 0.0667 -0.0045
10 2 12 -0.0418 -0.0031
10 2 13 0.6696 -0.0020
10 2 14 -0.0078 -0.0025
10 2 15 1.9341 0.0021
10 2 16 0.1641 0.0030
10 2 17 2.2698 0.0013
10 2 18 -0.0744 0.0005
10 2 19 1.5441 -0.0007
10 2 20 -0.0830 0.0001
10 2 21 0.5692 -0.0002
10 2 22 -0.0296 -0.0007
10 2 23 -1.4402 0.0013
10 2 24 -0.0087 0.0001
10 2 25 -2.2559 0.0008
10 2 26 -0.4026 0.0003
10 2 27 -0.3214 -0.0004
10 2 28 -0.5165 -0.0010
10 2 29 0.7729 -0.0005
10 2 30 -0.3641 0.0007
10 2 31 0.8710 -0.0004
10 3 0 -0.1024 -0.0033
10 3 1 0.7875 0.0059
10 3 2 0.7674 -0.0024
10 3 3 0.4809 0.0116
10 3 4 1.1580 0.0016
10 3 5 0.8148 -0.0046
10 3 6 -0.0502 0.0002
10 3 7 -1.0807 -0.0083
10 3 8 -0.9453 -0.0004
10 3 9 -0.3218 0.0013
10 3 10 0.0020 -0.0014
10 3 11 0.7760 0.0023
10 3 12 0.2403 -0.0006
10 3 13 -0.1346 -0.0013
10 3 14 0.4513 0.0013
10 3 15 0.0341 0.0012
10 3 16 1.1844 0.0007
10 3 17 -0.2175 0.0004
10 3 18 1.5123 0.0007
10 3 19 -1.1407 -0.0005
10 3 20 1.1989 -0.0006
10 3 21 -1.3871 0.0002
10 3 22 0.6663 0.0010
10 3 23 -1.1135 0.0004
10 3 24 -0.1544 0.0025
10 3 25 -0.8455 0.0006
10 3 26 -0.4329 -0.0009
10 3 27 0.1069 -0.0016
10 3 28 0.4593 -0.0013
10 3 29 1.2141 -0.0007
10 3 30 1.1194 -0.0004
10 3 31 0.3245 0.0005
10 4 0 2.1628 -0.0049
10 4 1 -0.7595 0.0023
10 4 2 -0.5444 0.0038
10 4 3 0.0294 -0.0028
10 4 4 -0.7172 0.0042
10 4 5 1.4650 -0.0017
10 4 6 -1.1597 -0.0032
10 4 7 0.6327 0.0020
10 4 8 -1.5088 -0.0054
10 4 9 0.3369 0.0010
10 4 10 0.6574 0.0019
10 4 11 0.0359 -0.0012
10 4 12 1.3574 0.0040
10 4 13 -0.1134 0.0019
10 4 14 1.1453 0.0012
10 4 15 0.3723 0.0018
10 4 16 1.1309 -0.0001
10 4 17 0.4134 -0.0008
10 4 18 0.5456 -0.0017
10 4 19 0.4956 -0.0020
10 4 20 -0.7260 -0.0007
10 4 21 1.0230 -0.0012
10 4 22 -1.6326 0.0006
10 4 23 1.4062 0.0017
10 4 24 -0.9341 0.0000
10 4 25 0.2256 0.0005
10 4 26 -0.0152 -0.0006
10 4 27 -0.5700 -0.0000
10 4 28 0.0790 0.0001
10 4 29 -0.0903 0.0007
10 4 30 -0.2072 0.0005
10 5 0 -0.4258 0.0067
10 5 1 1.5794 0.0021
10 5 2 -0.7980 0.0004
10 5 3 0.6061 0.0038
10 5 4 0.2757 -0.0014
10 5 5 -0.8765 0.0012
10 5 6 -0.0229 0.0006
10 5 7 -2.7338 -0.0028
10 5 8 0.5784 0.0024
10 5 9 -1.0999 -0.0005
10 5 10 1.0111 -0.0003
10 5 11 0.2122 0.0027
10 5 12 -0.0571 -0.0013
10 5 13 0.0441 0.0001
10 5 14 0.6399 0.0012
10 5 15 0.1521 -0.0010
10 5 16 0.8004 -0.0005
10 5 17 0.1691 -0.0017
10 5 18 0.0752 -0.0018
10 5 19 0.5970 -0.0018
10 5 20 0.2223 -0.0008
10 5 21 0.6851 0.0008
10 5 22 0.9161 0.0006
10 5 23 -0.0003 0.0005
10 5 24 0.8317 0.0004
10 5 25 -0.5578 -0.0005
10 5 26 0.2978 0.0001
10 5 27 -0.5702 0.0007
10 5 28 -0.0728 0.0011
10 5 29 -0.7639 0.0011
10 5 30 -1.3430 0.0006
10 6 0 1.9322 -0.0006
10 6 1 -1.0330 0.0018
10 6 2 1.0877 0.0016
10 6 3 -0.1926 0.0023
10 6 4 0.7200 0.0023
10 6 5 -0.9387 -0.0012
10 6 6 -2.5352 0.0002
10 6 7 -1.4514 -0.0017
10 6 8 -3.0341 -0.0016
10 6 9 1.3629 0.0020
10 6 10 -1.2671 -0.0000
10 6 11 1.5910 0.0008
10 6 12 -0.5550 0.0014
10 6 13 0.6371 -0.0004
10 6 14 0.3806 -0.0006
10 6 15 0.7902 -0.0004
10 6 16 0.0685 -0.0025
10 6 17 0.4343 0.0000
10 6 18 -0.3682 -0.0012
10 6 19 -0.8169 0.0011
10 6 20 0.7492 0.0014
10 6 21 -1.3318 0.0002
10 6 22 1.3762 0.0010
10 6 23 0.6833 -0.0004
10 6 24 -0.2424 -0.0002
10 6 25 1.7056 -0.0004
10 6 26 -1.3200 -0.0002
10 6 27 0.9099 -0.0003
10 6 28 -0.6001 -0.0007
10 6 29 0.3163 0.0003
10 7 0 -1.8508 -0.0019
10 7 1 -0.7188 -0.0025
10 7 2 -1.6923 -0.0017
10 7 3 -0.5301 -0.0010
10 7 4 -1.4455 -0.0014
10 7 5 -0.6527 0.0010
10 7 6 -2.1144 -0.0019
10 7 7 -1.6116 0.0003
10 7 8 0.1745 0.0001
10 7 9 -1.1025 -0.0012
10 7 10 1.4011 0.0019
10 7 11 -0.6517 0.0014
10 7 12 0.5537 0.0014
10 7 13 0.6749 0.0017
10 7 14 0.5471 -0.0001
10 7 15 0.8833 -0.0014
10 7 16 0.3772 0.0002
10 7 17 -0.0532 -0.0004
10 7 18 0.1224 0.0022
10 7 19 -0.4248 0.0013
10 7 20 -1.0391 0.0006
10 7 21 0.1667 0.0002
10 7 22 -0.9950 -0.0010
10 7 23 0.5317 -0.0001
10 7 24 0.6897 -0.0006
10 7 25 -0.5268 0.0001
10 7 26 1.0877 -0.0005
10 7 27 -1.0717 -0.0010
10 7 28 1.0776 0.0003
10 8 0 0.1705 0.0001
10 8 1 -2.5244 -0.0035
10 8 2 0.2318 -0.0014
10 8 3 -1.9484 -0.0001
10 8 4 0.3269 -0.0014
10 8 5 -2.5614 0.0015
10 8 6 0.1830 0.0006
10 8 7 -1.6634 -0.0011
10 8 8 1.5239 0.0008
10 8 9 0.0438 -0.0005
10 8 10 0.5246 0.0005
10 8 11 0.0025 0.0022
10 8 12 -0.6371 -0.0003
10 8 13 0.4723 -0.0002
10 8 14 -0.3047 -0.0013
10 8 15 -0.1500 -0.0018
10 8 16 -0.5188 0.0005
10 8 17 -0.8317 0.0013
10 8 18 -1.1297 0.0005
10 8 19 -0.1159 0.0009
10 8 20 -1.0328 -0.0009
10 8 21 -0.2090 -0.0010
10 8 22 0.5649 0.0005
10 8 23 -0.9113 -0.0003
10 8 24 -0.1470 0.0016
10 8 25 -0.4945 -0.0004
10 8 26 -1.5184 0.0008
10 8 27 1.0131 0.0007
10 9 0 -1.5336 -0.0038
10 9 1 1.2978 0.0001
10 9 2 -0.3885 -0.0006
10 9 3 1.4114 0.0010
10 9 4 -0.4964 0.0039
10 9 5 -0.0417 -0.0000
10 9 6 -2.8400 0.0006
10 9 7 0.7774 -0.0005
10 9 8 -2.3619 -0.0022
10 9 9 1.0618 0.0009
10 9 10 -0.7579 0.0005
10 9 11 -0.3584 -0.0001
10 9 12 0.1422 0.0004
10 9 13 0.1106 -0.0020
10 9 14 -0.1500 -0.0014
10 9 15 0.1190 0.0003
10 9 16 -0.8025 -0.0001
10 9 17 -0.5983 0.0009
10 9 18 -0.8298 -0.0005
10 9 19 -1.1822 -0.0009
10 9 20 -0.6396 -0.0019
10 9 21 -0.3106 0.0003
10 9 22 -0.4327 -0.0004
10 9 23 -0.0283 0.0018
10 9 24 -0.4381 -0.0002
10 9 25 -1.4130 0.0021
10 9 26 0.1966 -0.0000
10 10 0 0.6460 -0.0010
10 10 1 0.4519 -0.0017
10 10 2 1.2255 0.0034
10 10 3 0.8156 0.0010
10 10 4 0.5998 0.0015
10 10 5 -0.6307 0.0012
10 10 6 -0.1951 -0.0026
10 10 7 -1.1616 -0.0008
10 10 8 0.6724 -0.0008
10 10 9 -1.2182 -0.0016
10 10 10 0.6116 0.0016
10 10 11 -0.6192 -0.0007
10 10 12 1.0044 -0.0010
10 10 13 0.0669 0.0010
10 10 14 0.8521 -0.0010
10 10 15 -0.1008 0.0007
10 10 16 0.1060 0.0010
10 10 17 -0.0587 -0.0011
10 10 18 -0.2605 0.0004
10 10 19 -0.2654 -0.0017
10 10 20 -1.2535 0.0000
10 10 21 -0.3754 -0.0007
10 10 22 -1.2232 0.0003
10 10 23 -0.3118 -0.0003
10 10 24 -0.4745 0.0013
10 10 25 0.6507 -0.0006
10 11 0 1.5115 0.0007
10 11 1 1.1869 0.0017
10 11 2 0.5242 0.0009
10 11 3 1.2386 0.0018
10 11 4 -0.5844 0.0001
10 11 5 -0.3011 -0.0008
10 11 6 0.0579 -0.0001
10 11 7 0.7304 -0.0019
10 11 8 -0.0653 -0.0008
10 11 9 2.1721 0.0002
10 11 10 -0.5636 -0.0016
10 11 11 1.2739 0.0010
10 11 12 0.6815 0.0010
10 11 13 0.0953 -0.0009
10 11 14 0.3163 0.0020
10 11 15 -0.4569 -0.0012
10 11 16 -0.3672 -0.0000
10 11 17 -0.8492 0.0001
10 11 18 0.2163 -0.0007
10 11 19 -2.2194 0.0009
10 11 20 0.5848 -0.0010
10 11 21 -2.1917 0.0004
10 11 22 -0.2198 -0.0007
10 11 23 -0.5648 0.0003
10 11 24 -0.2288 -0.0001
10 12 0 -0.1536 0.0005
10 12 1 1.0139 0.0014
10 12 2 0.1995 -0.0002
10 12 3 -0.0910 -0.0000
10 12 4 0.0316 0.0003
10 12 5 -1.2915 -0.0009
10 12 6 0.1579 0.0000
10 12 7 -0.9647 -0.0003
10 12 8 1.2511 -0.0015
10 12 9 -0.4567 -0.0001
10 12 10 0.8788 0.0007
10 12 11 0.4248 0.0004
10 12 12 -0.5613 0.0015
10 12 13 0.4510 0.0015
10 12 14 -1.2922 -0.0010
10 12 15 0.1759 0.0015
10 12 16 -1.2409 -0.0007
10 12 17 0.3355 0.0007
10 12 18 -2.0777 0.0014
10 12 19 -0.0263 -0.0020
10 12 20 -2.5349 0.0013
10 12 21 0.2273 -0.0022
10 12 22 -0.8082 0.0003
10 13 0 0.8164 0.0009
10 13 1 -2.0419 -0.0004
10 13 2 0.3085 0.0003
10 13 3 -0.8970 -0.0002
10 13 4 -1.4422 -0.0001
10 13 5 -0.0176 0.0007
10 13 6 -1.6271 -0.0016
10 13 7 0.4593 -0.0008
10 13 8 -0.5215 -0.0001
10 13 9 0.6974 -0.0007
10 13 10 -0.5014 0.0016
10 13 11 -0.3559 0.0012
10 13 12 -0.1204 0.0009
10 13 13 -1.8355 0.0001
10 13 14 1.0121 0.0000
10 13 15 -1.6195 -0.0006
10 13 16 1.4010 0.0011
10 13 17 -0.6540 0.0004
10 13 18 -0.1084 -0.0005
10 13 19 -1.0944 0.0010
10 13 20 0.0124 -0.0030
10 14 0 -1.9696 -0.0016
10 14 1 0.1306 -0.0006
10 14 2 -1.4909 -0.0016
10 14 3 -0.7157 0.0006
10 14 4 -1.5388 0.0000
10 14 5 -1.3832 -0.0006
10 14 6 -0.6529 0.0009
10 14 7 -0.3494 -0.0015
10 14 8 1.1944 -0.0001
10 14 9 -0.5985 0.0008
10 14 10 0.6548 -0.0005
10 14 11 -0.3004 0.0019
10 14 12 -0.7613 -0.0006
10 14 13 1.2709 -0.0004
10 14 14 -0.3637 -0.0004
10 14 15 1.7073 -0.0016
10 14 16 0.1338 -0.0003
10 14 17 0.4528 -0.0000
10 14 18 -0.4340 -0.0004
10 15 0 -1.2326 -0.0011
10 15 1 -1.3267 -0.0016
10 15 2 -0.4229 -0.0005
10 15 3 -1.6424 -0.0012
10 15 4 -0.9195 0.0005
10 15 5 -1.4523 0.0010
10 15 6 -0.0420 -0.0005
10 15 7 0.2903 0.0017
10 15 8 0.2128 -0.0008
10 15 9 0.7481 0.0001
10 15 10 -0.5255 0.0001
10 15 11 0.8610 -0.0011
10 15 12 0.4747 0.0002
10 15 13 1.8143 -0.0013
10 15 14 1.3579 -0.0025
10 15 15 1.1593 0.0006
10 16 0 -0.5514 -0.0008
10 16 1 -0.2355 -0.0015
10 16 2 -0.5468 0.0002
10 16 3 -1.1072 0.0013
10 16 4 -0.1709 0.0007
10 16 5 -0.7014 0.0010
10 16 6 0.7200 0.0009
10 16 7 0.5764 -0.0009
10 16 8 0.9513 -0.0003
10 16 9 -0.5921 -0.0013
10 16 10 1.7973 -0.0006
10 16 11 -0.6097 -0.0009
10 16 12 2.5562 -0.0020
10 17 0 0.6463 -0.0018
10 17 1 0.3965 0.0004
10 17 2 0.0489 0.0001
10 17 3 0.6798 0.0013
10 17 4 -0.9299 0.0014
10 17 5 1.3938 0.0001
10 17 6 -0.3012 -0.0004
10 17 7 1.4209 -0.0019
11 0 0 2.1888 0.0122
11 0 2 2.0646 0.0021
11 0 4 0.2844 -0.0019
11 0 6 -0.8673 -0.0019
11 0 8 -0.4582 0.0014
11 0 10 -1.1573 -0.0031
11 0 12 -1.5666 -0.0018
11 0 14 -0.2388 0.0029
11 0 16 1.7856 0.0001
11 0 18 2.8281 -0.0038
11 0 20 2.3927 -0.0037
11 0 22 1.0191 0.0013
11 0 24 0.1934 0.0008
11 0 26 1.4402 -0.0004
11 0 28 1.3341 0.0008
11 1 0 -1.1124 0.0009
11 1 1 1.0938 0.0033
11 1 2 -1.2042 0.0046
11 1 3 0.4551 -0.0040
11 1 4 -0.5953 -0.0041
11 1 5 -0.5327 -0.0052
11 1 6 -0.7180 -0.0035
11 1 7 -0.5636 0.0037
11 1 8 -0.3182 0.0017
11 1 9 -0.4072 0.0050
11 1 10 -0.3135 -0.0006
11 1 11 -0.6600 -0.0032
11 1 12 -0.7272 -0.0021
11 1 13 0.1584 -0.0019
11 1 14 -0.2818 0.0014
11 1 15 1.2892 -0.0018
11 1 16 0.1160 -0.0001
11 1 17 2.0172 -0.0016
11 1 18 0.1446 -0.0018
11 1 19 2.2237 0.0004
11 1 20 0.7005 0.0025
11 1 21 2.3368 0.0002
11 1 22 0.2794 0.0005
11 1 23 1.6689 0.0002
11 1 24 -1.3951 -0.0024
11 1 25 1.2351 -0.0001
11 1 26 -1.9556 0.0002
11 1 27 1.3674 0.0009
11 1 28 -0.9833 -0.0003
11 1 29 0.8500 -0.0003
11 2 0 0.2034 0.0054
11 2 1 0.6330 0.0013
11 2 2 -0.2825 -0.0059
11 2 3 0.5747 0.0009
11 2 4 -0.4169 -0.0069
11 2 5 0.5403 -0.0043
11 2 6 0.1125 0.0032
11 2 7 0.4281 -0.0028
11 2 8 1.1804 0.0080
11 2 9 -0.7876 -0.0024
11 2 10 0.4550 -0.0025
11 2 11 -1.7977 0.0009
11 2 12 0.4998 -0.0017
11 2 13 -1.2349 0.0035
11 2 14 1.0113 0.0013
11 2 15 -0.7350 -0.0002
11 2 16 0.5955 -0.0034
11 2 17 -0.5520 -0.0028
11 2 18 0.7686 0.0007
11 2 19 -0.4955 0.0003
11 2 20 1.5464 0.0022
11 2 21 -1.0563 0.0020
11 2 22 1.5916 -0.0010
11 2 23 -1.0410 -0.0003
11 2 24 1.3302 -0.0006
11 2 25 -0.1560 0.0002
11 2 26 2.2579 0.0007
11 2 27 -0.4048 -0.0003
11 2 28 2.3307 0.0005
11 2 29 -0.1868 -0.0012
11 3 0 -0.9986 0.0014
11 3 1 -0.2492 0.0014
11 3 2 -0.1363 0.0040
11 3 3 0.2012 -0.0056
11 3 4 0.4619 -0.0025
11 3 5 -0.3706 -0.0018
11 3 6 0.8851 0.0016
11 3 7 1.2345 0.0049
11 3 8 0.6241 0.0005
11 3 9 1.1331 0.0011
11 3 10 -0.9585 -0.0022
11 3 11 -0.1796 -0.0009
11 3 12 -0.8836 0.0023
11 3 13 -0.1420 0.0027
11 3 14 -0.6401 0.0007
11 3 15 -0.4063 -0.0018
11 3 16 -1.2354 -0.0008
11 3 17 0.1133 -0.0022
11 3 18 -0.9918 -0.0003
11 3 19 0.8029 0.0005
11 3 20 -0.4620 -0.0007
11 3 21 0.1850 -0.0013
11 3 22 -0.5446 -0.0001
11 3 23 -0.5749 -0.0004
11 3 24 0.0733 0.0007
11 3 25 0.7639 -0.0001
11 3 26 0.8166 0.0005
11 3 27 2.6454 -0.0002
11 3 28 0.5147 -0.0000
11 3 29 1.8559 0.0014
11 4 0 -0.8359 0.0052
11 4 1 -1.9980 0.0011
11 4 2 1.0082 -0.0013
11 4 3 -0.0694 0.0029
11 4 4 0.0770 -0.0037
11 4 5 0.9061 0.0053
11 4 6 -0.8010 -0.0008
11 4 7 0.9924 0.0027
11 4 8 -0.6934 0.0017
11 4 9 -0.6196 -0.0037
11 4 10 -0.8695 0.0022
11 4 11 -1.2477 0.0001
11 4 12 -0.2242 -0.0004
11 4 13 -0.9685 0.0002
11 4 14 -0.5422 -0.0034
11 4 15 -1.5866 -0.0013
11 4 16 -0.1360 -0.0011
11 4 17 -1.9033 0.0014
11 4 18 0.7338 0.0015
11 4 19 -0.9641 -0.0003
11 4 20 0.2171 -0.0002
11 4 21 0.7877 -0.0012
11 4 22 0.1947 0.0003
11 4 23 1.7075 -0.0002
11 4 24 0.3235 -0.0002
11 4 25 2.2016 0.0007
11 4 26 0.2753 -0.0015
11 4 27 1.6213 0.0014
11 4 28 0.5116 0.0001
11 4 29 0.0612 0.0010
11 5 0 -0.6899 -0.0041
11 5 1 1.2405 -0.0013
11 5 2 -0.0400 -0.0019
11 5 3 1.3440 -0.0037
11 5 4 0.1839 0.0022
11 5 5 -0.2016 -0.0009
11 5 6 0.6532 0.0017
11 5 7 -0.7444 -0.0007
11 5 8 -0.3725 -0.0015
11 5 9 -1.6816 0.0007
11 5 10 -1.2990 -0.0004
11 5 11 -0.7536 -0.0000
11 5 12 -0.7445 -0.0002
11 5 13 0.0033 -0.0024
11 5 14 -0.7302 -0.0013
11 5 15 -1.0123 -0.0004
11 5 16 -0.5524 0.0015
11 5 17 -0.7138 0.0018
11 5 18 -1.3239 0.0008
11 5 19 0.0275 0.0013
11 5 20 -1.5432 0.0002
11 5 21 0.3054 0.0010
11 5 22 0.4373 0.0000
11 5 23 0.6604 -0.0002
11 5 24 3.0426 -0.0015
11 5 25 1.1028 -0.0015
11 5 26 3.8429 0.0002
11 5 27 1.0753 -0.0003
11 5 28 1.2855 0.0007
11 6 0 0.2094 -0.0009
11 6 1 0.2503 -0.0019
11 6 2 1.8607 -0.0001
11 6 3 -0.9975 -0.0021
11 6 4 0.9751 -0.0010
11 6 5 -1.4462 -0.0022
11 6 6 0.5333 -0.0025
11 6 7 0.2927 0.0010
11 6 8 -0.3420 -0.0002
11 6 9 0.8243 0.0012
11 6 10 -1.0289 0.0015
11 6 11 1.3174 -0.0018
11 6 12 -0.1652 0.0001
11 6 13 1.1394 -0.0010
11 6 14 -0.6612 0.0005
11 6 15 1.0739 0.0029
11 6 16 -1.5286 0.0005
11 6 17 0.4892 0.0014
11 6 18 -0.8540 -0.0002
11 6 19 -1.1453 -0.0004
11 6 20 0.4197 0.0001
11 6 21 -0.9201 0.0007
11 6 22 0.4546 -0.0004
11 6 23 0.0511 -0.0016
11 6 24 0.6793 -0.0005
11 6 25 1.3012 -0.0012
11 6 26 1.2622 0.0001
11 6 27 1.6565 0.0003
11 7 0 0.1370 0.0008
11 7 1 0.8504 0.0025
11 7 2 0.1937 0.0023
11 7 3 1.1815 0.0017
11 7 4 -0.8827 -0.0011
11 7 5 0.5628 -0.0009
11 7 6 0.3102 -0.0008
11 7 7 0.3483 0.0004
11 7 8 0.9540 0.0006
11 7 9 -0.0792 0.0014
11 7 10 1.4850 -0.0012
11 7 11 0.3456 -0.0006
11 7 12 1.7499 -0.0016
11 7 13 0.0910 -0.0003
11 7 14 0.3764 0.0008
11 7 15 -0.3229 0.0003
11 7 16 -0.2351 0.0015
11 7 17 -1.0308 -0.0007
11 7 18 -0.4451 -0.0002
11 7 19 -1.0370 -0.0004
11 7 20 0.0139 -0.0003
11 7 21 0.5547 -0.0004
11 7 22 0.3107 -0.0003
11 7 23 1.4108 0.0000
11 7 24 -0.2760 0.0004
11 7 25 0.5445 0.0005
11 7 26 -0.3990 0.0018
11 7 27 -1.2968 0.0003
11 8 0 0.5702 0.0027
11 8 1 0.9358 0.0034
11 8 2 0.3862 0.0008
11 8 3 0.6065 0.0007
11 8 4 0.1211 0.0009
11 8 5 0.4197 -0.0010
11 8 6 1.1185 0.0022
11 8 7 -0.1704 0.0001
11 8 8 0.2698 0.0007
11 8 9 -0.3202 0.0003
11 8 10 0.2114 -0.0016
11 8 11 0.9522 -0.0007
11 8 12 0.7903 -0.0007
11 8 13 0.5437 -0.0012
11 8 14 0.3011 0.0008
11 8 15 -0.1704 0.0002
11 8 16 -0.3838 -0.0003
11 8 17 -0.1184 0.0004
11 8 18 -1.0087 -0.0005
11 8 19 0.1808 -0.0006
11 8 20 -0.2911 0.0001
11 8 21 0.9351 -0.0002
11 8 22 0.0276 -0.0001
11 8 23 1.0374 0.0002
11 8 24 0.0502 0.0000
11 8 25 0.3603 0.0009
11 8 26 -0.2571 -0.0002
11 9 0 0.9740 0.0018
11 9 1 0.0585 0.0001
11 9 2 1.1033 0.0011
11 9 3 -0.1024 -0.0008
11 9 4 -0.2236 -0.0008
11 9 5 0.7819 0.0004
11 9 6 -0.5863 -0.0003
11 9 7 0.7503 0.0006
11 9 8 -0.2905 0.0006
11 9 9 0.0459 0.0000
11 9 10 0.6458 0.0005
11 9 11 1.0265 -0.0005
11 9 12 0.8252 0.0000
11 9 13 0.8554 0.0009
11 9 14 1.0240 0.0010
11 9 15 0.0765 0.0011
11 9 16 0.9564 0.0008
11 9 17 0.0547 -0.0006
11 9 18 0.3620 -0.0009
11 9 19 1.1280 -0.0002
11 9 20 1.2887 -0.0005
11 9 21 0.4439 0.0008
11 9 22 1.8049 -0.0007
11 9 23 -1.4962 0.0002
11 9 24 0.7757 -0.0019
11 9 25 -0.5340 -0.0006
11 10 0 -0.6154 0.0002
11 10 1 1.2175 0.0015
11 10 2 0.6329 -0.0014
11 10 3 0.3126 0.0004
11 10 4 -0.4832 -0.0013
11 10 5 0.2879 -0.0011
11 10 6 -0.3556 0.0002
11 10 7 0.0945 -0.0007
11 10 8 0.3105 0.0013
11 10 9 0.5010 0.0004
11 10 10 1.2614 -0.0008
11 10 11 1.0504 0.0008
11 10 12 1.5531 -0.0009
11 10 13 0.5160 0.0009
11 10 14 1.4081 0.0017
11 10 15 0.1154 0.0001
11 10 16 0.8949 0.0006
11 10 17 -0.1222 -0.0010
11 10 18 0.6397 -0.0006
11 10 19 0.2408 -0.0000
11 10 20 1.3296 0.0007
11 10 21 0.2806 0.0003
11 10 22 0.2939 0.0006
11 10 23 0.4006 -0.0009
11 11 0 0.4403 -0.0003
11 11 1 0.8264 -0.0011
11 11 2 -0.6205 0.0005
11 11 3 -1.1536 -0.0021
11 11 4 -0.5182 -0.0007
11 11 5 -1.2121 -0.0007
11 11 6 -0.1028 -0.0004
11 11 7 -0.2073 0.0011
11 11 8 -0.3307 0.0005
11 11 9 0.0748 0.0004
11 11 10 0.7649 0.0009
11 11 11 1.0003 -0.0008
11 11 12 0.4828 0.0004
11 11 13 1.8732 0.0003
11 11 14 -0.7641 -0.0007
11 11 15 1.5299 0.0003
11 11 16 -0.7037 -0.0010
11 11 17 0.2468 -0.0002
11 11 18 0.0576 0.0008
11 11 19 0.3123 -0.0005
11 11 20 -0.9310 0.0022
11 11 21 0.4669 -0.0009
11 11 22 -1.5120 0.0011
11 12 0 0.6018 -0.0000
11 12 1 -0.1644 -0.0012
11 12 2 -0.7555 -0.0014
11 12 3 -2.2031 0.0004
11 12 4 -0.7932 -0.0009
11 12 5 -1.1635 0.0012
11 12 6 -0.3906 -0.0002
11 12 7 -0.2456 0.0005
11 12 8 -0.8935 0.0004
11 12 9 0.3058 -0.0000
11 12 10 0.0973 0.0003
11 12 11 0.3309 -0.0001
11 12 12 0.9620 -0.0003
11 12 13 -0.4543 -0.0007
11 12 14 0.4966 -0.0005
11 12 15 -0.8175 -0.0002
11 12 16 0.2741 -0.0000
11 12 17 -0.3110 0.0003
11 12 18 0.2899 -0.0003
11 12 19 0.5501 0.0018
11 12 20 -0.0696 -0.0015
11 13 0 0.6194 -0.0017
11 13 1 -0.1572 0.0005
11 13 2 -0.6490 0.0001
11 13 3 0.0688 0.0011
11 13 4 -0.1399 0.0013
11 13 5 0.1554 -0.0002
11 13 6 0.2357 0.0011
11 13 7 -0.2719 -0.0002
11 13 8 -0.3319 0.0001
11 13 9 0.1523 0.0002
11 13 10 -0.0183 -0.0007
11 13 11 0.2069 -0.0012
11 13 12 -0.4155 -0.0020
11 13 13 -0.6111 -0.0002
11 13 14 -0.5622 -0.0003
11 13 15 -0.2976 0.0012
11 13 16 -0.0706 0.0008
11 13 17 0.0742 0.0005
11 13 18 0.9597 -0.0003
11 14 0 -0.1489 0.0000
11 14 1 -0.0415 0.0015
11 14 2 -0.3572 0.0024
11 14 3 0.4399 0.0003
11 14 4 0.2718 0.0006
11 14 5 0.5556 -0.0003
11 14 6 0.9085 -0.0011
11 14 7 -0.5503 0.0003
11 14 8 0.5888 0.0003
11 14 9 -0.3140 -0.0000
11 14 10 -0.3376 -0.0007
11 14 11 -0.5107 -0.0011
11 14 12 -1.0108 -0.0008
11 14 13 -0.6894 -0.0005
11 14 14 -0.8265 0.0017
11 14 15 0.8657 0.0014
11 14 16 -0.6462 0.0007
11 15 0 0.4490 0.0025
11 15 1 -0.3629 0.0009
11 15 2 -0.1347 0.0017
11 15 3 -0.1027 0.0009
11 15 4 -0.0958 -0.0011
11 15 5 0.5331 -0.0003
11 15 6 0.2577 -0.0008
11 15 7 0.1983 -0.0010
11 15 8 0.2238 -0.0012
11 15 9 -0.4136 -0.0007
11 15 10 -0.1370 -0.0012
11 15 11 -0.7219 -0.0009
11 15 12 -0.3567 0.0004
11 16 0 0.2144 0.0011
11 16 1 0.0778 0.0018
11 16 2 -0.0262 -0.0006
11 16 3 0.1324 -0.0006
11 16 4 0.2916 0.0002
11 16 5 1.0503 -0.0013
11 16 6 0.1715 -0.0008
11 16 7 0.4604 -0.0015
11 16 8 -0.2058 -0.0011
12 0 0 -0.3769 0.0010
12 0 2 -1.1207 0.0009
12 0 4 0.2560 0.0040
12 0 6 1.0080 0.0045
12 0 8 0.4765 -0.0051
12 0 10 0.9882 -0.0013
12 0 12 0.3366 -0.0012
12 0 14 -0.5178 -0.0042
12 0 16 0.1362 0.0041
12 0 18 -0.0875 0.0051
12 0 20 -1.0647 0.0018
12 0 22 -0.1226 -0.0004
12 0 24 1.3480 -0.0012
12 0 26 -0.7451 0.0004
12 0 28 -2.8169 0.0005
12 1 0 0.1811 -0.0002
12 1 1 0.2372 -0.0013
12 1 2 0.1671 -0.0074
12 1 3 0.5654 -0.0017
12 1 4 -0.8876 0.0008
12 1 5 0.9584 0.0033
12 1 6 -0.9031 0.0006
12 1 7 0.0207 0.0012
12 1 8 0.4885 0.0002
12 1 9 -0.0514 -0.0026
12 1 10 1.2719 0.0013
12 1 11 0.4676 -0.0002
12 1 12 0.4412 -0.0017
12 1 13 0.0208 -0.0018
12 1 14 -0.3233 -0.0000
12 1 15 -0.4729 0.0017
12 1 16 -0.7902 0.0014
12 1 17 -1.3108 0.0032
12 1 18 -1.1216 -0.0002
12 1 19 -1.6585 0.0010
12 1 20 -0.1593 0.0002
12 1 21 -1.3927 0.0005
12 1 22 1.2306 0.0016
12 1 23 -0.4971 -0.0016
12 1 24 1.3150 0.0004
12 1 25 0.0271 0.0006
12 1 26 0.4433 -0.0017
12 1 27 -0.7279 0.0016
12 1 28 -0.5370 -0.0012
12 2 0 0.0375 -0.0090
12 2 1 -0.7421 -0.0014
12 2 2 -0.1521 0.0027
12 2 3 -0.2252 0.0001
12 2 4 0.4960 0.0043
12 2 5 -0.3972 0.0017
12 2 6 0.3624 0.0013
12 2 7 -0.4342 -0.0007
12 2 8 -0.5160 -0.0021
12 2 9 0.2009 0.0011
12 2 10 -0.1902 -0.0000
12 2 11 0.1699 -0.0013
12 2 12 0.3668 0.0012
12 2 13 -0.5854 -0.0009
12 2 14 0.6676 0.0003
12 2 15 -1.2273 0.0023
12 2 16 -0.6646 0.0011
12 2 17 -2.0981 0.0002
12 2 18 -2.2121 0.0002
12 2 19 -1.7414 -0.0018
12 2 20 -2.2573 -0.0001
12 2 21 0.6031 -0.0013
12 2 22 -2.3103 -0.0016
12 2 23 1.8548 0.0019
12 2 24 -1.3654 -0.0006
12 2 25 0.2084 0.0019
12 2 26 -0.3248 0.0011
12 2 27 -0.8617 -0.0015
12 2 28 0.1177 0.0004
12 3 0 -1.3774 0.0014
12 3 1 -0.4650 -0.0012
12 3 2 -1.3125 -0.0021
12 3 3 -0.9207 0.0046
12 3 4 -1.0394 0.0031
12 3 5 0.3163 0.0026
12 3 6 -0.9224 0.0038
12 3 7 0.0247 -0.0009
12 3 8 -0.8950 -0.0011
12 3 9 -0.5383 -0.0020
12 3 10 -0.1358 -0.0016
12 3 11 -0.5977 0.0008
12 3 12 0.2223 -0.0006
12 3 13 -0.4135 0.0007
12 3 14 -0.7148 0.0003
12 3 15 0.2422 0.0003
12 3 16 -1.8047 -0.0005
12 3 17 -0.2487 0.0001
12 3 18 -1.2471 0.0002
12 3 19 -0.8340 0.0002
12 3 20 -0.1638 -0.0005
12 3 21 -1.3132 0.0007
12 3 22 0.7896 0.0001
12 3 23 -1.2247 -0.0006
12 3 24 1.2107 0.0025
12 3 25 -0.5796 -0.0011
12 3 26 0.2733 -0.0002
12 3 27 -0.5551 -0.0006
12 4 0 2.1665 -0.0011
12 4 1 -0.5010 0.0024
12 4 2 1.2143 -0.0030
12 4 3 -0.9071 -0.0019
12 4 4 0.5437 -0.0013
12 4 5 -1.2385 -0.0001
12 4 6 -0.2342 -0.0002
12 4 7 -1.5018 -0.0006
12 4 8 -1.1841 -0.0018
12 4 9 -0.2496 0.0010
12 4 10 -0.7445 -0.0002
12 4 11 0.9998 0.0005
12 4 12 -0.9760 0.0012
12 4 13 0.7005 -0.0006
12 4 14 -1.0497 0.0005
12 4 15 -0.8164 -0.0002
12 4 16 -0.7952 0.0001
12 4 17 -1.6047 0.0001
12 4 18 -0.1887 -0.0009
12 4 19 -0.9433 0.0009
12 4 20 0.7242 0.0012
12 4 21 -0.2138 0.0006
12 4 22 0.0770 0.0023
12 4 23 1.6225 0.0011
12 4 24 -0.7024 -0.0010
12 4 25 2.7463 -0.0003
12 4 26 -0.1095 -0.0024
12 4 27 1.8561 -0.0012
12 5 0 0.3393 0.0031
12 5 1 1.2899 -0.0021
12 5 2 0.3454 0.0002
12 5 3 0.9340 -0.0003
12 5 4 0.4005 -0.0015
12 5 5 0.4345 0.0000
12 5 6 -0.8573 -0.0027
12 5 7 -0.9212 -0.0017
12 5 8 -0.8924 0.0009
12 5 9 -0.0309 0.0001
12 5 10 0.1365 0.0026
12 5 11 0.8243 0.0017
12 5 12 0.0938 -0.0004
12 5 13 0.1798 0.0001
12 5 14 0.2722 0.0006
12 5 15 -0.2368 -0.0007
12 5 16 -0.3797 -0.0007
12 5 17 -0.4146 -0.0007
12 5 18 -1.2084 -0.0012
12 5 19 -0.0023 -0.0003
12 5 20 -1.1018 0.0003
12 5 21 -0.0454 0.0009
12 5 22 0.4975 -0.0002
12 5 23 -0.6816 -0.0001
12 5 24 2.4895 -0.0003
12 5 25 -0.8994 -0.0014
12 5 26 2.4222 -0.0002
12 6 0 0.7200 0.0016
12 6 1 -0.3114 -0.0011
12 6 2 0.2388 0.0007
12 6 3 -0.2960 0.0007
12 6 4 0.3159 0.0011
12 6 5 0.1691 0.0008
12 6 6 -0.2422 0.0017
12 6 7 -0.2429 -0.0008
12 6 8 0.2410 0.0017
12 6 9 -0.0003 0.0003
12 6 10 0.9657 -0.0004
12 6 11 -0.4164 -0.0001
12 6 12 0.0447 -0.0005
12 6 13 -0.6552 0.0003
12 6 14 -0.1734 -0.0006
12 6 15 -0.3171 -0.0013
12 6 16 -0.3798 -0.0014
12 6 17 0.6969 -0.0021
12 6 18 -0.9321 -0.0001
12 6 19 1.4126 0.0013
12 6 20 -1.0279 0.0005
12 6 21 -0.0919 0.0002
12 6 22 -0.2681 -0.0004
12 6 23 -0.1396 -0.0010
12 6 24 -0.1157 -0.0003
12 6 25 0.8821 -0.0002
12 6 26 -1.4704 0.0004
12 7 0 -0.0761 -0.0000
12 7 1 1.0243 0.0007
12 7 2 -1.1813 -0.0017
12 7 3 0.1524 -0.0013
12 7 4 -0.4544 -0.0000
12 7 5 -0.3787 0.0005
12 7 6 -0.1268 0.0003
12 7 7 -0.6899 0.0029
12 7 8 0.4256 -0.0008
12 7 9 0.0476 -0.0001
12 7 10 0.3833 -0.0010
12 7 11 -0.2853 -0.0007
12 7 12 -0.4323 0.0002
12 7 13 -0.3516 0.0006
12 7 14 -0.9866 -0.0002
12 7 15 -0.6690 -0.0016
12 7 16 -0.8310 -0.0012
12 7 17 -1.7443 -0.0005
12 7 18 1.1872 0.0011
12 7 19 -1.7980 0.0013
12 7 20 1.3214 0.0008
12 7 21 -0.2893 0.0001
12 7 22 -0.2960 -0.0007
12 7 23 1.3205 -0.0002
12 7 24 -0.5291 -0.0003
12 7 25 0.4649 -0.0001
12 8 0 -1.0685 -0.0009
12 8 1 -1.3910 -0.0041
12 8 2 -0.6138 -0.0002
12 8 3 -0.4546 -0.0028
12 8 4 1.0152 -0.0003
12 8 5 -0.1915 0.0016
12 8 6 0.0401 -0.0004
12 8 7 0.0346 0.0008
12 8 8 -0.2318 -0.0003
12 8 9 0.4387 -0.0012
12 8 10 0.7624 0.0011
12 8 11 -0.2728 -0.0000
12 8 12 0.8272 0.0014
12 8 13 -0.0878 0.0008
12 8 14 0.4267 -0.0012
12 8 15 -0.4038 0.0000
12 8 16 -0.0558 -0.0000
12 8 17 -0.9863 0.0005
12 8 18 -0.8471 0.0019
12 8 19 -0.1203 0.0001
12 8 20 -1.9022 -0.0003
12 8 21 0.7222 -0.0008
12 8 22 -0.1923 -0.0011
12 8 23 0.2858 -0.0002
12 8 24 1.6129 -0.0010
12 9 0 -1.7414 -0.0019
12 9 1 -1.1680 -0.0009
12 9 2 -1.2752 -0.0032
12 9 3 0.9282 0.0017
12 9 4 -0.0303 0.0010
12 9 5 1.1294 -0.0002
12 9 6 -0.1101 0.0018
12 9 7 0.5198 -0.0021
12 9 8 0.6516 -0.0001
12 9 9 1.3597 -0.0004
12 9 10 0.7864 -0.0003
12 9 11 0.9150 0.0010
12 9 12 0.5390 -0.0002
12 9 13 0.0706 -0.0007
12 9 14 0.2925 -0.0005
12 9 15 -0.0860 -0.0009
12 9 16 -0.3678 0.0004
12 9 17 0.0326 0.0010
12 9 18 -0.0767 0.0008
12 9 19 -1.4042 0.0009
12 9 20 0.5798 -0.0003
12 9 21 -2.3525 0.0002
12 9 22 0.4565 -0.0002
12 9 23 -0.6649 -0.0003
12 10 0 0.8221 -0.0021
12 10 1 -0.0188 0.0006
12 10 2 0.5306 0.0012
12 10 3 0.6565 -0.0005
12 10 4 -0.5735 0.0018
12 10 5 -0.5232 -0.0003
12 10 6 -0.9961 -0.0010
12 10 7 -0.2100 0.0011
12 10 8 0.4070 -0.0022
12 10 9 1.3329 0.0009
12 10 10 0.5523 -0.0009
12 10 11 1.4458 -0.0009
12 10 12 0.1650 0.0001
12 10 13 0.8771 -0.0009
12 10 14 -0.2377 -0.0006
12 10 15 0.1703 -0.0001
12 10 16 -1.5430 -0.0009
12 10 17 0.1198 0.0007
12 10 18 -1.8324 0.0006
12 10 19 -0.1343 0.0000
12 10 20 -1.6880 0.0022
12 10 21 -0.3781 -0.0011
12 11 0 1.2703 0.0019
12 11 1 -0.0539 0.0003
12 11 2 1.5379 0.0003
12 11 3 -0.2995 0.0007
12 11 4 0.2801 -0.0016
12 11 5 -1.1260 0.0005
12 11 6 -0.3921 0.0003
12 11 7 -0.8760 -0.0005
12 11 8 0.2601 0.0019
12 11 9 0.2043 -0.0012
12 11 10 0.2213 -0.0002
12 11 11 0.1072 0.0002
12 11 12 1.3055 -0.0005
12 11 13 -0.4206 0.0003
12 11 14 1.7245 -0.0001
12 11 15 -1.1636 -0.0005
12 11 16 0.3906 -0.0001
12 11 17 -1.4255 0.0001
12 11 18 -0.9704 0.0006
12 11 19 -1.3716 0.0009
12 11 20 -1.4442 -0.0012
12 12 0 -0.0099 0.0006
12 12 1 0.4951 0.0002
12 12 2 0.3236 -0.0004
12 12 3 0.2754 -0.0001
12 12 4 0.8416 0.0003
12 12 5 0.3492 -0.0003
12 12 6 0.2009 0.0013
12 12 7 0.5768 0.0007
12 12 8 0.2907 -0.0005
12 12 9 0.0424 0.0010
12 12 10 -0.0143 -0.0003
12 12 11 0.6933 -0.0000
12 12 12 -1.7577 0.0007
12 12 13 1.7634 -0.0000
12 12 14 -2.4579 -0.0003
12 12 15 0.3644 0.0001
12 12 16 -1.1281 0.0000
12 12 17 -0.6996 0.0012
12 12 18 -0.4328 0.0000
12 13 0 0.0159 -0.0004
12 13 1 0.6603 -0.0006
12 13 2 0.6742 -0.0008
12 13 3 0.6067 -0.0006
12 13 4 0.5624 0.0006
12 13 5 -0.1790 0.0011
12 13 6 -0.1893 0.0000
12 13 7 -0.9561 0.0008
12 13 8 0.6765 0.0009
12 13 9 -0.6284 -0.0009
12 13 10 0.7155 0.0011
12 13 11 -0.6801 0.0011
12 13 12 0.3538 0.0002
12 13 13 -1.9726 0.0018
12 13 14 -0.0746 0.0001
12 13 15 -2.4223 0.0004
12 14 0 -0.0930 0.0000
12 14 1 0.2355 -0.0007
12 14 2 0.3060 -0.0010
12 14 3 1.0463 -0.0005
12 14 4 -0.7779 -0.0015
12 14 5 -0.4804 -0.0001
12 14 6 -2.3109 0.0008
12 14 7 0.0849 -0.0001
12 14 8 -1.7926 0.0005
12 14 9 0.4124 0.0006
12 14 10 -0.3191 -0.0001
12 14 11 -0.8436 0.0006
12 14 12 -0.1956 0.0023
12 14 13 -0.2870 0.0001
12 15 0 0.3887 0.0005
12 15 1 0.5860 -0.0007
12 15 2 0.2389 -0.0009
12 15 3 0.1958 -0.0014
12 15 4 -0.5714 -0.0001
12 15 5 -1.3688 -0.0009
12 15 6 -0.1868 -0.0002
12 15 7 -0.9475 0.0009
12 15 8 0.8236 -0.0006
12 15 9 -0.4384 0.0002
12 16 0 -0.0332 -0.0016
12 16 1 1.1320 -0.0018
13 0 0 -0.8250 0.0064
13 0 2 0.9310 -0.0015
13 0 4 1.2310 0.0022
13 0 6 1.0690 -0.0015
13 0 8 1.9357 0.0010
13 0 10 2.5954 -0.0001
13 0 12 2.4032 -0.0048
13 0 14 0.5420 0.0001
13 0 16 -1.1500 0.0013
13 0 18 -1.5872 -0.0016
13 0 20 -0.7018 -0.0019
13 0 22 1.3971 0.0011
13 0 24 1.5744 0.0003
13 0 26 1.5067 -0.0016
13 1 0 0.0713 -0.0055
13 1 1 -0.1551 0.0003
13 1 2 0.0216 0.0024
13 1 3 0.4973 0.0006
13 1 4 0.0398 -0.0003
13 1 5 0.3218 -0.0004
13 1 6 0.4239 -0.0042
13 1 7 1.2760 -0.0006
13 1 8 0.7078 0.0004
13 1 9 1.8311 0.0028
13 1 10 -0.0448 0.0014
13 1 11 1.7555 -0.0022
13 1 12 -0.7559 0.0016
13 1 13 1.1501 -0.0014
13 1 14 0.0259 0.0024
13 1 15 -0.2086 0.0000
13 1 16 0.2448 -0.0013
13 1 17 -0.3472 -0.0013
13 1 18 -1.4053 -0.0034
13 1 19 -0.4406 0.0000
13 1 20 -2.1757 0.0005
13 1 21 -0.2938 -0.0005
13 1 22 -1.2365 0.0001
[truncated: 3,086,847 more chars]
