# Supplementary material for: Hierarchical, Template‐Controlled Self‐Assembly of Two Different Organometallic Capsules from a Tetrakisimidazolium Salt
Source: Angew Chem Int Ed Engl. 2025 Nov 13;65(1):e20814. doi: 10.1002/anie.202520814 (PMC12759195; doi:10.1002/anie.202520814)
Supplement: Supplementary file 2 — Supporting Information [file ANIE-65-e20814-s002.zip › 2a. [Ag13(1)6](BF4)13x92CH3CN-cif.cif]

data_Ag12L6-BF4
_audit_creation_date               2025-08-25
_audit_creation_method
;
Olex2 1.3
(compiled 2020.11.12 svn.r5f609507 for OlexSys, GUI svn.r6408)
;
_shelx_SHELXL_version_number       '2018/3'
_audit_contact_author_address      ?
_audit_contact_author_email        ?
_audit_contact_author_name         ''
_audit_contact_author_phone        ?
_publ_contact_author_id_orcid      ?
_publ_section_references
;
Bourhis, L.J., Dolomanov, O.V., Gildea, R.J., Howard, J.A.K., Puschmann, H.
 (2015). Acta Cryst. A71, 59-75.

Dolomanov, O.V., Bourhis, L.J., Gildea, R.J, Howard, J.A.K. & Puschmann, H.
 (2009), J. Appl. Cryst. 42, 339-341.

Sheldrick, G.M. (2015). Acta Cryst. C71, 3-8.
;
_chemical_name_common              ?
_chemical_name_systematic          ?
_chemical_formula_moiety          
 'C408 H480 Ag12 N48 O48, C8 H12 Ag N4, 13(B F4)'
_chemical_formula_sum              'C592 H756 Ag13 B13 F52 N140 O48'
_chemical_formula_weight           13132.16
_chemical_melting_point            ?
loop_
  _atom_type_symbol
  _atom_type_description
  _atom_type_scat_dispersion_real
  _atom_type_scat_dispersion_imag
  _atom_type_scat_source
 'C' 'C' 0.0019 0.0015 'International Tables Vol C Tables 4.2.6.8 and 6.1.1.4'
 'H' 'H' 0.0000 0.0000 'International Tables Vol C Tables 4.2.6.8 and 6.1.1.4'
 'Ag' 'Ag' -1.1474 1.0435
 'International Tables Vol C Tables 4.2.6.8 and 6.1.1.4'
 'B' 'B' 0.0004 0.0006 'International Tables Vol C Tables 4.2.6.8 and 6.1.1.4'
 'F' 'F' 0.0124 0.0097 'International Tables Vol C Tables 4.2.6.8 and 6.1.1.4'
 'N' 'N' 0.0037 0.0031 'International Tables Vol C Tables 4.2.6.8 and 6.1.1.4'
 'O' 'O' 0.0071 0.0057 'International Tables Vol C Tables 4.2.6.8 and 6.1.1.4'

_shelx_space_group_comment
;
The symmetry employed for this shelxl refinement is uniquely defined
by the following loop, which should always be used as a source of
symmetry information in preference to the above space-group names.
They are only intended as comments.
;
_space_group_crystal_system        'cubic'
_space_group_IT_number             222
_space_group_name_H-M_alt          'P n -3 n'
_space_group_name_Hall             '-P 4a 2bc 3'
loop_
  _space_group_symop_operation_xyz
 'x, y, z'
 '-x+1/2, -y+1/2, z'
 '-x+1/2, y, -z+1/2'
 'x, -y+1/2, -z+1/2'
 'z, x, y'
 'z, -x+1/2, -y+1/2'
 '-z+1/2, -x+1/2, y'
 '-z+1/2, x, -y+1/2'
 'y, z, x'
 '-y+1/2, z, -x+1/2'
 'y, -z+1/2, -x+1/2'
 '-y+1/2, -z+1/2, x'
 'y, x, -z+1/2'
 '-y+1/2, -x+1/2, -z+1/2'
 'y, -x+1/2, z'
 '-y+1/2, x, z'
 'x, z, -y+1/2'
 '-x+1/2, z, y'
 '-x+1/2, -z+1/2, -y+1/2'
 'x, -z+1/2, y'
 'z, y, -x+1/2'
 'z, -y+1/2, x'
 '-z+1/2, y, x'
 '-z+1/2, -y+1/2, -x+1/2'
 '-x, -y, -z'
 'x-1/2, y-1/2, -z'
 'x-1/2, -y, z-1/2'
 '-x, y-1/2, z-1/2'
 '-z, -x, -y'
 '-z, x-1/2, y-1/2'
 'z-1/2, x-1/2, -y'
 'z-1/2, -x, y-1/2'
 '-y, -z, -x'
 'y-1/2, -z, x-1/2'
 '-y, z-1/2, x-1/2'
 'y-1/2, z-1/2, -x'
 '-y, -x, z-1/2'
 'y-1/2, x-1/2, z-1/2'
 '-y, x-1/2, -z'
 'y-1/2, -x, -z'
 '-x, -z, y-1/2'
 'x-1/2, -z, -y'
 'x-1/2, z-1/2, y-1/2'
 '-x, z-1/2, -y'
 '-z, -y, x-1/2'
 '-z, y-1/2, -x'
 'z-1/2, -y, -x'
 'z-1/2, y-1/2, x-1/2'

_cell_length_a                     49.240(12)
_cell_length_b                     49.240(12)
_cell_length_c                     49.240(12)
_cell_angle_alpha                  90
_cell_angle_beta                   90
_cell_angle_gamma                  90
_cell_volume                       119386(87)
_cell_formula_units_Z              6
_cell_measurement_reflns_used      1281235
_cell_measurement_temperature      153(2)
_cell_measurement_theta_max        25.499
_cell_measurement_theta_min        1.267
_shelx_estimated_absorpt_T_max     0.972
_shelx_estimated_absorpt_T_min     0.949
_exptl_absorpt_coefficient_mu      0.355
_exptl_absorpt_correction_T_max    ?
_exptl_absorpt_correction_T_min    ?
_exptl_absorpt_correction_type     none
_exptl_absorpt_process_details     ?
_exptl_absorpt_special_details     ?
_exptl_crystal_colour              'clear light colourless'
_exptl_crystal_colour_lustre       clear
_exptl_crystal_colour_modifier     light
_exptl_crystal_colour_primary      colourless
_exptl_crystal_density_diffrn      1.096
_exptl_crystal_density_meas        ?
_exptl_crystal_density_method      ?
_exptl_crystal_description         block
_exptl_crystal_F_000               40896
_exptl_crystal_size_max            0.15
_exptl_crystal_size_mid            0.12
_exptl_crystal_size_min            0.08
_exptl_transmission_factor_max     ?
_exptl_transmission_factor_min     ?
_diffrn_reflns_av_R_equivalents    0.1038
_diffrn_reflns_av_unetI/netI       0.0201
_diffrn_reflns_Laue_measured_fraction_full  0.991
_diffrn_reflns_Laue_measured_fraction_max  0.980
_diffrn_reflns_limit_h_max         61
_diffrn_reflns_limit_h_min         -61
_diffrn_reflns_limit_k_max         61
_diffrn_reflns_limit_k_min         -61
_diffrn_reflns_limit_l_max         61
_diffrn_reflns_limit_l_min         -61
_diffrn_reflns_number              1278230
_diffrn_reflns_point_group_measured_fraction_full  0.991
_diffrn_reflns_point_group_measured_fraction_max  0.980
_diffrn_reflns_theta_full          24.412
_diffrn_reflns_theta_max           25.499
_diffrn_reflns_theta_min           1.388
_diffrn_ambient_temperature        153(2)
_diffrn_detector_area_resol_mean   7.9
_diffrn_detector_type              'CCD area detector'
_diffrn_measured_fraction_theta_full  0.991
_diffrn_measured_fraction_theta_max  0.980
_diffrn_measurement_device         'three-circle diffractometer'
_diffrn_measurement_device_type    synchrotron
_diffrn_measurement_method         '\w and \f scans'
_diffrn_radiation_type             synchrotron
_diffrn_radiation_wavelength       0.68883
_diffrn_source                     ?
_reflns_Friedel_coverage           0.000
_reflns_Friedel_fraction_full      .
_reflns_Friedel_fraction_max       .
_reflns_number_gt                  9092
_reflns_number_total               19991
_reflns_special_details
;
 Reflections were merged by SHELXL according to the crystal
 class for the calculation of statistics and refinement.
 
 Structure factors included contributions from the .fab file.
 
 _reflns_Friedel_fraction is defined as the number of unique
 Friedel pairs measured divided by the number that would be
 possible theoretically, ignoring centric projections and
 systematic absences.
;
_reflns_threshold_expression       'I > 2\s(I)'
_computing_cell_refinement         ?
_computing_data_collection         ?
_computing_data_reduction          ?
_computing_molecular_graphics      'Olex2 1.3 (Dolomanov et al., 2009)'
_computing_publication_material    'Olex2 1.3 (Dolomanov et al., 2009)'
_computing_structure_refinement    'SHELXL 2018/3 (Sheldrick, 2015)'
_computing_structure_solution      'olex2.solve 1.3 (Bourhis et al., 2015)'
_refine_diff_density_max           0.628
_refine_diff_density_min           -0.717
_refine_diff_density_rms           0.060
_refine_ls_extinction_coef         0.000140(4)
_refine_ls_extinction_expression  
 'Fc^*^=kFc[1+0.001xFc^2^\l^3^/sin(2\q)]^-1/4^'
_refine_ls_extinction_method       'SHELXL-2018/3 (Sheldrick 2018)'
_refine_ls_goodness_of_fit_ref     1.069
_refine_ls_hydrogen_treatment      constr
_refine_ls_matrix_type             full
_refine_ls_number_parameters       739
_refine_ls_number_reflns           19991
_refine_ls_number_restraints       864
_refine_ls_R_factor_all            0.1405
_refine_ls_R_factor_gt             0.1006
_refine_ls_restrained_S_all        1.139
_refine_ls_shift/su_max            0.001
_refine_ls_shift/su_mean           0.000
_refine_ls_structure_factor_coef   Fsqd
_refine_ls_weighting_details      
 'w=1/[\s^2^(Fo^2^)+(0.0100P)^2^+230.0000P] where P=(Fo^2^+2Fc^2^)/3'
_refine_ls_weighting_scheme        calc
_refine_ls_wR_factor_gt            0.1883
_refine_ls_wR_factor_ref           0.1983
_refine_special_details            ?
_olex2_refinement_description
;
1. Fixed Uiso
 At 1.2 times of:
  All C(H) groups, All C(H,H) groups
 At 1.5 times of:
  All C(H,H,H) groups
2. Restrained distances
 C45-C11 = C45-C23
 1.54 with sigma of 0.01
 F9-B2 = F2-B2 = F5-B2 = F11-B2 = F12-B3 = F10-B3 = F3-B3
 1.35 with sigma of 0.01
 C3-C47 = C3-C49 = C49-C25 = C11-C43 = C5-C36 = C36-C32 = C13-C51
 1.54 with sigma of 0.01
 F8-B1 = F5-B2 = F11-B2
 1.3 with sigma of 0.02
 C45-C23 = C45-C11 = C43-C11
 1.53 with sigma of 0.01
 C13-C51
 1.54 with sigma of 0.01
 N5-C47 = C43-N2
 1.5 with sigma of 0.01
 Ag2-N3
 2.3 with sigma of 0.01
 N3-C51
 1.1 with sigma of 0.01
 F3-F12
 2.2 with sigma of 0.02
 F5-F9
 2 with sigma of 0.04
 C23-C11
 2.5 with sigma of 0.01
 C49-C47 = C25-C3
 2.5 with sigma of 0.01
 N3-C13
 2.7 with sigma of 0.01
 C45-C43
 2.5 with sigma of 0.01
 B2-F2 \\sim B2-F9 \\sim B2-F5 \\sim B2-F11
 with sigma of 0.02
 F2-F9 \\sim F2-F5 \\sim F2-F11 \\sim F9-F11 \\sim F5-F11
 with sigma of 0.04
 F10-F12 \\sim F10-F3 \\sim F12-F3 \\sim F3-F7
 with sigma of 0.04
 B3-F10 \\sim B3-F12 \\sim B3-F3 \\sim B3-F7
 with sigma of 0.02
3. Rigid bond restraints
 All non-hydrogen atoms
 with sigma for 1-2 distances of 0.01 and sigma for 1-3 distances of 0.01
 Ag2, N3
 with sigma for 1-2 distances of 0.01 and sigma for 1-3 distances of 0.02
4. Uiso/Uaniso restraints and constraints
All non-hydrogen atoms have similar U: within 2A with sigma of 0.01 and sigma
for terminal atoms of 0.02 within 2A
Uanis(F2) \\sim Ueq, Uanis(B2) \\sim Ueq, Uanis(F9) \\sim Ueq, Uanis(F5) \\sim
Ueq, Uanis(F11) \\sim Ueq: with sigma of 0.001 and sigma for terminal atoms of
0.002
Uanis(C13) \\sim Ueq, Uanis(C51) \\sim Ueq, Uanis(N3) \\sim Ueq: with sigma of
0.01 and sigma for terminal atoms of 0.02
Uanis(B3) \\sim Ueq, Uanis(F10) \\sim Ueq, Uanis(F12) \\sim Ueq, Uanis(F3)
\\sim Ueq, Uanis(F7) \\sim Ueq: with sigma of 0.01 and sigma for terminal atoms
of 0.02
Uanis(Ag2) \\sim Ueq: with sigma of 0.01 and sigma for terminal atoms of 0.02
Uanis(F2) = Uanis(F11)
Uanis(F3) = Uanis(F11)
5. Rigid body (RIGU) restrains
 C32, C36, C5
 with sigma for 1-2 distances of 0.004 and sigma for 1-3 distances of 0.004
6. Others
 Fixed Sof: B3(0.5) F10(0.5) F12(0.5) F3(0.5) F7(0.5) N3(0.5) C51(0.5)
 F2(0.125) F9(0.125) B2(0.125) F5(0.125) F11(0.125) C13(0.5) H13A(0.5)
 H13B(0.5) H13C(0.5)
7.a Riding coordinates:
 C23(H23A,H23B,H23C), C13(H13A,H13B,H13C)
7.b Ternary CH refined with riding coordinates:
 C30(H30), C38(H38), C29(H29)
7.c Secondary CH2 refined with riding coordinates:
 C6(H6A,H6B), C16(H16A,H16B), C20(H20A,H20B), C24(H24A,H24B), C32(H32A,H32B),
 C36(H36A,H36B), C46(H46A,H46B), C53(H53A,H53B), C5(H5A,H5B), C43(H43A,H43B),
 C11(H11A,H11B), C45(H45A,H45B), C47(H47A,H47B), C3(H3A,H3B), C49(H49A,H49B)
7.d Me refined with riding coordinates:
 C25(H25A,H25B,H25C)
7.e Aromatic/amide H refined with riding coordinates:
 C4(H4), C10(H10), C18(H18), C22(H22), C44(H44), C48(H48), C52(H52), C33(H33),
 C39(H39)
7.f Idealised Me refined as rotating group:
 C34(H34A,H34B,H34C), C40(H40A,H40B,H40C), C41(H41A,H41B,H41C), C21(H21A,H21B,
 H21C)
;
_atom_sites_solution_hydrogens     mixed
_atom_sites_solution_primary       iterative
_atom_sites_solution_secondary     ?
loop_
  _atom_site_label
  _atom_site_type_symbol
  _atom_site_fract_x
  _atom_site_fract_y
  _atom_site_fract_z
  _atom_site_U_iso_or_equiv
  _atom_site_adp_type
  _atom_site_occupancy
  _atom_site_site_symmetry_order
  _atom_site_calc_flag
  _atom_site_refinement_flags_posn
  _atom_site_refinement_flags_adp
  _atom_site_refinement_flags_occupancy
  _atom_site_disorder_assembly
  _atom_site_disorder_group
 Ag1 Ag 0.250000 0.750000 0.45901(2) 0.1159(3) Uani 1 2 d S TU P . .
 Ag3 Ag 0.14711(2) 0.59972(2) 0.35679(2) 0.1765(3) Uani 1 1 d . U . . .
 Ag2 Ag 0.250000 0.750000 0.250000 0.1965(9) Uani 1 8 d DS TU P . .
 O1 O 0.17093(9) 0.67304(10) 0.41127(9) 0.1271(13) Uani 1 1 d . U . . .
 O4 O 0.19634(9) 0.76374(10) 0.43493(9) 0.1243(13) Uani 1 1 d . U . . .
 O6 O 0.07740(8) 0.69148(10) 0.31624(9) 0.1283(13) Uani 1 1 d . U . . .
 O3 O 0.13953(9) 0.65455(9) 0.38105(9) 0.1282(13) Uani 1 1 d . U . . .
 N1 N 0.22732(10) 0.69682(12) 0.43502(10) 0.1162(14) Uani 1 1 d . U . . .
 N4 N 0.25034(11) 0.68733(12) 0.47005(10) 0.1207(14) Uani 1 1 d . U . . .
 O2 O 0.15564(12) 0.57580(12) 0.26604(13) 0.1661(19) Uani 1 1 d . U . . .
 F1 F 0.12254(12) 0.68547(12) 0.26203(10) 0.207(2) Uani 1 1 d . U . . .
 F4 F 0.14841(13) 0.64843(11) 0.26521(10) 0.209(2) Uani 1 1 d . U . . .
 F6 F 0.13515(11) 0.66388(12) 0.22511(10) 0.205(2) Uani 1 1 d . U . . .
 O5 O 0.17490(12) 0.57616(12) 0.30946(12) 0.1645(17) Uani 1 1 d . U . . .
 N6 N 0.10766(14) 0.63210(15) 0.31964(14) 0.1542(18) Uani 1 1 d . U . . .
 C1 C 0.18338(14) 0.71897(16) 0.42227(12) 0.1179(16) Uani 1 1 d . U . . .
 C4 C 0.08184(14) 0.69967(15) 0.39033(15) 0.1311(19) Uani 1 1 d . U . . .
 H4 H 0.072510 0.708474 0.404734 0.157 Uiso 1 1 calc R U . . .
 C6 C 0.21254(13) 0.71242(14) 0.41362(12) 0.1202(17) Uani 1 1 d . U . . .
 H6A H 0.212174 0.701675 0.396633 0.144 Uiso 1 1 calc R U . . .
 H6B H 0.222374 0.729555 0.409909 0.144 Uiso 1 1 calc R U . . .
 C8 C 0.24175(12) 0.70931(14) 0.45573(13) 0.1150(16) Uani 1 1 d . U . . .
 C10 C 0.22793(14) 0.66908(15) 0.43628(14) 0.1271(18) Uani 1 1 d . U . . .
 H10 H 0.219750 0.656665 0.423980 0.153 Uiso 1 1 calc R U . . .
 C12 C 0.08621(14) 0.68968(15) 0.34383(15) 0.1238(17) Uani 1 1 d . U . . .
 C14 C 0.07237(14) 0.70303(16) 0.36371(15) 0.1254(17) Uani 1 1 d . U . . .
 C16 C 0.12247(14) 0.65725(14) 0.32635(14) 0.1322(19) Uani 1 1 d . U . . .
 H16A H 0.123629 0.668802 0.309929 0.159 Uiso 1 1 calc R U . . .
 H16B H 0.141215 0.652577 0.331927 0.159 Uiso 1 1 calc R U . . .
 C18 C 0.24265(13) 0.66299(15) 0.45876(13) 0.1268(18) Uani 1 1 d . U . . .
 H18 H 0.246817 0.645358 0.465391 0.152 Uiso 1 1 calc R U . . .
 C20 C 0.08458(14) 0.71551(15) 0.30181(14) 0.126(2) Uani 1 1 d . U . . .
 H20A H 0.102064 0.722395 0.308956 0.151 Uiso 1 1 calc R U . . .
 H20B H 0.087295 0.710879 0.282435 0.151 Uiso 1 1 calc R U . . .
 N7 N 0.20857(18) 0.59759(16) 0.37070(16) 0.177(2) Uani 1 1 d . U . . .
 C22 C 0.13093(15) 0.72956(16) 0.43939(13) 0.1252(18) Uani 1 1 d . U . . .
 H22 H 0.112951 0.733120 0.445411 0.150 Uiso 1 1 calc R U . . .
 C24 C 0.16468(14) 0.66734(14) 0.38396(13) 0.1251(18) Uani 1 1 d . U . . .
 H24A H 0.164584 0.684515 0.373510 0.150 Uiso 1 1 calc R U . . .
 H24B H 0.179008 0.655520 0.376259 0.150 Uiso 1 1 calc R U . . .
 C26 C 0.10878(14) 0.67328(15) 0.34911(15) 0.1249(17) Uani 1 1 d . U . . .
 C28 C 0.11733(15) 0.67100(15) 0.37559(15) 0.1241(17) Uani 1 1 d . U . . .
 C30 C 0.11490(14) 0.68207(16) 0.42592(14) 0.1344(18) Uani 1 1 d . U . . .
 H30 H 0.124560 0.664289 0.427663 0.161 Uiso 1 1 calc R U . . .
 C32 C 0.26843(16) 0.68848(16) 0.49427(14) 0.150(2) Uani 1 1 d D U . . .
 H32A H 0.258895 0.680516 0.510081 0.180 Uiso 1 1 calc R U . . .
 H32B H 0.272588 0.707678 0.498563 0.180 Uiso 1 1 calc R U . . .
 C34 C 0.02582(13) 0.72131(16) 0.37853(14) 0.149(3) Uani 1 1 d . U . . .
 H34A H 0.019830 0.702580 0.381612 0.223 Uiso 1 1 calc R U . . .
 H34B H 0.010469 0.732210 0.372087 0.223 Uiso 1 1 calc R U . . .
 H34C H 0.032716 0.728958 0.395557 0.223 Uiso 1 1 calc R U . . .
 C36 C 0.29615(15) 0.6724(2) 0.48919(16) 0.188(3) Uani 1 1 d D U . . .
 H36A H 0.292361 0.652615 0.488570 0.225 Uiso 1 1 calc R U . . .
 H36B H 0.303845 0.677756 0.471418 0.225 Uiso 1 1 calc R U . . .
 C38 C 0.04856(14) 0.72157(17) 0.35701(14) 0.137(2) Uani 1 1 d . U . . .
 H38 H 0.040338 0.714375 0.339891 0.165 Uiso 1 1 calc R U . . .
 C40 C 0.09279(14) 0.68273(16) 0.44783(14) 0.150(3) Uani 1 1 d . U . . .
 H40A H 0.083425 0.700284 0.447262 0.225 Uiso 1 1 calc R U . . .
 H40B H 0.101120 0.680230 0.465729 0.225 Uiso 1 1 calc R U . . .
 H40C H 0.079706 0.668116 0.444492 0.225 Uiso 1 1 calc R U . . .
 C42 C 0.2001(2) 0.5638(2) 0.31031(19) 0.164(2) Uani 1 1 d . U . . .
 C44 C 0.08618(18) 0.6315(2) 0.3009(2) 0.177(3) Uani 1 1 d . U . . .
 H44 H 0.078631 0.645624 0.290148 0.212 Uiso 1 1 calc R U . . .
 C46 C 0.16898(18) 0.59057(18) 0.28543(18) 0.160(2) Uani 1 1 d . U . . .
 H46A H 0.157762 0.606574 0.290150 0.193 Uiso 1 1 calc R U . . .
 H46B H 0.186221 0.597343 0.277607 0.193 Uiso 1 1 calc R U . . .
 C48 C 0.2318(2) 0.52717(18) 0.30038(19) 0.166(2) Uani 1 1 d . U . . .
 H48 H 0.235598 0.510314 0.291779 0.199 Uiso 1 1 calc R U . . .
 C50 C 0.11443(19) 0.6069(2) 0.3315(2) 0.168(2) Uani 1 1 d . U . . .
 C52 C 0.0796(2) 0.6058(2) 0.3026(2) 0.196(3) Uani 1 1 d . U . . .
 H52 H 0.064963 0.598004 0.292788 0.235 Uiso 1 1 calc R U . . .
 F8 F 0.16377(15) 0.68513(17) 0.24986(17) 0.294(3) Uani 1 1 d D U . . .
 C53 C 0.21529(17) 0.60228(17) 0.34180(17) 0.164(2) Uani 1 1 d . U . . .
 H53A H 0.231266 0.614437 0.340635 0.197 Uiso 1 1 calc R U . . .
 H53B H 0.199842 0.611526 0.332850 0.197 Uiso 1 1 calc R U . . .
 C27 C 0.2053(2) 0.53826(19) 0.2965(2) 0.167(2) Uani 1 1 d . U . . .
 C7 C 0.1820(2) 0.5943(2) 0.3789(2) 0.186(3) Uani 1 1 d . U . . .
 C29 C 0.1825(2) 0.52715(19) 0.2789(2) 0.174(3) Uani 1 1 d . U . . .
 H29 H 0.164878 0.533117 0.286994 0.209 Uiso 1 1 calc R U . . .
 B1 B 0.1400(3) 0.6704(3) 0.2517(3) 0.187(3) Uani 1 1 d D U . . .
 B3 B 0.0194(3) 0.5752(2) 0.2581(3) 0.188(4) Uani 0.5 1 d D U P . .
 C15 C 0.2523(2) 0.5386(2) 0.31533(19) 0.161(2) Uani 1 1 d . U . . .
 C31 C 0.2475(2) 0.5621(2) 0.32812(19) 0.162(2) Uani 1 1 d . U . . .
 F10 F 0.03767(19) 0.56037(17) 0.2706(2) 0.201(4) Uani 0.5 1 d D U P . .
 C2 C 0.2216(2) 0.57552(19) 0.32653(18) 0.160(2) Uani 1 1 d . U . . .
 C33 C 0.2284(2) 0.5967(2) 0.3904(2) 0.201(3) Uani 1 1 d . U . . .
 H33 H 0.247499 0.598512 0.388236 0.242 Uiso 1 1 calc R U . . .
 N2 N 0.1864(2) 0.5920(2) 0.4066(2) 0.224(3) Uani 1 1 d D U . . .
 C17 C 0.10420(14) 0.68404(15) 0.39629(15) 0.1251(16) Uani 1 1 d . U . . .
 C35 C 0.13657(15) 0.70493(17) 0.42945(13) 0.1234(17) Uani 1 1 d . U . . .
 C9 C 0.14952(15) 0.74960(17) 0.44130(12) 0.1234(17) Uani 1 1 d . U . . .
 C37 C 0.17624(15) 0.74442(16) 0.43237(13) 0.1193(16) Uani 1 1 d . U . . .
 C19 C 0.16312(15) 0.69839(17) 0.42057(13) 0.1241(16) Uani 1 1 d . U . . .
 C39 C 0.2147(2) 0.5926(2) 0.4132(2) 0.219(3) Uani 1 1 d . U . . .
 H39 H 0.222267 0.590444 0.430804 0.263 Uiso 1 1 calc R U . . .
 N5 N 0.09565(19) 0.59138(18) 0.3199(2) 0.205(2) Uani 1 1 d D U . . .
 F12 F 0.02676(17) 0.60045(16) 0.2601(2) 0.189(3) Uani 0.5 1 d D U P . .
 F3 F 0.0223(3) 0.5715(3) 0.2312(3) 0.264(4) Uani 0.5 1 d D U P . .
 C5 C 0.3162(2) 0.6780(3) 0.5109(2) 0.231(4) Uani 1 1 d D U . . .
 H5A H 0.308424 0.674421 0.529045 0.278 Uiso 1 1 calc R U . . .
 H5B H 0.322612 0.697011 0.510048 0.278 Uiso 1 1 calc R U . . .
 F7 F -0.00523(17) 0.56823(18) 0.2606(2) 0.184(3) Uani 0.5 1 d D U P . .
 C41 C 0.18337(19) 0.49601(18) 0.27942(19) 0.198(4) Uani 1 1 d . U . . .
 H41A H 0.180281 0.489568 0.297998 0.297 Uiso 1 1 calc R U . . .
 H41B H 0.201169 0.489743 0.273099 0.297 Uiso 1 1 calc R U . . .
 H41C H 0.169174 0.488812 0.267464 0.297 Uiso 1 1 calc R U . . .
 C21 C 0.3402(2) 0.6574(2) 0.5043(2) 0.256(5) Uani 1 1 d . U . . .
 H21A H 0.349197 0.662879 0.487415 0.385 Uiso 1 1 calc R U . . .
 H21B H 0.332782 0.639039 0.502198 0.385 Uiso 1 1 calc R U . . .
 H21C H 0.353356 0.657575 0.519210 0.385 Uiso 1 1 calc R U . . .
 C43 C 0.1634(2) 0.5853(3) 0.4259(3) 0.288(4) Uani 1 1 d D U . . .
 H43A H 0.146552 0.582013 0.415432 0.346 Uiso 1 1 calc R U . . .
 H43B H 0.167808 0.568514 0.436046 0.346 Uiso 1 1 calc R U . . .
 C11 C 0.1587(3) 0.6083(3) 0.4458(3) 0.352(5) Uani 1 1 d D U . . .
 H11A H 0.159599 0.626001 0.436314 0.422 Uiso 1 1 calc R U . . .
 H11B H 0.172706 0.608011 0.460213 0.422 Uiso 1 1 calc R U . . .
 C45 C 0.1299(2) 0.6038(3) 0.4582(3) 0.393(6) Uani 1 1 d D U . . .
 H45A H 0.121631 0.621322 0.463526 0.472 Uiso 1 1 calc R U . . .
 H45B H 0.117801 0.594639 0.445005 0.472 Uiso 1 1 calc R U . . .
 C23 C 0.1347(4) 0.5856(4) 0.4833(4) 0.493(9) Uani 1 1 d D U . . .
 H23A H 0.147067 0.593826 0.496614 0.739 Uiso 1 1 d R U . . .
 H23B H 0.117017 0.582395 0.491874 0.739 Uiso 1 1 d R U . . .
 H23C H 0.142277 0.568366 0.476994 0.739 Uiso 1 1 d R U . . .
 C47 C 0.0930(3) 0.5618(2) 0.3278(3) 0.286(4) Uani 1 1 d D U . . .
 H47A H 0.073983 0.557101 0.332310 0.343 Uiso 1 1 calc R U . . .
 H47B H 0.104791 0.557354 0.343496 0.343 Uiso 1 1 calc R U . . .
 C3 C 0.1025(3) 0.5471(2) 0.3020(3) 0.345(5) Uani 1 1 d D U . . .
 H3A H 0.096516 0.557556 0.285928 0.413 Uiso 1 1 calc R U . . .
 H3B H 0.122580 0.546417 0.301850 0.413 Uiso 1 1 calc R U . . .
 C49 C 0.0913(3) 0.5185(3) 0.3003(4) 0.399(6) Uani 1 1 d D U . . .
 H49A H 0.076310 0.516244 0.313476 0.479 Uiso 1 1 calc R U . . .
 H49B H 0.083958 0.515214 0.281848 0.479 Uiso 1 1 calc R U . . .
 C25 C 0.1135(4) 0.4979(3) 0.3063(5) 0.495(9) Uani 1 1 d D U . . .
 H25A H 0.105985 0.479510 0.305092 0.743 Uiso 1 1 calc R U . . .
 H25B H 0.128205 0.499957 0.293072 0.743 Uiso 1 1 calc R U . . .
 H25C H 0.120571 0.500985 0.324647 0.743 Uiso 1 1 calc R U . . .
 N3 N 0.2277(5) 0.7147(3) 0.2291(5) 0.299(6) Uani 0.5 1 d D U P . .
 C51 C 0.2177(6) 0.6975(5) 0.2173(5) 0.293(6) Uani 0.5 1 d D U P . .
 F2 F 0.0980(9) 0.4216(9) 0.5079(8) 0.264(4) Uani 0.125 1 d D U P . .
 F9 F 0.0739(9) 0.4235(9) 0.4691(9) 0.276(6) Uani 0.125 1 d D U P . .
 B2 B 0.0912(7) 0.4366(7) 0.4860(7) 0.271(6) Uani 0.125 1 d D U P . .
 F5 F 0.1114(8) 0.4389(10) 0.4678(9) 0.277(6) Uani 0.125 1 d D U P . .
 F11 F 0.0810(9) 0.4610(7) 0.4930(9) 0.264(4) Uani 0.125 1 d D U P . .
 C13 C 0.2009(3) 0.6785(4) 0.1989(4) 0.255(7) Uani 0.5 1 d D U P . .
 H13A H 0.193176 0.663698 0.209721 0.382 Uiso 0.5 1 d R U P . .
 H13B H 0.212686 0.670868 0.184741 0.382 Uiso 0.5 1 d R U P . .
 H13C H 0.186216 0.688868 0.190381 0.382 Uiso 0.5 1 d R U P . .

loop_
  _atom_site_aniso_label
  _atom_site_aniso_U_11
  _atom_site_aniso_U_22
  _atom_site_aniso_U_33
  _atom_site_aniso_U_23
  _atom_site_aniso_U_13
  _atom_site_aniso_U_12
 Ag1 0.1172(5) 0.1301(6) 0.1005(5) 0.000 0.000 0.0053(4)
 Ag3 0.1808(7) 0.1730(6) 0.1756(7) 0.0229(5) 0.0004(5) -0.0031(5)
 Ag2 0.1789(12) 0.232(2) 0.1789(12) 0.000 0.000 0.000
 O1 0.124(3) 0.141(3) 0.117(3) 0.014(3) -0.008(2) 0.001(3)
 O4 0.120(3) 0.146(4) 0.107(3) -0.001(3) -0.016(2) 0.010(3)
 O6 0.111(3) 0.148(3) 0.126(3) 0.009(3) -0.009(2) -0.007(3)
 O3 0.121(3) 0.137(3) 0.126(3) 0.013(3) -0.008(3) -0.004(2)
 N1 0.113(3) 0.131(3) 0.105(3) 0.006(3) 0.004(2) 0.006(3)
 N4 0.126(3) 0.133(3) 0.104(3) -0.001(3) -0.002(3) 0.003(3)
 O2 0.157(5) 0.177(5) 0.164(5) -0.010(4) 0.003(4) -0.021(4)
 F1 0.232(5) 0.248(6) 0.139(4) 0.009(3) 0.013(3) 0.090(4)
 F4 0.288(6) 0.189(4) 0.149(4) -0.015(3) -0.024(4) 0.060(4)
 F6 0.223(5) 0.245(5) 0.148(4) -0.015(4) -0.017(4) 0.077(4)
 O5 0.158(4) 0.168(4) 0.167(4) 0.018(3) 0.004(4) -0.015(3)
 N6 0.135(4) 0.166(4) 0.162(5) -0.015(4) -0.007(3) -0.010(4)
 C1 0.116(3) 0.147(4) 0.091(3) 0.014(3) -0.013(3) 0.004(3)
 C4 0.110(4) 0.158(5) 0.126(4) 0.017(4) 0.006(3) -0.013(3)
 C6 0.125(4) 0.138(4) 0.098(4) 0.003(3) -0.007(3) 0.010(3)
 C8 0.110(4) 0.138(4) 0.097(4) 0.007(3) 0.005(3) 0.006(3)
 C10 0.127(4) 0.136(4) 0.118(4) 0.000(4) -0.009(3) 0.007(4)
 C12 0.110(4) 0.141(4) 0.121(4) 0.015(3) -0.005(3) -0.018(3)
 C14 0.100(4) 0.159(5) 0.117(4) 0.021(4) -0.002(3) -0.012(3)
 C16 0.121(4) 0.144(4) 0.132(4) 0.016(4) -0.008(4) -0.008(3)
 C18 0.128(5) 0.133(4) 0.118(4) 0.009(3) -0.004(3) 0.009(4)
 C20 0.111(4) 0.149(5) 0.118(4) 0.007(4) -0.012(4) -0.004(4)
 N7 0.190(5) 0.186(5) 0.154(4) 0.019(4) -0.009(4) 0.012(5)
 C22 0.114(4) 0.163(5) 0.099(4) 0.005(4) -0.006(3) -0.001(4)
 C24 0.121(4) 0.136(4) 0.119(4) 0.007(4) -0.010(4) -0.005(4)
 C26 0.116(4) 0.135(4) 0.124(4) 0.017(3) -0.005(3) -0.017(3)
 C28 0.115(4) 0.135(4) 0.123(4) 0.017(3) -0.005(3) -0.012(3)
 C30 0.130(4) 0.156(5) 0.118(4) 0.017(4) -0.003(3) -0.002(4)
 C32 0.184(5) 0.162(5) 0.104(4) 0.010(4) -0.023(4) -0.007(4)
 C34 0.112(5) 0.198(7) 0.136(6) 0.008(5) 0.005(4) -0.001(5)
 C36 0.146(5) 0.284(7) 0.134(5) 0.054(5) -0.018(4) -0.024(5)
 C38 0.109(4) 0.182(6) 0.120(4) 0.011(4) 0.000(3) -0.003(4)
 C40 0.137(5) 0.191(7) 0.123(5) 0.024(5) 0.016(4) -0.013(5)
 C42 0.174(5) 0.162(5) 0.157(5) 0.024(4) 0.011(4) -0.015(4)
 C44 0.140(5) 0.181(6) 0.208(6) -0.023(5) -0.031(4) -0.011(5)
 C46 0.153(5) 0.170(6) 0.159(6) 0.004(4) 0.005(5) -0.016(4)
 C48 0.182(6) 0.143(5) 0.173(6) 0.027(4) 0.014(5) -0.010(5)
 C50 0.154(5) 0.166(5) 0.185(6) 0.001(5) -0.004(4) -0.018(5)
 C52 0.152(6) 0.197(6) 0.238(7) -0.031(6) -0.024(5) -0.024(5)
 F8 0.241(6) 0.348(8) 0.293(7) 0.005(6) 0.000(6) -0.076(6)
 C53 0.172(5) 0.168(5) 0.154(5) 0.017(4) -0.002(4) -0.003(5)
 C27 0.181(5) 0.150(5) 0.169(5) 0.024(4) 0.011(4) -0.024(4)
 C7 0.188(5) 0.205(6) 0.166(5) 0.037(5) 0.002(4) 0.023(6)
 C29 0.183(6) 0.156(5) 0.184(7) 0.015(5) 0.002(5) -0.024(5)
 B1 0.190(8) 0.225(9) 0.146(6) 0.007(7) -0.009(7) 0.029(6)
 B3 0.163(7) 0.168(7) 0.232(7) 0.023(7) -0.038(7) -0.015(6)
 C15 0.170(6) 0.151(6) 0.162(6) 0.019(5) 0.006(5) -0.003(5)
 C31 0.170(5) 0.168(6) 0.149(5) 0.023(5) 0.012(5) -0.005(5)
 F10 0.161(6) 0.129(5) 0.312(9) 0.038(6) -0.067(7) -0.037(5)
 C2 0.172(5) 0.159(5) 0.149(5) 0.023(4) 0.008(4) -0.012(4)
 C33 0.207(6) 0.237(6) 0.159(6) 0.036(6) -0.017(5) 0.018(6)
 N2 0.220(6) 0.268(6) 0.185(5) 0.059(5) 0.002(4) 0.016(6)
 C17 0.112(4) 0.142(4) 0.121(3) 0.022(3) -0.008(3) -0.014(3)
 C35 0.115(4) 0.158(4) 0.097(4) 0.017(3) -0.009(3) -0.002(3)
 C9 0.125(4) 0.149(5) 0.096(4) 0.006(4) -0.005(3) 0.010(4)
 C37 0.115(4) 0.145(4) 0.098(3) 0.007(3) -0.015(3) 0.003(3)
 C19 0.127(4) 0.150(4) 0.095(3) 0.021(3) -0.013(3) 0.001(3)
 C39 0.223(6) 0.267(7) 0.167(6) 0.050(6) -0.011(5) 0.037(7)
 N5 0.192(5) 0.186(5) 0.236(6) 0.002(5) -0.007(4) -0.032(5)
 F12 0.147(6) 0.138(5) 0.283(8) 0.059(5) -0.095(6) -0.038(5)
 F3 0.263(4) 0.266(4) 0.264(4) 0.0005(14) 0.0016(14) 0.0013(14)
 C5 0.180(7) 0.313(9) 0.201(7) 0.023(7) -0.012(5) 0.004(6)
 F7 0.147(5) 0.159(6) 0.246(8) 0.057(6) -0.011(5) -0.045(5)
 C41 0.216(9) 0.163(6) 0.215(9) 0.009(7) 0.003(7) -0.041(7)
 C21 0.193(8) 0.282(12) 0.294(11) 0.068(10) 0.063(8) 0.063(8)
 C43 0.285(8) 0.345(9) 0.236(8) 0.060(7) 0.055(6) 0.016(8)
 C11 0.364(10) 0.389(11) 0.302(10) 0.037(8) 0.114(8) 0.023(10)
 C45 0.416(12) 0.432(13) 0.332(12) 0.056(10) 0.150(9) 0.002(11)
 C23 0.558(19) 0.50(2) 0.426(18) 0.116(14) 0.128(14) -0.037(17)
 C47 0.267(8) 0.196(6) 0.395(10) 0.016(7) 0.018(8) -0.032(7)
 C3 0.331(10) 0.222(8) 0.481(11) -0.017(9) 0.059(10) -0.012(8)
 C49 0.389(12) 0.246(9) 0.562(13) -0.033(10) 0.061(12) 0.009(10)
 C25 0.474(18) 0.301(12) 0.71(2) 0.037(17) 0.087(18) 0.072(13)
 N3 0.296(9) 0.302(9) 0.298(9) -0.045(7) 0.009(7) -0.045(7)
 C51 0.288(9) 0.299(9) 0.293(9) -0.044(7) 0.019(7) -0.040(7)
 F2 0.263(4) 0.266(4) 0.264(4) 0.0005(14) 0.0016(14) 0.0013(14)
 F9 0.276(6) 0.276(6) 0.276(6) 0.000(2) 0.000(2) 0.000(2)
 B2 0.271(6) 0.271(6) 0.271(6) 0.0000(10) 0.0000(10) 0.0001(10)
 F5 0.277(6) 0.277(6) 0.276(6) 0.000(2) 0.001(2) 0.000(2)
 F11 0.263(4) 0.266(4) 0.264(4) 0.0005(14) 0.0016(14) 0.0013(14)
 C13 0.210(12) 0.323(14) 0.231(12) -0.075(10) 0.114(9) -0.043(11)

_geom_special_details
;
 All esds (except the esd in the dihedral angle between two l.s. planes)
 are estimated using the full covariance matrix.  The cell esds are taken
 into account individually in the estimation of esds in distances, angles
 and torsion angles; correlations between esds in cell parameters are only
 used when they are defined by crystal symmetry.  An approximate (isotropic)
 treatment of cell esds is used for estimating esds involving l.s. planes.
;
loop_
  _geom_bond_atom_site_label_1
  _geom_bond_atom_site_label_2
  _geom_bond_distance
  _geom_bond_site_symmetry_2
  _geom_bond_publ_flag
 Ag1 C8 2.051(7) . ?
 Ag1 C8 2.051(7) 2_565 ?
 Ag3 C50 2.064(10) . ?
 Ag3 C7 2.053(10) . ?
 Ag2 N3 2.297(9) 3 ?
 Ag2 N3 2.297(9) 4_565 ?
 Ag2 N3 2.297(9) 21 ?
 Ag2 N3 2.297(9) 22_565 ?
 Ag2 N3 2.297(9) 23 ?
 Ag2 N3 2.297(9) . ?
 Ag2 N3 2.297(9) 2_565 ?
 Ag2 N3 2.297(9) 24_565 ?
 O1 C24 1.408(7) . ?
 O1 C19 1.384(8) . ?
 O4 C20 1.405(7) 24_565 ?
 O4 C37 1.378(7) . ?
 O6 C12 1.429(7) . ?
 O6 C20 1.425(7) . ?
 O3 C24 1.397(7) . ?
 O3 C28 1.387(7) . ?
 N1 C6 1.493(7) . ?
 N1 C8 1.387(7) . ?
 N1 C10 1.368(8) . ?
 N4 C8 1.360(7) . ?
 N4 C18 1.375(8) . ?
 N4 C32 1.489(8) . ?
 O2 C46 1.368(9) . ?
 O2 C31 1.390(10) 23 ?
 F1 B1 1.243(15) . ?
 F4 B1 1.335(15) . ?
 F6 B1 1.370(14) . ?
 O5 C42 1.382(10) . ?
 O5 C46 1.410(9) . ?
 N6 C16 1.475(8) . ?
 N6 C44 1.403(9) . ?
 N6 C50 1.411(10) . ?
 C1 C6 1.532(8) . ?
 C1 C37 1.394(9) . ?
 C1 C19 1.425(9) . ?
 C4 H4 0.9500 . ?
 C4 C14 1.401(8) . ?
 C4 C17 1.375(9) . ?
 C6 H6A 0.9900 . ?
 C6 H6B 0.9900 . ?
 C10 H10 0.9500 . ?
 C10 C18 1.357(8) . ?
 C12 C14 1.362(9) . ?
 C12 C26 1.398(9) . ?
 C14 C38 1.522(9) . ?
 C16 H16A 0.9900 . ?
 C16 H16B 0.9900 . ?
 C16 C26 1.528(9) . ?
 C18 H18 0.9500 . ?
 C20 H20A 0.9900 . ?
 C20 H20B 0.9900 . ?
 N7 C53 1.479(9) . ?
 N7 C7 1.378(11) . ?
 N7 C33 1.380(10) . ?
 C22 H22 0.9500 . ?
 C22 C35 1.337(9) . ?
 C22 C9 1.349(9) . ?
 C24 H24A 0.9900 . ?
 C24 H24B 0.9900 . ?
 C26 C28 1.375(9) . ?
 C28 C17 1.367(9) . ?
 C30 H30 1.0000 . ?
 C30 C40 1.533(8) . ?
 C30 C17 1.554(9) . ?
 C30 C35 1.561(9) . ?
 C32 H32A 0.9900 . ?
 C32 H32B 0.9900 . ?
 C32 C36 1.599(7) . ?
 C34 H34A 0.9800 . ?
 C34 H34B 0.9800 . ?
 C34 H34C 0.9800 . ?
 C34 C38 1.542(8) . ?
 C36 H36A 0.9900 . ?
 C36 H36B 0.9900 . ?
 C36 C5 1.480(8) . ?
 C38 H38 1.0000 . ?
 C38 C9 1.539(9) 24_565 ?
 C40 H40A 0.9800 . ?
 C40 H40B 0.9800 . ?
 C40 H40C 0.9800 . ?
 C42 C27 1.450(12) . ?
 C42 C2 1.447(12) . ?
 C44 H44 0.9500 . ?
 C44 C52 1.308(11) . ?
 C46 H46A 0.9900 . ?
 C46 H46B 0.9900 . ?
 C48 H48 0.9500 . ?
 C48 C27 1.426(11) . ?
 C48 C15 1.370(11) . ?
 C50 N5 1.330(10) . ?
 C52 H52 0.9500 . ?
 C52 N5 1.361(11) . ?
 F8 B1 1.382(12) . ?
 C53 H53A 0.9900 . ?
 C53 H53B 0.9900 . ?
 C53 C2 1.548(11) . ?
 C27 C29 1.520(12) . ?
 C7 N2 1.381(11) . ?
 C29 H29 1.0000 . ?
 C29 C15 1.431(11) 23 ?
 C29 C41 1.534(10) . ?
 B3 F10 1.311(8) . ?
 B3 F12 1.300(8) . ?
 B3 F3 1.342(8) . ?
 B3 F7 1.266(11) . ?
 C15 C31 1.338(11) . ?
 C31 C2 1.440(12) . ?
 C33 H33 0.9500 . ?
 C33 C39 1.323(12) . ?
 N2 C39 1.429(12) . ?
 N2 C43 1.519(8) . ?
 C35 C19 1.415(9) . ?
 C9 C37 1.410(8) . ?
 C39 H39 0.9500 . ?
 N5 C47 1.514(8) . ?
 C5 H5A 0.9900 . ?
 C5 H5B 0.9900 . ?
 C5 C21 1.588(12) . ?
 C41 H41A 0.9800 . ?
 C41 H41B 0.9800 . ?
 C41 H41C 0.9800 . ?
 C21 H21A 0.9800 . ?
 C21 H21B 0.9800 . ?
 C21 H21C 0.9800 . ?
 C43 H43A 0.9900 . ?
 C43 H43B 0.9900 . ?
 C43 C11 1.512(7) . ?
 C11 H11A 0.9900 . ?
 C11 H11B 0.9900 . ?
 C11 C45 1.561(7) . ?
 C45 H45A 0.9900 . ?
 C45 H45B 0.9900 . ?
 C45 C23 1.545(7) . ?
 C23 H23A 0.9796 . ?
 C23 H23B 0.9802 . ?
 C23 H23C 0.9801 . ?
 C47 H47A 0.9900 . ?
 C47 H47B 0.9900 . ?
 C47 C3 1.533(9) . ?
 C3 H3A 0.9900 . ?
 C3 H3B 0.9900 . ?
 C3 C49 1.518(9) . ?
 C49 H49A 0.9900 . ?
 C49 H49B 0.9900 . ?
 C49 C25 1.518(9) . ?
 C25 H25A 0.9800 . ?
 C25 H25B 0.9800 . ?
 C25 H25C 0.9800 . ?
 N3 C51 1.142(8) . ?
 C51 C13 1.543(7) . ?
 F2 B2 1.351(9) . ?
 F9 B2 1.352(9) . ?
 B2 F5 1.346(8) . ?
 B2 F11 1.344(8) . ?
 C13 H13A 0.9800 . ?
 C13 H13B 0.9800 . ?
 C13 H13C 0.9800 . ?

loop_
  _geom_angle_atom_site_label_1
  _geom_angle_atom_site_label_2
  _geom_angle_atom_site_label_3
  _geom_angle
  _geom_angle_site_symmetry_1
  _geom_angle_site_symmetry_3
  _geom_angle_publ_flag
 C8 Ag1 C8 171.0(3) . 2_565 ?
 C7 Ag3 C50 174.2(4) . . ?
 N3 Ag2 N3 122.8(14) 23 22_565 ?
 N3 Ag2 N3 98.2(11) 24_565 3 ?
 N3 Ag2 N3 177.4(16) 2_565 21 ?
 N3 Ag2 N3 55.2(7) 21 3 ?
 N3 Ag2 N3 81.8(11) 24_565 22_565 ?
 N3 Ag2 N3 126.9(14) 2_565 . ?
 N3 Ag2 N3 81.8(11) 23 21 ?
 N3 Ag2 N3 126.9(14) 21 22_565 ?
 N3 Ag2 N3 98.2(11) 4_565 21 ?
 N3 Ag2 N3 126.9(14) 24_565 23 ?
 N3 Ag2 N3 55.2(7) 23 3 ?
 N3 Ag2 N3 98.2(11) 22_565 . ?
 N3 Ag2 N3 81.8(11) 2_565 4_565 ?
 N3 Ag2 N3 55.2(7) 24_565 2_565 ?
 N3 Ag2 N3 122.8(14) 24_565 21 ?
 N3 Ag2 N3 55.2(7) 2_565 22_565 ?
 N3 Ag2 N3 177.4(16) 3 22_565 ?
 N3 Ag2 N3 98.2(11) 23 2_565 ?
 N3 Ag2 N3 55.2(7) 23 . ?
 N3 Ag2 N3 177.4(16) 24_565 . ?
 N3 Ag2 N3 122.8(14) 4_565 . ?
 N3 Ag2 N3 55.2(7) 24_565 4_565 ?
 N3 Ag2 N3 81.8(11) 3 . ?
 N3 Ag2 N3 55.2(7) 21 . ?
 N3 Ag2 N3 122.8(14) 2_565 3 ?
 N3 Ag2 N3 177.4(16) 23 4_565 ?
 N3 Ag2 N3 126.9(14) 4_565 3 ?
 N3 Ag2 N3 55.2(7) 4_565 22_565 ?
 C19 O1 C24 115.8(5) . . ?
 C37 O4 C20 119.1(5) . 24_565 ?
 C20 O6 C12 116.8(5) . . ?
 C28 O3 C24 117.1(5) . . ?
 C8 N1 C6 122.7(6) . . ?
 C10 N1 C6 123.8(6) . . ?
 C10 N1 C8 113.5(6) . . ?
 C8 N4 C18 113.5(6) . . ?
 C8 N4 C32 124.8(6) . . ?
 C18 N4 C32 121.5(6) . . ?
 C46 O2 C31 116.2(7) . 23 ?
 C42 O5 C46 115.6(7) . . ?
 C44 N6 C16 122.5(8) . . ?
 C44 N6 C50 115.6(8) . . ?
 C50 N6 C16 121.9(7) . . ?
 C37 C1 C6 121.7(7) . . ?
 C37 C1 C19 119.0(7) . . ?
 C19 C1 C6 119.4(7) . . ?
 C14 C4 H4 118.9 . . ?
 C17 C4 H4 118.9 . . ?
 C17 C4 C14 122.2(7) . . ?
 N1 C6 C1 111.7(5) . . ?
 N1 C6 H6A 109.3 . . ?
 N1 C6 H6B 109.3 . . ?
 C1 C6 H6A 109.3 . . ?
 C1 C6 H6B 109.3 . . ?
 H6A C6 H6B 107.9 . . ?
 N1 C8 Ag1 126.4(5) . . ?
 N4 C8 Ag1 132.5(5) . . ?
 N4 C8 N1 100.8(6) . . ?
 N1 C10 H10 127.2 . . ?
 C18 C10 N1 105.6(7) . . ?
 C18 C10 H10 127.2 . . ?
 C14 C12 O6 120.1(7) . . ?
 C14 C12 C26 122.9(7) . . ?
 C26 C12 O6 117.0(7) . . ?
 C4 C14 C38 122.0(7) . . ?
 C12 C14 C4 116.7(7) . . ?
 C12 C14 C38 121.3(7) . . ?
 N6 C16 H16A 109.1 . . ?
 N6 C16 H16B 109.1 . . ?
 N6 C16 C26 112.3(6) . . ?
 H16A C16 H16B 107.9 . . ?
 C26 C16 H16A 109.1 . . ?
 C26 C16 H16B 109.1 . . ?
 N4 C18 H18 126.7 . . ?
 C10 C18 N4 106.5(7) . . ?
 C10 C18 H18 126.7 . . ?
 O4 C20 O6 113.7(6) 24_565 . ?
 O4 C20 H20A 108.8 24_565 . ?
 O4 C20 H20B 108.8 24_565 . ?
 O6 C20 H20A 108.8 . . ?
 O6 C20 H20B 108.8 . . ?
 H20A C20 H20B 107.7 . . ?
 C7 N7 C53 120.9(9) . . ?
 C7 N7 C33 117.4(9) . . ?
 C33 N7 C53 121.6(9) . . ?
 C35 C22 H22 118.4 . . ?
 C35 C22 C9 123.2(8) . . ?
 C9 C22 H22 118.4 . . ?
 O1 C24 H24A 109.1 . . ?
 O1 C24 H24B 109.1 . . ?
 O3 C24 O1 112.4(6) . . ?
 O3 C24 H24A 109.1 . . ?
 O3 C24 H24B 109.1 . . ?
 H24A C24 H24B 107.8 . . ?
 C12 C26 C16 120.8(7) . . ?
 C28 C26 C12 117.8(8) . . ?
 C28 C26 C16 121.2(7) . . ?
 C26 C28 O3 118.2(7) . . ?
 C17 C28 O3 120.2(7) . . ?
 C17 C28 C26 121.6(8) . . ?
 C40 C30 H30 107.2 . . ?
 C40 C30 C17 114.8(6) . . ?
 C40 C30 C35 113.1(6) . . ?
 C17 C30 H30 107.2 . . ?
 C17 C30 C35 106.9(5) . . ?
 C35 C30 H30 107.2 . . ?
 N4 C32 H32A 109.3 . . ?
 N4 C32 H32B 109.3 . . ?
 N4 C32 C36 111.5(6) . . ?
 H32A C32 H32B 108.0 . . ?
 C36 C32 H32A 109.3 . . ?
 C36 C32 H32B 109.3 . . ?
 H34A C34 H34B 109.5 . . ?
 H34A C34 H34C 109.5 . . ?
 H34B C34 H34C 109.5 . . ?
 C38 C34 H34A 109.5 . . ?
 C38 C34 H34B 109.5 . . ?
 C38 C34 H34C 109.5 . . ?
 C32 C36 H36A 109.4 . . ?
 C32 C36 H36B 109.4 . . ?
 H36A C36 H36B 108.0 . . ?
 C5 C36 C32 111.4(8) . . ?
 C5 C36 H36A 109.4 . . ?
 C5 C36 H36B 109.4 . . ?
 C14 C38 C34 113.9(6) . . ?
 C14 C38 H38 106.4 . . ?
 C14 C38 C9 110.4(6) . 24_565 ?
 C34 C38 H38 106.4 . . ?
 C9 C38 C34 112.8(7) 24_565 . ?
 C9 C38 H38 106.4 24_565 . ?
 C30 C40 H40A 109.5 . . ?
 C30 C40 H40B 109.5 . . ?
 C30 C40 H40C 109.5 . . ?
 H40A C40 H40B 109.5 . . ?
 H40A C40 H40C 109.5 . . ?
 H40B C40 H40C 109.5 . . ?
 O5 C42 C27 121.9(10) . . ?
 O5 C42 C2 119.7(10) . . ?
 C2 C42 C27 118.3(11) . . ?
 N6 C44 H44 130.3 . . ?
 C52 C44 N6 99.5(10) . . ?
 C52 C44 H44 130.3 . . ?
 O2 C46 O5 114.6(7) . . ?
 O2 C46 H46A 108.6 . . ?
 O2 C46 H46B 108.6 . . ?
 O5 C46 H46A 108.6 . . ?
 O5 C46 H46B 108.6 . . ?
 H46A C46 H46B 107.6 . . ?
 C27 C48 H48 117.0 . . ?
 C15 C48 H48 117.0 . . ?
 C15 C48 C27 126.0(10) . . ?
 N6 C50 Ag3 125.8(7) . . ?
 N5 C50 Ag3 134.7(9) . . ?
 N5 C50 N6 99.3(9) . . ?
 C44 C52 H52 123.2 . . ?
 C44 C52 N5 113.7(10) . . ?
 N5 C52 H52 123.2 . . ?
 N7 C53 H53A 109.1 . . ?
 N7 C53 H53B 109.1 . . ?
 N7 C53 C2 112.3(7) . . ?
 H53A C53 H53B 107.9 . . ?
 C2 C53 H53A 109.1 . . ?
 C2 C53 H53B 109.1 . . ?
 C42 C27 C29 116.5(10) . . ?
 C48 C27 C42 115.7(10) . . ?
 C48 C27 C29 127.8(10) . . ?
 N7 C7 Ag3 128.5(8) . . ?
 N7 C7 N2 98.6(9) . . ?
 N2 C7 Ag3 131.7(9) . . ?
 C27 C29 H29 108.1 . . ?
 C27 C29 C41 109.4(8) . . ?
 C15 C29 C27 109.0(8) 23 . ?
 C15 C29 H29 108.1 23 . ?
 C15 C29 C41 114.0(9) 23 . ?
 C41 C29 H29 108.1 . . ?
 F1 B1 F4 119.7(13) . . ?
 F1 B1 F6 114.3(12) . . ?
 F1 B1 F8 107.4(13) . . ?
 F4 B1 F6 109.9(13) . . ?
 F4 B1 F8 101.2(11) . . ?
 F6 B1 F8 101.9(11) . . ?
 F10 B3 F3 108.2(12) . . ?
 F12 B3 F10 107.8(9) . . ?
 F12 B3 F3 100.1(10) . . ?
 F7 B3 F10 117.4(11) . . ?
 F7 B3 F12 121.2(12) . . ?
 F7 B3 F3 99.4(10) . . ?
 C48 C15 C29 123.5(11) . 21 ?
 C31 C15 C48 118.4(11) . . ?
 C31 C15 C29 118.0(11) . 21 ?
 O2 C31 C2 113.0(10) 21 . ?
 C15 C31 O2 125.0(11) . 21 ?
 C15 C31 C2 122.0(12) . . ?
 C42 C2 C53 117.6(9) . . ?
 C31 C2 C42 119.6(10) . . ?
 C31 C2 C53 122.8(10) . . ?
 N7 C33 H33 128.1 . . ?
 C39 C33 N7 103.9(11) . . ?
 C39 C33 H33 128.1 . . ?
 C7 N2 C39 112.1(10) . . ?
 C7 N2 C43 121.2(11) . . ?
 C39 N2 C43 126.0(11) . . ?
 C4 C17 C30 120.4(7) . . ?
 C28 C17 C4 118.8(7) . . ?
 C28 C17 C30 120.7(7) . . ?
 C22 C35 C30 123.6(7) . . ?
 C22 C35 C19 120.8(8) . . ?
 C19 C35 C30 115.6(7) . . ?
 C22 C9 C38 123.8(7) . 24_565 ?
 C22 C9 C37 118.6(8) . . ?
 C37 C9 C38 117.6(7) . 24_565 ?
 O4 C37 C1 118.2(7) . . ?
 O4 C37 C9 121.1(7) . . ?
 C1 C37 C9 120.6(7) . . ?
 O1 C19 C1 117.8(7) . . ?
 O1 C19 C35 124.3(7) . . ?
 C35 C19 C1 117.8(8) . . ?
 C33 C39 N2 107.9(11) . . ?
 C33 C39 H39 126.1 . . ?
 N2 C39 H39 126.1 . . ?
 C50 N5 C52 111.9(10) . . ?
 C50 N5 C47 120.1(11) . . ?
 C52 N5 C47 127.9(11) . . ?
 C36 C5 H5A 111.1 . . ?
 C36 C5 H5B 111.1 . . ?
 C36 C5 C21 103.3(9) . . ?
 H5A C5 H5B 109.1 . . ?
 C21 C5 H5A 111.1 . . ?
 C21 C5 H5B 111.1 . . ?
 C29 C41 H41A 109.5 . . ?
 C29 C41 H41B 109.5 . . ?
 C29 C41 H41C 109.5 . . ?
 H41A C41 H41B 109.5 . . ?
 H41A C41 H41C 109.5 . . ?
 H41B C41 H41C 109.5 . . ?
 C5 C21 H21A 109.5 . . ?
 C5 C21 H21B 109.5 . . ?
 C5 C21 H21C 109.5 . . ?
 H21A C21 H21B 109.5 . . ?
 H21A C21 H21C 109.5 . . ?
 H21B C21 H21C 109.5 . . ?
 N2 C43 H43A 109.5 . . ?
 N2 C43 H43B 109.5 . . ?
 H43A C43 H43B 108.1 . . ?
 C11 C43 N2 110.9(11) . . ?
 C11 C43 H43A 109.5 . . ?
 C11 C43 H43B 109.5 . . ?
 C43 C11 H11A 110.4 . . ?
 C43 C11 H11B 110.4 . . ?
 C43 C11 C45 106.6(7) . . ?
 H11A C11 H11B 108.6 . . ?
 C45 C11 H11A 110.4 . . ?
 C45 C11 H11B 110.4 . . ?
 C11 C45 H45A 110.8 . . ?
 C11 C45 H45B 110.8 . . ?
 H45A C45 H45B 108.8 . . ?
 C23 C45 C11 104.9(7) . . ?
 C23 C45 H45A 110.8 . . ?
 C23 C45 H45B 110.8 . . ?
 C45 C23 H23A 113.1 . . ?
 C45 C23 H23B 107.6 . . ?
 C45 C23 H23C 107.7 . . ?
 H23A C23 H23B 109.5 . . ?
 H23A C23 H23C 109.5 . . ?
 H23B C23 H23C 109.4 . . ?
 N5 C47 H47A 111.3 . . ?
 N5 C47 H47B 111.3 . . ?
 N5 C47 C3 102.3(10) . . ?
 H47A C47 H47B 109.2 . . ?
 C3 C47 H47A 111.3 . . ?
 C3 C47 H47B 111.3 . . ?
 C47 C3 H3A 109.2 . . ?
 C47 C3 H3B 109.2 . . ?
 H3A C3 H3B 107.9 . . ?
 C49 C3 C47 112.0(9) . . ?
 C49 C3 H3A 109.2 . . ?
 C49 C3 H3B 109.2 . . ?
 C3 C49 H49A 109.6 . . ?
 C3 C49 H49B 109.6 . . ?
 H49A C49 H49B 108.1 . . ?
 C25 C49 C3 110.4(9) . . ?
 C25 C49 H49A 109.6 . . ?
 C25 C49 H49B 109.6 . . ?
 C49 C25 H25A 109.5 . . ?
 C49 C25 H25B 109.5 . . ?
 C49 C25 H25C 109.5 . . ?
 H25A C25 H25B 109.5 . . ?
 H25A C25 H25C 109.5 . . ?
 H25B C25 H25C 109.5 . . ?
 C51 N3 Ag2 175(3) . . ?
 N3 C51 C13 169(3) . . ?
 F2 B2 F9 113(2) . . ?
 F5 B2 F2 113(2) . . ?
 F5 B2 F9 95(2) . . ?
 F11 B2 F2 112.3(19) . . ?
 F11 B2 F9 110.4(19) . . ?
 F11 B2 F5 112(2) . . ?
 C51 C13 H13A 109.7 . . ?
 C51 C13 H13B 109.5 . . ?
 C51 C13 H13C 109.3 . . ?
 H13A C13 H13B 109.5 . . ?
 H13A C13 H13C 109.5 . . ?
 H13B C13 H13C 109.5 . . ?

loop_
  _geom_torsion_atom_site_label_1
  _geom_torsion_atom_site_label_2
  _geom_torsion_atom_site_label_3
  _geom_torsion_atom_site_label_4
  _geom_torsion
  _geom_torsion_site_symmetry_1
  _geom_torsion_site_symmetry_2
  _geom_torsion_site_symmetry_3
  _geom_torsion_site_symmetry_4
  _geom_torsion_publ_flag
 Ag3 C50 N5 C52 -174.2(8) . . . . ?
 Ag3 C50 N5 C47 9.7(16) . . . . ?
 Ag3 C7 N2 C39 -171.1(9) . . . . ?
 Ag3 C7 N2 C43 17.7(17) . . . . ?
 O6 C12 C14 C4 178.3(6) . . . . ?
 O6 C12 C14 C38 -4.2(10) . . . . ?
 O6 C12 C26 C16 -2.3(10) . . . . ?
 O6 C12 C26 C28 -179.1(6) . . . . ?
 O3 C28 C17 C4 -178.4(6) . . . . ?
 O3 C28 C17 C30 3.7(10) . . . . ?
 N1 C10 C18 N4 -0.1(8) . . . . ?
 N4 C32 C36 C5 168.7(7) . . . . ?
 O2 C31 C2 C42 179.8(7) 21 . . . ?
 O2 C31 C2 C53 -0.8(12) 21 . . . ?
 O5 C42 C27 C48 -176.8(7) . . . . ?
 O5 C42 C27 C29 5.5(13) . . . . ?
 O5 C42 C2 C53 -1.5(12) . . . . ?
 O5 C42 C2 C31 177.9(7) . . . . ?
 N6 C16 C26 C12 -79.5(8) . . . . ?
 N6 C16 C26 C28 97.1(8) . . . . ?
 N6 C44 C52 N5 -1.9(13) . . . . ?
 N6 C50 N5 C52 0.5(12) . . . . ?
 N6 C50 N5 C47 -175.5(9) . . . . ?
 C4 C14 C38 C34 -37.3(10) . . . . ?
 C4 C14 C38 C9 90.8(8) . . . 24_565 ?
 C6 N1 C8 Ag1 -8.2(8) . . . . ?
 C6 N1 C8 N4 177.8(5) . . . . ?
 C6 N1 C10 C18 -178.4(5) . . . . ?
 C6 C1 C37 O4 -1.1(9) . . . . ?
 C6 C1 C37 C9 -177.2(5) . . . . ?
 C6 C1 C19 O1 0.6(9) . . . . ?
 C6 C1 C19 C35 178.2(5) . . . . ?
 C8 N1 C6 C1 -88.7(7) . . . . ?
 C8 N1 C10 C18 1.3(8) . . . . ?
 C8 N4 C18 C10 -1.1(8) . . . . ?
 C8 N4 C32 C36 -119.1(7) . . . . ?
 C10 N1 C6 C1 91.0(7) . . . . ?
 C10 N1 C8 Ag1 172.1(4) . . . . ?
 C10 N1 C8 N4 -1.9(7) . . . . ?
 C12 O6 C20 O4 -90.7(7) . . . 24_565 ?
 C12 C14 C38 C34 145.4(7) . . . . ?
 C12 C14 C38 C9 -86.5(9) . . . 24_565 ?
 C12 C26 C28 O3 179.3(6) . . . . ?
 C12 C26 C28 C17 0.6(10) . . . . ?
 C14 C4 C17 C28 -1.1(11) . . . . ?
 C14 C4 C17 C30 176.8(6) . . . . ?
 C14 C12 C26 C16 175.9(6) . . . . ?
 C14 C12 C26 C28 -0.8(11) . . . . ?
 C16 N6 C44 C52 -178.3(8) . . . . ?
 C16 N6 C50 Ag3 -5.9(12) . . . . ?
 C16 N6 C50 N5 178.8(7) . . . . ?
 C16 C26 C28 O3 2.6(10) . . . . ?
 C16 C26 C28 C17 -176.1(6) . . . . ?
 C18 N4 C8 Ag1 -171.7(5) . . . . ?
 C18 N4 C8 N1 1.8(7) . . . . ?
 C18 N4 C32 C36 55.3(9) . . . . ?
 C20 O4 C37 C1 102.3(7) 24_565 . . . ?
 C20 O4 C37 C9 -81.6(8) 24_565 . . . ?
 C20 O6 C12 C14 79.3(8) . . . . ?
 C20 O6 C12 C26 -102.4(7) . . . . ?
 N7 C53 C2 C42 99.1(9) . . . . ?
 N7 C53 C2 C31 -80.3(11) . . . . ?
 N7 C7 N2 C39 -3.0(13) . . . . ?
 N7 C7 N2 C43 -174.2(10) . . . . ?
 N7 C33 C39 N2 -1.8(14) . . . . ?
 C22 C35 C19 O1 176.7(6) . . . . ?
 C22 C35 C19 C1 -0.8(10) . . . . ?
 C22 C9 C37 O4 -177.1(6) . . . . ?
 C22 C9 C37 C1 -1.2(10) . . . . ?
 C24 O1 C19 C1 -100.7(7) . . . . ?
 C24 O1 C19 C35 81.8(8) . . . . ?
 C24 O3 C28 C26 98.6(7) . . . . ?
 C24 O3 C28 C17 -82.7(8) . . . . ?
 C26 C12 C14 C4 0.1(11) . . . . ?
 C26 C12 C14 C38 177.6(6) . . . . ?
 C26 C28 C17 C4 0.3(11) . . . . ?
 C26 C28 C17 C30 -177.6(6) . . . . ?
 C28 O3 C24 O1 94.7(7) . . . . ?
 C30 C35 C19 O1 -5.1(9) . . . . ?
 C30 C35 C19 C1 177.4(5) . . . . ?
 C32 N4 C8 Ag1 3.1(10) . . . . ?
 C32 N4 C8 N1 176.5(6) . . . . ?
 C32 N4 C18 C10 -176.0(6) . . . . ?
 C32 C36 C5 C21 172.7(8) . . . . ?
 C38 C9 C37 O4 5.7(9) 24_565 . . . ?
 C38 C9 C37 C1 -178.3(6) 24_565 . . . ?
 C40 C30 C17 C4 34.8(10) . . . . ?
 C40 C30 C17 C28 -147.3(7) . . . . ?
 C40 C30 C35 C22 -33.2(9) . . . . ?
 C40 C30 C35 C19 148.7(6) . . . . ?
 C42 O5 C46 O2 92.5(10) . . . . ?
 C42 C27 C29 C15 86.9(11) . . . 23 ?
 C42 C27 C29 C41 -147.9(8) . . . . ?
 C44 N6 C16 C26 86.8(9) . . . . ?
 C44 N6 C50 Ag3 173.6(6) . . . . ?
 C44 N6 C50 N5 -1.8(11) . . . . ?
 C44 C52 N5 C50 0.9(15) . . . . ?
 C44 C52 N5 C47 176.6(10) . . . . ?
 C46 O5 C42 C27 -78.8(10) . . . . ?
 C46 O5 C42 C2 104.7(9) . . . . ?
 C48 C27 C29 C15 -90.4(11) . . . 23 ?
 C48 C27 C29 C41 34.8(13) . . . . ?
 C48 C15 C31 O2 178.8(8) . . . 21 ?
 C48 C15 C31 C2 -0.2(14) . . . . ?
 C50 N6 C16 C26 -93.8(9) . . . . ?
 C50 N6 C44 C52 2.3(11) . . . . ?
 C50 N5 C47 C3 -111.5(12) . . . . ?
 C52 N5 C47 C3 73.1(16) . . . . ?
 C53 N7 C7 Ag3 -8.6(15) . . . . ?
 C53 N7 C7 N2 -177.3(8) . . . . ?
 C53 N7 C33 C39 179.1(9) . . . . ?
 C27 C42 C2 C53 -178.1(7) . . . . ?
 C27 C42 C2 C31 1.3(13) . . . . ?
 C27 C48 C15 C29 -177.0(8) . . . 21 ?
 C27 C48 C15 C31 1.3(15) . . . . ?
 C7 N7 C53 C2 -92.7(11) . . . . ?
 C7 N7 C33 C39 -0.1(14) . . . . ?
 C7 N2 C39 C33 3.3(15) . . . . ?
 C7 N2 C43 C11 -117.3(14) . . . . ?
 C29 C15 C31 O2 -2.8(14) 21 . . 21 ?
 C29 C15 C31 C2 178.2(8) 21 . . . ?
 C15 C48 C27 C42 -1.0(14) . . . . ?
 C15 C48 C27 C29 176.3(9) . . . . ?
 C15 C31 C2 C42 -1.1(14) . . . . ?
 C15 C31 C2 C53 178.3(8) . . . . ?
 C31 O2 C46 O5 -90.3(10) 23 . . . ?
 C2 C42 C27 C48 -0.3(12) . . . . ?
 C2 C42 C27 C29 -177.9(8) . . . . ?
 C33 N7 C53 C2 88.1(11) . . . . ?
 C33 N7 C7 Ag3 170.6(8) . . . . ?
 C33 N7 C7 N2 1.9(13) . . . . ?
 N2 C43 C11 C45 162.6(10) . . . . ?
 C17 C4 C14 C12 0.9(11) . . . . ?
 C17 C4 C14 C38 -176.6(7) . . . . ?
 C17 C30 C35 C22 94.0(8) . . . . ?
 C17 C30 C35 C19 -84.1(7) . . . . ?
 C35 C22 C9 C38 177.0(6) . . . 24_565 ?
 C35 C22 C9 C37 0.0(10) . . . . ?
 C35 C30 C17 C4 -91.4(8) . . . . ?
 C35 C30 C17 C28 86.5(8) . . . . ?
 C9 C22 C35 C30 -177.1(6) . . . . ?
 C9 C22 C35 C19 0.9(11) . . . . ?
 C37 C1 C6 N1 100.2(7) . . . . ?
 C37 C1 C19 O1 -178.0(5) . . . . ?
 C37 C1 C19 C35 -0.3(9) . . . . ?
 C19 O1 C24 O3 -91.9(7) . . . . ?
 C19 C1 C6 N1 -78.3(7) . . . . ?
 C19 C1 C37 O4 177.4(5) . . . . ?
 C19 C1 C37 C9 1.3(9) . . . . ?
 C39 N2 C43 C11 72.7(17) . . . . ?
 N5 C47 C3 C49 -156.6(11) . . . . ?
 C43 N2 C39 C33 174.0(11) . . . . ?
 C43 C11 C45 C23 89.3(16) . . . . ?
 C47 C3 C49 C25 -106.1(18) . . . . ?

_smtbx_masks_special_details
;
A solvent mask was calculated and 11422 electrons were 
found in a volume of 60268\%A^3^ in 3 voids per unit cell. 
This is consistent with the presence of 
80[CH3CN], 8[CH3CN] per Unit Cell 
which account for 11616 electrons 
per unit cell.
;
loop_
  _smtbx_masks_void_nr
  _smtbx_masks_void_average_x
  _smtbx_masks_void_average_y
  _smtbx_masks_void_average_z
  _smtbx_masks_void_volume
  _smtbx_masks_void_count_electrons
  _smtbx_masks_void_content
 1 -0.474 -0.695 -0.104 54010.3 10329.9 '480 CH3CN'
 2 0.117 0.750 0.750 136.8 0.0 ?
 3 0.250 0.250 0.750 768.9 182.3 '8 CH3CN'
 4 0.250 0.750 0.250 768.9 182.3 '8 CH3CN'
 5 0.250 0.250 0.883 136.8 0.0 ?
 6 0.250 0.250 0.617 136.8 0.0 ?
 7 0.250 0.617 0.250 136.8 0.0 ?
 8 0.250 0.883 0.250 136.8 0.0 ?
 9 0.250 0.750 0.750 768.9 182.3 '8 CH3CN'
 10 0.383 0.750 0.750 136.8 0.0 ?
 11 0.617 0.250 0.250 136.8 0.0 ?
 12 0.750 0.250 0.750 768.9 182.3 '8 CH3CN'
 13 0.750 0.750 0.250 768.9 182.3 '8 CH3CN'
 14 0.750 0.117 0.750 136.8 0.0 ?
 15 0.750 0.383 0.750 136.8 0.0 ?
 16 0.750 0.750 0.117 136.8 0.0 ?
 17 0.750 0.750 0.383 136.8 0.0 ?
 18 0.750 0.250 0.250 768.9 182.3 '8 CH3CN'
 19 0.883 0.250 0.250 136.8 0.0 ?

_smtbx_masks_void_probe_radius     1.2
_smtbx_masks_void_truncation_radius  1.2
_shelx_res_file
;
TITL shelxt_a.res in Pn-3n
    shelxt_sq_sq.res
    created by SHELXL-2018/3 at 14:12:25 on 25-Aug-2025
REM Old TITL shelxt in P n -3 n :2
REM SHELXT solution in Pn-3n
REM R1 0.584, Rweak 0.111, Alpha 0.069, Orientation as input
REM Formula found by SHELXT: C396 N86 O64 I13
CELL 0.68883 49.24 49.24 49.24 90 90 90
ZERR 6 0.012 0.012 0.012 0 0 0
LATT 1
SYMM 0.5-X,0.5-Y,+Z
SYMM 0.5-X,+Y,0.5-Z
SYMM +X,0.5-Y,0.5-Z
SYMM +Z,+X,+Y
SYMM +Z,0.5-X,0.5-Y
SYMM 0.5-Z,0.5-X,+Y
SYMM 0.5-Z,+X,0.5-Y
SYMM +Y,+Z,+X
SYMM 0.5-Y,+Z,0.5-X
SYMM +Y,0.5-Z,0.5-X
SYMM 0.5-Y,0.5-Z,+X
SYMM +Y,+X,0.5-Z
SYMM 0.5-Y,0.5-X,0.5-Z
SYMM +Y,0.5-X,+Z
SYMM 0.5-Y,+X,+Z
SYMM +X,+Z,0.5-Y
SYMM 0.5-X,+Z,+Y
SYMM 0.5-X,0.5-Z,0.5-Y
SYMM +X,0.5-Z,+Y
SYMM +Z,+Y,0.5-X
SYMM +Z,0.5-Y,+X
SYMM 0.5-Z,+Y,+X
SYMM 0.5-Z,0.5-Y,0.5-X
SFAC C H Ag B F N O
DISP AG -1.1474 1.0435 4404.6123
DISP B 0.0004 0.0006 6.3277
DISP C 0.0019 0.0015 10.8482
DISP F 0.0124 0.0097 47.6614
DISP H 0 0 0.6228
DISP N 0.0037 0.0031 18.3366
DISP O 0.0071 0.0057 30.1916
UNIT 3552 4536 78 78 312 840 288
DFIX 1.54 0.01 C45 C11 C45 C23
DELU
SIMU 0.01 0.02 2
DFIX 1.35 0.01 F9 B2 F2 B2 F5 B2 F11 B2 F12 B3 F10 B3 F3 B3
SADI B2 F2 B2 F9 B2 F5 B2 F11
ISOR 0.001 0.002 F2 B2 F9 F5 F11
SADI 0.04 F2 F9 F2 F5 F2 F11 F9 F11 F5 F11
DANG 2 F5 F9
DFIX 1.54 0.01 C3 C47 C3 C49 C49 C25 C11 C43 C5 C36 C36 C32 C13 C51
DFIX 1.3 F8 B1 F5 B2 F11 B2
EADP F2 F11
DANG 2.5 0.01 C23 C11
DANG 2.5 0.01 C49 C47 C25 C3
DFIX 1.53 0.01 C45 C23 C45 C11 C43 C11
DFIX 1.54 0.01 C13 C51
DANG 2.7 0.01 N3 C13
ISOR 0.01 0.02 C13 C51 N3
DFIX 1.5 0.01 N5 C47 C43 N2
DANG 2.5 0.01 C45 C43
DFIX 2.3 0.01 Ag2 N3
DFIX 1.1 0.01 N3 C51
ISOR 0.01 0.02 B3 F10 F12 F3 F7
SADI 0.04 F10 F12 F10 F3 F12 F3 F3 F7
SADI B3 F10 B3 F12 B3 F3 B3 F7
RIGU C32 C36 C5
ISOR 0.01 0.02 Ag2
DELU 0.01 0.02 Ag2 N3
DFIX 2.2 F3 F12
EADP F3 F11

L.S. 20 0 303
PLAN  86
SIZE 0.15 0.12 0.08
TEMP -120(2)
CONF
BIND C43 N2
BIND C3 C49
BIND C51 N3
FREE F5 F9
LIST 4
MORE -1
BOND $H
ABIN
fmap 2 53
acta
OMIT -1 51
OMIT 0 0 2
OMIT 0 0 6
OMIT 0 0 12
OMIT 0 0 22
OMIT 0 1 3
OMIT 0 1 5
OMIT 0 2 0
OMIT 0 2 2
OMIT 0 2 8
OMIT 0 2 12
OMIT 0 3 1
OMIT 0 3 3
OMIT 0 3 5
OMIT 0 3 9
OMIT 0 3 11
OMIT 0 4 4
OMIT 0 4 6
OMIT 0 4 10
OMIT 0 5 5
OMIT 0 5 11
OMIT 0 6 0
OMIT 0 6 10
OMIT 0 7 9
OMIT 0 8 0
OMIT 0 8 8
OMIT 0 8 10
OMIT 0 10 10
OMIT 1 1 2
OMIT 1 1 4
OMIT 1 1 6
OMIT 1 2 5
OMIT 1 2 6
OMIT 1 2 9
OMIT 1 2 13
OMIT 1 3 4
OMIT 1 3 8
OMIT 1 3 13
OMIT 1 3 14
OMIT 1 3 21
OMIT 1 3 22
OMIT 1 4 7
OMIT 1 4 10
OMIT 1 4 14
OMIT 1 4 24
OMIT 1 4 28
OMIT 1 5 3
OMIT 1 5 6
OMIT 1 5 7
OMIT 1 6 7
OMIT 1 7 9
OMIT 1 7 10
OMIT 1 8 21
OMIT 1 9 12
OMIT 1 10 11
OMIT 1 10 14
OMIT 1 12 16
OMIT 1 13 18
OMIT 1 14 18
OMIT 2 2 4
OMIT 2 3 3
OMIT 2 3 4
OMIT 2 3 5
OMIT 2 3 8
OMIT 2 3 9
OMIT 2 3 10
OMIT 2 3 15
OMIT 2 4 7
OMIT 2 6 6
OMIT 2 6 11
OMIT 2 6 30
OMIT 2 7 10
OMIT 2 7 20
OMIT 2 8 3
OMIT 2 8 20
OMIT 2 9 10
OMIT 2 10 12
OMIT 2 10 13
OMIT 3 3 8
OMIT 3 4 6
OMIT 3 4 8
OMIT 3 4 9
OMIT 3 4 11
OMIT 3 4 13
OMIT 3 4 22
OMIT 3 5 10
OMIT 3 6 16
OMIT 3 6 25
OMIT 3 7 5
OMIT 3 7 11
OMIT 3 7 13
OMIT 3 8 6
OMIT 3 8 10
OMIT 3 8 17
OMIT 3 9 12
OMIT 3 14 23
OMIT 3 15 16
OMIT 4 4 4
OMIT 4 4 10
OMIT 4 4 16
OMIT 4 5 5
OMIT 4 7 7
OMIT 4 7 11
OMIT 4 7 12
OMIT 4 8 8
OMIT 4 8 15
OMIT 4 9 9
OMIT 4 10 12
OMIT 4 12 12
OMIT 4 12 17
OMIT 4 12 20
OMIT 4 13 19
OMIT 4 14 15
OMIT 4 14 21
OMIT 5 5 8
OMIT 5 6 13
OMIT 5 6 18
OMIT 5 8 5
OMIT 5 8 23
OMIT 5 9 13
OMIT 5 9 14
OMIT 5 15 25
OMIT 6 6 20
OMIT 6 8 10
OMIT 6 10 21
OMIT 6 11 15
OMIT 6 11 26
OMIT 6 12 15
OMIT 6 14 28
OMIT 6 15 21
OMIT 7 8 20
OMIT 7 10 23
OMIT 8 8 10
OMIT 8 8 12
OMIT 8 13 14
OMIT 8 16 16
OMIT 8 20 24
OMIT 9 11 17
OMIT 9 18 25
OMIT 11 18 21
OMIT 16 17 17
REM <olex2.extras>
REM <HklSrc "%.\\shelxt_sq_sq.hkl">
REM </olex2.extras>

WGHT    0.010000  230.000000
EXTI    0.000140
FVAR       0.03447
AG1   3    0.250000    0.750000    0.459010    10.50000    0.11722    0.13008 =
         0.10050    0.00000    0.00000    0.00526
AG3   3    0.147110    0.599725    0.356789    11.00000    0.18082    0.17299 =
         0.17557    0.02292    0.00040   -0.00314
AG2   3    0.250000    0.750000    0.250000    10.12500    0.17886    0.23192 =
         0.17886    0.00000    0.00000    0.00000
O1    7    0.170931    0.673037    0.411274    11.00000    0.12399    0.14057 =
         0.11666    0.01417   -0.00849    0.00138
O4    7    0.196338    0.763737    0.434930    11.00000    0.11955    0.14598 =
         0.10744   -0.00069   -0.01593    0.01027
O6    7    0.077399    0.691476    0.316244    11.00000    0.11143    0.14765 =
         0.12595    0.00922   -0.00930   -0.00653
O3    7    0.139531    0.654551    0.381051    11.00000    0.12115    0.13708 =
         0.12636    0.01336   -0.00797   -0.00351
N1    6    0.227323    0.696819    0.435021    11.00000    0.11270    0.13139 =
         0.10452    0.00553    0.00356    0.00644
N4    6    0.250345    0.687328    0.470054    11.00000    0.12554    0.13281 =
         0.10374   -0.00061   -0.00222    0.00262
O2    7    0.155643    0.575798    0.266040    11.00000    0.15736    0.17668 =
         0.16430   -0.01000    0.00316   -0.02136
F1    5    0.122539    0.685470    0.262033    11.00000    0.23203    0.24847 =
         0.13936    0.00909    0.01328    0.09020
F4    5    0.148409    0.648430    0.265212    11.00000    0.28832    0.18932 =
         0.14899   -0.01478   -0.02350    0.06044
F6    5    0.135154    0.663879    0.225107    11.00000    0.22326    0.24504 =
         0.14779   -0.01528   -0.01680    0.07742
O5    7    0.174895    0.576156    0.309458    11.00000    0.15847    0.16773 =
         0.16730    0.01757    0.00385   -0.01521
N6    6    0.107659    0.632097    0.319635    11.00000    0.13459    0.16605 =
         0.16190   -0.01455   -0.00661   -0.00990
C1    1    0.183377    0.718969    0.422269    11.00000    0.11642    0.14684 =
         0.09056    0.01384   -0.01262    0.00369
C4    1    0.081842    0.699666    0.390328    11.00000    0.10959    0.15804 =
         0.12580    0.01706    0.00602   -0.01264
AFIX  43
H4    2    0.072510    0.708474    0.404734    11.00000   -1.20000
AFIX   0
C6    1    0.212539    0.712417    0.413624    11.00000    0.12463    0.13766 =
         0.09819    0.00308   -0.00710    0.00964
AFIX  23
H6A   2    0.212174    0.701675    0.396633    11.00000   -1.20000
H6B   2    0.222374    0.729555    0.409909    11.00000   -1.20000
AFIX   0
C8    1    0.241749    0.709313    0.455731    11.00000    0.10980    0.13800 =
         0.09734    0.00747    0.00456    0.00570
C10   1    0.227928    0.669078    0.436279    11.00000    0.12726    0.13580 =
         0.11834   -0.00005   -0.00917    0.00693
AFIX  43
H10   2    0.219750    0.656665    0.423980    11.00000   -1.20000
AFIX   0
C12   1    0.086209    0.689683    0.343830    11.00000    0.10954    0.14073 =
         0.12123    0.01532   -0.00469   -0.01755
C14   1    0.072365    0.703032    0.363711    11.00000    0.09995    0.15926 =
         0.11712    0.02119   -0.00155   -0.01196
C16   1    0.122475    0.657253    0.326347    11.00000    0.12118    0.14390 =
         0.13167    0.01625   -0.00814   -0.00793
AFIX  23
H16A  2    0.123629    0.668802    0.309929    11.00000   -1.20000
H16B  2    0.141215    0.652577    0.331927    11.00000   -1.20000
AFIX   0
C18   1    0.242647    0.662988    0.458757    11.00000    0.12845    0.13348 =
         0.11837    0.00866   -0.00441    0.00941
AFIX  43
H18   2    0.246817    0.645358    0.465391    11.00000   -1.20000
AFIX   0
C20   1    0.084576    0.715515    0.301809    11.00000    0.11088    0.14869 =
         0.11802    0.00736   -0.01160   -0.00435
AFIX  23
H20A  2    0.102064    0.722395    0.308956    11.00000   -1.20000
H20B  2    0.087295    0.710879    0.282435    11.00000   -1.20000
AFIX   0
N7    6    0.208567    0.597593    0.370698    11.00000    0.19016    0.18584 =
         0.15351    0.01926   -0.00949    0.01166
C22   1    0.130932    0.729557    0.439393    11.00000    0.11415    0.16253 =
         0.09902    0.00508   -0.00624   -0.00071
AFIX  43
H22   2    0.112951    0.733120    0.445411    11.00000   -1.20000
AFIX   0
C24   1    0.164683    0.667339    0.383962    11.00000    0.12051    0.13552 =
         0.11921    0.00662   -0.01049   -0.00491
AFIX  23
H24A  2    0.164584    0.684515    0.373510    11.00000   -1.20000
H24B  2    0.179008    0.655520    0.376259    11.00000   -1.20000
AFIX   0
C26   1    0.108781    0.673279    0.349114    11.00000    0.11587    0.13499 =
         0.12373    0.01743   -0.00526   -0.01675
C28   1    0.117328    0.671001    0.375593    11.00000    0.11461    0.13470 =
         0.12285    0.01671   -0.00535   -0.01238
C30   1    0.114896    0.682065    0.425922    11.00000    0.12952    0.15565 =
         0.11811    0.01740   -0.00323   -0.00169
AFIX  13
H30   2    0.124560    0.664289    0.427663    11.00000   -1.20000
AFIX   0
C32   1    0.268427    0.688482    0.494272    11.00000    0.18424    0.16202 =
         0.10360    0.00977   -0.02318   -0.00727
AFIX  23
H32A  2    0.258895    0.680516    0.510081    11.00000   -1.20000
H32B  2    0.272588    0.707678    0.498563    11.00000   -1.20000
AFIX   0
C34   1    0.025823    0.721306    0.378526    11.00000    0.11163    0.19798 =
         0.13618    0.00831    0.00469   -0.00125
AFIX 137
H34A  2    0.019830    0.702580    0.381612    11.00000   -1.50000
H34B  2    0.010469    0.732210    0.372087    11.00000   -1.50000
H34C  2    0.032716    0.728958    0.395557    11.00000   -1.50000
AFIX   0
C36   1    0.296153    0.672351    0.489190    11.00000    0.14581    0.28387 =
         0.13354    0.05363   -0.01773   -0.02442
AFIX  23
H36A  2    0.292361    0.652615    0.488570    11.00000   -1.20000
H36B  2    0.303845    0.677756    0.471418    11.00000   -1.20000
AFIX   0
C38   1    0.048563    0.721572    0.357008    11.00000    0.10894    0.18224 =
         0.12020    0.01066   -0.00016   -0.00290
AFIX  13
H38   2    0.040338    0.714375    0.339891    11.00000   -1.20000
AFIX   0
C40   1    0.092795    0.682734    0.447825    11.00000    0.13693    0.19082 =
         0.12258    0.02426    0.01553   -0.01261
AFIX 137
H40A  2    0.083425    0.700284    0.447262    11.00000   -1.50000
H40B  2    0.101120    0.680230    0.465729    11.00000   -1.50000
H40C  2    0.079706    0.668116    0.444492    11.00000   -1.50000
AFIX   0
C42   1    0.200067    0.563757    0.310305    11.00000    0.17381    0.16210 =
         0.15668    0.02438    0.01121   -0.01546
C44   1    0.086178    0.631508    0.300917    11.00000    0.13994    0.18135 =
         0.20823   -0.02281   -0.03103   -0.01057
AFIX  43
H44   2    0.078631    0.645624    0.290148    11.00000   -1.20000
AFIX   0
C46   1    0.168982    0.590572    0.285432    11.00000    0.15305    0.16989 =
         0.15854    0.00369    0.00476   -0.01586
AFIX  23
H46A  2    0.157762    0.606574    0.290150    11.00000   -1.20000
H46B  2    0.186221    0.597343    0.277607    11.00000   -1.20000
AFIX   0
C48   1    0.231827    0.527168    0.300378    11.00000    0.18243    0.14267 =
         0.17287    0.02703    0.01440   -0.01031
AFIX  43
H48   2    0.235598    0.510314    0.291779    11.00000   -1.20000
AFIX   0
C50   1    0.114428    0.606927    0.331534    11.00000    0.15402    0.16606 =
         0.18501    0.00066   -0.00427   -0.01813
C52   1    0.079589    0.605831    0.302640    11.00000    0.15227    0.19723 =
         0.23776   -0.03129   -0.02363   -0.02448
AFIX  43
H52   2    0.064963    0.598004    0.292788    11.00000   -1.20000
AFIX   0

F8    5    0.163770    0.685133    0.249863    11.00000    0.24136    0.34762 =
         0.29341    0.00469    0.00013   -0.07603
C53   1    0.215292    0.602284    0.341800    11.00000    0.17198    0.16752 =
         0.15353    0.01672   -0.00241   -0.00347
AFIX  23
H53A  2    0.231266    0.614437    0.340635    11.00000   -1.20000
H53B  2    0.199842    0.611526    0.332850    11.00000   -1.20000
AFIX   0
C27   1    0.205342    0.538260    0.296546    11.00000    0.18113    0.14967 =
         0.16874    0.02369    0.01144   -0.02418
C7    1    0.182025    0.594324    0.378941    11.00000    0.18838    0.20502 =
         0.16578    0.03683    0.00156    0.02337
C29   1    0.182543    0.527149    0.278948    11.00000    0.18342    0.15573 =
         0.18396    0.01452    0.00180   -0.02386
AFIX  13
H29   2    0.164878    0.533117    0.286994    11.00000   -1.20000
AFIX   0

B1    4    0.139954    0.670386    0.251725    11.00000    0.19050    0.22535 =
         0.14566    0.00689   -0.00917    0.02881
B3    4    0.019399    0.575181    0.258059    10.50000    0.16337    0.16780 =
         0.23226    0.02259   -0.03806   -0.01465
C15   1    0.252331    0.538600    0.315328    11.00000    0.16966    0.15123 =
         0.16220    0.01908    0.00629   -0.00307
C31   1    0.247481    0.562071    0.328117    11.00000    0.16972    0.16793 =
         0.14933    0.02335    0.01177   -0.00473
F10   5    0.037675    0.560370    0.270550    10.50000    0.16135    0.12885 =
         0.31188    0.03788   -0.06687   -0.03671
C2    1    0.221555    0.575523    0.326526    11.00000    0.17221    0.15946 =
         0.14880    0.02308    0.00818   -0.01233
C33   1    0.228422    0.596665    0.390448    11.00000    0.20727    0.23714 =
         0.15939    0.03598   -0.01691    0.01775
AFIX  43
H33   2    0.247499    0.598512    0.388236    11.00000   -1.20000
AFIX   0
N2    6    0.186435    0.592032    0.406554    11.00000    0.21955    0.26833 =
         0.18523    0.05913    0.00196    0.01611
C17   1    0.104204    0.684037    0.396291    11.00000    0.11187    0.14232 =
         0.12121    0.02169   -0.00764   -0.01403
C35   1    0.136573    0.704931    0.429450    11.00000    0.11532    0.15777 =
         0.09719    0.01718   -0.00871   -0.00165
C9    1    0.149520    0.749600    0.441300    11.00000    0.12532    0.14895 =
         0.09603    0.00554   -0.00478    0.00959
C37   1    0.176242    0.744425    0.432373    11.00000    0.11473    0.14482 =
         0.09822    0.00727   -0.01512    0.00256
C19   1    0.163116    0.698389    0.420567    11.00000    0.12699    0.15004 =
         0.09517    0.02097   -0.01303    0.00108
C39   1    0.214691    0.592600    0.413192    11.00000    0.22254    0.26659 =
         0.16722    0.04961   -0.01129    0.03667
AFIX  43
H39   2    0.222267    0.590444    0.430804    11.00000   -1.20000
AFIX   0
N5    6    0.095654    0.591383    0.319872    11.00000    0.19208    0.18610 =
         0.23602    0.00203   -0.00698   -0.03227

F12   5    0.026760    0.600449    0.260076    10.50000    0.14676    0.13845 =
         0.28312    0.05855   -0.09510   -0.03826
F3    5    0.022302    0.571469    0.231225    10.50000    0.26295    0.26604 =
         0.26442    0.00049    0.00162    0.00133
C5    1    0.316225    0.677963    0.510856    11.00000    0.18008    0.31329 =
         0.20110    0.02319   -0.01218    0.00427
AFIX  23
H5A   2    0.308424    0.674421    0.529045    11.00000   -1.20000
H5B   2    0.322612    0.697011    0.510048    11.00000   -1.20000
AFIX   0

F7    5   -0.005230    0.568226    0.260606    10.50000    0.14717    0.15853 =
         0.24578    0.05731   -0.01110   -0.04536
C41   1    0.183366    0.496005    0.279420    11.00000    0.21590    0.16265 =
         0.21483    0.00930    0.00283   -0.04103
AFIX 137
H41A  2    0.180281    0.489568    0.297998    11.00000   -1.50000
H41B  2    0.201169    0.489743    0.273099    11.00000   -1.50000
H41C  2    0.169174    0.488812    0.267464    11.00000   -1.50000
AFIX   0
C21   1    0.340184    0.657395    0.504291    11.00000    0.19302    0.28236 =
         0.29376    0.06838    0.06317    0.06331
AFIX 137
H21A  2    0.349197    0.662879    0.487415    11.00000   -1.50000
H21B  2    0.332782    0.639039    0.502198    11.00000   -1.50000
H21C  2    0.353356    0.657575    0.519210    11.00000   -1.50000
AFIX   0
C43   1    0.163379    0.585314    0.425929    11.00000    0.28502    0.34470 =
         0.23570    0.06026    0.05513    0.01551
AFIX  23
H43A  2    0.146552    0.582013    0.415432    11.00000   -1.20000
H43B  2    0.167808    0.568514    0.436046    11.00000   -1.20000
AFIX   0
C11   1    0.158722    0.608279    0.445770    11.00000    0.36439    0.38939 =
         0.30220    0.03683    0.11409    0.02254
AFIX  23
H11A  2    0.159599    0.626001    0.436314    11.00000   -1.20000
H11B  2    0.172706    0.608011    0.460213    11.00000   -1.20000
AFIX   0
C45   1    0.129906    0.603791    0.458195    11.00000    0.41571    0.43226 =
         0.33227    0.05572    0.15022    0.00168
AFIX  23
H45A  2    0.121631    0.621322    0.463526    11.00000   -1.20000
H45B  2    0.117801    0.594639    0.445005    11.00000   -1.20000
AFIX   0
C23   1    0.134707    0.585646    0.483344    11.00000    0.55797    0.49505 =
         0.42597    0.11642    0.12782   -0.03728
AFIX   3
H23A  2    0.147067    0.593826    0.496614    11.00000   -1.50000
H23B  2    0.117017    0.582395    0.491874    11.00000   -1.50000
H23C  2    0.142277    0.568366    0.476994    11.00000   -1.50000
AFIX   0
C47   1    0.093012    0.561788    0.327817    11.00000    0.26723    0.19612 =
         0.39522    0.01589    0.01771   -0.03194
AFIX  23
H47A  2    0.073983    0.557101    0.332310    11.00000   -1.20000
H47B  2    0.104791    0.557354    0.343496    11.00000   -1.20000
AFIX   0
C3    1    0.102488    0.547126    0.302046    11.00000    0.33094    0.22196 =
         0.48067   -0.01684    0.05933   -0.01245
AFIX  23
H3A   2    0.096516    0.557556    0.285928    11.00000   -1.20000
H3B   2    0.122580    0.546417    0.301850    11.00000   -1.20000
AFIX   0
C49   1    0.091315    0.518453    0.300277    11.00000    0.38943    0.24584 =
         0.56236   -0.03281    0.06101    0.00923
AFIX  23
H49A  2    0.076310    0.516244    0.313476    11.00000   -1.20000
H49B  2    0.083958    0.515214    0.281848    11.00000   -1.20000
AFIX   0
C25   1    0.113482    0.497907    0.306306    11.00000    0.47391    0.30063 =
         0.71190    0.03705    0.08703    0.07204
AFIX  33
H25A  2    0.105985    0.479510    0.305092    11.00000   -1.50000
H25B  2    0.128205    0.499957    0.293072    11.00000   -1.50000
H25C  2    0.120571    0.500985    0.324647    11.00000   -1.50000
AFIX   0

N3    6    0.227665    0.714744    0.229144    10.50000    0.29602    0.30227 =
         0.29820   -0.04535    0.00908   -0.04541
C51   1    0.217669    0.697463    0.217327    10.50000    0.28767    0.29929 =
         0.29272   -0.04361    0.01885   -0.03969
F2    5    0.097990    0.421550    0.507910    10.12500    0.26295    0.26604 =
         0.26442    0.00049    0.00162    0.00133
F9    5    0.073948    0.423547    0.469111    10.12500    0.27560    0.27559 =
         0.27553   -0.00023   -0.00038   -0.00028
B2    4    0.091178    0.436623    0.486008    10.12500    0.27130    0.27125 =
         0.27127    0.00001   -0.00001    0.00008
F5    5    0.111435    0.438909    0.467802    10.12500    0.27661    0.27698 =
         0.27639    0.00004    0.00078   -0.00014
F11   5    0.081000    0.460970    0.492976    10.12500    0.26295    0.26604 =
         0.26442    0.00049    0.00162    0.00133
C13   1    0.200916    0.678478    0.198871    10.50000    0.20998    0.32292 =
         0.23116   -0.07523    0.11374   -0.04334
AFIX   3
H13A  2    0.193176    0.663698    0.209721    10.50000   -1.50000
H13B  2    0.212686    0.670868    0.184741    10.50000   -1.50000
H13C  2    0.186216    0.688868    0.190381    10.50000   -1.50000
AFIX   0
HKLF 4


REM  shelxt_a.res in Pn-3n
REM wR2 = 0.1983, GooF = S = 1.069, Restrained GooF = 1.139 for all data
REM R1 = 0.1006 for 9092 Fo > 4sig(Fo) and 0.1405 for all 19991 data
REM 739 parameters refined using 864 restraints

END

WGHT      0.2000      0.0000

REM Highest difference peak  0.628,  deepest hole -0.717,  1-sigma level  0.060
Q1    1   0.2500  0.5824  0.2500  10.25000  0.05    0.63
Q2    1   0.0242  0.6002  0.2378  11.00000  0.05    0.36
Q3    1   0.2397  0.6223  0.2710  11.00000  0.05    0.31
Q4    1   0.2500  0.6127  0.2500  10.25000  0.05    0.31
Q5    1   0.2989  0.6962  0.4989  11.00000  0.05    0.30
Q6    1   0.1994  0.6999  0.1863  11.00000  0.05    0.29
Q7    1   0.0177  0.5927  0.2786  11.00000  0.05    0.28
Q8    1   0.3029  0.6456  0.5005  11.00000  0.05    0.27
Q9    1   0.1816  0.6569  0.1821  11.00000  0.05    0.27
Q10   1   0.0155  0.5891  0.2705  11.00000  0.05    0.26
Q11   1   0.3072  0.6600  0.4877  11.00000  0.05    0.24
Q12   1   0.2500  0.4990  0.2500  10.25000  0.05    0.24
Q13   1   0.2854  0.7500  0.2500  10.50000  0.05    0.23
Q14   1   0.2460  0.7478  0.2853  11.00000  0.05    0.23
Q15   1  -0.0024  0.5594  0.2426  11.00000  0.05    0.22
Q16   1   0.2134  0.6529  0.2167  11.00000  0.05    0.20
Q17   1   0.3112  0.6600  0.4792  11.00000  0.05    0.20
Q18   1   0.1786  0.5871  0.4617  11.00000  0.05    0.20
Q19   1   0.0418  0.4167  0.4574  11.00000  0.05    0.18
Q20   1   0.1417  0.6407  0.3793  11.00000  0.05    0.18
Q21   1   0.1247  0.6449  0.2568  11.00000  0.05    0.17
Q22   1   0.2588  0.6868  0.4974  11.00000  0.05    0.17
Q23   1   0.2198  0.5242  0.2967  11.00000  0.05    0.17
Q24   1   0.1779  0.5977  0.2829  11.00000  0.05    0.17
Q25   1  -0.0374  0.5374  0.2500  10.50000  0.05    0.17
Q26   1   0.1179  0.5914  0.3579  11.00000  0.05    0.17
Q27   1   0.1227  0.7242  0.4408  11.00000  0.05    0.16
Q28   1   0.2054  0.5195  0.3441  11.00000  0.05    0.16
Q29   1   0.1718  0.6659  0.3823  11.00000  0.05    0.16
Q30   1   0.1160  0.5891  0.3631  11.00000  0.05    0.15
Q31   1   0.1426  0.5931  0.4329  11.00000  0.05    0.15
Q32   1   0.0791  0.4226  0.5008  11.00000  0.05    0.15
Q33   1   0.1777  0.7429  0.4233  11.00000  0.05    0.15
Q34   1   0.1619  0.6722  0.3819  11.00000  0.05    0.15
Q35   1   0.2500  0.6848  0.2500  10.25000  0.05    0.15
Q36   1   0.1808  0.5985  0.3754  11.00000  0.05    0.15
Q37   1   0.1989  0.4569  0.3023  11.00000  0.05    0.14
Q38   1   0.0387  0.5161  0.2935  11.00000  0.05    0.14
Q39   1  -0.0192  0.5218  0.2537  11.00000  0.05    0.14
Q40   1   0.0991  0.7215  0.2976  11.00000  0.05    0.14
Q41   1   0.1476  0.6016  0.4286  11.00000  0.05    0.14
Q42   1   0.0563  0.4979  0.2962  11.00000  0.05    0.13
Q43   1   0.0988  0.5396  0.2950  11.00000  0.05    0.13
Q44   1   0.0965  0.4999  0.2764  11.00000  0.05    0.13
Q45   1   0.1416  0.5995  0.3162  11.00000  0.05    0.13
Q46   1   0.0995  0.5790  0.5017  11.00000  0.05    0.13
Q47   1   0.1269  0.5807  0.4434  11.00000  0.05    0.13
Q48   1   0.1260  0.7567  0.3060  11.00000  0.05    0.13
Q49   1   0.2175  0.5395  0.3615  11.00000  0.05    0.12
Q50   1   0.0998  0.6059  0.4569  11.00000  0.05    0.12
Q51   1   0.0982  0.6802  0.4453  11.00000  0.05    0.12
Q52   1   0.2444  0.5437  0.3191  11.00000  0.05    0.12
Q53   1   0.1517  0.6020  0.4228  11.00000  0.05    0.12
Q54   1   0.0641  0.7001  0.3623  11.00000  0.05    0.12
Q55   1   0.1825  0.3224  0.2491  11.00000  0.05    0.12
Q56   1   0.0472  0.4456  0.5364  11.00000  0.05    0.12
Q57   1   0.0971  0.6943  0.3998  11.00000  0.05    0.12
Q58   1   0.0941  0.4220  0.4420  11.00000  0.05    0.11
Q59   1   0.1051  0.6829  0.3442  11.00000  0.05    0.11
Q60   1   0.1392  0.4263  0.4585  11.00000  0.05    0.11
Q61   1   0.1244  0.7600  0.3125  11.00000  0.05    0.11
Q62   1   0.1804  0.6022  0.3466  11.00000  0.05    0.11
Q63   1   0.2005  0.7032  0.3584  11.00000  0.05    0.11
Q64   1   0.3563  0.6560  0.5317  11.00000  0.05    0.11
Q65   1   0.2436  0.6987  0.4644  11.00000  0.05    0.11
Q66   1   0.0665  0.5072  0.2677  11.00000  0.05    0.11
Q67   1   0.0817  0.4219  0.4405  11.00000  0.05    0.11
Q68   1   0.2428  0.6830  0.1990  11.00000  0.05    0.11
Q69   1   0.1117  0.4210  0.5195  11.00000  0.05    0.11
Q70   1   0.1760  0.6581  0.2583  11.00000  0.05    0.11
Q71   1   0.1617  0.5798  0.4962  11.00000  0.05    0.11
Q72   1   0.1434  0.7046  0.3273  11.00000  0.05    0.11
Q73   1   0.0791  0.6355  0.3196  11.00000  0.05    0.11
Q74   1   0.1802  0.4786  0.2302  11.00000  0.05    0.11
Q75   1   0.1674  0.7273  0.2513  11.00000  0.05    0.10
Q76   1   0.1345  0.6981  0.2651  11.00000  0.05    0.10
Q77   1   0.0911  0.6286  0.3000  11.00000  0.05    0.10
Q78   1   0.1488  0.7010  0.3318  11.00000  0.05    0.10
Q79   1   0.2213  0.4781  0.3161  11.00000  0.05    0.10
Q80   1   0.1024  0.6614  0.4611  11.00000  0.05    0.10
Q81   1   0.1571  0.6810  0.2214  11.00000  0.05    0.10
Q82   1   0.0975  0.6304  0.3000  11.00000  0.05    0.09
Q83   1   0.1671  0.7529  0.4404  11.00000  0.05    0.09
Q84   1   0.1384  0.5586  0.5019  11.00000  0.05    0.09
Q85   1   0.0864  0.6163  0.3056  11.00000  0.05    0.09
Q86   1   0.2500  0.4220  0.2500  10.25000  0.05    0.09
;
_shelx_res_checksum                53421
_shelx_hkl_file
;
   0  -2   0   -0.01    0.02
   2   0   0   -0.01    0.03
   0   2   0   -0.02    0.02
   0   2   1   -0.07    0.04
   0  -2  -1    0.03    0.03
  -2   0   1   -0.02    0.04
   2   0  -1   -0.04    0.03
   2   0   1   -0.01    0.04
  -2   0  -1   -0.07    0.03
   2   0  -1    0.03    0.04
  -2   0   1   -0.01    0.02
   0   2  -1   -0.06    0.03
   0  -2   1    0.04    0.04
  -2   0  -1   -0.06    0.04
   2   0   1   -0.05    0.04
   1   0   2    0.00    0.03
  -1   0  -2    0.01    0.03
   0   1   2   -0.01    0.03
   0  -1  -2    0.00    0.02
   0  -1   2   -0.06    0.03
   0   1  -2    0.09    0.06
  -1   0  -2    0.02    0.05
   1   0   2   -0.07    0.04
   0   2   2  236.64   20.78
   0  -2  -2  229.23   20.16
  -2   0   2  255.63   22.37
   2   0   2  196.18   17.44
  -2   0  -2  222.46   19.61
   2   0  -2  258.50   22.61
  -2   0   2  244.84   21.47
   0  -2   2  273.59   23.87
   0   2  -2  266.56   23.27
   0   3   0   -0.06    0.06
   0  -3   0    0.18    0.08
  -3   0   0    0.05    0.06
   3   0   0   -0.11    0.08
   0   3   0    0.16    0.06
   0   3   0    0.00    0.06
   0  -3   0   -0.04    0.06
   0  -3   0    0.00    0.06
   0   3   1   41.33    3.63
   0  -3  -1   42.29    3.71
  -3   0   1   36.30    3.21
   3   0  -1   34.68    3.07
  -3   0   1   44.88    3.93
   0   3  -1   36.31    3.21
   0  -3   1   43.88    3.84
   0  -3   1   33.71    3.00
  -3   0  -1   44.58    3.90
  -3   0  -1   38.09    3.36
   3   0   1   39.24    3.45
   3   0   1   41.96    3.68
   1   0   3   40.12    3.53
  -1   0  -3   42.37    3.71
  -1   0  -3   36.58    3.23
   0   1   3   36.24    3.20
   0   1   3   38.78    3.41
   0  -1  -3   36.67    3.24
   0  -1  -3   38.57    3.40
   1   0  -3   40.71    3.57
   0  -1   3   43.71    3.83
   0  -1   3   34.71    3.08
   0   1  -3   39.38    3.47
   0   1  -3   42.03    3.69
  -1   0  -3   47.54    4.15
  -1   0  -3   35.96    3.18
   0  -1  -3   32.98    2.93
   0   1   3   41.16    3.61
   0   3   2    0.13    0.08
   0  -3  -2   -0.11    0.07
  -3   0   2    0.03    0.06
   3   0  -2   -0.05    0.07
   3   0   2   -0.03    0.10
   3   0   2    0.01    0.07
  -3   0  -2    0.04    0.09
  -3   0  -2   -0.06    0.08
   3   0  -2   -0.01    0.08
   3   0  -2   -0.04    0.07
  -3   0   2    0.04    0.08
  -3   0   2   -0.03    0.08
   0   3  -2    0.04    0.07
   0   3  -2    0.04    0.07
   0  -3   2   -0.09    0.07
   0  -3   2    0.00    0.07
  -3   0  -2    0.01    0.07
  -3   0  -2   -0.07    0.07
   3   0   2    0.07    0.07
   3   0   2    0.04    0.08
   2   0   3    0.10    0.06
   2   0   3    0.01    0.07
  -2   0  -3   -0.03    0.07
  -2   0  -3    0.00    0.07
   0   2   3   -0.10    0.08
   0   2   3   -0.10    0.09
   0  -2  -3    0.07    0.08
   0  -2  -3   -0.08    0.08
   2   0  -3    0.02    0.03
   0  -2   3    0.03    0.08
   0  -2   3   -0.01    0.08
   0   2  -3    0.10    0.10
   0   2  -3    0.13    0.08
  -2   0  -3    0.16    0.11
  -2   0  -3    0.04    0.10
   2   0   3    0.04    0.11
   2   0   3   -0.04    0.10
   0   2   3    0.01    0.04
   0   3   3    8.46    0.76
   0   3   3    8.22    0.74
   0  -3  -3    8.38    0.75
   0  -3  -3    7.00    0.64
  -3   0   3    8.16    0.73
  -3   0   3    7.99    0.72
   3   0  -3    7.86    0.70
   3   0  -3    8.08    0.73
   3   0   3    7.08    0.65
   3   0   3    8.55    0.77
  -3   0  -3    7.04    0.65
  -3   0  -3    8.91    0.80
   3   0  -3    7.29    0.66
   3   0  -3    9.09    0.81
  -3   0   3    7.66    0.69
  -3   0   3    7.55    0.69
   3   0  -3    7.44    0.66
   0  -3   3    6.93    0.65
   0  -3   3    7.24    0.67
   0   3  -3    6.96    0.65
   0   3  -3    6.74    0.63
   0   4   0 1390.70  121.66
   0   4   0 1334.76  117.03
   0  -4   0 1462.25  127.69
   0  -4   0 1377.69  120.55
  -4   0   0 1462.25  127.70
  -4   0   0 1341.27  117.61
   4   0   0 1440.14  125.83
   4   0   0 1125.44   99.69
   0   4   0 1373.79  120.29
   0   4   0 1225.74  107.97
   0  -4   0 1071.32   95.23
   0  -4   0 1355.58  118.75
   0   4   1   -0.13    0.09
   0   4   1    0.03    0.09
   0  -4  -1   -0.02    0.08
   0  -4  -1   -0.03    0.08
  -4   0   1    0.17    0.09
  -4   0   1   -0.18    0.09
   4   0  -1   -0.07    0.08
   4   0  -1    0.05    0.08
   4   0   1   -0.11    0.10
   4   0   1   -0.03    0.09
  -4   0  -1   -0.05    0.09
  -4   0  -1    0.14    0.09
   4   0  -1   -0.11    0.08
   4   0  -1    0.17    0.10
  -4   0   1    0.07    0.08
  -4   0   1   -0.10    0.09
   0   4  -1   -0.09    0.09
   0   4  -1   -0.01    0.08
   0  -4   1    0.10    0.07
   0  -4   1   -0.03    0.09
  -4   0  -1    0.10    0.08
  -4   0  -1   -0.04    0.10
   4   0   1   -0.04    0.10
   4   0   1   -0.02    0.07
   1   0   4    0.08    0.08
   1   0   4    0.02    0.08
  -1   0  -4    0.08    0.08
  -1   0  -4   -0.05    0.08
   0   1   4    0.07    0.09
   0   1   4    0.04    0.09
   0  -1  -4   -0.07    0.09
   0  -1  -4    0.10    0.08
  -1   0   4    0.10    0.07
   1   0  -4    0.14    0.07
   0  -1   4   -0.06    0.10
   0  -1   4   -0.05    0.10
   0   1  -4    0.04    0.08
   0   1  -4    0.18    0.10
  -1   0  -4   -0.14    0.12
  -1   0  -4    0.06    0.10
   1   0   4   -0.06    0.12
   1   0   4    0.01    0.08
   0  -1  -4   -0.05    0.06
   0   1   4    0.08    0.08
   0   4   2  331.61   29.19
   0   4   2  368.43   32.26
   0  -4  -2  358.93   31.47
   0  -4  -2  318.73   28.13
  -4   0   2  343.97   30.22
  -4   0   2  353.98   31.05
   4   0  -2  344.10   30.23
   4   0  -2  321.59   28.36
   4   0   2  353.46   31.02
   4   0   2  322.37   28.44
  -4   0  -2  360.49   31.60
  -4   0  -2  317.69   28.04
   4   0  -2  343.45   30.18
   4   0  -2  363.48   31.85
  -4   0   2  350.73   30.79
  -4   0   2  355.55   31.19
   0   4  -2  317.95   28.07
   0   4  -2  356.07   31.22
   0  -4   2  302.21   26.77
   0  -4   2  361.01   31.64
  -4   0  -2  302.73   26.81
  -4   0  -2  378.70   33.12
   4   0   2  388.72   33.95
   4   0   2  357.76   31.38
   2   0   4  321.72   28.38
   2   0   4  353.98   31.07
  -2   0  -4  387.29   33.84
  -2   0  -4  375.97   32.89
   0   2   4  376.75   32.96
   0   2   4  411.75   35.87
   0  -2  -4  311.83   27.55
   0  -2  -4  341.63   30.03
  -2   0   4  371.03   32.47
   2   0  -4  377.92   33.05
   0  -2   4  320.94   28.32
   0  -2   4  391.32   34.18
   0   2  -4  358.15   31.41
   0   2  -4  330.31   29.09
  -2   0  -4  361.40   31.67
  -2   0  -4  359.84   31.55
   2   0   4  397.70   34.71
   2   0   4  351.90   30.89
   0  -2  -4  364.91   31.97
   0   2   4  370.25   32.40
   0   4   3   -0.06    0.10
   0   4   3   -0.17    0.11
   0  -4  -3   -0.07    0.11
   0  -4  -3    0.00    0.10
  -4   0   3    0.13    0.10
  -4   0   3    0.22    0.10
   4   0  -3    0.05    0.08
   4   0  -3   -0.02    0.10
   4   0   3   -0.13    0.14
   4   0   3   -0.03    0.11
  -4   0  -3    0.08    0.13
  -4   0  -3   -0.14    0.12
   4   0  -3   -0.06    0.11
   4   0  -3   -0.02    0.11
  -4   0   3    0.08    0.11
  -4   0   3    0.16    0.13
   0   4  -3   -0.10    0.10
   0   4  -3    0.22    0.11
   0  -4   3   -0.04    0.11
   0  -4   3    0.11    0.10
  -4   0  -3    0.06    0.14
  -4   0  -3    0.01    0.13
   4   0   3   -0.11    0.13
   4   0   3    0.00    0.14
   3   0   4    0.04    0.08
   3   0   4   -0.07    0.10
  -3   0  -4    0.09    0.09
  -3   0  -4    0.13    0.10
   0   3   4   -0.01    0.11
   0   3   4    0.16    0.13
   0  -3  -4    0.05    0.12
   0  -3  -4   -0.05    0.13
  -3   0   4    0.03    0.05
   3   0  -4   -0.12    0.05
   0  -3   4    0.06    0.15
   0  -3   4   -0.07    0.16
   0   3  -4   -0.02    0.16
   0   3  -4    0.14    0.14
  -3   0  -4   -0.07    0.11
  -3   0  -4    0.13    0.13
   3   0   4    0.20    0.12
   3   0   4    0.06    0.15
   0  -3  -4    0.03    0.05
   0   3   4    0.01    0.05
   0   4   4 7756.18  677.15
   0   4   4 7122.63  624.14
   0  -4  -4 7704.15  672.70
   0  -4  -4 6158.63  544.13
  -4   0   4 5988.21  530.05
   4   0  -4 7991.65  696.65
   4   0   4 6872.85  603.35
  -4   0  -4 6681.61  587.28
  -4   0  -4 6042.85  534.57
   4   0  -4 6690.72  588.29
   4   0  -4 6849.43  601.32
  -4   0   4 7342.49  642.42
  -4   0   4 7259.23  635.56
   0  -4   4 7188.98  629.72
   0  -4   4 6568.43  578.05
   0   4  -4 7460.87  652.34
   0   4  -4 7217.60  632.14
   0   5   0   -0.02    0.11
   0   5   0    0.08    0.11
   0  -5   0   -0.13    0.11
   0  -5   0   -0.14    0.11
  -5   0   0   -0.21    0.13
  -5   0   0   -0.17    0.12
   5   0   0   -0.33    0.12
   5   0   0   -0.13    0.10
   0   5   0   -0.07    0.12
   0   5   0   -0.23    0.12
   0  -5   0    0.12    0.11
   0  -5   0   -0.02    0.11
   0   5   1  705.89   61.57
   0   5   1  637.33   55.84
   0  -5  -1  636.03   55.74
   0  -5  -1  640.84   56.14
  -5   0   1  606.63   53.28
  -5   0   1  566.30   49.95
   5   0  -1  629.91   55.24
   5   0  -1  599.86   52.73
   5   0   1  546.65   48.31
   5   0   1  705.50   61.53
  -5   0  -1  527.40   46.71
  -5   0  -1  607.15   53.33
   5   0  -1  584.77   51.46
   5   0  -1  593.75   52.22
  -5   0   1  602.98   52.98
  -5   0   1  615.86   54.06
   0   5  -1  678.44   59.28
   0   5  -1  662.96   57.98
   0  -5   1  528.31   46.80
   0  -5   1  569.29   50.19
  -5   0  -1  584.64   51.46
  -5   0  -1  573.06   50.49
   5   0   1  684.03   59.73
   5   0   1  650.60   56.95
   1   0   5  592.45   52.11
   1   0   5  761.18   66.20
  -1   0  -5  767.03   66.70
  -1   0  -5  574.49   50.62
   0   1   5  749.60   65.25
   0   1   5  624.32   54.77
   0  -1  -5  519.72   46.09
   0  -1  -5  624.06   54.73
  -1   0   5  650.73   56.96
  -1   0   5  569.42   50.20
   1   0  -5  615.21   54.01
   1   0  -5  639.28   56.00
   0  -1   5  610.27   53.59
   0  -1   5  582.82   51.31
   0   1  -5  658.01   57.57
   0   1  -5  691.97   60.41
  -1   0  -5  593.23   52.17
  -1   0  -5  612.87   53.80
   1   0   5  663.61   58.03
   1   0   5  615.47   54.02
   0  -1  -5  618.60   54.28
   0  -1  -5  681.04   59.49
   0   1   5  559.79   49.41
   0   1   5  571.50   50.38
   0   5   2    0.08    0.13
   0   5   2   -0.01    0.11
   0  -5  -2    0.05    0.11
   0  -5  -2    0.17    0.12
  -5   0   2    0.08    0.10
  -5   0   2    0.01    0.11
   5   0  -2   -0.04    0.11
   5   0  -2   -0.01    0.11
   5   0   2    0.11    0.13
   5   0   2   -0.07    0.13
  -5   0  -2   -0.02    0.14
  -5   0  -2   -0.02    0.12
   5   0  -2   -0.02    0.12
   5   0  -2   -0.05    0.12
  -5   0   2    0.11    0.11
  -5   0   2   -0.08    0.12
   0   5  -2    0.21    0.12
   0   5  -2    0.00    0.12
   0  -5   2   -0.07    0.12
   0  -5   2   -0.02    0.13
  -5   0  -2    0.29    0.15
  -5   0  -2    0.22    0.14
   5   0   2   -0.13    0.14
   5   0   2   -0.08    0.14
   2   0   5    0.01    0.11
   2   0   5    0.14    0.12
  -2   0  -5    0.04    0.10
  -2   0  -5   -0.02    0.11
   0   2   5   -0.12    0.13
   0   2   5    0.10    0.12
   0  -2  -5    0.06    0.09
   0  -2  -5    0.11    0.12
  -2   0   5    0.00    0.09
   2   0  -5    0.16    0.08
   0  -2   5    0.07    0.13
   0  -2   5    0.11    0.16
   0   2  -5   -0.01    0.15
   0   2  -5    0.01    0.14
  -2   0  -5   -0.07    0.16
  -2   0  -5   -0.06    0.14
   2   0   5   -0.17    0.12
   2   0   5    0.34    0.16
   0  -2  -5    0.05    0.09
   0   2   5    0.12    0.09
   0   5   3  606.50   53.09
   0   5   3  646.44   56.42
   0  -5  -3  470.42   41.80
   0  -5  -3  573.84   50.36
  -5   0   3  526.75   46.44
  -5   0   3  641.36   56.00
   5   0  -3  626.79   54.78
   5   0  -3  564.09   49.55
   5   0   3  567.73   49.85
   5   0   3  581.26   50.97
  -5   0  -3  615.73   53.86
  -5   0  -3  616.90   53.95
   5   0  -3  548.34   48.24
   5   0  -3  597.52   52.34
  -5   0   3  557.71   49.02
  -5   0   3  591.67   51.84
   0   5  -3  511.53   45.19
   0   5  -3  584.77   51.27
   0  -5   3  547.30   48.14
   0  -5   3  570.98   50.12
  -5   0  -3  617.16   53.98
  -5   0  -3  587.24   51.47
   5   0   3  635.51   55.50
   5   0   3  583.86   51.19
   3   0   5  631.86   55.20
   3   0   5  639.93   55.86
  -3   0  -5  585.03   51.28
  -3   0  -5  558.88   49.12
   0   3   5  522.85   46.12
   0   3   5  534.82   47.11
   0  -3  -5  567.34   49.81
   0  -3  -5  549.65   48.34
  -3   0   5  562.13   49.37
   3   0  -5  558.23   49.05
   0  -3   5  580.09   50.89
   0  -3   5  441.80   39.46
   0   3  -5  592.45   51.92
   0   3  -5  619.12   54.14
  -3   0  -5  522.46   46.10
  -3   0  -5  546.13   48.05
   3   0   5  548.08   48.22
   3   0   5  653.46   57.02
   0  -3  -5  576.58   50.57
   0   3   5  572.15   50.21
   0   5   4    0.13    0.15
   0   5   4   -0.14    0.14
   0  -5  -4    0.00    0.15
   0  -5  -4    0.09    0.12
  -5   0   4   -0.05    0.12
  -5   0   4    0.13    0.14
   5   0  -4    0.01    0.13
   5   0  -4   -0.18    0.13
   5   0   4    0.13    0.16
   5   0   4    0.07    0.15
  -5   0  -4   -0.04    0.18
  -5   0  -4   -0.06    0.18
   5   0  -4   -0.06    0.15
   5   0  -4    0.06    0.12
  -5   0   4   -0.25    0.15
  -5   0   4   -0.19    0.17
   0   5  -4    0.11    0.15
   0   5  -4    0.12    0.14
   0  -5   4    0.06    0.15
   0  -5   4    0.03    0.14
  -5   0  -4   -0.08    0.20
  -5   0  -4   -0.01    0.15
   5   0   4    0.20    0.18
   5   0   4    0.05    0.18
   4   0   5   -0.02    0.12
   4   0   5    0.23    0.14
  -4   0  -5    0.07    0.12
  -4   0  -5   -0.06    0.12
   0   4   5   -0.06    0.12
   0   4   5    0.06    0.17
   0  -4  -5   -0.02    0.14
   0  -4  -5   -0.11    0.15
  -4   0   5    0.14    0.07
   4   0  -5   -0.02    0.07
   0  -4   5   -0.07    0.20
   0  -4   5   -0.01    0.21
   0   4  -5    0.12    0.20
   0   4  -5    0.01    0.19
  -4   0  -5    0.19    0.16
  -4   0  -5    0.14    0.18
   4   0   5    0.09    0.20
   4   0   5   -0.11    0.14
   0  -4  -5    0.04    0.07
   0   4   5   -0.04    0.07
   0   5   5  518.68   45.71
   0   5   5  478.22   42.36
   0  -5  -5  540.15   47.49
   0  -5  -5  583.73   51.10
  -5   0   5  585.16   51.23
  -5   0   5  578.14   50.66
   5   0  -5  592.19   51.82
   5   0  -5  528.05   46.48
   5   0   5  588.02   51.49
   5   0   5  642.66   56.06
  -5   0  -5  509.32   44.94
  -5   0  -5  625.88   54.64
   5   0  -5  673.50   58.63
  -5   0   5  610.66   53.37
  -5   0   5  556.67   48.87
  -5   0   5  569.16   49.90
   5   0  -5  565.26   49.56
   0  -5   5  469.25   41.63
   0  -5   5  593.23   51.93
   0   5  -5  503.33   44.46
   0   5  -5  514.91   45.41
   0   6   0 1204.28  106.41
   0   6   0 1262.43  111.22
   0  -6   0 1446.64  126.48
   0  -6   0 1442.74  126.30
  -6   0   0 1316.55  115.71
  -6   0   0 1454.45  127.19
   6   0   0 1333.46  117.15
   6   0   0 1277.39  112.49
   0   6   0 1499.98  130.95
   0   6   0 1273.49  112.17
   0  -6   0 1451.85  126.98
   0  -6   0 1381.59  121.19
   0   6   1    0.32    0.13
   0   6   1    0.09    0.14
   0  -6  -1   -0.22    0.13
   0  -6  -1   -0.04    0.13
  -6   0   1    0.15    0.14
  -6   0   1   -0.08    0.12
   6   0  -1   -0.07    0.14
   6   0  -1   -0.07    0.13
   6   0   1   -0.07    0.15
   6   0   1    0.22    0.14
  -6   0  -1   -0.05    0.15
  -6   0  -1    0.23    0.14
   6   0  -1   -0.13    0.13
   6   0  -1    0.00    0.14
  -6   0   1   -0.14    0.14
  -6   0   1   -0.14    0.13
   0   6  -1   -0.34    0.15
   0   6  -1    0.13    0.15
   0  -6   1    0.03    0.14
   0  -6   1   -0.05    0.15
  -6   0  -1   -0.03    0.15
  -6   0  -1    0.04    0.13
   6   0   1    0.09    0.14
   6   0   1   -0.03    0.15
   1   0   6    0.07    0.12
   1   0   6   -0.01    0.12
  -1   0  -6    0.07    0.12
  -1   0  -6    0.24    0.15
   0   1   6    0.07    0.13
   0   1   6    0.19    0.14
   0  -1  -6    0.31    0.15
   0  -1  -6   -0.07    0.13
  -1   0   6    0.33    0.14
  -1   0   6    0.13    0.11
   1   0  -6    0.15    0.14
   1   0  -6   -0.12    0.12
   0  -1   6    0.08    0.13
   0  -1   6    0.05    0.16
   0   1  -6    0.05    0.14
   0   1  -6    0.14    0.17
  -1   0  -6    0.06    0.16
  -1   0  -6   -0.17    0.15
   1   0   6   -0.18    0.16
   1   0   6   -0.01    0.14
   0  -1  -6    0.08    0.11
   0  -1  -6    0.19    0.12
   0   1   6   -0.09    0.11
   0   1   6   -0.15    0.13
   0   6   2  753.24   65.84
   0   6   2  629.78   55.58
   0  -6  -2  706.67   61.97
   0  -6  -2  654.11   57.60
  -6   0   2  682.08   59.92
  -6   0   2  709.40   62.20
   6   0  -2  609.10   53.87
   6   0  -2  675.71   59.40
   6   0   2  719.55   63.05
   6   0   2  702.51   61.61
  -6   0  -2  669.33   58.87
  -6   0  -2  656.45   57.79
   6   0  -2  654.37   57.62
   6   0  -2  695.48   61.03
  -6   0   2  695.22   61.02
  -6   0   2  746.22   65.27
   0   6  -2  697.17   61.17
   0   6  -2  746.61   65.30
   0  -6   2  656.19   57.77
   0  -6   2  684.16   60.09
  -6   0  -2  811.65   70.74
  -6   0  -2  623.28   55.04
   6   0   2  756.10   66.09
   6   0   2  617.03   54.53
   2   0   6  710.57   62.29
   2   0   6  699.25   61.35
  -2   0  -6  722.54   63.29
  -2   0  -6  749.47   65.53
   0   2   6  585.55   51.93
   0   2   6  672.32   59.11
   0  -2  -6  720.98   63.15
   0  -2  -6  787.72   68.73
  -2   0   6  677.66   59.55
  -2   0   6  713.17   62.50
   2   0  -6  687.02   60.32
   2   0  -6  627.70   55.41
   0  -2   6  666.47   58.63
   0  -2   6  777.57   67.89
   0   2  -6  712.78   62.48
   0   2  -6  712.78   62.49
  -2   0  -6  676.75   59.49
  -2   0  -6  750.64   65.64
   2   0   6  690.41   60.61
   2   0   6  706.41   61.96
   0  -2  -6  650.99   57.32
   0  -2  -6  749.34   65.53
   0   2   6  684.94   60.14
   0   2   6  723.97   63.40
   0   6   3   -0.24    0.16
   0   6   3   -0.09    0.14
   0  -6  -3    0.09    0.17
   0  -6  -3   -0.03    0.13
  -6   0   3    0.07    0.13
  -6   0   3   -0.05    0.14
   6   0  -3   -0.04    0.14
   6   0  -3    0.04    0.14
   6   0   3   -0.19    0.17
   6   0   3    0.13    0.17
  -6   0  -3    0.21    0.16
  -6   0  -3    0.19    0.16
   6   0  -3    0.08    0.11
   6   0  -3   -0.24    0.18
  -6   0   3    0.03    0.14
  -6   0   3   -0.14    0.17
   0   6  -3    0.22    0.17
   0   6  -3    0.12    0.16
   0  -6   3    0.06    0.15
   0  -6   3   -0.06    0.15
  -6   0  -3   -0.05    0.21
  -6   0  -3   -0.31    0.13
   6   0   3    0.18    0.14
   6   0   3    0.28    0.19
   3   0   6    0.05    0.14
   3   0   6   -0.06    0.15
  -3   0  -6   -0.01    0.14
  -3   0  -6   -0.28    0.13
   0   3   6    0.39    0.19
   0   3   6   -0.01    0.13
   0  -3  -6   -0.07    0.14
   0  -3  -6    0.01    0.18
  -3   0   6    0.07    0.10
   3   0  -6   -0.07    0.12
   3   0  -6    0.09    0.10
   0  -3   6    0.01    0.13
   0  -3   6    0.45    0.22
   0   3  -6    0.17    0.21
   0   3  -6    0.33    0.21
  -3   0  -6    0.42    0.22
  -3   0  -6    0.11    0.18
   3   0   6    0.01    0.15
   3   0   6    0.20    0.21
   0  -3  -6    0.09    0.10
   0  -3  -6   -0.02    0.10
   0   3   6   -0.03    0.09
   0   3   6   -0.09    0.10
   0   6   4  674.15   58.84
   0   6   4  551.08   48.59
   0  -6  -4  646.44   56.53
   0  -6  -4  655.80   57.30
  -6   0   4  665.04   58.08
  -6   0   4  632.78   55.38
   6   0  -4  568.90   50.07
   6   0  -4  538.33   47.53
   6   0   4  625.36   54.77
   6   0   4  616.64   54.04
  -6   0  -4  533.12   47.11
  -6   0  -4  560.44   49.38
   6   0  -4  562.26   49.52
   6   0  -4  674.80   58.91
  -6   0   4  579.70   50.97
  -6   0   4  578.14   50.84
   0   6  -4  686.50   59.88
   0   6  -4  503.98   44.71
   0  -6   4  700.81   61.07
   0  -6   4  589.58   51.78
  -6   0  -4  724.10   63.04
  -6   0  -4  532.99   47.09
   6   0   4  471.07   42.00
   6   0   4  632.78   55.38
   4   0   6  671.02   58.58
   4   0   6  647.87   56.64
  -4   0  -6  599.86   52.64
  -4   0  -6  661.53   57.79
   0   4   6  615.47   53.95
   0   4   6  545.48   48.13
   0  -4  -6  533.38   47.13
   0  -4  -6  545.61   48.14
  -4   0   6  596.74   52.37
   4   0  -6  580.74   51.04
   0  -4   6  571.50   50.30
   0  -4   6  652.03   57.01
   0   4  -6  612.48   53.71
   0   4  -6  567.86   50.00
  -4   0  -6  586.07   51.51
  -4   0  -6  651.38   56.96
   4   0   6  560.44   49.38
   4   0   6  656.06   57.35
   0  -4  -6  628.48   55.03
   0   4   6  605.20   53.08
   0   6   5    0.04    0.19
   0   6   5    0.11    0.19
   0  -6  -5    0.06    0.18
   0  -6  -5   -0.21    0.17
  -6   0   5   -0.01    0.15
  -6   0   5   -0.08    0.16
   6   0  -5   -0.35    0.16
   6   0  -5    0.03    0.17
   6   0   5   -0.22    0.25
   6   0   5    0.00    0.23
  -6   0  -5   -0.09    0.23
  -6   0  -5    0.20    0.24
   6   0  -5    0.01    0.18
   6   0  -5    0.07    0.23
  -6   0   5   -0.13    0.21
  -6   0   5   -0.13    0.20
   0   6  -5   -0.16    0.22
   0   6  -5    0.22    0.17
   0  -6   5   -0.47    0.20
   0  -6   5    0.06    0.17
  -6   0  -5    0.37    0.19
  -6   0  -5    0.04    0.24
   6   0   5    0.14    0.26
   6   0   5   -0.03    0.22
   5   0   6    0.11    0.16
   5   0   6    0.21    0.18
  -5   0  -6   -0.30    0.16
  -5   0  -6   -0.07    0.17
   0   5   6    0.09    0.20
   0   5   6   -0.38    0.20
   0  -5  -6    0.03    0.21
   0  -5  -6   -0.08    0.24
  -5   0   6    0.05    0.09
   5   0  -6   -0.12    0.09
   0  -5   6   -0.15    0.26
   0  -5   6   -0.29    0.23
   0   5  -6    0.18    0.28
   0   5  -6    0.01    0.18
  -5   0  -6   -0.17    0.26
  -5   0  -6   -0.19    0.19
   5   0   6    0.00    0.28
   5   0   6    0.10    0.24
   0  -5  -6    0.04    0.09
   0   5   6   -0.10    0.09
   0   6   6 2158.25  191.03
   0   6   6 2339.08  206.02
   0  -6  -6 2659.11  232.63
   0  -6  -6 2591.47  227.04
  -6   0   6 2713.75  237.21
  -6   0   6 2320.87  204.38
   6   0  -6 2568.05  224.88
   6   0  -6 2597.97  227.55
   6   0   6 2646.11  231.49
   6   0   6 2622.69  229.58
  -6   0  -6 2440.56  214.37
  -6   0  -6 2236.31  197.45
   6   0  -6 2570.65  225.27
   6   0  -6 2514.71  220.57
  -6   0   6 2415.84  212.34
  -6   0   6 2643.50  231.36
  -6   0   6 2571.95  225.39
   6   0  -6 2575.85  225.65
   0  -6   6 2530.32  221.84
   0  -6   6 2503.00  219.56
   0   6  -6 2414.54  212.34
   0   6  -6 2353.39  207.29
   0   7   0    0.13    0.17
   0   7   0    0.37    0.18
   0  -7   0    0.08    0.16
   0  -7   0    0.14    0.17
  -7   0   0    0.11    0.18
  -7   0   0   -0.07    0.15
   7   0   0    0.45    0.17
   7   0   0   -0.22    0.16
   0   7   0   -0.18    0.19
   0   7   0   -0.12    0.18
   0  -7   0    0.04    0.18
   0  -7   0   -0.17    0.19
   0   7   1  167.30   14.63
   0   7   1  150.13   13.18
   0  -7  -1  142.19   12.52
   0  -7  -1  142.71   12.56
  -7   0   1  161.84   14.14
  -7   0   1  137.64   12.14
   7   0  -1  170.68   14.91
   7   0  -1  140.89   12.40
   7   0   1  164.31   14.36
   7   0   1  138.29   12.20
  -7   0  -1  156.76   13.72
  -7   0  -1  154.03   13.51
   7   0  -1  156.24   13.68
   7   0  -1  139.72   12.32
  -7   0   1  146.88   12.91
  -7   0   1  144.53   12.72
   0   7  -1  193.19   16.79
   0   7  -1  139.46   12.28
   0  -7   1  136.21   12.03
   0  -7   1  140.11   12.34
  -7   0  -1  137.51   12.13
  -7   0  -1  164.70   14.38
   7   0   1  137.38   12.12
   7   0   1  149.61   13.13
   1   0   7  147.14   12.93
   1   0   7  142.32   12.53
  -1   0  -7  128.31   11.37
  -1   0  -7  148.57   13.05
   0   1   7  140.24   12.36
   0   1   7  142.19   12.52
   0  -1  -7  142.71   12.56
   0  -1  -7  117.29   10.46
  -1   0   7  157.93   13.84
  -1   0   7  162.23   14.18
   1   0  -7  176.80   15.40
   1   0  -7  129.66   11.47
   0  -1   7  160.15   14.01
   0  -1   7  136.73   12.07
   0   1  -7  141.54   12.46
   0   1  -7  157.41   13.79
  -1   0  -7  136.99   12.09
  -1   0  -7  132.57   11.71
   1   0   7  132.57   11.72
   1   0   7  137.90   12.16
   0  -1  -7  147.66   12.97
   0  -1  -7  160.80   14.07
   0   1   7  157.67   13.80
   0   1   7  125.45   11.13
   0   7   2   -0.12    0.17
   0   7   2    0.05    0.16
   0  -7  -2   -0.41    0.18
   0  -7  -2   -0.14    0.16
  -7   0   2   -0.16    0.14
  -7   0   2    0.01    0.17
   7   0  -2   -0.18    0.16
   7   0  -2    0.42    0.16
   7   0   2   -0.11    0.21
   7   0   2   -0.10    0.18
  -7   0  -2    0.24    0.20
  -7   0  -2   -0.01    0.19
   7   0  -2    0.27    0.17
   7   0  -2   -0.13    0.17
  -7   0   2    0.01    0.17
  -7   0   2    0.14    0.18
   0   7  -2   -0.30    0.19
   0   7  -2   -0.14    0.18
   0  -7   2   -0.28    0.16
   0  -7   2    0.05    0.17
  -7   0  -2    0.45    0.23
  -7   0  -2    0.04    0.20
   7   0   2   -0.39    0.20
   7   0   2   -0.12    0.22
   2   0   7   -0.22    0.18
   2   0   7   -0.02    0.13
  -2   0  -7    0.08    0.15
  -2   0  -7   -0.16    0.18
   0   2   7    0.33    0.18
   0   2   7   -0.15    0.18
   0  -2  -7   -0.02    0.19
   0  -2  -7    0.00    0.15
  -2   0   7   -0.18    0.15
  -2   0   7    0.03    0.14
   2   0  -7   -0.10    0.15
   2   0  -7    0.04    0.13
   0  -2   7   -0.07    0.17
   0  -2   7   -0.09    0.22
   0   2  -7    0.24    0.21
   0   2  -7    0.18    0.21
  -2   0  -7   -0.17    0.22
  -2   0  -7    0.38    0.21
   2   0   7    0.08    0.20
   2   0   7   -0.11    0.21
   0  -2  -7   -0.07    0.14
   0  -2  -7   -0.21    0.13
   0   2   7   -0.06    0.12
   0   2   7   -0.01    0.13
   0   7   3   20.09    1.80
   0   7   3   21.61    1.92
   0  -7  -3   22.06    1.97
   0  -7  -3   20.59    1.84
  -7   0   3   20.44    1.82
  -7   0   3   19.79    1.77
   7   0  -3   21.39    1.90
   7   0  -3   20.40    1.82
   7   0   3   21.04    1.89
   7   0   3   21.75    1.94
  -7   0  -3   24.54    2.18
  -7   0  -3   16.37    1.50
   7   0  -3   21.89    1.95
  -7   0   3   22.32    1.99
  -7   0   3   22.42    2.00
   0   7  -3   20.96    1.88
   0   7  -3   20.19    1.80
   0  -7   3   19.40    1.74
   0  -7   3   22.65    2.01
  -7   0  -3   21.79    1.96
  -7   0  -3   22.01    1.97
   7   0   3   19.83    1.79
   7   0   3   17.77    1.62
   3   0   7   19.45    1.74
   3   0   7   20.46    1.83
  -3   0  -7   20.05    1.79
  -3   0  -7   19.27    1.73
   0   3   7   22.61    2.01
   0   3   7   19.01    1.71
   0  -3  -7   21.43    1.91
   0  -3  -7   21.53    1.92
  -3   0   7   18.86    1.68
  -3   0   7   20.06    1.78
   3   0  -7   18.73    1.67
   3   0  -7   16.77    1.51
   0  -3   7   16.52    1.52
   0  -3   7   19.45    1.77
   0   3  -7   19.18    1.74
  -3   0  -7   16.35    1.51
  -3   0  -7   17.33    1.58
   3   0   7   18.55    1.70
   3   0   7   18.62    1.69
   0  -3  -7   17.54    1.57
   0  -3  -7   19.06    1.70
   0   3   7   18.85    1.68
   0   3   7   19.84    1.76
   0   7   4   -0.10    0.20
   0   7   4   -0.15    0.19
   0  -7  -4   -0.13    0.21
   0  -7  -4   -0.07    0.19
  -7   0   4   -0.16    0.16
  -7   0   4    0.20    0.18
   7   0  -4   -0.13    0.17
   7   0  -4    0.01    0.18
   7   0   4   -0.58    0.22
   7   0   4   -0.03    0.23
  -7   0  -4   -0.20    0.26
  -7   0  -4    0.11    0.24
   7   0  -4    0.22    0.21
   7   0  -4   -0.06    0.20
  -7   0   4   -0.24    0.19
  -7   0   4    0.06    0.17
   0   7  -4    0.09    0.25
   0   7  -4    0.09    0.19
   0  -7   4    0.20    0.21
   0  -7   4   -0.09    0.20
  -7   0  -4   -0.39    0.22
  -7   0  -4   -0.38    0.25
   7   0   4    0.20    0.27
   7   0   4   -0.29    0.19
   4   0   7   -0.09    0.20
   4   0   7    0.20    0.20
  -4   0  -7   -0.09    0.18
  -4   0  -7   -0.02    0.20
   0   4   7    0.50    0.21
   0   4   7    0.12    0.23
   0  -4  -7    0.01    0.22
   0  -4  -7    0.28    0.23
  -4   0   7   -0.22    0.14
  -4   0   7    0.04    0.11
   4   0  -7    0.20    0.13
   4   0  -7    0.06    0.11
   0  -4   7    0.46    0.25
   0  -4   7    0.19    0.21
   0   4  -7    0.17    0.25
   0   4  -7   -0.01    0.23
  -4   0  -7   -0.21    0.24
  -4   0  -7    0.39    0.27
   4   0   7    0.11    0.29
   4   0   7    0.04    0.19
   0  -4  -7   -0.24    0.12
   0  -4  -7    0.30    0.12
   0   4   7    0.15    0.11
   0   4   7   -0.11    0.12
   0   7   5  195.79   17.19
   0   7   5  183.43   16.15
   0  -7  -5  245.62   21.37
   0  -7  -5  207.24   18.15
  -7   0   5  199.17   17.46
  -7   0   5  175.63   15.51
   7   0  -5  201.25   17.64
   7   0  -5  192.67   16.93
   7   0   5  189.55   16.66
   7   0   5  202.56   17.75
  -7   0  -5  162.23   14.41
  -7   0  -5  201.91   17.70
   7   0  -5  180.05   15.88
   7   0  -5  185.51   16.34
  -7   0   5  187.86   16.53
  -7   0   5  175.37   15.50
   0   7  -5  209.45   18.34
   0   7  -5  198.39   17.41
   0  -7   5  179.40   15.82
   0  -7   5  198.39   17.41
  -7   0  -5  187.60   16.51
  -7   0  -5  156.50   13.93
   7   0   5  176.02   15.55
   7   0   5  188.12   16.56
   5   0   7  190.85   16.77
   5   0   7  199.43   17.48
  -5   0  -7  164.57   14.59
  -5   0  -7  190.98   16.79
   0   5   7  219.47   19.16
   0   5   7  193.45   16.99
   0  -5  -7  184.21   16.22
   0  -5  -7  189.42   16.66
  -5   0   7  199.69   17.48
   5   0  -7  170.03   15.03
   5   0  -7  193.32   16.96
   0  -5   7  191.50   16.84
   0  -5   7  220.51   19.28
   0   5  -7  208.93   18.30
   0   5  -7  180.05   15.90
  -5   0  -7  195.14   17.15
  -5   0  -7  200.21   17.57
   5   0   7  180.05   15.89
   5   0   7  200.60   17.60
   0  -5  -7  196.31   17.20
   0  -5  -7  188.51   16.56
   0   5   7  190.59   16.74
   0   5   7  191.37   16.80
   0   7   6   -0.11    0.28
   0   7   6    0.04    0.25
   0  -7  -6   -0.06    0.28
   0  -7  -6    0.34    0.26
  -7   0   6   -0.17    0.22
  -7   0   6    0.02    0.24
   7   0  -6    0.01    0.21
   7   0  -6   -0.37    0.22
   7   0   6   -0.28    0.36
   7   0   6    0.03    0.32
  -7   0  -6   -0.16    0.33
  -7   0  -6   -0.46    0.32
   7   0  -6   -0.36    0.29
   7   0  -6    0.43    0.32
  -7   0   6   -0.15    0.29
  -7   0   6    0.04    0.25
   0   7  -6   -0.09    0.30
   0   7  -6   -0.28    0.24
   0  -7   6    0.60    0.29
   0  -7   6    0.41    0.27
  -7   0  -6    0.43    0.32
  -7   0  -6    0.23    0.32
   7   0   6    0.22    0.36
   7   0   6    0.29    0.29
   6   0   7    0.22    0.21
   6   0   7    0.29    0.26
  -6   0  -7   -0.30    0.25
  -6   0  -7   -0.30    0.26
   0   6   7   -0.46    0.28
   0   6   7   -0.40    0.22
   0  -6  -7   -0.16    0.27
   0  -6  -7   -0.07    0.31
  -6   0   7   -0.04    0.12
   6   0  -7   -0.11    0.12
   0  -6   7   -0.14    0.31
   0  -6   7   -0.26    0.37
   0   6  -7    0.14    0.34
   0   6  -7   -0.12    0.33
  -6   0  -7   -0.37    0.34
  -6   0  -7    0.24    0.36
   6   0   7    0.21    0.39
   6   0   7    0.35    0.35
   0  -6  -7   -0.05    0.12
   0   6   7   -0.20    0.13
   0   6   7   -0.01    0.12
   0   7   7  363.35   31.74
   0   7   7  348.65   30.51
   0  -7  -7  324.19   28.47
   0  -7  -7  325.75   28.59
  -7   0   7  365.17   31.88
  -7   0   7  325.23   28.55
   7   0  -7  306.63   26.99
   7   0  -7  314.57   27.66
   7   0   7  360.75   31.54
   7   0   7  337.07   29.55
  -7   0  -7  272.81   24.22
  -7   0  -7  367.51   32.10
   7   0  -7  318.86   28.03
   7   0  -7  276.19   24.49
  -7   0   7  305.20   26.89
  -7   0   7  291.28   25.73
  -7   0   7  329.40   28.88
  -7   0   7  292.32   25.79
   7   0  -7  303.12   26.69
   7   0  -7  314.05   27.60
   0  -7   7  363.35   31.75
   0  -7   7  333.95   29.30
   0   7  -7  295.83   26.13
   0   7  -7  342.54   30.01
   0   8   0   22.60    2.03
   0   8   0   27.35    2.43
   0  -8   0   22.22    2.00
   0  -8   0   23.90    2.14
  -8   0   0   22.31    2.02
  -8   0   0   23.94    2.14
   8   0   0   22.53    2.03
   8   0   0   23.94    2.14
   0   8   0   27.31    2.42
   0   8   0   28.04    2.48
   0  -8   0   30.30    2.67
   0   8   1   -0.01    0.19
   0   8   1    0.25    0.20
   0  -8  -1    0.11    0.19
   0  -8  -1    0.03    0.18
  -8   0   1    0.11    0.21
  -8   0   1    0.05    0.19
   8   0  -1   -0.28    0.22
   8   0  -1   -0.26    0.19
   8   0   1    0.00    0.22
   8   0   1    0.18    0.19
  -8   0  -1   -0.13    0.22
  -8   0  -1    0.03    0.21
   8   0  -1   -0.13    0.19
   8   0  -1   -0.45    0.20
  -8   0   1   -0.03    0.20
  -8   0   1    0.00    0.23
   0   8  -1   -0.10    0.24
   0   8  -1    0.25    0.23
   0  -8   1   -0.10    0.23
   0  -8   1   -0.16    0.23
  -8   0  -1   -0.18    0.18
  -8   0  -1    0.01    0.24
   8   0   1    0.57    0.26
   8   0   1   -0.11    0.17
   1   0   8    0.22    0.21
   1   0   8    0.38    0.21
  -1   0  -8    0.16    0.20
  -1   0  -8   -0.04    0.20
   0   1   8    0.02    0.23
   0   1   8   -0.02    0.19
   0  -1  -8   -0.37    0.22
   0  -1  -8   -0.09    0.24
  -1   0   8    0.24    0.19
  -1   0   8   -0.27    0.17
   1   0  -8   -0.01    0.21
   1   0  -8    0.14    0.16
   0  -1   8    0.10    0.20
   0  -1   8   -0.01    0.25
   0   1  -8   -0.37    0.20
   0   1  -8   -0.24    0.23
  -1   0  -8    0.11    0.24
  -1   0  -8    0.00    0.21
   1   0   8    0.14    0.24
   1   0   8    0.02    0.23
   0  -1  -8   -0.36    0.18
   0  -1  -8   -0.03    0.20
   0   1   8   -0.34    0.17
   0   1   8    0.31    0.20
   0   8   2  176.41   15.47
   0   8   2  163.53   14.37
   0  -8  -2  169.77   14.89
   0  -8  -2  176.41   15.47
  -8   0   2  150.78   13.32
  -8   0   2  171.59   15.05
   8   0  -2  143.88   12.76
   8   0  -2  142.45   12.64
   8   0   2  151.43   13.39
   8   0   2  161.19   14.18
  -8   0  -2  156.24   13.78
  -8   0  -2  142.32   12.63
   8   0  -2  157.54   13.89
   8   0  -2  179.01   15.67
  -8   0   2  175.50   15.39
  -8   0   2  177.19   15.52
   0   8  -2  144.92   12.85
   0   8  -2  174.46   15.29
   0  -8   2  164.31   14.45
   0  -8   2  171.46   15.03
  -8   0  -2  166.52   14.63
  -8   0  -2  157.28   13.87
   8   0   2  150.78   13.33
   8   0   2  164.57   14.48
   2   0   8  141.54   12.55
   2   0   8  163.40   14.37
  -2   0  -8  181.48   15.89
  -2   0  -8  177.58   15.54
   0   2   8  157.15   13.85
   0   2   8  158.71   13.98
   0  -2  -8  186.68   16.31
   0  -2  -8  166.52   14.63
  -2   0   8  156.24   13.77
  -2   0   8  161.84   14.23
   2   0  -8  166.65   14.65
   2   0  -8  178.75   15.64
   0  -2   8  170.94   15.01
   0  -2   8  172.24   15.12
   0   2  -8  161.45   14.21
   0   2  -8  166.39   14.63
  -2   0  -8  182.65   15.99
  -2   0  -8  178.10   15.61
   2   0   8  156.50   13.82
   2   0   8  180.31   15.78
   0  -2  -8  166.39   14.63
   0  -2  -8  166.13   14.59
   0   2   8  169.12   14.84
   0   2   8  158.58   13.97
   0   8   3   -0.22    0.23
   0   8   3    0.27    0.22
   0  -8  -3    0.05    0.22
   0  -8  -3   -0.21    0.20
  -8   0   3   -0.01    0.19
  -8   0   3   -0.02    0.20
   8   0  -3   -0.03    0.21
   8   0  -3    0.29    0.23
   8   0   3    0.33    0.28
   8   0   3   -0.22    0.21
  -8   0  -3   -0.23    0.27
  -8   0  -3   -0.29    0.26
   8   0  -3    0.19    0.24
   8   0  -3    0.03    0.22
  -8   0   3    0.28    0.24
  -8   0   3   -0.28    0.23
   0   8  -3   -0.11    0.27
   0   8  -3    0.12    0.22
   0  -8   3    0.18    0.26
   0  -8   3   -0.09    0.25
  -8   0  -3   -0.61    0.27
  -8   0  -3   -0.04    0.26
   8   0   3   -0.63    0.28
   8   0   3    0.31    0.21
   3   0   8   -0.04    0.20
   3   0   8   -0.11    0.23
  -3   0  -8    0.26    0.20
  -3   0  -8   -0.17    0.24
   0   3   8    0.14    0.27
   0   3   8   -0.43    0.28
   0  -3  -8   -0.23    0.26
   0  -3  -8   -0.14    0.28
  -3   0   8    0.00    0.18
  -3   0   8    0.01    0.14
   3   0  -8   -0.10    0.16
   3   0  -8   -0.38    0.16
   0  -3   8    0.29    0.25
   0  -3   8   -0.51    0.29
   0   3  -8   -0.30    0.27
   0   3  -8   -0.10    0.25
  -3   0  -8   -0.03    0.28
  -3   0  -8   -0.21    0.23
   3   0   8    0.55    0.26
   3   0   8   -0.23    0.28
   0  -3  -8    0.08    0.16
   0  -3  -8    0.08    0.17
   0   3   8   -0.06    0.15
   0   3   8    0.00    0.19
   0   8   4  184.21   16.25
   0   8   4  202.04   17.73
   0  -8  -4  179.66   15.87
   0  -8  -4  178.49   15.77
  -8   0   4  185.64   16.37
  -8   0   4  208.80   18.29
   8   0  -4  190.07   16.72
   8   0  -4  200.60   17.61
   8   0   4  193.71   17.05
   8   0   4  188.12   16.58
  -8   0  -4  173.68   15.37
  -8   0  -4  195.66   17.20
   8   0  -4  196.57   17.28
   8   0  -4  180.70   15.96
  -8   0   4  214.39   18.76
  -8   0   4  236.51   20.63
   0   8  -4  197.22   17.34
   0   8  -4  200.99   17.65
   0  -8   4  194.62   17.11
   0  -8   4  195.53   17.19
  -8   0  -4  184.08   16.25
  -8   0  -4  204.12   17.91
   8   0   4  196.70   17.29
   8   0   4  180.18   15.92
   4   0   8  211.40   18.51
   4   0   8  207.11   18.15
  -4   0  -8  203.86   17.89
  -4   0  -8  178.23   15.76
   0   4   8  184.99   16.32
   0   4   8  205.03   17.99
   0  -4  -8  172.76   15.29
   0  -4  -8  213.35   18.67
  -4   0   8  196.70   17.28
  -4   0   8  202.69   17.77
   4   0  -8  201.78   17.70
   4   0  -8  199.56   17.51
   0  -4   8  207.63   18.20
   0  -4   8  198.52   17.45
   0   4  -8  197.74   17.38
   0   4  -8  206.33   18.10
  -4   0  -8  173.68   15.39
  -4   0  -8  217.91   19.07
   4   0   8  177.32   15.70
   4   0   8  223.24   19.52
   0  -4  -8  188.12   16.56
   0  -4  -8  195.27   17.15
   0   4   8  192.41   16.91
   0   4   8  200.60   17.61
   0   8   5   -0.09    0.29
   0   8   5    0.23    0.27
   0  -8  -5   -0.01    0.27
   0  -8  -5   -0.07    0.26
  -8   0   5    0.41    0.25
  -8   0   5    0.41    0.26
   8   0  -5    0.00    0.23
   8   0  -5   -0.02    0.26
   8   0   5   -0.29    0.35
   8   0   5   -0.45    0.27
  -8   0  -5    0.16    0.32
  -8   0  -5   -0.18    0.32
   8   0  -5    0.06    0.27
   8   0  -5   -0.24    0.28
  -8   0   5    0.16    0.30
  -8   0   5    0.31    0.32
   0   8  -5   -0.18    0.32
   0   8  -5   -0.12    0.29
   0  -8   5   -0.13    0.30
   0  -8   5   -0.10    0.26
  -8   0  -5   -0.41    0.34
  -8   0  -5   -0.16    0.34
   8   0   5   -0.64    0.37
   8   0   5   -0.31    0.25
   5   0   8   -0.13    0.24
   5   0   8   -0.26    0.27
  -5   0  -8   -0.20    0.24
  -5   0  -8   -0.35    0.28
   0   5   8   -0.05    0.26
   0   5   8   -0.46    0.29
   0  -5  -8   -0.39    0.31
   0  -5  -8    0.16    0.32
  -5   0   8   -0.08    0.15
  -5   0   8    0.22    0.16
   5   0  -8   -0.05    0.16
   5   0  -8    0.13    0.14
   0  -5   8    0.34    0.33
   0  -5   8   -0.29    0.34
   0   5  -8   -0.18    0.33
   0   5  -8    0.31    0.26
  -5   0  -8    0.33    0.38
  -5   0  -8    0.01    0.37
   5   0   8   -0.04    0.40
   5   0   8    0.01    0.34
   0  -5  -8    0.03    0.15
   0  -5  -8   -0.01    0.14
   0   5   8   -0.14    0.14
   0   5   8   -0.08    0.16
   0   8   6 1349.07  118.38
   0   8   6 1371.19  120.16
   0  -8  -6 1418.02  124.17
   0  -8  -6 1371.19  120.20
  -8   0   6 1380.29  120.90
  -8   0   6 1194.91  105.61
   8   0  -6 1405.01  123.06
   8   0  -6 1497.38  130.74
   8   0   6 1269.71  111.84
   8   0   6 1440.14  125.94
  -8   0  -6 1161.61  102.87
  -8   0  -6 1249.16  110.09
   8   0  -6 1332.16  117.02
   8   0  -6 1161.48  102.85
  -8   0   6 1384.20  121.34
  -8   0   6 1249.68  110.16
   0   8  -6 1206.88  106.60
   0   8  -6 1393.30  122.12
   0  -8   6 1304.84  114.73
   0  -8   6 1371.19  120.24
  -8   0  -6 1446.64  126.60
  -8   0  -6 1306.14  114.87
   8   0   6 1650.89  143.67
   8   0   6 1312.65  115.40
   6   0   8 1269.71  111.80
   6   0   8 1307.44  114.94
  -6   0  -8 1462.25  127.84
  -6   0  -8 1184.76  104.73
   0   6   8 1249.16  110.12
   0   6   8 1502.58  131.25
   0  -6  -8 1293.78  113.81
   0  -6  -8 1497.38  130.80
  -6   0   8 1380.29  120.99
  -6   0   8 1442.74  126.19
   6   0  -8 1399.81  122.57
   6   0  -8 1346.47  118.24
   0  -6   8 1255.40  110.61
   0  -6   8 1328.26  116.67
   0   6  -8 1238.88  109.22
   0   6  -8 1420.62  124.39
  -6   0  -8 1376.39  120.68
  -6   0  -8 1458.35  127.52
   6   0   8 1339.96  117.58
   6   0   8 1350.37  118.54
   0  -6  -8 1393.30  122.16
   0  -6  -8 1414.12  123.81
   0   6   8 1444.04  126.31
   0   6   8 1432.33  125.33
   0   8   7    0.02    0.35
   0   8   7    0.27    0.32
   0  -8  -7   -0.40    0.33
   0  -8  -7    0.09    0.32
  -8   0   7   -0.15    0.26
  -8   0   7    0.03    0.29
   8   0  -7    0.08    0.25
   8   0  -7    0.40    0.28
   8   0   7   -0.06    0.42
   8   0   7    0.27    0.39
  -8   0  -7    0.52    0.41
  -8   0  -7   -0.54    0.39
   8   0  -7    0.11    0.35
   8   0  -7    0.00    0.32
  -8   0   7   -0.12    0.36
  -8   0   7   -0.40    0.33
   0   8  -7    0.09    0.36
   0   8  -7   -0.09    0.31
   0  -8   7    0.09    0.35
   0  -8   7    0.01    0.33
  -8   0  -7    0.15    0.39
  -8   0  -7   -0.08    0.38
   8   0   7   -0.47    0.44
   8   0   7   -0.30    0.36
   7   0   8    0.00    0.27
   7   0   8    0.21    0.28
  -7   0  -8    0.14    0.29
  -7   0  -8    0.41    0.30
   0   7   8    0.25    0.27
   0   7   8    0.00    0.27
   0  -7  -8   -0.18    0.33
   0  -7  -8    0.06    0.37
  -7   0   8   -0.03    0.15
  -7   0   8   -0.46    0.16
   7   0  -8    0.23    0.17
   7   0  -8   -0.23    0.15
   0  -7   8    0.38    0.37
   0  -7   8    0.16    0.46
   0   7  -8    0.24    0.38
   0   7  -8    0.43    0.44
  -7   0  -8   -0.77    0.37
  -7   0  -8   -0.26    0.46
   7   0   8    0.31    0.32
   7   0   8    0.12    0.41
   0  -7  -8   -0.02    0.13
   0  -7  -8    0.09    0.16
   0   7   8    0.09    0.16
   0   7   8    0.07    0.15
   0   8   8   20.70    1.90
   0   8   8   23.21    2.10
   0  -8  -8   24.55    2.22
   0  -8  -8   23.52    2.12
  -8   0   8   20.26    1.85
   8   0  -8   24.28    2.17
   8   0  -8   22.74    2.06
   8   0   8   22.34    2.05
   8   0   8   18.62    1.75
  -8   0  -8   17.30    1.66
  -8   0  -8   24.30    2.19
   8   0  -8   21.75    2.00
   8   0  -8   22.30    2.04
  -8   0   8   22.84    2.07
  -8   0   8   19.45    1.81
   8   0  -8   18.71    1.68
   0  -8   8   25.98    2.37
   0  -8   8   21.41    2.00
   0   8  -8   20.70    1.95
   0   8  -8   21.56    1.99
   0   9   0    0.12    0.22
   0   9   0   -0.56    0.28
   0  -9   0   -0.12    0.25
   0  -9   0    0.07    0.27
  -9   0   0    0.12    0.26
  -9   0   0   -0.25    0.24
   9   0   0    0.14    0.25
   9   0   0    0.02    0.25
   0   9   0   -0.15    0.30
   0   9   0    0.22    0.25
   0  -9   0    0.14    0.26
   0  -9   0   -0.06    0.31
   0   9   1  317.30   27.88
   0   9   1  344.10   30.11
   0  -9  -1  304.81   26.84
   0  -9  -1  350.21   30.64
  -9   0   1  321.46   28.23
  -9   0   1  324.45   28.48
   9   0  -1  289.98   25.62
   9   0  -1  300.52   26.49
   9   0   1  303.90   26.77
   9   0   1  316.26   27.79
  -9   0  -1  310.27   27.30
  -9   0  -1  355.55   31.07
   9   0  -1  287.64   25.42
   9   0  -1  326.01   28.61
  -9   0   1  302.47   26.65
  -9   0   1  318.60   27.99
   0   9  -1  315.48   27.73
   0   9  -1  352.81   30.84
   0  -9   1  350.73   30.67
   0  -9   1  333.17   29.20
  -9   0  -1  369.08   32.20
  -9   0  -1  286.99   25.36
   9   0   1  306.76   27.01
   9   0   1  294.79   26.01
   1   0   9  289.46   25.57
   1   0   9  358.54   31.31
  -1   0  -9  337.59   29.57
  -1   0  -9  297.65   26.25
   0   1   9  393.40   34.25
   0   1   9  335.25   29.38
   0  -1  -9  283.86   25.10
   0  -1  -9  326.93   28.68
  -1   0   9  314.05   27.60
  -1   0   9  353.33   30.88
   1   0  -9  336.42   29.48
   1   0  -9  355.81   31.08
   0  -1   9  320.42   28.13
   0  -1   9  297.91   26.29
   0   1  -9  317.69   27.92
   0   1  -9  330.05   28.94
  -1   0  -9  326.80   28.68
  -1   0  -9  315.61   27.74
   1   0   9  246.79   22.06
   1   0   9  331.74   29.08
   0  -1  -9  316.26   27.79
   0  -1  -9  326.80   28.67
   0   1   9  332.26   29.12
   0   1   9  282.04   24.95
   0   9   2    0.19    0.29
   0   9   2   -0.26    0.24
   0  -9  -2   -0.09    0.25
   0  -9  -2    0.28    0.28
  -9   0   2   -0.44    0.24
  -9   0   2    0.24    0.25
   9   0  -2    0.03    0.24
   9   0  -2   -0.59    0.23
   9   0   2   -0.09    0.31
   9   0   2   -0.34    0.29
  -9   0  -2    0.25    0.29
  -9   0  -2    0.08    0.25
   9   0  -2    0.16    0.24
   9   0  -2   -0.71    0.30
  -9   0   2   -0.04    0.25
  -9   0   2   -0.29    0.28
   0   9  -2   -1.02    0.32
   0   9  -2    0.21    0.29
   0  -9   2    0.04    0.28
   0  -9   2    0.64    0.29
  -9   0  -2   -0.26    0.23
  -9   0  -2   -0.39    0.33
   9   0   2    0.39    0.33
   9   0   2    0.06    0.23
   2   0   9   -0.48    0.25
   2   0   9    0.03    0.20
  -2   0  -9   -0.11    0.23
  -2   0  -9   -0.22    0.27
   0   2   9    0.18    0.30
   0   2   9    0.45    0.30
   0  -2  -9   -0.51    0.27
   0  -2  -9   -0.07    0.30
  -2   0   9   -0.30    0.24
  -2   0   9    0.20    0.20
   2   0  -9   -0.04    0.24
   2   0  -9    0.03    0.20
   0  -2   9   -0.33    0.28
   0  -2   9   -0.05    0.32
   0   2  -9   -0.14    0.25
   0   2  -9    0.29    0.27
  -2   0  -9   -0.24    0.33
  -2   0  -9    0.09    0.28
   2   0   9    0.27    0.33
   2   0   9    0.08    0.20
   0  -2  -9    0.47    0.23
   0  -2  -9   -0.05    0.21
   0   2   9   -0.29    0.21
   0   2   9   -0.11    0.22
   0   9   3  283.21   25.01
   0   9   3  298.17   26.24
   0  -9  -3  258.37   22.97
   0  -9  -3  280.61   24.79
  -9   0   3  329.66   28.87
  -9   0   3  315.74   27.71
   9   0  -3  330.44   28.93
   9   0  -3  316.00   27.74
   9   0   3  279.57   24.72
   9   0   3  327.06   28.65
  -9   0  -3  289.07   25.50
  -9   0  -3  343.32   30.01
   9   0  -3  330.96   28.99
   9   0  -3  285.82   25.23
  -9   0   3  339.67   29.71
  -9   0   3  320.55   28.12
   0   9  -3  346.83   30.31
   0   9  -3  329.40   28.84
   0  -9   3  314.96   27.64
   0  -9   3  332.26   29.08
  -9   0  -3  292.84   25.81
  -9   0  -3  310.79   27.29
   9   0   3  303.77   26.72
   9   0   3  332.26   29.08
   3   0   9  300.52   26.45
   3   0   9  301.30   26.51
  -3   0  -9  365.30   31.85
  -3   0  -9  357.50   31.20
   0   3   9  298.30   26.26
   0   3   9  296.87   26.14
   0  -3  -9  289.59   25.54
   0  -3  -9  317.82   27.89
  -3   0   9  288.94   25.47
  -3   0   9  322.63   28.27
   3   0  -9  294.53   25.94
   3   0  -9  309.62   27.19
   0  -3   9  323.54   28.37
   0  -3   9  338.50   29.62
   0   3  -9  302.34   26.60
   0   3  -9  300.78   26.47
  -3   0  -9  259.67   23.08
  -3   0  -9  295.83   26.05
   3   0   9  309.62   27.22
   3   0   9  280.74   24.82
   0  -3  -9  317.56   27.84
   0  -3  -9  321.07   28.14
   0   3   9  314.96   27.64
   0   3   9  337.72   29.54
   0   9   4   -0.43    0.29
   0   9   4    0.27    0.27
   0  -9  -4    0.12    0.31
   0  -9  -4   -0.19    0.27
  -9   0   4   -0.01    0.27
  -9   0   4    0.29    0.28
   9   0  -4   -0.27    0.27
   9   0  -4   -0.48    0.29
   9   0   4    0.11    0.35
   9   0   4    0.24    0.32
  -9   0  -4   -0.38    0.35
  -9   0  -4    0.24    0.35
   9   0  -4    0.01    0.27
   9   0  -4    0.08    0.31
  -9   0   4    0.20    0.26
  -9   0   4   -0.27    0.30
   0   9  -4   -0.34    0.36
   0   9  -4   -0.39    0.32
   0  -9   4   -0.27    0.29
   0  -9   4   -0.18    0.34
  -9   0  -4    0.45    0.29
  -9   0  -4   -0.19    0.28
   9   0   4   -0.33    0.27
   9   0   4    0.19    0.33
   4   0   9    0.03    0.29
   4   0   9    0.09    0.31
  -4   0  -9   -0.28    0.29
  -4   0  -9    0.06    0.28
   0   4   9    0.54    0.35
   0   4   9   -0.19    0.36
   0  -4  -9    0.09    0.32
   0  -4  -9    0.22    0.37
  -4   0   9    0.06    0.20
  -4   0   9    0.26    0.20
   4   0  -9    0.28    0.22
   4   0  -9    0.07    0.20
   0  -4   9    0.45    0.36
   0  -4   9   -0.29    0.39
   0   4  -9    0.24    0.34
   0   4  -9   -0.46    0.38
  -4   0  -9    0.61    0.39
  -4   0  -9   -0.74    0.38
   4   0   9    0.02    0.40
   4   0   9   -0.17    0.32
   0  -4  -9   -0.40    0.19
   0  -4  -9   -0.23    0.20
   0   4   9    0.31    0.19
   0   4   9    0.05    0.22
   0   9   5   40.49    3.61
   0   9   5   41.97    3.73
   0  -9  -5   40.47    3.61
   0  -9  -5   43.57    3.86
  -9   0   5   41.28    3.67
  -9   0   5   40.17    3.58
   9   0  -5   36.21    3.25
   9   0  -5   42.22    3.75
   9   0   5   49.25    4.36
   9   0   5   47.29    4.18
  -9   0  -5   43.95    3.91
  -9   0  -5   37.84    3.40
   9   0  -5   39.25    3.51
   9   0  -5   39.74    3.56
  -9   0   5   40.11    3.58
  -9   0   5   41.11    3.67
   0   9  -5   36.80    3.31
   0   9  -5   38.96    3.48
   0  -9   5   38.47    3.45
   0  -9   5   43.13    3.83
  -9   0  -5   43.93    3.92
  -9   0  -5   50.70    4.47
   9   0   5   48.45    4.28
   9   0   5   37.75    3.40
   5   0   9   42.24    3.74
   5   0   9   40.95    3.64
  -5   0  -9   40.67    3.61
  -5   0  -9   41.58    3.70
   0   5   9   42.94    3.82
   0   5   9   39.00    3.49
   0  -5  -9   46.34    4.09
   0  -5  -9   39.28    3.51
  -5   0   9   44.19    3.89
  -5   0   9   41.90    3.70
   5   0  -9   43.22    3.81
   5   0  -9   46.51    4.08
   0  -5   9   43.95    3.92
   0  -5   9   41.50    3.72
   0   5  -9   39.52    3.57
   0   5  -9   37.15    3.36
  -5   0  -9   39.73    3.57
  -5   0  -9   42.55    3.80
   5   0   9   33.15    3.04
   5   0   9   42.75    3.82
   0  -5  -9   40.47    3.58
   0  -5  -9   40.06    3.54
   0   5   9   43.89    3.86
   0   5   9   44.05    3.88
   0   9   6    0.36    0.34
   0   9   6   -0.39    0.31
   0  -9  -6    0.00    0.32
   0  -9  -6    0.18    0.30
  -9   0   6    0.28    0.29
  -9   0   6    0.39    0.30
   9   0  -6    0.21    0.25
   9   0  -6   -0.14    0.29
   9   0   6   -0.57    0.40
   9   0   6    0.06    0.28
  -9   0  -6    0.11    0.40
  -9   0  -6    0.09    0.38
   9   0  -6   -0.54    0.34
   9   0  -6    0.07    0.27
  -9   0   6    0.04    0.34
  -9   0   6   -0.23    0.36
   0   9  -6   -0.58    0.35
   0   9  -6   -0.44    0.33
   0  -9   6    0.11    0.35
   0  -9   6    0.04    0.35
  -9   0  -6    0.47    0.40
  -9   0  -6    0.06    0.30
   9   0   6    0.50    0.39
   9   0   6    0.13    0.39
   6   0   9    0.04    0.29
   6   0   9    0.52    0.28
  -6   0  -9    0.16    0.29
  -6   0  -9    0.00    0.28
   0   6   9    0.00    0.34
   0   6   9   -0.04    0.41
   0  -6  -9    0.46    0.39
   0  -6  -9   -0.14    0.35
  -6   0   9    0.03    0.18
  -6   0   9    0.18    0.16
   6   0  -9   -0.09    0.19
   6   0  -9   -0.04    0.17
   0  -6   9    0.05    0.38
   0  -6   9    1.01    0.41
   0   6  -9   -0.03    0.42
   0   6  -9    0.08    0.30
  -6   0  -9   -0.32    0.44
   6   0   9   -0.39    0.46
   6   0   9    0.27    0.37
   0  -6  -9   -0.20    0.16
   0  -6  -9   -0.24    0.18
   0   6   9   -0.04    0.15
   0   6   9    0.04    0.18
   0   9   7  252.64   22.55
   0   9   7  308.32   27.14
   0  -9  -7  335.25   29.39
   0  -9  -7  301.30   26.56
  -9   0   7  274.76   24.36
  -9   0   7  313.79   27.59
   9   0  -7  345.40   30.22
   9   0  -7  316.52   27.82
   9   0   7  337.07   29.56
   9   0   7  336.42   29.48
  -9   0  -7  314.18   27.63
  -9   0  -7  350.34   30.65
   9   0  -7  324.58   28.51
   9   0  -7  300.65   26.52
  -9   0   7  256.02   22.82
  -9   0   7  304.03   26.78
   0   9  -7  292.45   25.84
   0   9  -7  371.94   32.45
   0  -9   7  319.12   28.05
   0  -9   7  277.36   24.59
  -9   0  -7  331.87   29.11
  -9   0  -7  364.65   31.86
   9   0   7  309.75   27.28
   9   0   7  301.56   26.58
   7   0   9  395.22   34.40
   7   0   9  374.41   32.65
  -7   0  -9  354.90   31.02
  -7   0  -9  350.86   30.69
   0   7   9  336.03   29.46
   0   7   9  341.11   29.88
   0  -7  -9  328.10   28.80
   0  -7  -9  309.10   27.21
  -7   0   9  315.74   27.74
  -7   0   9  324.19   28.44
   7   0  -9  326.67   28.64
   7   0  -9  308.06   27.10
   0  -7   9  329.53   28.94
   0  -7   9  347.61   30.45
   0   7  -9  342.15   29.99
   0   7  -9  299.22   26.40
  -7   0  -9  348.39   30.51
  -7   0  -9  290.76   25.71
   7   0   9  340.72   29.86
   7   0   9  320.68   28.20
   0  -7  -9  318.47   27.96
   0  -7  -9  320.29   28.12
   0   7   9  316.00   27.76
   0   7   9  314.44   27.63
   0   9   8   -0.35    0.36
   0   9   8   -0.22    0.34
   0  -9  -8   -0.11    0.37
   0  -9  -8   -0.07    0.28
  -9   0   8   -0.32    0.29
  -9   0   8    0.11    0.31
   9   0  -8   -0.04    0.27
   9   0  -8    0.28    0.33
   9   0   8    0.40    0.33
   9   0   8   -0.39    0.41
  -9   0  -8    0.04    0.41
  -9   0  -8    0.05    0.39
   9   0  -8   -0.07    0.35
   9   0  -8    0.09    0.29
  -9   0   8   -0.87    0.37
  -9   0   8    0.39    0.37
   0   9  -8   -0.26    0.36
   0   9  -8   -0.43    0.33
   0  -9   8   -0.29    0.38
   0  -9   8    0.18    0.35
  -9   0  -8    0.37    0.34
  -9   0  -8   -0.52    0.38
   9   0   8    0.29    0.32
   9   0   8   -0.10    0.39
   8   0   9    0.04    0.29
   8   0   9   -0.44    0.31
  -8   0  -9   -0.19    0.31
  -8   0  -9    0.04    0.29
   0   8   9   -0.19    0.32
   0   8   9    0.08    0.38
   0  -8  -9   -0.21    0.39
   0  -8  -9   -0.20    0.30
  -8   0   9   -0.15    0.15
  -8   0   9    0.08    0.17
   8   0  -9    0.14    0.18
   8   0  -9    0.10    0.16
   0  -8   9    0.72    0.48
   0  -8   9   -0.50    0.34
   0   8  -9    0.50    0.50
   0   8  -9    0.21    0.39
  -8   0  -9   -0.81    0.48
  -8   0  -9    0.04    0.42
   8   0   9   -0.02    0.51
   8   0   9   -0.72    0.36
   0  -8  -9   -0.08    0.16
   0  -8  -9    0.05    0.16
   0   8   9    0.19    0.16
   0   8   9    0.05    0.16
   0   9   9 2997.36  262.00
   0   9   9 2730.67  239.65
   0  -9  -9 2914.10  255.00
   0  -9  -9 2549.84  224.72
  -9   0   9 2802.22  245.60
  -9   0   9 2890.68  252.97
   9   0  -9 2865.96  250.81
   9   0  -9 2772.30  243.07
   9   0   9 2590.17  228.01
   9   0   9 2319.57  205.59
  -9   0  -9 2794.41  244.97
  -9   0  -9 2836.04  248.40
   9   0  -9 2480.89  218.79
   9   0  -9 2635.70  231.80
  -9   0   9 2738.47  240.28
  -9   0   9 2802.22  245.60
  -9   0   9 2804.82  245.86
  -9   0   9 2907.59  254.37
   9   0  -9 2768.39  242.69
   9   0  -9 2849.05  249.41
   0  -9   9 2516.01  221.82
   0  -9   9 2782.70  243.96
   0   9  -9 2938.82  257.03
   0   9  -9 2516.01  221.95
   0  10   0   40.12    3.57
   0  10   0   39.42    3.52
   0 -10   0   45.61    4.02
   0 -10   0   38.74    3.46
 -10   0   0   42.80    3.80
 -10   0   0   36.65    3.28
  10   0   0   39.95    3.56
  10   0   0   45.49    4.02
   0  10   0   33.26    3.00
   0  10   0   40.56    3.61
   0 -10   0   35.93    3.23
   0 -10   0   35.93    3.22
   0  10   1    0.20    0.30
   0  10   1    0.05    0.36
   0 -10  -1    0.10    0.30
   0 -10  -1    0.26    0.33
 -10   0   1    0.15    0.32
 -10   0   1    0.51    0.29
  10   0  -1   -0.30    0.32
  10   0  -1    0.12    0.29
  10   0   1   -0.28    0.34
  10   0   1   -0.18    0.29
 -10   0  -1    0.87    0.35
 -10   0  -1   -0.08    0.27
  10   0  -1   -0.65    0.29
  10   0  -1   -0.01    0.34
 -10   0   1   -0.08    0.28
 -10   0   1   -0.26    0.31
   0  10  -1   -0.12    0.35
   0  10  -1    0.07    0.33
   0 -10   1   -0.44    0.34
   0 -10   1   -0.61    0.40
 -10   0  -1    0.17    0.34
 -10   0  -1   -0.12    0.39
  10   0   1    0.23    0.38
  10   0   1    0.15    0.34
   1   0  10    0.17    0.34
   1   0  10   -0.11    0.31
  -1   0 -10   -0.26    0.32
  -1   0 -10    0.32    0.36
   0   1  10   -0.21    0.36
   0   1  10   -0.22    0.38
   0  -1 -10    0.20    0.37
   0  -1 -10    0.07    0.38
  -1   0  10    0.21    0.31
  -1   0  10    0.45    0.29
   1   0 -10   -0.25    0.33
   1   0 -10    0.25    0.28
   0  -1  10    0.19    0.32
   0  -1  10   -0.25    0.33
   0   1 -10    0.14    0.34
   0   1 -10    0.58    0.32
  -1   0 -10   -0.06    0.35
  -1   0 -10    0.73    0.33
   1   0  10    0.03    0.31
   1   0  10    0.17    0.31
   0  -1 -10    0.27    0.28
   0  -1 -10   -0.08    0.27
   0   1  10    0.06    0.28
   0   1  10    0.51    0.30
   0  10   2  558.36   48.88
   0  10   2  561.61   49.15
   0 -10  -2  589.06   51.45
   0 -10  -2  447.65   39.68
 -10   0   2  534.29   46.86
 -10   0   2  526.10   46.19
  10   0  -2  592.84   51.76
  10   0  -2  499.69   44.00
  10   0   2  566.69   49.58
  10   0   2  490.45   43.23
 -10   0  -2  524.80   46.08
 -10   0  -2  563.57   49.31
  10   0  -2  524.41   46.05
  10   0  -2  501.25   44.13
 -10   0   2  518.81   45.58
 -10   0   2  556.15   48.69
   0  10  -2  443.88   39.38
   0  10  -2  470.94   41.60
   0 -10   2  457.93   40.54
   0 -10   2  485.64   42.83
 -10   0  -2  553.55   48.49
 -10   0  -2  543.79   47.66
  10   0   2  418.90   37.33
  10   0   2  550.82   48.25
   2   0  10  505.93   44.51
  -2   0 -10  500.21   44.03
  -2   0 -10  523.24   45.95
   0   2  10  495.14   43.61
   0   2  10  556.41   48.72
   0  -2 -10  548.74   48.08
   0  -2 -10  549.26   48.12
  -2   0  10  541.32   47.45
  -2   0  10  591.02   51.61
   2   0 -10  622.24   54.22
   2   0 -10  643.18   55.97
   0  -2  10  536.12   47.03
   0  -2  10  551.47   48.32
   0   2 -10  516.60   45.42
   0   2 -10  502.55   44.25
  -2   0 -10  535.99   47.03
  -2   0 -10  482.26   42.55
   2   0  10  548.21   48.04
   2   0  10  442.84   39.30
   0  -2 -10  556.02   48.68
   0  -2 -10  531.43   46.64
   0   2  10  558.62   48.90
   0   2  10  573.58   50.15
   0  10   3   -0.03    0.33
   0  10   3    0.23    0.33
   0 -10  -3    0.35    0.32
   0 -10  -3    0.10    0.29
 -10   0   3    0.04    0.28
 -10   0   3    0.34    0.30
  10   0  -3   -0.15    0.23
  10   0  -3    0.49    0.29
  10   0   3   -0.56    0.40
  10   0   3    0.19    0.32
 -10   0  -3   -0.07    0.34
 -10   0  -3   -0.21    0.34
  10   0  -3    0.28    0.32
  10   0  -3    0.17    0.36
 -10   0   3    0.38    0.31
 -10   0   3   -0.04    0.36
   0  10  -3   -0.34    0.34
   0  10  -3    0.30    0.37
   0 -10   3   -0.01    0.37
   0 -10   3    0.08    0.27
 -10   0  -3   -0.14    0.41
 -10   0  -3    0.74    0.34
  10   0   3    0.07    0.29
  10   0   3    0.63    0.42
   3   0  10   -0.54    0.34
   3   0  10    0.61    0.32
  -3   0 -10    0.16    0.33
  -3   0 -10    0.00    0.37
   0   3  10    0.77    0.35
   0   3  10   -0.32    0.39
   0  -3 -10   -0.42    0.37
   0  -3 -10    0.52    0.36
  -3   0  10   -0.14    0.24
  -3   0  10    0.00    0.24
   3   0 -10   -0.16    0.27
   3   0 -10    0.53    0.26
   0  -3  10   -0.24    0.36
   0  -3  10   -0.06    0.41
   0   3 -10    0.11    0.36
   0   3 -10   -0.33    0.38
  -3   0 -10    0.09    0.40
  -3   0 -10   -0.24    0.38
   3   0  10   -0.01    0.41
   3   0  10    0.03    0.27
   0  -3 -10    0.33    0.23
   0  -3 -10   -0.14    0.24
   0   3  10   -0.32    0.22
   0   3  10    0.36    0.25
   0  10   4  856.54   75.36
   0  10   4  928.35   81.35
   0 -10  -4  933.29   81.75
   0 -10  -4  965.82   84.45
 -10   0   4  906.75   79.51
 -10   0   4  913.91   80.12
  10   0  -4  890.75   78.21
  10   0  -4  819.72   72.30
  10   0   4  907.40   79.60
  10   0   4  884.12   77.64
 -10   0  -4  879.56   77.26
 -10   0  -4  824.66   72.73
  10   0  -4  821.41   72.43
  10   0  -4  849.77   74.80
 -10   0   4  888.02   77.97
 -10   0   4  930.04   81.45
   0  10  -4  956.19   83.64
   0  10  -4 1076.13   93.68
   0 -10   4  895.83   78.64
   0 -10   4  789.54   69.81
 -10   0  -4  883.21   77.55
 -10   0  -4  909.62   79.78
  10   0   4  844.44   74.37
  10   0   4 1089.79   94.85
   4   0  10  903.24   79.22
   4   0  10  875.79   76.94
  -4   0 -10  970.89   84.86
  -4   0 -10  981.95   85.80
   0   4  10  949.03   83.03
   0   4  10  844.05   74.32
   0  -4 -10  806.97   71.24
   0  -4 -10  676.36   60.50
  -4   0  10  875.27   76.89
  -4   0  10  951.38   83.23
   4   0 -10  899.47   78.93
   4   0 -10  885.94   77.79
   0  -4  10  821.67   72.49
   0  -4  10  899.60   78.93
   0   4 -10  881.64   77.43
   0   4 -10  812.44   71.72
  -4   0 -10  922.88   80.88
  -4   0 -10  848.08   74.66
   4   0  10 1036.07   90.35
   4   0  10  919.76   80.63
   0  -4 -10  953.72   83.44
   0  -4 -10  913.91   80.10
   0   4  10  887.50   77.93
   0   4  10  956.58   83.69
   0  10   5   -0.15    0.33
   0  10   5   -0.11    0.31
   0 -10  -5   -0.44    0.34
   0 -10  -5    0.11    0.29
 -10   0   5   -0.09    0.29
 -10   0   5   -0.18    0.33
  10   0  -5    0.26    0.27
  10   0  -5    0.56    0.32
  10   0   5   -0.11    0.38
  10   0   5   -0.06    0.38
 -10   0  -5   -0.23    0.35
 -10   0  -5    0.49    0.34
  10   0  -5    0.22    0.31
  10   0  -5   -0.23    0.40
 -10   0   5   -0.13    0.31
 -10   0   5    0.18    0.35
   0  10  -5   -0.49    0.39
   0  10  -5    0.69    0.34
   0 -10   5   -0.36    0.34
   0 -10   5    0.18    0.32
 -10   0  -5   -0.50    0.41
 -10   0  -5    0.06    0.38
  10   0   5    0.55    0.41
  10   0   5   -0.19    0.35
   5   0  10    0.60    0.30
   5   0  10    0.33    0.33
  -5   0 -10    0.25    0.30
  -5   0 -10    0.19    0.33
   0   5  10   -0.22    0.38
   0   5  10   -0.26    0.39
   0  -5 -10    0.33    0.38
   0  -5 -10    0.05    0.36
  -5   0  10    0.17    0.21
  -5   0  10    0.18    0.20
   5   0 -10    0.17    0.24
   5   0 -10    0.06    0.21
   0  -5  10    0.17    0.39
   0  -5  10   -0.19    0.44
   0   5 -10    0.64    0.34
   0   5 -10    0.79    0.44
  -5   0 -10    0.90    0.47
  -5   0 -10    0.13    0.29
   5   0  10   -0.05    0.40
   5   0  10    0.10    0.42
   0  -5 -10   -0.14    0.19
   0  -5 -10   -0.02    0.21
   0   5  10    0.16    0.18
   0   5  10   -0.33    0.19
   0  10   6 1345.17  118.99
   0  10   6 1578.04  138.28
   0 -10  -6 1531.20  134.34
   0 -10  -6 1485.67  130.54
 -10   0   6 1594.95  139.67
 -10   0   6 1433.63  126.22
  10   0  -6 1529.90  134.22
  10   0  -6 1470.06  129.27
  10   0   6 1559.82  136.75
  10   0   6 1570.23  137.51
 -10   0  -6 1524.70  133.84
 -10   0  -6 1614.46  141.32
  10   0  -6 1752.36  152.91
  10   0  -6 1464.85  128.89
 -10   0   6 1384.20  122.13
 -10   0   6 1464.85  128.88
   0  10  -6 1591.05  139.29
   0  10  -6 1529.90  134.22
   0 -10   6 1697.72  148.32
   0 -10   6 1467.46  129.05
 -10   0  -6 1390.70  122.71
 -10   0  -6 1476.56  129.79
  10   0   6 1571.53  137.77
  10   0   6 1726.34  150.74
   6   0  10 1464.85  128.77
   6   0  10 1410.22  124.37
  -6   0 -10 1788.79  155.97
  -6   0 -10 1546.81  135.61
   0   6  10 1457.05  128.18
   0   6  10 1510.39  132.58
   0  -6 -10 1395.91  123.12
   0  -6 -10 1787.49  155.71
  -6   0  10 1467.46  129.12
  -6   0  10 1509.09  132.56
   6   0 -10 1447.94  127.48
   6   0 -10 1455.75  128.13
   0  -6  10 1652.19  144.37
   0  -6  10 1589.74  139.29
   0   6 -10 1592.35  139.42
   0   6 -10 1637.88  143.36
  -6   0 -10 1601.45  140.18
  -6   0 -10 1479.17  130.06
   6   0  10 1334.76  118.12
   6   0  10 1574.13  137.89
   0  -6 -10 1526.00  133.84
   0  -6 -10 1494.78  131.33
   0   6  10 1494.78  131.27
   0   6  10 1477.86  129.89
   0  10   7    0.17    0.36
   0  10   7   -0.43    0.33
   0 -10  -7   -0.07    0.35
   0 -10  -7    0.28    0.31
 -10   0   7   -0.47    0.33
 -10   0   7    0.37    0.31
  10   0  -7   -0.05    0.29
  10   0  -7    0.03    0.32
  10   0   7   -0.13    0.46
  10   0   7   -0.01    0.42
 -10   0  -7   -0.80    0.43
 -10   0  -7    0.81    0.36
  10   0  -7    0.52    0.38
  10   0  -7   -0.61    0.41
 -10   0   7   -0.38    0.35
 -10   0   7    0.04    0.38
   0  10  -7   -0.29    0.40
   0  10  -7    0.16    0.34
   0 -10   7   -0.50    0.40
   0 -10   7    0.55    0.37
 -10   0  -7    0.16    0.48
 -10   0  -7   -0.03    0.43
  10   0   7    0.07    0.47
  10   0   7   -0.03    0.41
   7   0  10    0.17    0.27
   7   0  10    0.30    0.34
  -7   0 -10    0.24    0.32
  -7   0 -10    0.15    0.34
   0   7  10    0.36    0.29
   0   7  10    0.29    0.41
   0  -7 -10    0.20    0.28
   0  -7 -10   -0.46    0.39
  -7   0  10    0.07    0.19
  -7   0  10    0.08    0.19
   7   0 -10    0.10    0.19
   7   0 -10   -0.07    0.18
   0  -7  10    0.11    0.44
   0  -7  10    0.56    0.36
   0   7 -10   -0.50    0.47
   0   7 -10    0.06    0.37
  -7   0 -10   -0.63    0.48
  -7   0 -10    0.33    0.48
   7   0  10   -0.58    0.50
   7   0  10   -0.73    0.44
   0  -7 -10    0.01    0.18
   0  -7 -10    0.09    0.20
   0   7  10   -0.10    0.16
   0   7  10   -0.12    0.18
   0  10   8 3849.47  335.83
   0  10   8 3521.64  308.36
   0 -10  -8 3448.78  302.39
   0 -10  -8 3487.81  305.69
 -10   0   8 3884.60  338.77
 -10   0   8 3137.86  276.46
  10   0  -8 3183.39  280.37
  10   0  -8 3369.43  295.68
  10   0   8 3381.13  296.82
  10   0   8 3107.94  274.06
 -10   0  -8 3662.14  320.17
 -10   0  -8 3573.67  312.80
  10   0  -8 3585.38  313.82
  10   0  -8 3037.69  268.27
 -10   0   8 3038.99  268.39
 -10   0   8 3346.01  293.78
   0  10  -8 3749.30  327.55
   0  10  -8 3079.32  271.67
   0 -10   8 2789.21  247.67
   0 -10   8 3305.68  290.48
 -10   0  -8 3187.30  280.62
 -10   0  -8 3690.76  322.59
  10   0   8 3309.58  290.74
  10   0   8 3183.39  280.37
   8   0  10 3440.98  301.76
   8   0  10 2681.23  238.92
  -8   0 -10 3746.70  327.17
  -8   0 -10 3689.46  322.46
   0   8  10 3627.01  317.25
   0   8  10 3111.84  274.44
   0  -8 -10 3845.57  335.58
   0  -8 -10 3440.98  301.76
  -8   0  10 3353.82  294.41
  -8   0  10 3554.16  311.15
   8   0 -10 3413.66  299.48
   8   0 -10 3425.37  300.36
   0  -8  10 3309.58  290.86
   0  -8  10 3854.68  336.34
   0   8 -10 3533.34  309.50
   0   8 -10 3642.62  318.52
  -8   0 -10 3044.19  268.77
  -8   0 -10 3559.36  311.66
   8   0  10 3364.22  295.42
   8   0  10 3610.10  315.85
   0  -8 -10 3377.23  296.44
   0   8  10 3434.47  301.13
   0   8  10 3525.54  308.74
   0  10   9   -0.21    0.38
   0  10   9   -0.36    0.36
   0 -10  -9   -0.31    0.38
   0 -10  -9   -0.21    0.33
 -10   0   9    0.43    0.33
 -10   0   9    0.63    0.32
  10   0  -9   -0.23    0.30
  10   0  -9   -0.16    0.35
  10   0   9   -0.24    0.47
  10   0   9    0.00    0.42
 -10   0  -9   -0.25    0.41
 -10   0  -9    0.63    0.40
  10   0  -9    0.45    0.37
  10   0  -9   -0.78    0.45
 -10   0   9   -0.12    0.34
 -10   0   9   -0.33    0.30
   0  10  -9    0.04    0.40
   0  10  -9   -0.27    0.36
   0 -10   9   -0.12    0.35
   0 -10   9   -0.02    0.34
 -10   0  -9    0.57    0.42
 -10   0  -9   -0.24    0.45
  10   0   9    0.36    0.46
  10   0   9   -0.40    0.44
   9   0  10   -0.14    0.27
   9   0  10   -0.16    0.35
  -9   0 -10   -0.12    0.33
  -9   0 -10   -0.24    0.30
   0   9  10   -0.22    0.41
   0   9  10    0.22    0.41
   0  -9 -10   -0.23    0.41
   0  -9 -10    0.33    0.43
  -9   0  10   -0.20    0.16
  -9   0  10    0.08    0.18
   9   0 -10   -0.21    0.18
   9   0 -10   -0.04    0.16
   0  -9  10   -0.29    0.48
   0  -9  10   -0.49    0.52
   0   9 -10    0.50    0.53
   0   9 -10   -0.78    0.50
  -9   0 -10   -0.43    0.37
  -9   0 -10    0.09    0.45
   9   0  10   -0.01    0.41
   9   0  10    0.47    0.43
   0  -9 -10   -0.23    0.16
   0  -9 -10   -0.03    0.17
   0   9  10   -0.12    0.17
   0   9  10   -0.17    0.16
   0  10  10 3818.25  334.29
   0  10  10 4081.04  356.29
   0 -10 -10 3943.14  344.83
   0 -10 -10 3699.86  324.52
 -10   0  10 3983.47  348.14
 -10   0  10 3599.69  316.03
  10   0 -10 3671.24  322.11
  10   0 -10 3561.97  313.12
  10   0  10 3573.67  314.00
  10   0  10 3288.77  290.39
 -10   0 -10 3300.48  291.40
 -10   0 -10 3763.61  329.72
  10   0 -10 3554.16  312.36
  10   0 -10 3063.71  271.80
 -10   0  10 3863.78  338.22
 -10   0  10 4012.09  350.56
 -10   0  10 3759.71  329.46
 -10   0  10 3685.55  323.25
  10   0 -10 3723.28  326.29
  10   0 -10 3688.16  323.50
   0 -10  10 3612.70  317.29
   0 -10  10 3528.14  310.21
   0  10 -10 3542.45  311.35
   0  10 -10 3719.38  326.17
   0  11   0    0.11    0.30
   0  11   0   -0.48    0.30
   0 -11   0   -0.03    0.33
   0 -11   0   -0.58    0.33
 -11   0   0   -0.61    0.37
 -11   0   0   -0.56    0.32
  11   0   0   -0.20    0.36
  11   0   0   -0.30    0.30
   0  11   0    0.76    0.41
   0  11   0   -0.10    0.32
   0 -11   0   -0.26    0.30
   0 -11   0   -0.03    0.45
   0  11   1  187.73   16.53
   0  11   1  187.99   16.56
   0 -11  -1  207.63   18.18
   0 -11  -1  189.81   16.71
 -11   0   1  217.52   19.01
 -11   0   1  198.39   17.42
  11   0  -1  193.19   16.99
  11   0  -1  177.97   15.71
  11   0   1  187.20   16.48
 -11   0  -1  175.24   15.49
 -11   0  -1  175.76   15.54
  11   0  -1  196.18   17.23
  11   0  -1  179.14   15.82
 -11   0   1  196.31   17.24
 -11   0   1  189.55   16.68
   0  11  -1  199.30   17.49
   0  11  -1  213.87   18.70
   0 -11   1  168.86   14.98
 -11   0  -1  223.37   19.51
 -11   0  -1  176.41   15.59
  11   0   1  193.19   16.99
  11   0   1  189.29   16.66
   1   0  11  218.69   19.11
   1   0  11  203.47   17.84
  -1   0 -11  228.70   19.94
  -1   0 -11  192.02   16.88
   0   1  11  194.75   17.11
   0   1  11  222.46   19.43
   0  -1 -11  161.97   14.40
   0  -1 -11  205.16   17.99
  -1   0  11  196.05   17.21
  -1   0  11  161.32   14.34
   1   0 -11  186.55   16.44
   1   0 -11  176.28   15.57
   0  -1  11  192.80   16.95
   0  -1  11  203.47   17.85
   0   1 -11  202.82   17.79
   0   1 -11  196.18   17.24
  -1   0 -11  216.87   18.97
  -1   0 -11  174.98   15.47
   1   0  11  176.41   15.59
   1   0  11  182.65   16.11
   0  -1 -11  187.60   16.52
   0  -1 -11  169.12   14.98
   0   1  11  163.92   14.55
   0   1  11  177.32   15.67
   0  11   2    0.20    0.37
   0  11   2    0.07    0.31
   0 -11  -2    0.09    0.33
   0 -11  -2   -0.54    0.35
 -11   0   2    0.65    0.32
 -11   0   2   -0.19    0.33
  11   0  -2   -0.03    0.34
  11   0  -2    0.30    0.28
  11   0   2    0.24    0.39
  11   0   2   -0.36    0.33
 -11   0  -2    0.45    0.35
 -11   0  -2    0.46    0.35
  11   0  -2   -0.09    0.32
  11   0  -2    0.09    0.32
 -11   0   2    0.58    0.34
 -11   0   2    0.57    0.36
   0  11  -2    0.43    0.43
   0  11  -2    0.23    0.37
   0 -11   2    1.27    0.43
   0 -11   2    0.15    0.42
 -11   0  -2    0.22    0.44
 -11   0  -2    0.42    0.45
  11   0   2    0.66    0.46
  11   0   2    0.35    0.46
   2   0  11   -0.13    0.37
   2   0  11    0.03    0.27
  -2   0 -11    0.32    0.33
  -2   0 -11    0.98    0.40
   0   2  11    0.62    0.45
   0   2  11   -0.34    0.44
   0  -2 -11   -0.29    0.46
   0  -2 -11   -0.25    0.48
  -2   0  11    0.72    0.31
  -2   0  11   -0.15    0.27
   2   0 -11   -0.11    0.31
   2   0 -11    0.29    0.27
   0  -2  11    0.16    0.36
   0  -2  11    0.50    0.40
   0   2 -11    0.08    0.34
   0   2 -11   -0.10    0.36
  -2   0 -11    0.73    0.42
  -2   0 -11   -0.12    0.37
   2   0  11    0.24    0.41
   2   0  11   -0.43    0.31
   0  -2 -11   -0.07    0.28
   0  -2 -11    0.26    0.31
   0   2  11    0.02    0.26
   0   2  11    0.28    0.32
   0  11   3 1485.67  130.11
   0  11   3 1498.68  131.22
   0 -11  -3 1434.93  125.88
   0 -11  -3 1494.78  130.86
 -11   0   3 1421.92  124.77
 -11   0   3 1498.68  131.22
  11   0  -3 1415.42  124.26
  11   0  -3 1519.49  132.95
  11   0   3 1479.17  129.64
  11   0   3 1392.00  122.36
 -11   0  -3 1444.04  126.68
 -11   0  -3 1663.90  144.98
  11   0  -3 1320.45  116.29
  11   0  -3 1358.18  119.50
 -11   0   3 1351.67  119.01
 -11   0   3 1304.84  115.01
   0  11  -3 1431.03  125.54
   0  11  -3 1399.81  122.98
   0 -11   3 1334.76  117.58
   0 -11   3 1408.91  123.74
 -11   0  -3 1512.99  132.44
 -11   0  -3 1519.49  132.94
  11   0   3 1280.64  113.08
  11   0   3 1257.62  111.18
   3   0  11 1437.54  126.08
   3   0  11 1405.01  123.41
  -3   0 -11 1281.81  113.15
  -3   0 -11 1419.32  124.58
   0   3  11 1363.38  119.89
   0   3  11 1578.04  137.84
   0  -3 -11 1245.52  110.20
   0  -3 -11 1411.52  123.89
  -3   0  11 1563.73  136.57
  -3   0  11 1418.02  124.48
   3   0 -11 1419.32  124.50
   3   0 -11 1281.16  113.10
   0  -3  11 1376.39  121.07
   0  -3  11 1563.73  136.69
   0   3 -11 1505.18  131.82
   0   3 -11 1479.17  129.56
  -3   0 -11 1574.13  137.46
  -3   0 -11 1286.37  113.56
   3   0  11 1479.17  129.60
   3   0  11 1295.86  114.39
   0  -3 -11 1531.20  133.89
   0  -3 -11 1466.16  128.47
   0   3  11 1411.52  123.93
   0   3  11 1438.84  126.26
   0  11   4    0.12    0.34
   0  11   4    0.11    0.33
   0 -11  -4    0.13    0.33
   0 -11  -4    0.13    0.30
 -11   0   4   -0.25    0.27
 -11   0   4    0.06    0.32
  11   0  -4    0.05    0.28
  11   0  -4    0.03    0.31
  11   0   4   -0.45    0.40
  11   0   4    0.60    0.32
 -11   0  -4   -0.65    0.40
 -11   0  -4    0.68    0.36
  11   0  -4   -0.10    0.35
  11   0  -4    0.17    0.34
 -11   0   4   -0.34    0.34
 -11   0   4    0.17    0.31
   0  11  -4   -0.52    0.40
   0  11  -4   -0.41    0.32
   0 -11   4   -0.25    0.39
   0 -11   4    0.35    0.39
 -11   0  -4    0.27    0.32
 -11   0  -4   -0.65    0.44
  11   0   4    0.39    0.43
  11   0   4   -0.20    0.32
   4   0  11   -0.23    0.28
   4   0  11    0.41    0.35
  -4   0 -11   -0.35    0.33
  -4   0 -11    0.49    0.36
   0   4  11   -0.01    0.28
   0   4  11   -0.08    0.42
   0  -4 -11   -0.50    0.40
   0  -4 -11    0.12    0.30
  -4   0  11   -0.01    0.25
  -4   0  11   -0.21    0.24
   4   0 -11    0.10    0.26
   4   0 -11    0.06    0.23
   0  -4  11   -0.18    0.35
   0  -4  11    0.11    0.40
   0   4 -11    0.19    0.35
   0   4 -11    0.36    0.44
  -4   0 -11    0.46    0.38
  -4   0 -11    0.30    0.39
   4   0  11    0.20    0.44
   4   0  11    0.57    0.40
   0  -4 -11    0.13    0.24
   0  -4 -11    0.11    0.22
   0   4  11   -0.05    0.20
   0   4  11    0.01    0.26
   0  11   5  827.66   72.50
   0  11   5  781.47   68.66
   0 -11  -5  818.42   71.74
   0 -11  -5  775.75   68.18
 -11   0   5  850.55   74.43
 -11   0   5  853.80   74.66
  11   0  -5  969.33   84.34
  11   0  -5  812.57   71.26
  11   0   5  874.62   76.42
  11   0   5  788.24   69.22
 -11   0  -5  843.40   73.82
 -11   0  -5  845.61   73.99
  11   0  -5  768.20   67.56
  11   0  -5  690.02   61.09
 -11   0   5  814.65   71.42
 -11   0   5  872.93   76.29
   0  11  -5  756.89   66.62
   0  11  -5  744.92   65.62
   0 -11   5  724.10   63.89
   0 -11   5  890.75   77.79
 -11   0  -5  862.65   75.42
 -11   0  -5  769.63   67.67
  11   0   5  832.08   72.89
  11   0   5  728.39   64.25
   5   0  11  760.14   66.87
   5   0  11  822.71   72.08
  -5   0 -11  757.80   66.68
  -5   0 -11  679.22   60.18
   0   5  11  680.00   60.26
   0   5  11  772.63   67.94
   0  -5 -11  712.26   62.92
   0  -5 -11  794.61   69.75
  -5   0  11  790.58   69.39
  -5   0  11  776.27   68.20
   5   0 -11  805.54   70.65
   5   0 -11  782.12   68.70
   0  -5  11  724.23   63.92
   0  -5  11  846.91   74.15
   0   5 -11  828.57   72.63
   0   5 -11  851.33   74.50
  -5   0 -11  787.85   69.22
  -5   0 -11  745.83   65.71
   5   0  11  779.26   68.49
   5   0  11  900.51   78.60
   0  -5 -11  746.22   65.71
   0  -5 -11  835.72   73.17
   0   5  11  758.45   66.72
   0   5  11  765.73   67.34
   0  11   6   -0.24    0.35
   0  11   6    0.69    0.35
   0 -11  -6   -0.01    0.36
   0 -11  -6   -0.24    0.31
 -11   0   6    0.21    0.30
 -11   0   6    0.06    0.33
  11   0  -6   -0.44    0.28
  11   0  -6    0.17    0.30
  11   0   6    0.19    0.39
  11   0   6   -0.29    0.35
 -11   0  -6   -0.29    0.40
 -11   0  -6    0.24    0.39
  11   0  -6    0.25    0.35
  11   0  -6    0.31    0.35
 -11   0   6   -0.35    0.30
 -11   0   6    0.28    0.35
   0  11  -6    0.13    0.41
   0  11  -6   -0.54    0.35
   0 -11   6   -0.25    0.39
   0 -11   6   -0.12    0.34
 -11   0  -6   -0.58    0.40
 -11   0  -6    0.44    0.33
  11   0   6   -0.12    0.33
  11   0   6   -0.08    0.31
   6   0  11   -0.12    0.31
   6   0  11   -0.51    0.32
  -6   0 -11   -0.42    0.32
  -6   0 -11    0.30    0.31
   0   6  11   -0.10    0.39
   0   6  11    0.15    0.41
   0  -6 -11    0.57    0.41
   0  -6 -11    0.00    0.40
  -6   0  11    0.32    0.21
  -6   0  11    0.03    0.21
   6   0 -11    0.30    0.21
   6   0 -11    0.07    0.19
   0  -6  11   -0.18    0.31
   0  -6  11    0.67    0.43
   0   6 -11   -0.02    0.41
   0   6 -11   -0.19    0.42
  -6   0 -11    0.14    0.43
  -6   0 -11   -0.04    0.39
   6   0  11    0.48    0.47
   6   0  11    0.04    0.44
   0  -6 -11   -0.17    0.21
   0  -6 -11    0.00    0.21
   0   6  11    0.17    0.18
   0   6  11    0.46    0.22
   0  11   7  389.89   33.99
   0  11   7  303.77   26.80
   0 -11  -7  339.28   29.76
   0 -11  -7  339.28   29.76
 -11   0   7  353.72   30.96
 -11   0   7  303.90   26.81
  11   0  -7  345.53   30.27
  11   0  -7  324.19   28.49
  11   0   7  357.76   31.31
  11   0   7  354.51   31.03
 -11   0  -7  324.71   28.54
 -11   0  -7  326.27   28.68
  11   0  -7  364.91   31.91
 -11   0   7  291.41   25.79
 -11   0   7  279.57   24.81
   0  11  -7  252.25   22.57
   0  11  -7  330.70   29.04
   0 -11   7  318.86   28.06
   0 -11   7  337.59   29.61
 -11   0  -7  315.61   27.80
 -11   0  -7  301.43   26.62
  11   0   7  341.76   29.98
  11   0   7  339.15   29.75
   7   0  11  408.88   35.58
   7   0  11  348.39   30.51
  -7   0 -11  375.06   32.74
  -7   0 -11  301.30   26.60
   0   7  11  358.67   31.39
   0   7  11  339.67   29.80
   0  -7 -11  381.56   33.30
   0  -7 -11  297.91   26.32
  -7   0  11  332.00   29.13
  -7   0  11  329.66   28.92
   7   0 -11  327.45   28.75
   7   0 -11  316.39   27.82
   0  -7  11  291.02   25.78
   0  -7  11  319.90   28.16
   0   7 -11  298.83   26.43
   0   7 -11  320.42   28.20
  -7   0 -11  293.10   25.94
  -7   0 -11  353.72   30.99
   7   0  11  283.99   25.20
   7   0  11  325.62   28.63
   0  -7 -11  330.70   29.01
   0  -7 -11  328.62   28.84
   0   7  11  329.27   28.89
   0   7  11  324.97   28.54
   0  11   8    0.09    0.32
   0  11   8    0.36    0.33
   0 -11  -8   -0.15    0.36
   0 -11  -8    0.21    0.30
 -11   0   8    0.12    0.29
 -11   0   8    0.34    0.31
  11   0  -8    0.38    0.27
  11   0  -8   -0.14    0.29
  11   0   8    0.05    0.36
  11   0   8    0.40    0.28
 -11   0  -8    0.24    0.39
 -11   0  -8   -0.53    0.34
  11   0  -8   -0.63    0.32
  11   0  -8    0.21    0.38
 -11   0   8    0.44    0.26
 -11   0   8   -0.46    0.37
   0  11  -8   -0.47    0.36
   0  11  -8    0.32    0.32
   0 -11   8   -0.12    0.36
   0 -11   8    0.00    0.34
 -11   0  -8   -0.11    0.44
 -11   0  -8   -0.53    0.42
  11   0   8   -0.56    0.45
  11   0   8   -0.81    0.44
   8   0  11   -0.36    0.29
   8   0  11    0.04    0.30
  -8   0 -11   -0.49    0.30
  -8   0 -11    0.19    0.27
   0   8  11   -0.28    0.35
   0   8  11    0.07    0.40
   0  -8 -11    0.37    0.36
   0  -8 -11    0.15    0.41
  -8   0  11    0.35    0.16
  -8   0  11    0.29    0.17
   8   0 -11    0.11    0.19
   8   0 -11    0.01    0.15
   0  -8  11    0.42    0.45
   0  -8  11    0.38    0.44
   0   8 -11   -0.66    0.49
   0   8 -11    0.20    0.44
  -8   0 -11   -0.10    0.39
  -8   0 -11    0.35    0.44
   8   0  11   -0.21    0.44
   8   0  11    0.01    0.40
   0  -8 -11    0.30    0.18
   0  -8 -11    0.03    0.16
   0   8  11   -0.11    0.15
   0   8  11    0.33    0.18
   0  11   9   75.40    6.69
   0  11   9   79.23    7.00
   0 -11  -9   77.09    6.83
   0 -11  -9   77.98    6.89
 -11   0   9   71.67    6.37
 -11   0   9   72.41    6.43
  11   0  -9   65.42    5.85
  11   0  -9   70.55    6.28
  11   0   9   75.83    6.75
  11   0   9   75.81    6.73
 -11   0  -9   81.22    7.19
 -11   0  -9   77.94    6.92
  11   0  -9   70.65    6.30
  11   0  -9   77.69    6.89
 -11   0   9   65.16    5.85
 -11   0   9   78.98    6.99
   0  11  -9   70.77    6.31
   0  11  -9   82.51    7.27
   0 -11   9   73.37    6.52
   0 -11   9   75.01    6.65
 -11   0  -9   72.27    6.44
 -11   0  -9   78.00    6.91
  11   0   9   97.62    8.56
  11   0   9   89.82    7.90
   9   0  11   89.48    7.85
   9   0  11   80.76    7.13
  -9   0 -11   82.90    7.31
  -9   0 -11   76.77    6.79
   0   9  11   72.89    6.48
   0   9  11   68.34    6.11
   0  -9 -11   75.17    6.67
   0  -9 -11   95.45    8.37
  -9   0  11   82.17    7.21
  -9   0  11   84.37    7.39
   9   0 -11   84.48    7.40
   9   0 -11   83.91    7.35
   0  -9  11   77.41    6.89
   0  -9  11   76.17    6.79
   0   9 -11   88.72    7.84
   0   9 -11   74.43    6.64
  -9   0 -11   80.25    7.12
  -9   0 -11   68.44    6.16
   9   0  11   75.70    6.75
   9   0  11   76.90    6.84
   0  -9 -11   80.88    7.10
   0  -9 -11   83.00    7.28
   0   9  11   82.45    7.23
   0   9  11   82.99    7.28
   0  11  10   -0.11    0.34
   0  11  10   -0.15    0.28
   0 -11 -10    0.37    0.36
   0 -11 -10    0.01    0.31
 -11   0  10    0.26    0.29
 -11   0  10    0.02    0.32
  11   0 -10   -0.14    0.29
  11   0 -10   -0.32    0.30
  11   0  10    0.12    0.42
  11   0  10    0.42    0.36
 -11   0 -10   -0.60    0.39
 -11   0 -10    0.62    0.43
  11   0 -10    0.20    0.26
  11   0 -10   -0.02    0.39
 -11   0  10   -0.19    0.38
 -11   0  10   -0.19    0.38
   0  11 -10    0.04    0.38
   0  11 -10   -0.12    0.28
   0 -11  10   -0.11    0.34
   0 -11  10   -0.18    0.35
 -11   0 -10    0.04    0.43
 -11   0 -10   -0.12    0.37
  11   0  10   -0.21    0.41
  11   0  10   -0.53    0.43
  10   0  11   -0.22    0.28
  10   0  11    0.21    0.33
 -10   0 -11   -0.18    0.29
 -10   0 -11   -0.24    0.30
   0  10  11   -0.09    0.31
   0  10  11   -0.78    0.41
   0 -10 -11    0.33    0.37
   0 -10 -11   -0.17    0.39
 -10   0  11   -0.08    0.14
 -10   0  11    0.08    0.16
  10   0 -11    0.35    0.17
  10   0 -11   -0.24    0.14
   0 -10  11    0.17    0.43
   0 -10  11   -0.07    0.35
   0  10 -11   -0.12    0.46
   0  10 -11   -0.06    0.32
 -10   0 -11   -0.35    0.47
 -10   0 -11    0.62    0.50
  10   0  11    0.68    0.52
  10   0  11    0.57    0.46
   0 -10 -11    0.06    0.14
   0 -10 -11   -0.06    0.15
   0  10  11    0.01    0.15
   0  10  11   -0.21    0.15
   0  11  11   69.46    6.12
   0  11  11   58.14    5.17
   0 -11 -11   65.19    5.77
   0 -11 -11   69.43    6.11
 -11   0  11   63.59    5.62
 -11   0  11   68.64    6.03
  11   0 -11   70.42    6.18
  11   0 -11   50.32    4.52
  11   0  11   53.69    4.82
  11   0  11   58.43    5.21
 -11   0 -11   57.32    5.12
 -11   0 -11   54.47    4.88
  11   0 -11   59.11    5.27
 -11   0  11   61.79    5.49
 -11   0  11   61.33    5.44
 -11   0  11   54.56    4.83
 -11   0  11   54.51    4.82
  11   0 -11   52.12    4.63
  11   0 -11   53.75    4.76
   0  11 -11   57.09    5.12
   0  12   0 9520.26  834.98
   0  12   0 9672.47  847.54
   0 -12   0 9999.00  874.84
   0 -12   0 9542.37  836.89
 -12   0   0 8474.30  748.03
  12   0   0 9718.00  851.35
  12   0   0 9141.68  803.57
   0 -12   0 9087.04  798.89
   0 -12   0 9429.19  827.25
   0  12   2  476.53   41.69
   0  12   2  480.18   41.98
   0 -12  -2  472.89   41.37
   0 -12  -2  421.76   37.11
 -12   0   2  471.33   41.24
 -12   0   2  453.64   39.77
  12   0  -2  500.60   43.69
  12   0  -2  451.69   39.59
  12   0   2  436.07   38.31
  12   0   2  382.61   33.86
 -12   0  -2  446.61   39.18
 -12   0  -2  445.83   39.11
  12   0  -2  429.70   37.76
  12   0  -2  478.87   41.88
 -12   0   2  487.85   42.62
 -12   0   2  483.95   42.30
   0  12  -2  378.70   33.54
   0  12  -2  448.43   39.32
   0 -12   2  477.83   41.78
   0 -12   2  458.45   40.16
 -12   0  -2  431.26   37.90
 -12   0  -2  519.85   45.30
  12   0   2  442.32   38.83
  12   0   2  506.06   44.13
   2   0  12  447.91   39.27
   2   0  12  447.39   39.23
  -2   0 -12  389.24   34.42
   0   2  12  359.32   31.94
   0   2  12  346.83   30.92
   0  -2 -12  400.69   35.36
   0  -2 -12  503.98   43.97
  -2   0  12  438.55   38.50
  -2   0  12  399.13   35.22
   2   0 -12  417.99   36.80
   2   0 -12  365.30   32.43
   0  -2  12  406.15   35.82
   0  -2  12  416.43   36.66
   0   2 -12  426.32   37.50
   0   2 -12  422.93   37.22
  -2   0 -12  407.45   35.93
  -2   0 -12  478.48   41.84
   2   0  12  422.41   37.17
   0  -2 -12  414.61   36.51
   0  -2 -12  410.97   36.21
   0   2  12  428.40   37.65
   0   2  12  463.39   40.58
   0  12   3    0.01    0.32
   0  12   3    0.12    0.29
   0 -12  -3    0.31    0.30
   0 -12  -3    0.02    0.31
 -12   0   3    0.10    0.31
 -12   0   3   -0.33    0.33
  12   0  -3    0.55    0.32
  12   0  -3   -0.36    0.29
  12   0   3    0.24    0.36
  12   0   3   -0.34    0.34
 -12   0  -3    0.17    0.36
 -12   0  -3    0.31    0.33
  12   0  -3    0.06    0.29
  12   0  -3    0.64    0.38
 -12   0   3    0.15    0.28
 -12   0   3   -0.88    0.34
   0  12  -3    0.13    0.40
   0  12  -3   -0.05    0.39
   0 -12   3    0.75    0.40
   0 -12   3    0.81    0.41
 -12   0  -3    0.17    0.43
 -12   0  -3   -0.18    0.41
  12   0   3   -0.15    0.42
  12   0   3    0.17    0.43
   3   0  12   -0.44    0.35
   3   0  12   -0.42    0.35
  -3   0 -12   -0.07    0.34
  -3   0 -12    0.18    0.39
   0   3  12   -0.28    0.41
   0   3  12    0.35    0.41
   0  -3 -12    0.63    0.41
   0  -3 -12    0.12    0.43
  -3   0  12    0.00    0.26
  -3   0  12   -0.02    0.25
   3   0 -12   -0.51    0.30
   3   0 -12    0.00    0.24
   0  -3  12   -0.40    0.37
   0  -3  12    0.56    0.41
   0   3 -12    0.29    0.37
   0   3 -12    0.28    0.36
  -3   0 -12    0.56    0.39
  -3   0 -12   -0.39    0.36
   3   0  12   -0.26    0.39
   3   0  12   -0.76    0.27
   0  -3 -12   -0.82    0.27
   0  -3 -12   -0.23    0.25
   0   3  12   -0.19    0.26
   0   3  12    0.19    0.28
   0  12   4    3.09    0.46
   0  12   4    2.85    0.42
   0 -12  -4    2.09    0.39
   0 -12  -4    2.24    0.37
 -12   0   4    2.71    0.42
 -12   0   4    2.24    0.38
  12   0  -4    1.83    0.34
  12   0  -4    1.59    0.37
  12   0   4    3.01    0.50
 -12   0  -4    1.80    0.42
 -12   0  -4    2.45    0.44
  12   0  -4    2.39    0.41
  12   0  -4    2.84    0.45
 -12   0   4    2.42    0.42
 -12   0   4    2.55    0.40
   0  12  -4    1.57    0.43
   0  12  -4    2.42    0.42
   0 -12   4    2.56    0.43
   0 -12   4    2.35    0.45
 -12   0  -4    1.49    0.47
 -12   0  -4    3.74    0.54
  12   0   4    2.02    0.45
  12   0   4    1.99    0.46
   4   0  12    1.67    0.35
   4   0  12    1.67    0.38
  -4   0 -12    2.43    0.40
  -4   0 -12    2.87    0.39
   0   4  12    2.08    0.47
   0   4  12    2.21    0.47
   0  -4 -12    2.66    0.49
   0  -4 -12    1.79    0.46
  -4   0  12    2.19    0.33
  -4   0  12    2.35    0.34
   4   0 -12    2.35    0.35
   4   0 -12    2.81    0.36
   0  -4  12    3.65    0.47
   0  -4  12    2.52    0.48
  -4   0 -12    3.12    0.51
  -4   0 -12    2.16    0.46
   4   0  12    3.57    0.56
   4   0  12    2.04    0.46
   0  -4 -12    2.48    0.35
   0  -4 -12    2.10    0.32
   0   4  12    3.25    0.39
   0  12   5   -0.23    0.33
   0  12   5    0.04    0.31
   0 -12  -5    0.24    0.33
   0 -12  -5   -0.20    0.29
 -12   0   5    0.29    0.30
 -12   0   5   -0.20    0.29
  12   0  -5    0.29    0.28
  12   0  -5   -0.05    0.31
  12   0   5    0.02    0.38
  12   0   5    0.35    0.30
 -12   0  -5   -0.32    0.37
 -12   0  -5    0.21    0.36
  12   0  -5    0.45    0.32
  12   0  -5   -0.05    0.33
 -12   0   5   -0.03    0.34
 -12   0   5   -0.16    0.29
   0  12  -5   -0.24    0.37
   0  12  -5   -0.33    0.37
   0 -12   5    0.34    0.39
   0 -12   5    0.59    0.34
 -12   0  -5    0.05    0.40
 -12   0  -5   -0.62    0.37
  12   0   5   -0.18    0.39
  12   0   5    0.01    0.37
   5   0  12   -0.20    0.31
   5   0  12    0.24    0.32
  -5   0 -12   -0.45    0.29
  -5   0 -12    0.11    0.35
   0   5  12   -0.17    0.35
   0   5  12   -0.14    0.39
   0  -5 -12   -0.04    0.39
   0  -5 -12   -0.05    0.40
  -5   0  12   -0.20    0.23
  -5   0  12   -0.20    0.22
   5   0 -12    0.05    0.23
   5   0 -12    0.31    0.20
   0  -5  12    0.13    0.37
   0  -5  12    0.65    0.42
   0   5 -12   -0.54    0.36
   0   5 -12   -0.70    0.39
  -5   0 -12   -0.28    0.40
  -5   0 -12   -0.10    0.38
   5   0  12   -0.62    0.39
   5   0  12    0.39    0.29
   0  -5 -12   -0.02    0.20
   0  -5 -12   -0.14    0.21
   0   5  12    0.19    0.20
   0   5  12   -0.14    0.20
   0  12   6  235.08   20.49
   0  12   6  190.33   16.73
   0 -12  -6  186.94   16.44
   0 -12  -6  186.55   16.40
 -12   0   6  171.85   15.19
 -12   0   6  182.13   16.03
  12   0  -6  195.01   17.11
  12   0  -6  168.34   14.90
  12   0   6  172.76   15.27
  12   0   6  171.07   15.12
 -12   0  -6  187.60   16.50
 -12   0  -6  177.97   15.69
  12   0  -6  197.74   17.34
  12   0  -6  188.64   16.59
 -12   0   6  183.17   16.13
 -12   0   6  165.35   14.66
   0  12  -6  205.55   18.00
   0  12  -6  175.11   15.44
   0 -12   6  209.71   18.35
   0 -12   6  157.02   13.95
 -12   0  -6  196.31   17.24
 -12   0  -6  181.74   16.02
  12   0   6  153.77   13.71
  12   0   6  182.91   16.11
   6   0  12  171.72   15.17
   6   0  12  182.13   16.02
  -6   0 -12  140.76   12.62
  -6   0 -12  177.97   15.69
   0   6  12  190.59   16.74
   0   6  12  195.27   17.14
   0  -6 -12  175.50   15.50
   0  -6 -12  184.86   16.26
  -6   0  12  187.86   16.49
  -6   0  12  183.17   16.11
   6   0 -12  187.46   16.46
   6   0 -12  191.37   16.78
   0  -6  12  189.03   16.64
   0  -6  12  182.52   16.10
   0   6 -12  205.81   18.04
   0   6 -12  192.67   16.93
  -6   0 -12  184.73   16.29
  -6   0 -12  187.20   16.48
   6   0  12  207.76   18.21
   6   0  12  187.20   16.48
   0  -6 -12  193.58   16.97
   0  -6 -12  188.51   16.54
   0   6  12  192.54   16.88
   0   6  12  190.72   16.73
   0  12   7   -0.43    0.36
   0  12   7   -0.94    0.32
   0 -12  -7    0.01    0.35
   0 -12  -7    0.22    0.30
 -12   0   7    0.19    0.29
 -12   0   7   -0.15    0.31
  12   0  -7   -0.15    0.26
  12   0  -7    0.35    0.30
  12   0   7   -0.70    0.37
  12   0   7    0.53    0.35
 -12   0  -7   -0.08    0.40
 -12   0  -7    0.01    0.36
  12   0  -7   -0.01    0.32
  12   0  -7   -0.03    0.36
 -12   0   7    0.21    0.25
 -12   0   7    0.08    0.26
   0  12  -7    0.86    0.35
   0  12  -7    0.20    0.33
   0 -12   7    0.12    0.35
   0 -12   7   -0.18    0.33
 -12   0  -7    0.60    0.39
 -12   0  -7   -0.20    0.41
  12   0   7    0.06    0.43
  12   0   7   -0.43    0.40
   7   0  12    0.00    0.29
   7   0  12   -0.24    0.27
  -7   0 -12   -0.06    0.27
  -7   0 -12    0.19    0.29
   0   7  12    0.12    0.33
   0   7  12   -0.14    0.40
   0  -7 -12    0.01    0.38
   0  -7 -12    0.01    0.37
  -7   0  12   -0.05    0.19
  -7   0  12   -0.18    0.19
   7   0 -12    0.00    0.20
   7   0 -12    0.15    0.17
   0  -7  12    0.36    0.37
   0  -7  12    0.32    0.41
   0   7 -12   -0.02    0.39
   0   7 -12    0.79    0.43
  -7   0 -12   -0.02    0.36
  -7   0 -12   -0.26    0.31
   7   0  12    0.03    0.43
   7   0  12    0.45    0.39
   0  -7 -12   -0.15    0.17
   0  -7 -12    0.00    0.18
   0   7  12    0.13    0.15
   0   7  12    0.08    0.17
   0  12   8  128.03   11.27
   0  12   8  128.06   11.26
   0 -12  -8  121.36   10.71
   0 -12  -8  123.47   10.88
 -12   0   8  116.86   10.33
 -12   0   8  116.77   10.32
  12   0  -8  119.43   10.53
  12   0  -8  113.75   10.08
  12   0   8  122.72   10.83
  12   0   8  125.28   11.04
 -12   0  -8  118.45   10.48
 -12   0  -8  122.16   10.78
  12   0  -8  124.38   10.96
  12   0  -8  128.49   11.31
 -12   0   8  114.22   10.11
 -12   0   8  125.16   11.03
   0  12  -8  139.46   12.22
   0  12  -8  121.53   10.71
   0 -12   8  113.71   10.08
   0 -12   8  118.39   10.45
 -12   0  -8  115.97   10.28
 -12   0  -8  127.11   11.20
  12   0   8  110.63    9.83
  12   0   8  119.84   10.59
   8   0  12  123.85   10.90
   8   0  12  128.35   11.28
  -8   0 -12   98.98    8.85
  -8   0 -12  121.64   10.72
   0   8  12  116.99   10.35
   0   8  12  116.82   10.34
   0  -8 -12  110.41    9.81
   0  -8 -12  112.30    9.96
  -8   0  12  119.57   10.52
  -8   0  12  122.56   10.77
   8   0 -12  122.03   10.73
   8   0 -12  125.98   11.05
   0  -8  12  135.43   11.91
   0  -8  12  128.81   11.36
   0   8 -12  122.46   10.84
   0   8 -12  130.09   11.47
  -8   0 -12  114.43   10.15
  -8   0 -12  123.42   10.91
   8   0  12  127.77   11.27
   8   0  12  123.09   10.87
   0  -8 -12  116.84   10.30
   0  -8 -12  124.81   10.96
   0   8  12  119.32   10.50
   0   8  12  119.33   10.51
   0  12   9   -0.33    0.34
   0  12   9   -0.19    0.32
   0 -12  -9    0.29    0.33
   0 -12  -9    0.14    0.30
 -12   0   9    0.69    0.33
 -12   0   9   -0.25    0.29
  12   0  -9   -0.34    0.27
  12   0  -9    0.12    0.31
  12   0   9   -0.12    0.31
  12   0   9   -0.17    0.37
 -12   0  -9    0.00    0.29
 -12   0  -9    0.19    0.38
  12   0  -9    0.08    0.25
  12   0  -9    0.35    0.37
 -12   0   9   -0.27    0.35
 -12   0   9   -0.39    0.35
   0  12  -9    0.42    0.38
   0  12  -9    0.04    0.30
   0 -12   9    0.21    0.36
   0 -12   9   -0.26    0.33
 -12   0  -9   -0.16    0.39
 -12   0  -9    0.23    0.42
  12   0   9   -0.62    0.43
  12   0   9    0.03    0.41
   9   0  12    0.48    0.31
   9   0  12   -0.40    0.33
  -9   0 -12    0.05    0.29
  -9   0 -12    0.31    0.31
   0   9  12    0.16    0.34
   0   9  12    0.15    0.40
   0  -9 -12   -1.02    0.38
   0  -9 -12   -0.11    0.40
  -9   0  12    0.06    0.15
  -9   0  12   -0.03    0.16
   9   0 -12   -0.21    0.16
   9   0 -12   -0.12    0.15
   0  -9  12    0.07    0.46
   0  -9  12    0.63    0.47
   0   9 -12    0.64    0.51
   0   9 -12   -0.08    0.43
  -9   0 -12   -0.83    0.41
  -9   0 -12   -0.20    0.33
   9   0  12    0.14    0.40
   9   0  12    0.17    0.30
   0  -9 -12   -0.06    0.17
   0  -9 -12   -0.05    0.17
   0   9  12    0.03    0.15
   0   9  12    0.17    0.17
   0  12  10  148.18   13.09
   0  12  10  157.02   13.82
   0 -12 -10  160.02   14.09
   0 -12 -10  130.22   11.59
 -12   0  10  186.81   16.30
 -12   0  10  152.99   13.48
  12   0 -10  148.31   13.08
  12   0 -10  158.71   13.96
  12   0  10  147.79   13.07
  12   0  10  166.00   14.58
 -12   0 -10  169.77   14.90
 -12   0 -10  147.53   13.05
  12   0 -10  169.38   14.85
  12   0 -10  146.23   12.94
 -12   0  10  152.34   13.44
 -12   0  10  150.65   13.30
   0  12 -10  114.96   10.36
   0  12 -10  172.37   15.09
   0 -12  10  166.52   14.61
   0 -12  10  165.22   14.51
 -12   0 -10  167.95   14.75
 -12   0 -10  128.92   11.50
  12   0  10  157.28   13.87
  12   0  10  180.70   15.81
  10   0  12  179.92   15.73
  10   0  12  156.76   13.81
 -10   0 -12  167.56   14.70
 -10   0 -12  138.81   12.30
   0  10  12  142.97   12.65
   0 -10 -12  159.23   14.01
 -10   0  12  155.85   13.68
 -10   0  12  160.67   14.09
  10   0 -12  154.16   13.55
  10   0 -12  154.81   13.60
   0 -10  12  152.60   13.49
   0  10 -12  164.83   14.51
 -10   0 -12  138.55   12.33
  10   0  12  142.45   12.63
   0 -10 -12  156.76   13.76
   0 -10 -12  153.38   13.48
   0  10  12  150.91   13.28
   0  10  12  158.71   13.92
   0  12  11   -0.34    0.32
   0  12  11   -0.46    0.32
   0 -12 -11   -0.82    0.35
   0 -12 -11   -0.15    0.30
 -12   0  11   -0.38    0.29
 -12   0  11   -0.32    0.26
  12   0 -11    0.06    0.27
  12   0 -11   -0.30    0.30
  12   0  11    0.05    0.37
 -12   0 -11    0.40    0.37
  12   0 -11   -0.06    0.34
 -12   0  11   -0.20    0.40
   0  12 -11   -0.12    0.35
   0  12 -11   -0.35    0.31
   0 -12  11   -0.31    0.31
   0 -12  11    0.20    0.35
 -12   0 -11    0.36    0.43
  12   0  11   -0.55    0.38
  11   0  12    0.19    0.25
  11   0  12    0.25    0.31
 -11   0 -12   -0.23    0.29
 -11   0 -12    0.25    0.28
   0  11  12    0.00    0.35
   0 -11 -12   -0.05    0.34
 -11   0  12   -0.07    0.14
 -11   0  12   -0.22    0.15
  11   0 -12   -0.05    0.15
  11   0 -12   -0.09    0.14
   0 -11  12    0.31    0.48
   0  11 -12    0.96    0.46
 -11   0 -12    0.13    0.44
  11   0  12    0.55    0.41
   0 -11 -12   -0.10    0.14
   0 -11 -12   -0.06    0.15
   0  11  12    0.00    0.14
   0  11  12    0.04    0.15
   0  12  12   38.56    3.50
   0  12  12   51.11    4.54
   0 -12 -12   47.21    4.23
   0 -12 -12   47.17    4.20
 -12   0  12   44.45    3.98
 -12   0  12   48.77    4.33
  12   0 -12   41.15    3.70
  12   0 -12   48.26    4.30
  12   0  12   45.08    4.07
 -12   0 -12   45.68    4.11
  12   0 -12   45.14    4.05
 -12   0  12   51.53    4.59
 -12   0  12   50.07    4.40
 -12   0  12   56.49    4.94
  12   0 -12   52.15    4.58
  12   0 -12   54.38    4.76
   0 -12  12   47.98    4.32
   0 -12  12   49.37    4.43
   0  12 -12   47.46    4.29
   0  12 -12   52.47    4.69
   0  13   1 2393.72  209.97
   0  13   1 2292.25  201.61
   0 -13  -1 2411.94  211.49
   0 -13  -1 2558.94  223.69
 -13   0   1 2220.70  195.54
 -13   0   1 2454.87  215.04
  13   0  -1 2665.62  232.60
  13   0  -1 2552.44  223.18
  13   0   1 2434.05  213.27
  13   0   1 2090.61  184.83
 -13   0  -1 2400.23  210.60
 -13   0  -1 2894.58  251.87
  13   0  -1 2110.12  186.47
  13   0  -1 2404.13  210.73
 -13   0   1 2637.00  230.30
 -13   0   1 2426.25  212.63
   0  13  -1 2372.91  208.20
   0  13  -1 2104.92  185.96
   0 -13   1 2656.51  231.83
   0 -13   1 2138.74  188.73
 -13   0  -1 2514.71  220.00
 -13   0  -1 2543.33  222.41
  13   0   1 2893.28  251.74
  13   0   1 2158.25  190.37
   1   0  13 2473.08  216.57
  -1   0 -13 2517.31  220.25
  -1   0 -13 2322.17  204.02
   0   1  13 2176.47  191.88
   0   1  13 2443.16  214.16
   0  -1 -13 2117.93  186.97
   0  -1 -13 2587.56  226.23
  -1   0  13 2294.85  201.74
  -1   0  13 2176.47  191.88
   1   0 -13 2440.56  213.90
   1   0 -13 2233.71  196.68
   0  -1  13 2250.62  197.94
   0  -1  13 2674.73  233.49
   0   1 -13 2391.12  209.84
   0   1 -13 1954.01  173.53
  -1   0 -13 2639.60  230.56
  -1   0 -13 2155.65  190.12
   1   0  13 2348.19  206.17
   1   0  13 2404.13  210.73
   0  -1 -13 2228.50  196.30
   0  -1 -13 2432.75  213.14
   0   1  13 2456.17  215.17
   0   1  13 2107.52  186.21
   0  13   2   -0.09    0.30
   0  13   2   -0.02    0.31
   0 -13  -2    0.34    0.32
   0 -13  -2   -0.03    0.32
 -13   0   2   -0.50    0.31
 -13   0   2    0.26    0.33
  13   0  -2   -0.13    0.34
  13   0  -2    0.25    0.30
  13   0   2   -0.01    0.37
  13   0   2    0.35    0.34
 -13   0  -2   -0.11    0.34
 -13   0  -2   -0.04    0.32
  13   0  -2   -0.06    0.30
  13   0  -2    0.19    0.38
 -13   0   2    0.15    0.33
 -13   0   2   -0.48    0.34
   0  13  -2   -0.17    0.39
   0  13  -2   -0.28    0.40
   0 -13   2   -0.01    0.45
   0 -13   2   -0.04    0.42
 -13   0  -2    0.09    0.40
 -13   0  -2    0.04    0.49
  13   0   2   -0.49    0.51
  13   0   2    0.12    0.41
   2   0  13   -0.48    0.39
   2   0  13   -0.38    0.39
  -2   0 -13    0.11    0.39
  -2   0 -13   -0.19    0.39
   0   2  13    0.37    0.47
   0   2  13   -0.39    0.39
   0  -2 -13    0.50    0.42
   0  -2 -13    0.58    0.52
  -2   0  13   -0.79    0.32
  -2   0  13    0.52    0.29
   2   0 -13    0.10    0.34
   2   0 -13   -0.18    0.29
   0  -2  13    0.20    0.32
   0  -2  13   -0.29    0.37
   0   2 -13   -0.04    0.36
   0   2 -13    0.33    0.42
  -2   0 -13    0.14    0.36
  -2   0 -13   -0.36    0.38
   2   0  13   -0.25    0.33
   2   0  13    0.36    0.38
   0  -2 -13    0.18    0.30
   0  -2 -13   -0.18    0.30
   0   2  13    0.14    0.28
   0   2  13    0.26    0.31
   0  13   3  358.67   31.63
   0  13   3  386.25   33.91
   0 -13  -3  400.04   35.06
   0 -13  -3  359.45   31.68
 -13   0   3  363.48   32.01
 -13   0   3  396.14   34.74
  13   0  -3  372.20   32.74
  13   0  -3  371.42   32.68
  13   0   3  336.16   29.76
  13   0   3  328.36   29.11
 -13   0  -3  388.85   34.14
 -13   0  -3  375.32   33.01
  13   0  -3  413.83   36.22
  13   0  -3  396.92   34.81
 -13   0   3  400.43   35.09
 -13   0   3  366.34   32.26
   0  13  -3  385.47   33.86
   0  13  -3  351.90   31.05
   0 -13   3  417.60   36.52
   0 -13   3  420.72   36.78
 -13   0  -3  401.86   35.21
 -13   0  -3  344.75   30.47
  13   0   3  380.39   33.44
  13   0   3  339.15   30.00
   3   0  13  360.23   31.74
   3   0  13  339.67   30.04
  -3   0 -13  423.85   37.05
  -3   0 -13  363.61   32.02
   0   3  13  428.01   37.39
   0   3  13  429.70   37.54
   0  -3 -13  416.04   36.40
   0  -3 -13  402.77   35.29
  -3   0  13  376.88   33.12
  -3   0  13  385.34   33.82
   3   0 -13  388.33   34.07
   3   0 -13  338.76   29.95
   0  -3  13  403.16   35.34
   0  -3  13  344.75   30.48
   0   3 -13  392.88   34.48
   0   3 -13  369.73   32.55
  -3   0 -13  334.60   29.64
  -3   0 -13  380.52   33.44
   3   0  13  396.01   34.73
   3   0  13  420.72   36.80
   0  -3 -13  355.55   31.35
   0  -3 -13  406.02   35.55
   0   3  13  391.71   34.35
   0   3  13  401.86   35.20
   0  13   4    0.06    0.33
   0  13   4   -0.31    0.28
   0 -13  -4   -0.21    0.33
   0 -13  -4   -0.30    0.30
 -13   0   4    0.61    0.30
 -13   0   4    0.08    0.31
  13   0  -4    0.28    0.34
  13   0  -4    0.40    0.29
  13   0   4   -0.20    0.40
  13   0   4   -0.29    0.32
 -13   0  -4   -0.08    0.32
 -13   0  -4    0.12    0.33
  13   0  -4   -0.24    0.33
  13   0  -4   -0.20    0.34
 -13   0   4   -0.05    0.32
 -13   0   4    0.75    0.38
   0  13  -4    0.66    0.42
   0  13  -4    0.48    0.40
   0 -13   4   -0.36    0.38
   0 -13   4   -0.13    0.35
 -13   0  -4    0.44    0.38
 -13   0  -4   -0.71    0.37
  13   0   4    0.43    0.32
  13   0   4   -0.11    0.36
   4   0  13   -0.51    0.34
   4   0  13    0.14    0.31
  -4   0 -13    0.35    0.29
  -4   0 -13   -0.40    0.35
   0   4  13   -0.40    0.36
   0   4  13    0.31    0.37
   0  -4 -13    0.29    0.38
   0  -4 -13    0.09    0.39
  -4   0  13    0.21    0.24
  -4   0  13    0.23    0.26
   4   0 -13    0.13    0.26
   4   0 -13   -0.09    0.23
   0  -4  13    0.18    0.35
   0  -4  13   -0.43    0.39
   0   4 -13   -0.70    0.32
   0   4 -13    0.06    0.40
  -4   0 -13    0.12    0.33
  -4   0 -13    0.31    0.34
   4   0  13   -0.66    0.42
   4   0  13    0.15    0.38
   0  -4 -13   -0.26    0.23
   0  -4 -13    0.21    0.25
   0   4  13   -0.28    0.20
   0   4  13   -0.06    0.25
   0  13   5  779.26   68.47
   0  13   5  780.95   68.60
   0 -13  -5  825.18   72.27
   0 -13  -5  804.11   70.52
 -13   0   5  716.04   63.21
 -13   0   5  736.33   64.88
  13   0  -5  819.46   71.81
  13   0  -5  792.53   69.57
  13   0   5  753.63   66.34
  13   0   5  677.92   60.07
 -13   0  -5  758.45   66.74
 -13   0  -5  888.54   77.59
  13   0  -5  810.35   71.04
  13   0  -5  816.73   71.56
 -13   0   5  857.32   74.96
 -13   0   5  777.57   68.32
   0  13  -5  806.84   70.75
   0  13  -5  696.78   61.61
   0 -13   5  668.94   59.31
   0 -13   5  828.44   72.54
 -13   0  -5  844.57   73.93
 -13   0  -5  731.65   64.51
  13   0   5  729.70   64.35
  13   0   5  872.54   76.26
   5   0  13  861.87   75.31
   5   0  13  757.80   66.66
  -5   0 -13  971.67   84.55
  -5   0 -13  669.85   59.39
   0   5  13  728.65   64.26
   0   5  13  795.78   69.84
   0  -5 -13  650.34   57.80
   0  -5 -13  762.48   67.06
  -5   0  13  819.85   71.81
  -5   0  13  850.94   74.41
   5   0 -13  806.06   70.66
   5   0 -13  806.58   70.71
   0  -5  13  782.12   68.70
   0  -5  13  817.77   71.68
   0   5 -13  936.93   81.66
   0   5 -13  809.05   70.95
  -5   0 -13  802.42   70.40
  -5   0 -13  771.20   67.81
   5   0  13  788.63   69.26
   5   0  13  814.26   71.39
   0  -5 -13  746.22   65.70
   0  -5 -13  895.83   78.19
   0   5  13  779.52   68.46
   0   5  13  858.62   75.05
   0  13   6   -0.22    0.34
   0  13   6   -0.36    0.31
   0 -13  -6   -0.01    0.37
   0 -13  -6    0.22    0.29
 -13   0   6    0.14    0.30
 -13   0   6    0.32    0.29
  13   0  -6   -0.26    0.27
  13   0  -6   -0.03    0.31
  13   0   6   -0.19    0.39
  13   0   6   -0.40    0.38
 -13   0  -6    0.88    0.37
 -13   0  -6   -0.06    0.34
  13   0  -6   -0.37    0.30
  13   0  -6   -0.21    0.39
 -13   0   6    0.57    0.31
 -13   0   6   -0.61    0.36
   0  13  -6   -0.10    0.39
   0  13  -6    0.26    0.30
   0 -13   6    0.45    0.37
   0 -13   6   -0.48    0.36
 -13   0  -6   -0.37    0.40
 -13   0  -6   -0.09    0.43
  13   0   6   -0.34    0.38
  13   0   6   -0.45    0.34
   6   0  13    0.16    0.28
   6   0  13    0.53    0.33
  -6   0 -13   -0.14    0.34
  -6   0 -13   -0.22    0.33
   0   6  13   -0.33    0.33
   0   6  13   -0.02    0.40
   0  -6 -13    0.28    0.39
   0  -6 -13    0.14    0.38
  -6   0  13    0.25    0.21
  -6   0  13    0.29    0.22
   6   0 -13    0.19    0.22
   6   0 -13   -0.08    0.18
   0  -6  13   -0.24    0.40
   0  -6  13    0.16    0.41
   0   6 -13   -0.18    0.39
   0   6 -13   -0.22    0.40
  -6   0 -13   -0.32    0.44
  -6   0 -13    0.16    0.29
   6   0  13    0.36    0.40
   6   0  13   -0.28    0.40
   0  -6 -13   -0.48    0.19
   0  -6 -13    0.37    0.23
   0   6  13   -0.07    0.19
   0   6  13    0.23    0.20
   0  13   7   69.04    6.12
   0  13   7   70.61    6.25
   0 -13  -7   60.82    5.45
   0 -13  -7   62.73    5.59
 -13   0   7   70.15    6.21
 -13   0   7   69.18    6.12
  13   0  -7   72.16    6.37
  13   0  -7   74.86    6.60
  13   0   7   66.37    5.91
  13   0   7   71.29    6.32
 -13   0  -7   69.67    6.19
 -13   0  -7   78.15    6.89
  13   0  -7   69.43    6.15
  13   0  -7   69.27    6.15
 -13   0   7   62.95    5.62
 -13   0   7   70.71    6.26
   0  13  -7   77.80    6.86
   0  13  -7   66.27    5.88
   0 -13   7   61.09    5.46
   0 -13   7   88.91    7.78
 -13   0  -7   75.45    6.67
 -13   0  -7   73.14    6.47
  13   0   7   66.07    5.89
  13   0   7   67.39    5.99
   7   0  13   50.71    4.60
   7   0  13   63.90    5.68
  -7   0 -13   77.30    6.80
  -7   0 -13   68.57    6.07
   0   7  13   64.55    5.75
   0   7  13   59.15    5.32
   0  -7 -13   71.98    6.38
   0  -7 -13   68.10    6.05
  -7   0  13   70.82    6.23
  -7   0  13   68.08    6.01
   7   0 -13   70.26    6.19
   7   0 -13   69.18    6.09
   0  -7  13   72.40    6.42
   0  -7  13   63.85    5.72
   0   7 -13   67.95    6.06
   0   7 -13   75.44    6.68
  -7   0 -13   70.17    6.23
   7   0  13   71.92    6.39
   7   0  13   65.23    5.82
   0  -7 -13   65.07    5.76
   0  -7 -13   69.30    6.11
   0   7  13   68.78    6.06
   0   7  13   65.59    5.80
   0  13   8   -0.72    0.33
   0  13   8   -0.25    0.30
   0 -13  -8   -0.26    0.32
   0 -13  -8    0.18    0.29
 -13   0   8    0.10    0.28
 -13   0   8    0.08    0.30
  13   0  -8   -0.78    0.28
  13   0  -8   -0.13    0.31
  13   0   8    0.00    0.42
  13   0   8   -0.11    0.39
 -13   0  -8   -0.02    0.34
 -13   0  -8   -0.16    0.38
  13   0  -8   -0.10    0.23
  13   0  -8   -0.12    0.37
 -13   0   8    0.16    0.38
 -13   0   8   -0.23    0.37
   0  13  -8   -0.36    0.34
   0  13  -8   -0.46    0.31
   0 -13   8    0.35    0.30
   0 -13   8   -0.43    0.35
 -13   0  -8   -0.31    0.41
 -13   0  -8    0.11    0.36
  13   0   8   -0.33    0.31
  13   0   8   -0.14    0.36
   8   0  13    0.28    0.27
   8   0  13   -0.42    0.28
  -8   0 -13   -0.27    0.28
  -8   0 -13    0.34    0.32
   0   8  13   -0.35    0.37
   0   8  13   -0.19    0.29
   0  -8 -13    0.05    0.37
   0  -8 -13    0.31    0.38
  -8   0  13   -0.21    0.18
  -8   0  13   -0.23    0.18
   8   0 -13    0.28    0.19
   8   0 -13    0.07    0.16
   0  -8  13   -0.29    0.32
   0  -8  13    0.34    0.46
   0   8 -13   -0.05    0.40
   0   8 -13    0.56    0.41
  -8   0 -13    0.26    0.31
  -8   0 -13   -0.72    0.44
   8   0  13    0.22    0.40
   8   0  13    0.36    0.43
   0  -8 -13    0.43    0.20
   0  -8 -13    0.24    0.18
   0   8  13    0.10    0.17
   0   8  13   -0.15    0.18
   0  13   9  781.47   68.43
   0  13   9  707.06   62.23
   0 -13  -9  748.30   65.67
   0 -13  -9  581.78   51.87
 -13   0   9  785.64   68.77
 -13   0   9  693.53   61.09
  13   0  -9  781.86   68.44
  13   0  -9  735.29   64.58
  13   0   9  698.60   61.53
  13   0   9  716.30   62.99
 -13   0  -9  777.96   68.15
 -13   0  -9  703.29   61.93
  13   0  -9  742.57   65.18
  13   0  -9  761.96   66.82
 -13   0   9  748.04   65.65
 -13   0   9  754.80   66.22
   0  13  -9  882.30   76.89
   0  13  -9  799.82   69.94
   0 -13   9  772.63   67.68
   0 -13   9  757.80   66.45
 -13   0  -9  823.10   71.94
  13   0   9  720.98   63.39
   9   0  13  689.89   60.79
   9   0  13  742.70   65.19
  -9   0 -13  781.73   68.44
  -9   0 -13  810.22   70.82
   0   9  13  703.42   61.93
   0  -9 -13  719.81   63.29
  -9   0  13  714.34   62.80
  -9   0  13  723.97   63.61
   9   0 -13  699.25   61.55
   9   0 -13  730.09   64.10
   0  -9  13  719.81   63.32
   0   9 -13  766.38   67.18
  -9   0 -13  721.11   63.42
   9   0  13  660.23   58.37
   0  -9 -13  728.13   63.96
   0  -9 -13  736.46   64.63
   0   9  13  716.82   63.00
   0   9  13  724.10   63.62
   0  13  11  798.51   70.44
   0  13  11  861.09   75.61
   0 -13 -11  906.10   79.37
   0 -13 -11  875.27   76.81
 -13   0  11  739.45   65.54
 -13   0  11  856.41   75.23
  13   0 -11  888.15   77.85
  13   0 -11  925.23   80.98
  13   0  11  906.36   79.45
 -13   0 -11  957.62   83.69
  13   0 -11  958.27   83.76
 -13   0  11  862.26   75.71
   0  13 -11  820.37   72.23
   0  13 -11  743.88   65.91
   0 -13  11  920.80   80.62
   0 -13  11  908.05   79.54
 -13   0 -11  928.09   81.24
  13   0  11  948.25   82.90
  11   0  13  784.86   69.29
  11   0  13  803.85   70.88
 -11   0 -13 1030.73   89.79
 -11   0 -13  814.39   71.74
   0  11  13  780.43   68.94
   0 -11 -13  892.96   78.26
 -11   0  13  894.39   78.37
 -11   0  13  916.38   80.21
  11   0 -13  843.79   74.18
  11   0 -13  865.51   75.99
   0 -11  13  907.27   79.53
   0 -11  13  907.66   79.53
   0  11 -13  786.68   69.49
   0  11 -13  820.50   72.27
 -11   0 -13  837.67   73.70
 -11   0 -13  764.69   67.67
  11   0  13  966.47   84.46
  11   0  13  870.59   76.44
   0 -11 -13  875.79   76.84
   0 -11 -13  895.56   78.47
   0  11  13  873.97   76.65
   0  11  13  890.10   78.00
   0  13  12   -0.86    0.33
   0  13  12   -0.23    0.32
   0 -13 -12   -0.48    0.36
   0 -13 -12    0.03    0.31
 -13   0  12   -0.48    0.28
 -13   0  12   -0.02    0.27
  13   0 -12   -0.18    0.26
  13   0 -12    0.23    0.31
  13   0  12   -0.52    0.42
  13   0  12   -0.29    0.41
 -13   0 -12   -0.19    0.45
 -13   0 -12    0.29    0.42
  13   0 -12    0.08    0.37
  13   0 -12   -0.80    0.39
 -13   0  12    0.47    0.39
 -13   0  12   -0.55    0.38
   0  13 -12   -0.31    0.36
   0  13 -12    0.09    0.31
   0 -13  12   -0.62    0.33
   0 -13  12   -0.53    0.33
 -13   0 -12    0.27    0.38
 -13   0 -12   -0.11    0.37
  13   0  12    0.21    0.43
  13   0  12   -0.39    0.29
  12   0  13   -0.09    0.28
  12   0  13   -0.05    0.31
 -12   0 -13    0.39    0.31
 -12   0 -13    0.22    0.28
   0  12  13   -0.30    0.34
   0  12  13   -0.04    0.29
   0 -12 -13   -0.05    0.34
   0 -12 -13   -0.59    0.39
 -12   0  13    0.01    0.13
 -12   0  13   -0.18    0.15
  12   0 -13    0.07    0.16
  12   0 -13   -0.01    0.16
   0 -12  13   -0.09    0.38
   0 -12  13   -0.48    0.34
   0  12 -13    0.13    0.41
   0  12 -13   -0.42    0.40
 -12   0 -13    0.56    0.45
 -12   0 -13    0.08    0.43
  12   0  13   -0.64    0.48
  12   0  13   -0.34    0.39
   0 -12 -13    0.27    0.15
   0 -12 -13    0.00    0.15
   0  12  13    0.09    0.15
   0  12  13   -0.07    0.15
   0  13  13  384.43   33.78
   0  13  13  375.06   32.99
   0 -13 -13  401.34   35.19
   0 -13 -13  404.98   35.48
 -13   0  13  397.70   34.87
 -13   0  13  368.43   32.43
  13   0 -13  428.14   37.41
  13   0 -13  342.80   30.31
  13   0  13  388.20   34.09
  13   0  13  397.57   34.87
 -13   0 -13  302.47   27.00
 -13   0 -13  435.42   38.04
  13   0 -13  388.20   34.08
  13   0 -13  401.47   35.20
 -13   0  13  404.72   35.48
 -13   0  13  310.40   27.64
 -13   0  13  387.42   33.98
 -13   0  13  397.31   34.79
  13   0 -13  366.73   32.26
  13   0 -13  352.94   31.12
   0 -13  13  436.20   38.13
   0 -13  13  348.78   30.84
   0  13 -13  357.50   31.56
   0  13 -13  422.54   36.98
   0  14   0 1026.83   90.07
   0  14   0 1103.84   96.53
   0 -14   0  930.56   82.06
   0 -14   0  935.76   82.52
 -14   0   0 1042.31   91.38
 -14   0   0 1068.46   93.54
  14   0   0  978.30   85.99
  14   0   0 1095.78   95.86
   0  14   0 1054.02   92.34
   0  14   0  807.36   71.89
   0 -14   0 1066.64   93.39
   0 -14   0 1129.34   98.60
   0  14   1   -0.24    0.32
   0  14   1   -0.23    0.33
   0 -14  -1   -0.18    0.32
   0 -14  -1   -0.60    0.35
 -14   0   1   -0.58    0.33
 -14   0   1   -0.01    0.32
  14   0  -1   -0.03    0.35
  14   0  -1   -0.27    0.33
  14   0   1   -0.25    0.36
  14   0   1   -0.33    0.33
 -14   0  -1   -0.38    0.35
 -14   0  -1   -0.37    0.33
  14   0  -1   -0.11    0.34
  14   0  -1    0.13    0.37
 -14   0   1    0.02    0.31
 -14   0   1    0.11    0.31
   0  14  -1   -0.48    0.41
   0  14  -1    0.30    0.36
   0 -14   1   -0.39    0.40
   0 -14   1   -0.15    0.43
 -14   0  -1    0.00    0.43
 -14   0  -1    0.06    0.42
  14   0   1    0.28    0.43
  14   0   1    0.17    0.46
   1   0  14    0.22    0.44
   1   0  14    0.12    0.40
  -1   0 -14   -0.27    0.40
  -1   0 -14    0.82    0.45
   0   1  14    0.18    0.44
   0   1  14   -0.31    0.37
   0  -1 -14    0.53    0.40
   0  -1 -14    0.27    0.47
  -1   0  14    0.08    0.32
  -1   0  14    0.34    0.32
   1   0 -14   -0.17    0.31
   1   0 -14   -0.12    0.31
   0  -1  14   -0.50    0.31
   0  -1  14    0.34    0.33
   0   1 -14   -0.40    0.35
   0   1 -14    0.99    0.41
  -1   0 -14   -0.25    0.38
  -1   0 -14   -0.34    0.36
   1   0  14    0.15    0.33
   1   0  14   -0.15    0.34
   0  -1 -14   -0.22    0.32
   0  -1 -14   -0.27    0.33
   0   1  14    0.15    0.30
   0   1  14   -0.60    0.34
   0  14   2    5.11    0.59
 -14   0   2    5.59    0.63
 -14   0   2    6.31    0.69
  14   0   2    5.00    0.63
  14   0   2    6.89    0.74
 -14   0  -2    5.25    0.62
  14   0  -2    5.76    0.66
 -14   0   2    6.04    0.67
   0  14  -2    6.01    0.66
   0  14  -2    6.55    0.72
   0 -14   2    7.00    0.76
   0 -14   2    6.83    0.75
 -14   0  -2    5.71    0.69
 -14   0  -2    5.89    0.72
  14   0   2    7.23    0.82
  14   0   2    6.58    0.74
   2   0  14    5.35    0.66
   2   0  14    5.58    0.66
  -2   0 -14    7.61    0.81
   0   2  14    5.67    0.71
   0   2  14    5.60    0.67
   0  -2 -14    7.83    0.83
   0  -2 -14    6.71    0.80
  -2   0  14    6.91    0.71
  -2   0  14    7.37    0.75
   2   0 -14    6.90    0.74
   0  -2  14    5.12    0.63
   0  -2  14    5.83    0.69
   0   2 -14    7.13    0.77
  -2   0 -14    7.27    0.79
  -2   0 -14    6.94    0.75
   2   0  14    5.50    0.64
   2   0  14    7.60    0.80
   0  -2 -14    6.79    0.70
   0  -2 -14    6.02    0.66
   0   2  14    7.64    0.77
   0  14   3   -0.28    0.34
   0  14   3   -0.08    0.32
   0 -14  -3    0.13    0.29
   0 -14  -3    0.22    0.36
 -14   0   3    0.05    0.30
 -14   0   3    0.15    0.30
  14   0  -3    0.21    0.30
  14   0  -3   -0.34    0.30
  14   0   3   -0.02    0.37
  14   0   3    0.27    0.33
 -14   0  -3    0.06    0.34
 -14   0  -3   -0.53    0.30
  14   0  -3    0.17    0.29
  14   0  -3   -0.17    0.37
 -14   0   3   -0.14    0.28
 -14   0   3   -0.04    0.33
   0  14  -3   -0.10    0.41
   0  14  -3    0.02    0.26
   0 -14   3   -0.42    0.33
   0 -14   3    0.00    0.38
 -14   0  -3   -0.15    0.38
 -14   0  -3    0.14    0.40
  14   0   3   -0.60    0.41
  14   0   3    0.23    0.38
   3   0  14   -0.18    0.35
   3   0  14   -0.10    0.31
  -3   0 -14    0.03    0.24
  -3   0 -14    0.00    0.31
   0   3  14    0.34    0.40
   0   3  14   -0.03    0.29
   0  -3 -14    0.34    0.31
   0  -3 -14   -0.24    0.42
  -3   0  14    0.12    0.28
  -3   0  14    0.24    0.26
   3   0 -14    0.34    0.29
   3   0 -14    0.34    0.25
   0  -3  14    0.15    0.34
   0  -3  14   -0.08    0.37
   0   3 -14   -0.29    0.38
   0   3 -14   -0.21    0.36
  -3   0 -14    0.22    0.39
  -3   0 -14    0.11    0.37
   3   0  14   -0.44    0.36
   3   0  14   -0.07    0.35
   0  -3 -14    0.01    0.25
   0  -3 -14   -0.10    0.28
   0   3  14   -0.32    0.24
   0   3  14    0.38    0.31
   0  14   4  598.43   53.03
   0  14   4  680.39   59.82
   0 -14  -4  708.49   62.15
   0 -14  -4  663.22   58.39
 -14   0   4  658.53   58.00
 -14   0   4  719.29   63.06
  14   0  -4  684.29   60.15
  14   0  -4  696.26   61.12
  14   0   4  690.15   60.64
  14   0   4  694.31   60.97
 -14   0  -4  691.71   60.76
 -14   0  -4  565.52   50.33
  14   0  -4  715.12   62.70
  14   0  -4  654.24   57.64
 -14   0   4  793.18   69.22
 -14   0   4  784.20   68.48
   0  14  -4  748.69   65.52
   0  14  -4  602.07   53.31
   0 -14   4  598.30   53.01
   0 -14   4  735.94   64.44
 -14   0  -4  810.35   70.68
 -14   0  -4  763.78   66.78
  14   0   4  706.02   61.96
  14   0   4  691.71   60.76
   4   0  14  700.42   61.48
   4   0  14  762.61   66.66
  -4   0 -14  735.68   64.42
  -4   0 -14  702.51   61.64
   0   4  14  678.83   59.69
   0   4  14  701.99   61.62
   0  -4 -14  753.63   65.92
   0  -4 -14  727.48   63.74
  -4   0  14  679.09   59.69
  -4   0  14  724.88   63.51
   4   0 -14  691.58   60.73
   4   0 -14  714.60   62.64
   0  -4  14  707.58   62.09
   0  -4  14  754.15   65.99
   0   4 -14  697.43   61.24
   0   4 -14  650.34   57.34
  -4   0 -14  555.50   49.51
  -4   0 -14  696.78   61.20
   4   0  14  695.61   61.11
   4   0  14  838.71   73.06
   0  -4 -14  721.76   63.25
   0  -4 -14  637.33   56.23
   0   4  14  681.17   59.86
   0   4  14  733.08   64.19
   0  14   5   -0.05    0.35
   0  14   5    0.07    0.31
   0 -14  -5   -0.14    0.33
   0 -14  -5   -0.09    0.34
 -14   0   5    0.47    0.32
 -14   0   5   -0.21    0.33
  14   0  -5    0.19    0.30
  14   0  -5   -0.58    0.36
  14   0   5    0.68    0.43
  14   0   5    0.07    0.34
 -14   0  -5   -0.47    0.37
 -14   0  -5    0.55    0.36
  14   0  -5   -0.14    0.34
  14   0  -5   -0.58    0.39
 -14   0   5   -0.63    0.38
 -14   0   5    0.21    0.39
   0  14  -5    0.20    0.41
   0  14  -5   -0.12    0.34
   0 -14   5   -0.33    0.35
   0 -14   5   -0.09    0.35
 -14   0  -5    0.32    0.39
 -14   0  -5   -0.20    0.37
  14   0   5    0.22    0.39
  14   0   5    0.05    0.32
   5   0  14    0.69    0.32
   5   0  14    0.11    0.34
  -5   0 -14   -0.16    0.32
  -5   0 -14    0.50    0.33
   0   5  14    0.14    0.41
   0   5  14    0.65    0.44
   0  -5 -14    0.16    0.41
   0  -5 -14    0.23    0.43
  -5   0  14    0.00    0.27
  -5   0  14   -0.08    0.26
   5   0 -14    0.12    0.28
   5   0 -14    0.37    0.24
   0  -5  14    0.15    0.40
   0  -5  14    0.42    0.45
   0   5 -14    0.09    0.41
   0   5 -14   -0.33    0.41
  -5   0 -14   -0.26    0.39
  -5   0 -14    0.23    0.41
   5   0  14    0.10    0.33
   5   0  14   -0.35    0.38
   0  -5 -14    0.14    0.24
   0  -5 -14   -0.02    0.28
   0   5  14    0.02    0.21
   0   5  14    0.01    0.26
   0  14   6  510.36   44.87
   0  14   6  509.19   44.76
   0 -14  -6  521.81   45.82
   0 -14  -6  538.72   47.21
 -14   0   6  494.36   43.54
 -14   0   6  563.31   49.28
  14   0  -6  573.97   50.16
  14   0  -6  554.59   48.55
  14   0   6  483.95   42.68
  14   0   6  595.44   51.97
 -14   0  -6  507.11   44.60
 -14   0  -6  529.74   46.49
  14   0  -6  568.38   49.70
  14   0  -6  556.41   48.72
 -14   0   6  539.37   47.29
 -14   0   6  634.73   55.27
   0  14  -6  397.70   35.56
   0  14  -6  479.92   42.33
   0 -14   6  690.67   59.96
   0 -14   6  487.98   42.99
 -14   0  -6  543.92   47.67
 -14   0  -6  472.63   41.74
  14   0   6  518.29   45.54
  14   0   6  498.39   43.88
   6   0  14  508.54   44.70
   6   0  14  483.43   42.62
  -6   0 -14  474.97   41.92
  -6   0 -14  620.03   54.01
   0   6  14  539.24   47.26
   0   6  14  448.30   39.73
   0  -6 -14  495.66   43.66
   0  -6 -14  543.79   47.66
  -6   0  14  541.19   47.42
  -6   0  14  530.26   46.50
   6   0 -14  539.89   47.31
   6   0 -14  530.39   46.51
   0  -6  14  516.99   45.44
   0  -6  14  547.95   48.03
   0   6 -14  489.67   43.18
   0   6 -14  439.85   39.05
  -6   0 -14  518.03   45.52
  -6   0 -14  461.57   40.84
   6   0  14  464.69   41.10
   6   0  14  528.96   46.43
   0  -6 -14  517.64   45.45
   0  -6 -14  536.38   47.02
   0   6  14  511.66   44.95
   0   6  14  546.65   47.87
   0  14   7    0.04    0.29
   0  14   7    0.23    0.30
   0 -14  -7   -0.20    0.34
   0 -14  -7   -0.14    0.30
 -14   0   7   -0.11    0.28
 -14   0   7    0.17    0.27
  14   0  -7    0.01    0.26
  14   0  -7   -0.15    0.29
  14   0   7   -0.15    0.38
  14   0   7    0.12    0.36
 -14   0  -7   -0.59    0.37
 -14   0  -7    0.17    0.33
  14   0  -7    0.51    0.31
  14   0  -7    0.00    0.39
 -14   0   7    0.85    0.33
 -14   0   7    0.31    0.36
   0  14  -7   -0.50    0.34
   0  14  -7   -0.51    0.28
   0 -14   7   -0.23    0.32
   0 -14   7   -0.32    0.29
 -14   0  -7    0.05    0.30
  14   0   7    0.37    0.34
   7   0  14    0.10    0.28
   7   0  14    0.05    0.28
  -7   0 -14    0.18    0.27
  -7   0 -14    0.06    0.31
   0   7  14    0.63    0.32
   0  -7 -14    0.45    0.28
  -7   0  14   -0.15    0.20
  -7   0  14   -0.15    0.20
   7   0 -14    0.23    0.21
   7   0 -14    0.12    0.18
   0  -7  14   -0.24    0.40
   0  -7  14   -0.21    0.39
   0   7 -14    0.29    0.40
   0   7 -14    0.06    0.37
  -7   0 -14   -0.14    0.29
   7   0  14    0.27    0.42
   7   0  14    0.79    0.40
   0  -7 -14    0.11    0.21
   0  -7 -14    0.01    0.20
   0   7  14    0.21    0.17
   0   7  14   -0.17    0.20
   0  14   8  123.43   10.97
   0  14   8  143.75   12.65
   0 -14  -8  155.72   13.65
   0 -14  -8  139.98   12.34
 -14   0   8  154.68   13.57
 -14   0   8  142.19   12.51
  14   0  -8  156.89   13.74
  14   0  -8  145.97   12.83
  14   0   8  156.50   13.73
  14   0   8  117.37   10.47
 -14   0  -8  117.41   10.48
 -14   0  -8  146.10   12.85
  14   0  -8  145.84   12.82
  14   0  -8  158.71   13.92
 -14   0   8  149.35   13.13
 -14   0   8  131.65   11.65
   0  14  -8  145.31   12.79
   0  14  -8  128.26   11.36
   0 -14   8  124.54   11.05
   0 -14   8  116.34   10.38
 -14   0  -8  138.42   12.23
  14   0   8  152.08   13.36
   8   0  14  146.49   12.87
   8   0  14  132.31   11.69
  -8   0 -14  127.06   11.26
  -8   0 -14  134.13   11.84
   0   8  14  143.49   12.63
   0  -8 -14  139.98   12.33
  -8   0  14  140.11   12.31
  -8   0  14  140.89   12.39
   8   0 -14  133.48   11.77
   8   0 -14  136.86   12.05
   0  -8  14  134.65   11.93
   0   8 -14  147.40   12.98
  -8   0 -14  131.00   11.62
   8   0  14  148.70   13.09
   0  -8 -14  139.59   12.27
   0  -8 -14  144.79   12.71
   0   8  14  135.30   11.91
   0   8  14  133.09   11.73
   0  14   9    0.18    0.32
   0  14   9   -0.89    0.32
   0 -14  -9    0.54    0.37
   0 -14  -9   -0.03    0.31
 -14   0   9   -0.05    0.31
 -14   0   9   -0.21    0.30
  14   0  -9    0.27    0.33
  14   0  -9   -0.32    0.33
  14   0   9   -0.05    0.40
  14   0   9   -0.30    0.35
 -14   0  -9   -0.10    0.45
 -14   0  -9   -0.72    0.34
  14   0  -9   -0.39    0.35
  14   0  -9    0.37    0.44
 -14   0   9   -0.16    0.37
   0  14  -9   -0.15    0.34
   0  14  -9    0.09    0.33
   0 -14   9    0.52    0.36
   0 -14   9   -0.53    0.35
 -14   0  -9    0.33    0.44
  14   0   9   -0.61    0.44
   9   0  14   -0.17    0.30
   9   0  14   -0.03    0.29
  -9   0 -14    0.29    0.31
  -9   0 -14   -0.22    0.28
   0   9  14    0.42    0.38
   0  -9 -14   -0.16    0.36
  -9   0  14    0.03    0.18
  -9   0  14   -0.14    0.18
   9   0 -14    0.17    0.20
   9   0 -14    0.18    0.16
   0  -9  14    0.62    0.50
   0   9 -14   -1.20    0.44
  -9   0 -14    0.10    0.46
   9   0  14   -0.42    0.45
   0  -9 -14    0.13    0.18
   0  -9 -14   -0.20    0.17
   0   9  14    0.03    0.16
   0   9  14    0.00    0.19
   0  14  10 1445.34  126.82
   0  14  10 1509.09  132.21
   0 -14 -10 1229.13  108.94
   0 -14 -10 1476.56  129.46
 -14   0  10 1250.98  110.70
 -14   0  10 1479.17  129.57
  14   0 -10 1360.78  119.72
  14   0 -10 1575.43  137.78
  14   0  10 1546.81  135.24
 -14   0 -10 1399.81  123.10
  14   0 -10 1372.49  120.78
 -14   0  10 1360.78  119.84
   0  14 -10 1368.59  120.44
   0  14 -10 1392.00  122.39
   0 -14  10 1488.27  130.44
   0 -14  10 1555.92  136.00
 -14   0 -10 1460.95  128.23
 -14   0 -10 1390.70  122.29
  14   0  10 1311.34  115.77
  14   0  10 1531.20  133.97
  10   0  14 1434.93  125.95
  10   0  14 1317.85  116.21
 -10   0 -14 1559.82  136.38
 -10   0 -14 1336.06  117.78
   0  10  14 1341.27  118.18
   0  10  14 1410.22  123.92
   0 -10 -14 1514.29  132.57
   0 -10 -14 1483.07  130.08
 -10   0  14 1466.16  128.57
 -10   0  14 1485.67  130.17
  10   0 -14 1433.63  125.83
  10   0 -14 1427.13  125.36
   0 -10  14 1470.06  128.86
   0 -10  14 1645.69  143.64
   0  10 -14 1494.78  131.01
   0  10 -14 1585.84  138.55
 -10   0 -14 1378.99  121.35
 -10   0 -14 1591.05  138.93
  10   0  14 1420.62  124.86
  10   0  14 1402.41  123.30
   0 -10 -14 1438.84  126.29
   0 -10 -14 1518.19  132.92
   0  10  14 1390.70  122.28
   0  10  14 1406.31  123.59
   0  14  11   -0.70    0.36
   0  14  11   -0.46    0.34
   0 -14 -11    0.10    0.38
   0 -14 -11   -0.01    0.33
 -14   0  11   -0.11    0.31
 -14   0  11    0.47    0.33
  14   0 -11   -0.07    0.30
  14   0 -11    0.66    0.35
  14   0  11   -0.02    0.42
 -14   0 -11    0.21    0.31
  14   0 -11   -0.12    0.32
 -14   0  11   -0.09    0.30
 -14   0  11    0.04    0.37
   0  14 -11   -0.27    0.42
   0  14 -11   -0.08    0.32
   0 -14  11    0.78    0.38
   0 -14  11   -0.30    0.37
 -14   0 -11    0.32    0.41
 -14   0 -11    0.22    0.35
  14   0  11   -0.28    0.46
  14   0  11   -0.06    0.44
  11   0  14   -0.32    0.32
  11   0  14   -0.35    0.34
 -11   0 -14   -0.26    0.31
 -11   0 -14   -0.18    0.29
   0  11  14   -0.06    0.28
   0  11  14   -0.26    0.39
   0 -11 -14    0.14    0.40
   0 -11 -14   -0.05    0.37
 -11   0  14   -0.30    0.16
 -11   0  14   -0.14    0.18
  11   0 -14    0.12    0.19
  11   0 -14   -0.27    0.16
   0 -11  14   -0.05    0.41
   0 -11  14   -1.01    0.51
   0  11 -14   -0.29    0.37
   0  11 -14   -0.25    0.44
 -11   0 -14   -0.01    0.33
 -11   0 -14    0.58    0.50
  11   0  14   -0.02    0.46
  11   0  14   -0.36    0.49
   0 -11 -14   -0.11    0.16
   0 -11 -14   -0.12    0.18
   0  11  14   -0.03    0.16
   0  11  14   -0.29    0.18
   0  14  12  167.56   14.80
   0  14  12  191.76   16.82
   0 -14 -12  168.73   14.92
   0 -14 -12  179.79   15.82
 -14   0  12  165.61   14.63
 -14   0  12  172.37   15.18
  14   0 -12  183.43   16.11
  14   0 -12  184.60   16.22
  14   0  12  192.67   16.92
  14   0  12  162.75   14.41
 -14   0 -12  178.49   15.73
 -14   0 -12  179.01   15.77
  14   0 -12  181.22   15.93
  14   0 -12  179.27   15.78
 -14   0  12  182.39   16.05
 -14   0  12  196.44   17.22
   0  14 -12  138.81   12.44
   0  14 -12  178.62   15.72
   0 -14  12  181.35   15.96
   0 -14  12  190.07   16.68
 -14   0 -12  191.50   16.81
 -14   0 -12  166.39   14.71
  14   0  12  189.16   16.62
  14   0  12  170.03   15.03
  12   0  14  173.15   15.26
  12   0  14  169.51   14.97
 -12   0 -14  170.03   15.01
 -12   0 -14  178.36   15.69
   0  12  14  167.95   14.83
   0  12  14  170.94   15.09
   0 -12 -14  165.61   14.65
   0 -12 -14  160.02   14.18
 -12   0  14  174.98   15.37
 -12   0  14  176.28   15.49
  12   0 -14  160.02   14.13
  12   0 -14  171.98   15.12
   0 -12  14  170.68   15.08
   0 -12  14  192.15   16.90
   0  12 -14  161.97   14.37
   0  12 -14  204.90   17.93
 -12   0 -14  183.43   16.15
 -12   0 -14  201.39   17.66
  12   0  14  155.85   13.87
  12   0  14  161.19   14.31
   0 -12 -14  182.26   15.98
   0 -12 -14  177.06   15.55
   0  12  14  170.55   15.01
   0  12  14  166.00   14.64
   0  14  13   -0.05    0.36
   0  14  13    0.02    0.37
   0 -14 -13   -0.19    0.40
   0 -14 -13   -0.13    0.35
 -14   0  13    0.15    0.33
 -14   0  13    0.10    0.31
  14   0 -13   -0.48    0.28
  14   0 -13   -0.59    0.35
  14   0  13   -0.20    0.34
  14   0  13   -0.37    0.43
 -14   0 -13    0.16    0.42
 -14   0 -13   -0.72    0.39
  14   0 -13    0.01    0.38
  14   0 -13   -0.28    0.38
 -14   0  13   -0.92    0.39
 -14   0  13   -0.37    0.31
   0  14 -13    0.05    0.41
   0  14 -13   -0.23    0.35
   0 -14  13   -0.25    0.35
   0 -14  13   -0.32    0.39
 -14   0 -13   -0.49    0.44
 -14   0 -13   -0.04    0.41
  14   0  13   -0.12    0.32
  14   0  13    0.79    0.49
  13   0  14    0.23    0.33
  13   0  14   -0.10    0.35
 -13   0 -14   -0.28    0.34
 -13   0 -14   -0.22    0.33
   0  13  14    0.01    0.40
   0  13  14   -0.23    0.42
   0 -13 -14   -0.58    0.42
   0 -13 -14   -0.36    0.33
 -13   0  14    0.13    0.16
 -13   0  14    0.30    0.18
  13   0 -14   -0.06    0.17
   0 -13  14    0.04    0.42
   0  13 -14    0.26    0.49
 -13   0 -14   -0.05    0.34
  13   0  14    0.16    0.39
   0 -13 -14    0.08    0.15
   0 -13 -14    0.05    0.17
   0  14  14  669.46   58.94
   0  14  14  682.08   59.98
   0 -14 -14  711.48   62.44
   0 -14 -14  641.62   56.62
 -14   0  14  705.89   61.96
 -14   0  14  711.22   62.39
  14   0 -14  605.07   53.59
  14   0 -14  706.80   62.03
  14   0  14  701.20   61.58
 -14   0 -14  687.94   60.48
  14   0 -14  761.96   66.66
 -14   0  14  792.14   69.17
 -14   0  14  714.60   62.64
 -14   0  14  708.10   62.11
  14   0 -14  706.02   61.93
  14   0 -14  702.38   61.63
   0 -14  14  634.60   56.07
   0  14 -14  719.42   63.13
   0  15   0    0.00    0.30
   0  15   0   -0.28    0.33
   0 -15   0    0.27    0.31
   0 -15   0   -0.44    0.31
 -15   0   0    0.22    0.33
 -15   0   0   -0.20    0.30
  15   0   0    0.14    0.31
  15   0   0   -0.16    0.32
   0  15   0   -0.31    0.34
   0  15   0    0.22    0.38
   0 -15   0   -0.16    0.35
   0 -15   0    0.03    0.27
   0  15   1  185.25   16.28
   0  15   1  167.69   14.82
   0 -15  -1  177.84   15.67
   0 -15  -1  191.63   16.82
 -15   0   1  193.58   16.98
 -15   0   1  177.45   15.64
  15   0  -1  195.27   17.13
  15   0  -1  225.58   19.67
  15   0   1  175.50   15.48
  15   0   1  196.57   17.23
 -15   0  -1  165.74   14.67
 -15   0  -1  159.89   14.18
  15   0  -1  172.50   15.23
  15   0  -1  174.46   15.40
 -15   0   1  195.40   17.14
 -15   0   1  181.09   15.95
   0  15  -1  230.01   20.04
   0  15  -1  163.40   14.47
   0 -15   1  161.19   14.29
   0 -15   1  166.52   14.72
 -15   0  -1  194.62   17.07
 -15   0  -1  179.40   15.80
  15   0   1  166.78   14.76
  15   0   1  177.84   15.67
   1   0  15  155.33   13.81
   1   0  15  185.77   16.33
  -1   0 -15  161.45   14.30
  -1   0 -15  186.42   16.38
   0   1  15  216.48   18.90
   0   1  15  158.32   14.05
   0  -1 -15  191.11   16.77
   0  -1 -15  169.25   14.95
  -1   0  15  150.52   13.41
  -1   0  15  219.99   19.18
   1   0 -15  166.00   14.68
   1   0 -15  180.96   15.92
   0  -1  15  180.05   15.85
   0  -1  15  182.26   16.05
   0   1 -15  170.29   15.04
   0   1 -15  166.13   14.71
  -1   0 -15  185.77   16.33
  -1   0 -15  196.05   17.18
   1   0  15  176.93   15.61
   1   0  15  196.31   17.21
   0  -1 -15  173.15   15.28
   0  -1 -15  191.76   16.82
   0   1  15  187.33   16.44
   0   1  15  162.62   14.41
   0  15   2    0.64    0.36
   0  15   2    0.03    0.32
   0 -15  -2    0.32    0.32
   0 -15  -2    0.44    0.36
 -15   0   2    0.21    0.32
 -15   0   2   -0.32    0.32
  15   0  -2    0.29    0.34
  15   0  -2    0.40    0.31
  15   0   2   -0.11    0.39
  15   0   2    0.34    0.34
 -15   0  -2    0.28    0.36
 -15   0  -2    0.60    0.36
  15   0  -2    0.24    0.28
  15   0  -2   -0.25    0.37
 -15   0   2    0.13    0.35
 -15   0   2   -0.12    0.35
   0  15  -2   -0.08    0.28
   0  15  -2    0.09    0.27
   0 -15   2   -0.14    0.26
   0 -15   2    0.00    0.31
 -15   0  -2    0.10    0.35
 -15   0  -2    0.44    0.35
  15   0   2   -0.33    0.33
  15   0   2   -0.31    0.35
   2   0  15    0.40    0.41
   2   0  15    0.07    0.37
  -2   0 -15    0.17    0.36
  -2   0 -15   -0.46    0.39
   0   2  15    0.15    0.37
   0   2  15    0.48    0.35
   0  -2 -15    0.02    0.34
   0  -2 -15   -0.06    0.38
  -2   0  15    0.51    0.32
  -2   0  15    0.17    0.29
   2   0 -15   -0.02    0.32
   2   0 -15    0.02    0.27
   0  -2  15    0.28    0.36
   0  -2  15   -0.44    0.40
   0   2 -15   -0.10    0.30
   0   2 -15   -0.25    0.34
  -2   0 -15   -0.47    0.39
  -2   0 -15    0.06    0.29
   2   0  15    0.04    0.39
   2   0  15    0.08    0.33
   0  -2 -15   -0.19    0.29
   0  -2 -15   -0.28    0.29
   0   2  15   -0.35    0.28
   0   2  15    0.19    0.32
   0  15   3  418.77   36.68
   0  15   3  408.88   35.86
   0 -15  -3  415.78   36.43
   0 -15  -3  407.97   35.78
 -15   0   3  373.24   32.88
 -15   0   3  363.22   32.06
  15   0  -3  402.90   35.35
  15   0  -3  415.52   36.40
  15   0   3  375.19   33.06
  15   0   3  397.83   34.92
 -15   0  -3  363.74   32.11
 -15   0  -3  396.27   34.79
  15   0  -3  386.12   33.95
  15   0  -3  433.73   37.93
 -15   0   3  452.21   39.47
 -15   0   3  373.11   32.87
   0  15  -3  451.29   39.41
   0  15  -3  335.51   29.75
   0 -15   3  348.00   30.78
   0 -15   3  398.48   34.98
 -15   0  -3  402.12   35.29
 -15   0  -3  470.03   40.97
  15   0   3  387.68   34.09
  15   0   3  415.78   36.43
   3   0  15  385.34   33.88
   3   0  15  412.01   36.11
  -3   0 -15  404.85   35.51
  -3   0 -15  316.91   28.22
   0   3  15  372.72   32.83
   0   3  15  372.59   32.83
   0  -3 -15  358.02   31.63
   0  -3 -15  420.46   36.81
  -3   0  15  359.45   31.73
  -3   0  15  418.12   36.61
   3   0 -15  383.78   33.75
   3   0 -15  432.04   37.76
   0  -3  15  368.43   32.49
   0  -3  15  400.69   35.18
   0   3 -15  385.21   33.89
   0   3 -15  418.25   36.66
  -3   0 -15  383.52   33.75
  -3   0 -15  410.97   36.03
   3   0  15  323.54   28.79
   3   0  15  356.46   31.50
   0  -3 -15  333.56   29.58
   0  -3 -15  422.41   36.98
   0   3  15  425.15   37.20
   0   3  15  437.77   38.26
   0  15   4    0.28    0.37
   0  15   4    0.10    0.30
   0 -15  -4   -0.29    0.30
   0 -15  -4   -0.20    0.32
 -15   0   4    0.23    0.30
 -15   0   4   -0.17    0.28
  15   0  -4   -0.03    0.31
  15   0  -4   -0.04    0.29
  15   0   4    0.07    0.35
  15   0   4   -0.71    0.29
 -15   0  -4    0.34    0.36
 -15   0  -4    0.00    0.35
  15   0  -4   -0.25    0.32
  15   0  -4    0.29    0.33
 -15   0   4    0.06    0.35
 -15   0   4   -0.14    0.35
   0  15  -4    0.08    0.40
   0  15  -4    0.19    0.34
   0 -15   4    0.00    0.38
   0 -15   4   -0.42    0.36
 -15   0  -4   -0.08    0.38
  15   0   4   -0.58    0.34
   4   0  15   -0.34    0.31
   4   0  15    0.38    0.33
  -4   0 -15    0.04    0.24
  -4   0 -15   -0.26    0.31
   0   4  15   -0.37    0.33
   0  -4 -15   -0.02    0.36
  -4   0  15   -0.37    0.28
  -4   0  15    0.19    0.28
   4   0 -15   -0.45    0.28
   4   0 -15   -0.32    0.24
   0  -4  15    0.09    0.37
   0  -4  15   -0.12    0.44
   0   4 -15   -0.27    0.35
   0   4 -15   -0.21    0.43
  -4   0 -15    0.22    0.37
  -4   0 -15    0.17    0.38
   4   0  15   -0.18    0.41
   4   0  15   -0.19    0.38
   0  -4 -15   -0.16    0.24
   0  -4 -15   -0.06    0.27
   0   4  15   -0.42    0.26
   0   4  15    0.11    0.26
   0  15   5    2.15    0.41
   0  15   5    1.36    0.34
   0 -15  -5    1.20    0.41
   0 -15  -5    1.76    0.37
 -15   0   5    1.91    0.38
 -15   0   5    1.47    0.36
  15   0  -5    1.25    0.35
  15   0  -5    1.51    0.34
  15   0   5    1.63    0.42
  15   0   5    1.83    0.40
 -15   0  -5    1.92    0.43
 -15   0  -5    1.00    0.40
  15   0  -5    1.66    0.35
  15   0  -5    1.90    0.43
 -15   0   5    1.26    0.35
 -15   0   5    1.73    0.44
   0  15  -5    1.12    0.37
   0  15  -5    1.69    0.41
   0 -15   5    1.80    0.43
   0 -15   5    1.03    0.35
 -15   0  -5    1.89    0.47
  15   0   5    1.77    0.48
   5   0  15    1.36    0.37
   5   0  15    1.90    0.37
  -5   0 -15    2.09    0.40
  -5   0 -15    1.27    0.39
   0   5  15    1.57    0.38
   0  -5 -15    2.60    0.48
  -5   0  15    1.96    0.34
  -5   0  15    1.73    0.33
   5   0 -15    3.02    0.37
   0  -5  15    2.73    0.50
   0  -5  15    2.31    0.49
   0   5 -15    2.47    0.45
   0   5 -15    2.42    0.47
  -5   0 -15    2.69    0.50
   5   0  15    1.84    0.46
   5   0  15    1.48    0.35
   0  -5 -15    1.74    0.30
   0  -5 -15    1.87    0.34
   0   5  15    2.83    0.35
   0   5  15    1.90    0.35
   0  15   6    0.11    0.33
   0  15   6    0.00    0.30
   0 -15  -6    0.35    0.36
   0 -15  -6    0.30    0.30
 -15   0   6   -0.63    0.30
 -15   0   6    0.28    0.32
  15   0  -6    0.01    0.30
  15   0  -6   -0.45    0.33
  15   0   6   -0.23    0.35
  15   0   6    0.29    0.34
 -15   0  -6   -0.15    0.39
 -15   0  -6   -0.28    0.40
  15   0  -6   -0.15    0.30
  15   0  -6    0.09    0.36
 -15   0   6   -0.21    0.31
 -15   0   6    0.25    0.33
   0  15  -6   -0.11    0.38
   0  15  -6   -0.47    0.35
   0 -15   6    0.14    0.33
   0 -15   6    0.64    0.38
 -15   0  -6   -0.17    0.31
  15   0   6    0.62    0.32
   6   0  15    0.21    0.33
   6   0  15   -0.25    0.33
  -6   0 -15   -0.46    0.32
  -6   0 -15   -0.06    0.32
   0   6  15    0.36    0.38
   0  -6 -15    0.32    0.43
  -6   0  15   -0.13    0.24
  -6   0  15   -0.04    0.25
   6   0 -15   -0.36    0.24
   6   0 -15   -0.10    0.20
   0  -6  15   -0.03    0.41
   0  -6  15    0.26    0.42
   0   6 -15   -0.26    0.42
   0   6 -15   -0.04    0.39
  -6   0 -15   -0.03    0.42
  -6   0 -15    0.31    0.31
   6   0  15    0.31    0.45
   6   0  15    0.37    0.39
   0  -6 -15    0.21    0.25
   0  -6 -15   -0.20    0.25
   0   6  15   -0.03    0.21
   0   6  15    0.23    0.24
   0  15   7   67.80    6.02
   0  15   7   68.79    6.10
   0 -15  -7   65.19    5.81
   0 -15  -7   65.94    5.86
 -15   0   7   65.84    5.85
 -15   0   7   65.07    5.78
  15   0  -7   71.33    6.31
  15   0  -7   71.30    6.32
  15   0   7   60.70    5.45
  15   0   7   66.07    5.87
 -15   0  -7   69.44    6.17
 -15   0  -7   69.57    6.18
  15   0  -7   62.86    5.61
  15   0  -7   73.91    6.54
 -15   0   7   69.11    6.14
 -15   0   7   74.91    6.62
   0  15  -7   69.69    6.19
   0  15  -7   64.86    5.77
   0 -15   7   71.73    6.34
   0 -15   7   63.15    5.63
 -15   0  -7   60.19    5.41
  15   0   7   65.78    5.86
   7   0  15   60.40    5.40
   7   0  15   62.41    5.56
  -7   0 -15   66.40    5.89
  -7   0 -15   75.31    6.64
   0   7  15   60.30    5.40
   0  -7 -15   53.40    4.83
  -7   0  15   71.82    6.32
  -7   0  15   71.93    6.33
   7   0 -15   72.28    6.36
   7   0 -15   72.77    6.39
   0  -7  15   74.57    6.61
   0   7 -15   68.73    6.12
   7   0  15   67.12    5.98
   0  -7 -15   76.36    6.70
   0  -7 -15   71.46    6.29
   0   7  15   73.89    6.49
   0   7  15   66.67    5.90
   0  15   8   -0.13    0.31
   0  15   8   -0.32    0.30
   0 -15  -8   -0.09    0.32
   0 -15  -8   -0.12    0.31
 -15   0   8    0.44    0.28
 -15   0   8    0.03    0.28
  15   0  -8    0.34    0.31
  15   0  -8   -0.55    0.32
  15   0   8    0.71    0.42
  15   0   8   -0.01    0.37
 -15   0  -8    0.28    0.37
 -15   0  -8    0.00    0.33
  15   0  -8   -0.14    0.30
  15   0  -8   -0.01    0.37
 -15   0   8    0.21    0.36
   0  15  -8   -0.43    0.33
   0  15  -8    0.25    0.32
   0 -15   8   -0.19    0.33
   0 -15   8   -0.32    0.36
 -15   0  -8   -0.64    0.43
 -15   0  -8   -0.33    0.36
  15   0   8    0.16    0.34
  15   0   8    0.26    0.41
   8   0  15   -0.24    0.31
   8   0  15    0.20    0.29
  -8   0 -15    0.34    0.29
  -8   0 -15   -0.24    0.32
   0   8  15    0.66    0.37
   0   8  15    0.09    0.33
   0  -8 -15   -0.20    0.26
   0  -8 -15    0.06    0.38
  -8   0  15   -0.09    0.19
  -8   0  15    0.27    0.20
   8   0 -15   -0.19    0.21
   8   0 -15   -0.25    0.18
   0  -8  15   -0.12    0.43
   0   8 -15   -0.22    0.40
  -8   0 -15   -0.51    0.44
   8   0  15    0.02    0.41
   0  -8 -15    0.10    0.20
   0  -8 -15   -0.08    0.19
   0   8  15   -0.33    0.17
   0   8  15    0.08    0.20
   0  15   9  573.32   50.34
   0  15   9  580.61   50.95
   0 -15  -9  552.12   48.58
   0 -15  -9  561.74   49.38
 -15   0   9  575.14   50.49
 -15   0   9  588.15   51.56
  15   0  -9  563.05   49.48
  15   0  -9  548.61   48.29
  15   0   9  571.63   50.23
 -15   0  -9  556.93   48.99
  15   0  -9  595.31   52.17
 -15   0   9  623.80   54.56
   0  15  -9  645.92   56.42
   0  15  -9  560.83   49.29
   0 -15   9  551.60   48.52
   0 -15   9  537.16   47.33
 -15   0  -9  602.20   52.77
 -15   0  -9  497.87   44.08
  15   0   9  571.24   50.18
  15   0   9  585.94   51.39
   9   0  15  582.95   51.14
   9   0  15  544.18   47.91
  -9   0 -15  550.82   48.47
  -9   0 -15  537.68   47.37
   0   9  15  482.78   42.83
   0   9  15  565.00   49.64
   0  -9 -15  655.54   57.21
   0  -9 -15  550.56   48.45
  -9   0  15  565.78   49.67
  -9   0  15  571.89   50.19
   9   0 -15  559.79   49.20
   9   0 -15  553.81   48.67
   0  -9  15  634.21   55.45
   0  -9  15  564.09   49.61
   0   9 -15  574.75   50.49
   0   9 -15  588.67   51.64
  -9   0 -15  511.27   45.21
  -9   0 -15  569.94   50.09
   9   0  15  601.55   52.73
   9   0  15  566.82   49.83
   0  -9 -15  557.19   48.97
   0  -9 -15  573.84   50.34
   0   9  15  556.28   48.88
   0   9  15  543.92   47.86
   0  15  10   -0.63    0.37
   0  15  10   -0.01    0.32
   0 -15 -10   -0.03    0.38
   0 -15 -10   -0.08    0.32
 -15   0  10   -0.19    0.31
 -15   0  10    0.36    0.32
  15   0 -10   -0.20    0.32
  15   0 -10    0.47    0.38
  15   0  10   -0.70    0.35
 -15   0 -10   -0.44    0.44
  15   0 -10    0.43    0.35
 -15   0  10   -0.28    0.42
   0  15 -10    0.30    0.38
   0  15 -10   -0.38    0.31
   0 -15  10   -0.19    0.37
   0 -15  10   -0.25    0.35
 -15   0 -10   -0.15    0.44
 -15   0 -10    0.19    0.32
  15   0  10   -0.21    0.39
  15   0  10    0.31    0.47
  10   0  15    0.47    0.35
  10   0  15    0.56    0.33
 -10   0 -15   -0.29    0.30
 -10   0 -15   -0.12    0.34
   0  10  15    0.46    0.37
   0  10  15   -0.61    0.42
   0 -10 -15    0.04    0.41
   0 -10 -15   -0.42    0.32
 -10   0  15   -0.28    0.18
 -10   0  15    0.06    0.19
  10   0 -15   -0.03    0.21
  10   0 -15    0.14    0.19
   0 -10  15   -0.01    0.45
   0 -10  15   -0.61    0.48
   0  10 -15    0.29    0.43
   0  10 -15    0.52    0.35
 -10   0 -15   -0.35    0.46
 -10   0 -15   -0.38    0.49
  10   0  15    0.24    0.51
  10   0  15   -0.17    0.50
   0 -10 -15    0.01    0.19
   0 -10 -15    0.14    0.19
   0  10  15   -0.10    0.18
   0  10  15   -0.15    0.21
   0  15  11  671.28   59.37
   0  15  11  792.40   69.43
   0 -15 -11  860.83   75.14
   0 -15 -11  753.37   66.18
 -15   0  11  819.59   71.69
 -15   0  11  784.99   68.81
  15   0 -11  736.98   64.80
  15   0 -11  705.50   62.21
  15   0  11  789.54   69.23
  15   0  11  716.17   63.08
 -15   0 -11  796.69   69.80
 -15   0 -11  791.62   69.38
  15   0 -11  782.38   68.59
  15   0 -11  831.95   72.73
 -15   0  11  770.28   67.59
 -15   0  11  688.85   60.82
   0  15 -11  832.08   72.77
   0  15 -11  733.60   64.52
   0 -15  11  835.20   72.99
   0 -15  11  693.79   61.23
 -15   0 -11  828.31   72.45
 -15   0 -11  762.09   66.90
  15   0  11  751.16   66.02
  15   0  11  587.50   52.50
  11   0  15  777.31   68.17
  11   0  15  756.36   66.42
 -11   0 -15  755.71   66.36
 -11   0 -15  718.25   63.26
   0  11  15  720.98   63.49
   0  11  15  770.28   67.60
   0 -11 -15  824.66   72.12
   0 -11 -15  861.09   75.18
 -11   0  15  746.87   65.60
 -11   0  15  775.36   67.98
  11   0 -15  665.17   58.83
   0 -11  15  763.52   67.04
   0 -11  15  735.55   64.74
   0  11 -15  807.62   70.74
   0  11 -15  791.75   69.40
 -11   0 -15  781.86   68.57
 -11   0 -15  770.15   67.61
  11   0  15  697.95   61.62
  11   0  15  748.04   65.76
   0 -11 -15  758.84   66.60
   0 -11 -15  776.27   68.05
   0  11  15  723.97   63.70
   0  11  15  699.64   61.69
   0  15  13   37.02    3.39
   0  15  13   46.38    4.16
   0 -15 -13   49.89    4.47
   0 -15 -13   45.58    4.08
 -15   0  13   49.12    4.38
 -15   0  13   47.84    4.27
  15   0 -13   50.88    4.52
  15   0 -13   51.60    4.60
  15   0  13   48.36    4.35
  15   0  13   43.19    3.90
 -15   0 -13   43.37    3.92
 -15   0 -13   50.06    4.49
  15   0 -13   47.63    4.28
  15   0 -13   43.87    3.96
 -15   0  13   53.64    4.78
 -15   0  13   47.45    4.26
   0  15 -13   53.01    4.73
   0  15 -13   42.15    3.81
   0 -15  13   41.43    3.76
   0 -15  13   45.17    4.06
 -15   0 -13   40.20    3.66
  15   0  13   46.40    4.18
  13   0  15   45.53    4.08
  13   0  15   51.17    4.56
 -13   0 -15   54.56    4.83
 -13   0 -15   47.80    4.26
   0  13  15   46.59    4.20
   0 -13 -15   46.63    4.19
 -13   0  15   50.83    4.47
 -13   0  15   50.13    4.41
  13   0 -15   51.06    4.49
  13   0 -15   48.69    4.29
   0 -13  15   45.06    4.09
   0  13 -15   45.64    4.15
 -13   0 -15   51.50    4.61
  13   0  15   47.99    4.34
   0 -13 -15   49.28    4.34
   0 -13 -15   49.54    4.36
   0  13  15   50.55    4.45
   0  13  15   50.79    4.47
   0  15  14   -0.11    0.43
   0  15  14   -0.18    0.39
   0 -15 -14    0.38    0.44
   0 -15 -14   -0.60    0.41
 -15   0  14    0.35    0.37
 -15   0  14    0.12    0.36
  15   0 -14   -0.25    0.35
  15   0 -14   -0.26    0.42
  15   0  14   -0.42    0.34
 -15   0 -14   -1.34    0.48
  15   0 -14    0.04    0.49
 -15   0  14    0.44    0.48
   0  15 -14    0.19    0.48
   0 -15  14   -0.28    0.42
 -15   0 -14    0.67    0.49
  15   0  14    1.61    0.56
  14   0  15    0.36    0.37
  14   0  15    0.08    0.42
 -14   0 -15    0.08    0.40
 -14   0 -15   -0.07    0.38
   0  14  15   -0.22    0.52
   0 -14 -15   -0.21    0.46
 -14   0  15   -0.13    0.17
 -14   0  15    0.24    0.19
  14   0 -15    0.20    0.22
  14   0 -15    0.19    0.18
   0 -14  15    1.32    0.59
   0 -14  15    0.07    0.44
   0  14 -15    1.21    0.64
   0  14 -15    0.97    0.52
 -14   0 -15    0.42    0.55
 -14   0 -15   -0.13    0.43
  14   0  15    1.46    0.63
  14   0  15    0.23    0.40
   0 -14 -15    0.03    0.19
   0 -14 -15    0.18    0.21
   0  14  15   -0.26    0.20
   0  14  15   -0.15    0.19
   0  15  15   50.11    4.46
 -15   0  15   44.34    3.96
  15   0 -15   42.85    3.84
  15   0  15   42.53    3.87
  15   0  15   44.58    4.01
 -15   0 -15   38.59    3.53
  15   0 -15   45.27    4.06
  15   0 -15   50.75    4.53
 -15   0  15   49.54    4.42
 -15   0  15   39.08    3.57
 -15   0  15   38.12    3.39
 -15   0  15   38.46    3.42
  15   0 -15   37.75    3.36
  15   0 -15   36.93    3.30
   0 -15  15   43.10    3.92
   0 -15  15   39.11    3.61
   0  15 -15   51.96    4.67
   0  15 -15   42.48    3.86
   0  16   0  155.33   13.76
   0  16   0  180.05   15.83
   0 -16   0  156.76   13.89
   0 -16   0  177.84   15.64
 -16   0   0  169.25   14.93
 -16   0   0  185.12   16.23
  16   0   0  173.41   15.27
  16   0   0  159.89   14.15
   0  16   0  181.35   15.94
   0 -16   0  176.54   15.52
   0  16   1    0.44    0.31
   0  16   1   -0.27    0.34
   0 -16  -1    0.09    0.32
   0 -16  -1    0.21    0.35
 -16   0   1   -0.07    0.31
 -16   0   1    0.26    0.28
  16   0  -1   -0.42    0.33
  16   0  -1   -0.01    0.33
  16   0   1    0.02    0.34
  16   0   1    0.06    0.31
 -16   0  -1   -0.48    0.35
 -16   0  -1   -0.32    0.32
  16   0  -1   -0.08    0.32
  16   0  -1   -0.17    0.35
 -16   0   1    0.05    0.30
 -16   0   1    0.43    0.34
   0  16  -1    0.11    0.32
   0  16  -1   -0.25    0.38
   0 -16   1    0.12    0.37
   0 -16   1   -0.05    0.35
 -16   0  -1    0.21    0.32
  16   0   1    0.05    0.34
   1   0  16    0.26    0.35
   1   0  16   -0.37    0.34
  -1   0 -16   -0.14    0.32
  -1   0 -16   -0.58    0.31
   0   1  16   -0.03    0.38
   0  -1 -16    0.31    0.38
  -1   0  16   -0.65    0.32
  -1   0  16   -0.18    0.32
   1   0 -16    0.16    0.31
   1   0 -16   -0.30    0.31
   0  -1  16    0.08    0.32
   0  -1  16   -0.60    0.36
   0   1 -16    0.07    0.32
   0   1 -16   -0.02    0.32
  -1   0 -16   -0.06    0.35
  -1   0 -16   -0.30    0.27
   1   0  16   -0.26    0.35
   1   0  16    0.24    0.29
   0  -1 -16   -0.07    0.29
   0  -1 -16    0.05    0.32
   0   1  16   -0.39    0.27
   0   1  16    0.03    0.32
   0  16   2    2.25    0.41
   0  16   2    1.59    0.35
   0 -16  -2    1.48    0.35
   0 -16  -2    1.27    0.39
 -16   0   2    1.92    0.36
 -16   0   2    2.25    0.41
  16   0  -2    1.07    0.37
  16   0   2    1.93    0.41
  16   0   2    2.73    0.43
 -16   0  -2    1.24    0.40
  16   0  -2    2.46    0.38
  16   0  -2    2.79    0.44
 -16   0   2    1.91    0.40
 -16   0   2    1.47    0.40
   0  16  -2    2.45    0.43
   0  16  -2    2.39    0.44
   0 -16   2    2.15    0.42
 -16   0  -2    1.81    0.43
  16   0   2    1.63    0.43
   2   0  16    2.15    0.44
   2   0  16    1.84    0.42
  -2   0 -16    2.29    0.44
  -2   0 -16    2.57    0.47
   0  -2 -16    2.62    0.40
  -2   0  16    1.59    0.36
   0  -2  16    2.19    0.43
   0  -2  16    1.89    0.44
   0   2 -16    3.02    0.46
   0   2 -16    2.30    0.47
  -2   0 -16    2.93    0.47
   2   0  16    2.84    0.48
   2   0  16    2.63    0.47
   0  -2 -16    2.50    0.39
   0  -2 -16    1.41    0.36
   0   2  16    2.22    0.37
   0   2  16    2.60    0.45
   0  16   3   -0.37    0.33
   0  16   3   -0.35    0.30
   0 -16  -3    0.47    0.31
   0 -16  -3   -0.02    0.32
 -16   0   3   -0.16    0.30
 -16   0   3    0.05    0.32
  16   0  -3    0.44    0.34
  16   0  -3    0.10    0.31
  16   0   3    0.27    0.39
  16   0   3    0.21    0.32
 -16   0  -3   -0.20    0.34
 -16   0  -3   -0.04    0.35
  16   0  -3    0.15    0.31
  16   0  -3   -0.54    0.32
 -16   0   3    0.01    0.33
 -16   0   3   -0.51    0.36
   0  16  -3    0.15    0.34
   0  16  -3    0.20    0.34
   0 -16   3    0.25    0.36
   0 -16   3    0.22    0.37
 -16   0  -3    0.15    0.42
  16   0   3    0.22    0.41
   3   0  16   -0.87    0.35
   3   0  16    0.24    0.37
  -3   0 -16   -0.73    0.38
  -3   0 -16   -0.16    0.34
   0   3  16    0.06    0.39
   0  -3 -16    0.24    0.42
  -3   0  16   -0.13    0.27
  -3   0  16   -0.37    0.29
   3   0 -16    0.17    0.30
   3   0 -16    0.04    0.25
   0  -3  16    0.49    0.37
   0  -3  16   -0.40    0.39
   0   3 -16   -0.02    0.33
   0   3 -16    0.35    0.41
  -3   0 -16   -0.37    0.34
  -3   0 -16   -0.08    0.31
   3   0  16   -0.26    0.39
   3   0  16   -0.51    0.39
   0  -3 -16    0.19    0.29
   0  -3 -16    0.26    0.30
   0   3  16    0.21    0.25
   0   3  16   -0.04    0.30
   0  16   4 1445.34  126.50
   0  16   4 1346.47  118.18
   0 -16  -4 1476.56  129.03
   0 -16  -4 1371.19  120.33
 -16   0   4 1334.76  117.28
 -16   0   4 1368.59  120.08
  16   0  -4 1364.68  119.69
  16   0  -4 1481.77  129.46
  16   0   4 1148.73  101.82
  16   0   4 1346.47  118.16
 -16   0  -4 1264.38  111.40
 -16   0  -4 1438.84  125.89
  16   0  -4 1158.74  102.64
  16   0  -4 1445.34  126.45
 -16   0   4 1277.78  112.49
 -16   0   4 1467.46  128.32
   0  16  -4 1527.30  133.21
   0  16  -4 1163.82  103.08
   0 -16   4 1308.74  115.08
   0 -16   4 1388.10  121.61
 -16   0  -4 1470.06  128.51
  16   0   4 1515.59  132.33
   4   0  16 1323.05  116.25
   4   0  16 1365.98  119.79
  -4   0 -16 1228.73  108.41
  -4   0 -16 1609.26  140.22
   0   4  16 1324.35  116.32
   0  -4 -16 1358.18  119.16
  -4   0  16 1364.68  119.68
  -4   0  16 1347.77  118.22
   4   0 -16 1312.65  115.37
   4   0 -16 1520.80  132.75
   0  -4  16 1382.90  121.25
   0  -4  16 1294.43  113.89
   0   4 -16 1284.55  113.07
   0   4 -16 1145.08  101.57
  -4   0 -16 1494.78  130.58
  -4   0 -16 1219.50  107.68
   4   0  16 1347.77  118.25
   4   0  16 1336.06  117.31
   0  -4 -16 1389.40  121.76
   0  -4 -16 1337.36  117.45
   0   4  16 1286.63  113.21
   0   4  16 1277.65  112.46
   0  16   5    0.33    0.33
   0  16   5   -0.42    0.31
   0 -16  -5    0.00    0.33
   0 -16  -5    0.25    0.34
 -16   0   5    0.11    0.30
 -16   0   5    0.54    0.33
  16   0  -5    0.31    0.34
  16   0  -5   -0.55    0.34
  16   0   5   -0.19    0.37
  16   0   5    0.50    0.31
 -16   0  -5   -0.33    0.40
 -16   0  -5   -0.32    0.40
  16   0  -5    0.07    0.34
  16   0  -5   -0.04    0.33
 -16   0   5   -0.02    0.38
 -16   0   5   -0.14    0.34
   0  16  -5   -0.19    0.40
   0  16  -5   -0.27    0.36
   0 -16   5   -0.15    0.33
   0 -16   5    0.23    0.41
 -16   0  -5   -0.62    0.44
 -16   0  -5   -0.05    0.41
  16   0   5   -0.77    0.42
   5   0  16   -0.02    0.36
   5   0  16   -0.36    0.38
  -5   0 -16   -0.09    0.34
  -5   0 -16   -0.41    0.34
   0   5  16   -0.20    0.27
   0  -5 -16   -0.22    0.34
  -5   0  16    0.16    0.28
  -5   0  16    0.10    0.25
   5   0 -16   -0.21    0.28
   5   0 -16   -0.15    0.23
   0  -5  16    0.04    0.42
   0  -5  16   -0.67    0.40
   0   5 -16   -0.10    0.33
   0   5 -16   -0.86    0.42
  -5   0 -16    0.43    0.44
  -5   0 -16    0.22    0.36
   5   0  16    0.13    0.43
   5   0  16    0.03    0.38
   0  -5 -16   -0.12    0.29
   0  -5 -16   -0.36    0.28
   0   5  16   -0.57    0.25
   0   5  16   -0.13    0.25
   0  16   6  104.02    9.25
   0  16   6  110.93    9.82
   0 -16  -6  128.23   11.28
   0 -16  -6  108.81    9.65
 -16   0   6  114.98   10.16
 -16   0   6  124.62   10.96
  16   0  -6  116.25   10.27
  16   0  -6  112.62    9.97
  16   0   6  117.38   10.38
  16   0   6  113.14   10.01
 -16   0  -6  112.06    9.93
 -16   0  -6  116.76   10.32
  16   0  -6  101.99    9.09
  16   0  -6  124.95   11.01
 -16   0   6  114.85   10.16
 -16   0   6  128.52   11.30
   0  16  -6  109.97    9.76
   0  16  -6  131.13   11.51
   0 -16   6  120.95   10.66
   0 -16   6  106.29    9.44
 -16   0  -6  142.71   12.50
 -16   0  -6  108.43    9.62
  16   0   6  122.52   10.79
  16   0   6  137.64   12.07
   6   0  16  117.86   10.40
   6   0  16  113.55   10.04
  -6   0 -16  114.51   10.12
  -6   0 -16  116.94   10.32
   0   6  16  106.73    9.47
   0   6  16  124.88   10.98
   0  -6 -16  131.91   11.58
   0  -6 -16  116.58   10.30
  -6   0  16  114.03   10.06
  -6   0  16  119.00   10.48
   6   0 -16  112.73    9.96
   6   0 -16  106.03    9.39
   0  -6  16  111.54    9.90
   0   6 -16  104.69    9.33
  -6   0 -16  117.73   10.43
   6   0  16  112.34    9.96
   0  -6 -16  122.03   10.73
   0  -6 -16  118.05   10.39
   0   6  16  120.52   10.59
   0   6  16  113.08    9.99
   0  16   7    0.53    0.33
   0  16   7   -0.37    0.32
   0 -16  -7    0.42    0.35
   0 -16  -7   -0.08    0.30
 -16   0   7   -0.51    0.28
 -16   0   7    0.15    0.29
  16   0  -7    0.49    0.31
  16   0  -7    0.31    0.32
  16   0   7   -0.13    0.36
  16   0   7   -0.06    0.32
 -16   0  -7   -0.54    0.42
 -16   0  -7    0.32    0.41
  16   0  -7    0.07    0.34
  16   0  -7   -0.14    0.36
 -16   0   7    0.06    0.32
   0  16  -7    0.41    0.38
   0  16  -7   -0.27    0.36
   0 -16   7   -1.10    0.35
   0 -16   7    0.31    0.33
 -16   0  -7   -0.56    0.39
 -16   0  -7    0.02    0.39
  16   0   7   -0.15    0.37
  16   0   7   -0.35    0.40
   7   0  16    0.29    0.33
   7   0  16   -0.51    0.30
  -7   0 -16   -0.01    0.29
  -7   0 -16    0.17    0.29
   0   7  16    0.25    0.32
   0   7  16   -0.06    0.37
   0  -7 -16   -0.16    0.34
   0  -7 -16    0.04    0.34
  -7   0  16   -0.47    0.23
  -7   0  16    0.06    0.23
   7   0 -16   -0.14    0.22
   7   0 -16   -0.02    0.20
   0  -7  16   -0.29    0.32
   0   7 -16   -0.26    0.37
   7   0  16   -0.50    0.38
   0  -7 -16   -0.23    0.23
   0  -7 -16   -0.04    0.24
   0   7  16   -0.09    0.20
   0   7  16   -0.19    0.24
   0  16   8   50.94    4.59
   0  16   8   61.38    5.45
   0 -16  -8   63.25    5.62
   0 -16  -8   48.84    4.41
 -16   0   8   62.00    5.50
 -16   0   8   62.81    5.56
  16   0  -8   61.00    5.41
  16   0  -8   60.96    5.43
  16   0   8   57.37    5.15
 -16   0  -8   59.48    5.31
  16   0  -8   59.45    5.30
 -16   0   8   58.66    5.24
   0  16  -8   54.64    4.91
   0  16  -8   66.07    5.84
   0 -16   8   48.93    4.43
   0 -16   8   54.65    4.90
 -16   0  -8   55.39    4.97
 -16   0  -8   56.36    5.04
  16   0   8   53.75    4.84
  16   0   8   54.09    4.86
   8   0  16   64.31    5.69
   8   0  16   60.86    5.40
  -8   0 -16   64.79    5.73
   0   8  16   62.78    5.57
   0   8  16   62.99    5.60
   0  -8 -16   64.38    5.71
   0  -8 -16   58.01    5.17
  -8   0  16   63.85    5.62
  -8   0  16   64.68    5.70
   8   0 -16   61.87    5.46
   8   0 -16   65.35    5.74
   0  -8  16   63.37    5.66
   0  -8  16   69.33    6.16
   0   8 -16   61.03    5.46
   0   8 -16   57.70    5.18
  -8   0 -16   74.53    6.57
  -8   0 -16   67.90    6.04
   8   0  16   66.83    5.95
   8   0  16   63.98    5.71
   0  -8 -16   61.39    5.42
   0  -8 -16   62.86    5.54
   0   8  16   60.36    5.33
   0   8  16   68.25    6.00
   0  16   9    0.29    0.34
   0  16   9    0.13    0.32
   0 -16  -9   -0.43    0.33
   0 -16  -9   -0.24    0.32
 -16   0   9   -0.07    0.32
 -16   0   9   -0.31    0.31
  16   0  -9    0.08    0.30
  16   0  -9   -0.15    0.33
  16   0   9   -0.09    0.40
 -16   0  -9    0.51    0.39
  16   0  -9   -0.77    0.34
 -16   0   9   -0.07    0.38
   0  16  -9   -0.21    0.36
   0  16  -9   -0.17    0.34
   0 -16   9    0.03    0.33
   0 -16   9   -0.35    0.36
 -16   0  -9   -0.26    0.31
 -16   0  -9   -0.37    0.30
  16   0   9   -0.25    0.38
  16   0   9    0.14    0.35
   9   0  16   -0.27    0.29
   9   0  16    0.18    0.31
  -9   0 -16   -0.06    0.31
  -9   0 -16   -0.09    0.28
   0   9  16   -0.09    0.36
   0   9  16   -0.72    0.40
   0  -9 -16   -0.07    0.39
   0  -9 -16    1.01    0.37
  -9   0  16   -0.01    0.20
  -9   0  16    0.43    0.20
   9   0 -16   -0.20    0.20
   9   0 -16   -0.03    0.19
   0  -9  16    0.03    0.43
   0  -9  16    0.38    0.47
   0   9 -16    0.43    0.43
   0   9 -16   -0.65    0.43
  -9   0 -16    0.50    0.40
  -9   0 -16    0.44    0.47
   9   0  16   -0.29    0.33
   9   0  16   -0.06    0.45
   0  -9 -16   -0.01    0.21
   0  -9 -16   -0.21    0.20
   0   9  16    0.06    0.17
   0   9  16    0.51    0.22
   0  16  10  282.69   24.79
   0  16  10  280.74   24.63
   0 -16 -10  272.94   23.99
   0 -16 -10  276.06   24.23
 -16   0  10  294.66   25.80
 -16   0  10  266.04   23.39
  16   0 -10  263.57   23.18
  16   0 -10  246.79   21.81
  16   0  10  277.23   24.36
  16   0  10  245.10   21.67
 -16   0 -10  293.36   25.69
 -16   0 -10  267.47   23.53
  16   0 -10  278.27   24.42
  16   0 -10  267.73   23.56
 -16   0  10  260.71   22.98
 -16   0  10  251.08   22.17
   0  16 -10  297.65   26.06
   0 -16  10  227.66   20.23
   0 -16  10  260.06   22.91
 -16   0 -10  287.25   25.18
 -16   0 -10  276.32   24.27
  16   0  10  239.63   21.22
  16   0  10  334.73   29.17
  10   0  16  264.35   23.25
  10   0  16  246.14   21.75
 -10   0 -16  251.60   22.19
 -10   0 -16  268.12   23.57
   0  10  16  310.66   27.13
   0  10  16  290.63   25.46
   0 -10 -16  237.03   21.01
 -10   0  16  261.75   23.00
 -10   0  16  268.38   23.56
   0 -10  16  262.01   23.10
   0 -10  16  270.99   23.86
   0  10 -16  235.21   20.88
   0  10 -16  273.33   24.03
 -10   0 -16  271.64   23.89
 -10   0 -16  248.61   21.99
  10   0  16  217.65   19.44
  10   0  16  273.33   24.05
   0 -10 -16  271.77   23.85
   0 -10 -16  273.85   24.02
   0  10  16  256.15   22.55
   0  10  16  246.66   21.78
   0  16  11   -0.14    0.33
   0  16  11   -0.02    0.34
   0 -16 -11   -0.96    0.39
   0 -16 -11   -0.15    0.31
 -16   0  11   -0.51    0.31
 -16   0  11   -0.48    0.31
  16   0 -11    0.43    0.30
  16   0 -11   -0.60    0.34
  16   0  11   -0.84    0.40
  16   0  11   -0.49    0.41
 -16   0 -11    0.22    0.36
 -16   0 -11   -0.23    0.42
  16   0 -11    0.16    0.33
  16   0 -11    0.37    0.37
 -16   0  11    0.12    0.36
 -16   0  11   -0.19    0.35
   0  16 -11   -0.10    0.41
   0 -16  11    0.65    0.36
 -16   0 -11    0.13    0.31
  16   0  11    0.86    0.40
  11   0  16   -0.56    0.33
  11   0  16   -0.06    0.37
 -11   0 -16   -0.73    0.33
 -11   0 -16   -0.44    0.34
   0  11  16    0.11    0.41
   0 -11 -16   -0.12    0.40
 -11   0  16   -0.44    0.18
 -11   0  16   -0.12    0.18
  11   0 -16    0.19    0.21
  11   0 -16   -0.02    0.17
   0 -11  16    0.15    0.46
   0  11 -16    0.15    0.49
 -11   0 -16   -0.62    0.40
  11   0  16    0.13    0.49
   0 -11 -16   -0.26    0.18
   0 -11 -16    0.09    0.18
   0  16  12   46.55    4.19
   0  16  12   52.31    4.67
   0 -16 -12   54.08    4.83
   0 -16 -12   50.31    4.49
 -16   0  12   48.33    4.33
 -16   0  12   40.50    3.68
  16   0 -12   54.21    4.81
  16   0 -12   49.89    4.47
  16   0  12   49.14    4.43
  16   0  12   49.40    4.44
 -16   0 -12   55.43    4.94
 -16   0 -12   49.60    4.45
  16   0 -12   53.55    4.77
  16   0 -12   53.16    4.76
 -16   0  12   52.67    4.70
 -16   0  12   51.37    4.59
   0  16 -12   50.41    4.53
   0 -16  12   46.31    4.17
 -16   0 -12   48.95    4.39
  16   0  12   64.85    5.73
  12   0  16   48.51    4.33
 -12   0 -16   51.60    4.60
   0  12  16   51.74    4.63
   0 -12 -16   60.42    5.35
 -12   0  16   49.58    4.38
 -12   0  16   51.01    4.50
  12   0 -16   49.27    4.36
  12   0 -16   47.69    4.22
   0 -12  16   46.16    4.20
   0  12 -16   46.86    4.26
 -12   0 -16   43.50    3.97
  12   0  16   51.27    4.63
   0 -12 -16   51.60    4.55
   0 -12 -16   50.16    4.43
   0  12  16   48.20    4.26
   0  12  16   48.23    4.27
   0  16  13   -0.31    0.38
   0  16  13   -0.18    0.37
   0 -16 -13    0.34    0.42
   0 -16 -13    0.48    0.39
 -16   0  13    0.00    0.36
 -16   0  13   -0.34    0.35
  16   0 -13    0.15    0.34
  16   0 -13   -0.36    0.38
  16   0  13   -0.40    0.47
 -16   0 -13   -0.74    0.45
  16   0 -13   -0.25    0.46
 -16   0  13    0.19    0.45
   0  16 -13   -0.76    0.46
   0 -16  13    0.33    0.40
 -16   0 -13   -0.18    0.47
  16   0  13    0.41    0.47
  13   0  16   -0.08    0.31
 -13   0 -16   -0.02    0.37
   0  13  16   -0.75    0.47
   0 -13 -16   -0.69    0.44
 -13   0  16   -0.05    0.17
 -13   0  16    0.05    0.20
  13   0 -16   -0.06    0.20
  13   0 -16   -0.29    0.17
   0 -13  16    1.23    0.53
   0 -13  16    0.25    0.53
   0  13 -16   -0.37    0.53
   0  13 -16   -0.51    0.52
 -13   0 -16    0.41    0.45
 -13   0 -16   -0.10    0.39
  13   0  16   -0.23    0.54
  13   0  16    0.00    0.38
   0 -13 -16    0.05    0.19
   0 -13 -16    0.07    0.20
   0  13  16   -0.37    0.19
   0  13  16   -0.21    0.19
   0  16  14  586.33   51.62
   0 -16 -14  662.96   58.02
 -16   0  14  668.94   58.50
 -16   0  14  571.63   50.39
  16   0 -14  625.88   54.89
  16   0 -14  578.40   50.97
  16   0  14  545.87   48.28
 -16   0 -14  563.96   49.78
  16   0 -14  711.09   62.05
 -16   0  14  594.92   52.33
   0  16 -14  610.14   53.61
   0 -16  14  633.17   55.51
 -16   0 -14  615.21   54.03
 -16   0 -14  626.79   54.98
  16   0  14  622.50   54.64
  16   0  14  623.67   54.74
  14   0  16  675.06   59.01
 -14   0 -16  638.76   55.97
   0  14  16  535.60   47.41
   0  14  16  662.31   57.96
   0 -14 -16  579.31   51.03
   0 -14 -16  568.51   50.13
 -14   0  16  630.43   55.24
 -14   0  16  633.04   55.46
  14   0 -16  620.03   54.39
  14   0 -16  602.33   52.90
   0 -14  16  633.69   55.58
   0 -14  16  651.38   57.06
   0  14 -16  546.65   48.37
   0  14 -16  541.58   47.93
 -14   0 -16  498.00   44.34
 -14   0 -16  616.64   54.17
  14   0  16  549.13   48.57
  14   0  16  700.16   61.14
   0 -14 -16  643.44   56.33
   0 -14 -16  635.12   55.64
   0  14  16  624.71   54.77
   0  14  16  605.07   53.14
   0  16  15    0.01    0.40
   0 -16 -15   -0.01    0.50
 -16   0  15    0.04    0.36
  16   0 -15    0.42    0.36
  16   0  15   -0.07    0.39
  16   0  15    0.04    0.48
 -16   0 -15   -0.04    0.51
 -16   0 -15   -0.14    0.47
  16   0 -15    0.71    0.46
  16   0 -15   -0.46    0.35
 -16   0  15   -0.32    0.41
 -16   0  15    0.16    0.50
   0  16 -15   -0.21    0.47
   0 -16  15    0.02    0.38
 -16   0 -15   -0.33    0.51
 -16   0 -15    0.28    0.49
  16   0  15   -0.54    0.38
  16   0  15   -0.17    0.37
  15   0  16    0.26    0.38
 -15   0 -16   -0.02    0.39
   0  15  16    0.23    0.44
   0  15  16   -0.23    0.46
   0 -15 -16    0.11    0.34
   0 -15 -16   -0.18    0.37
 -15   0  16   -0.05    0.18
 -15   0  16    0.08    0.22
  15   0 -16   -0.17    0.20
  15   0 -16    0.15    0.19
   0 -15  16    0.61    0.40
   0 -15  16   -0.52    0.59
   0  15 -16    0.16    0.42
   0  15 -16   -0.33    0.53
 -15   0 -16    0.74    0.51
 -15   0 -16    0.08    0.59
  15   0  16    0.42    0.43
  15   0  16    0.56    0.56
   0 -15 -16   -0.08    0.18
   0 -15 -16   -0.25    0.21
   0  15  16    0.05    0.19
   0  15  16   -0.08    0.19
   0  16  16  254.20   22.40
   0  16  16  256.94   22.62
   0 -16 -16  317.17   27.67
   0 -16 -16  251.08   22.12
 -16   0  16  270.72   23.75
  16   0 -16  234.95   20.78
  16   0  16  269.81   23.71
  16   0  16  229.49   20.36
 -16   0 -16  238.72   21.11
 -16   0 -16  266.30   23.42
  16   0 -16  239.50   21.16
  16   0 -16  244.06   21.58
 -16   0  16  281.13   24.65
 -16   0  16  249.39   21.99
 -16   0  16  268.25   23.51
 -16   0  16  264.35   23.19
  16   0 -16  245.23   21.59
  16   0 -16  259.93   22.82
   0 -16  16  240.67   21.30
   0 -16  16  259.41   22.87
   0  16 -16  298.43   26.12
   0  16 -16  229.49   20.37
   0  17   0    0.12    0.30
   0  17   0    0.39    0.33
   0 -17   0    0.40    0.29
   0 -17   0   -0.39    0.29
 -17   0   0    0.48    0.33
 -17   0   0   -0.12    0.27
  17   0   0    0.07    0.31
  17   0   0   -0.02    0.29
   0  17   0    0.15    0.36
   0 -17   0   -0.39    0.35
   0  17   1    0.44    0.31
   0  17   1    1.41    0.37
   0 -17  -1    0.86    0.33
   0 -17  -1    0.71    0.34
 -17   0   1    0.80    0.32
 -17   0   1    0.64    0.31
  17   0  -1    0.61    0.34
  17   0  -1    1.06    0.35
  17   0   1    0.12    0.32
  17   0   1    0.64    0.30
 -17   0  -1    0.14    0.34
 -17   0  -1    0.63    0.34
  17   0  -1    1.59    0.36
  17   0  -1    1.02    0.33
 -17   0   1    1.58    0.37
 -17   0   1    1.37    0.36
   0  17  -1    1.52    0.41
   0 -17   1    1.57    0.44
 -17   0  -1    0.50    0.35
  17   0   1    1.01    0.36
   1   0  17    1.60    0.42
  -1   0 -17    1.22    0.42
   0   1  17    1.17    0.37
   0  -1 -17    1.65    0.40
  -1   0  17    0.43    0.34
  -1   0  17    0.45    0.33
   1   0 -17    0.70    0.32
   1   0 -17    0.93    0.30
   0  -1  17    0.59    0.32
   0  -1  17    1.07    0.35
   0   1 -17    0.62    0.34
   0   1 -17    0.73    0.37
  -1   0 -17    1.10    0.34
  -1   0 -17    1.29    0.35
   1   0  17    0.85    0.34
   1   0  17    0.77    0.34
   0  -1 -17    0.88    0.32
   0  -1 -17    0.51    0.33
   0   1  17    0.41    0.28
   0   1  17    0.30    0.34
   0  17   2   -0.18    0.33
   0  17   2    0.21    0.30
   0 -17  -2    0.34    0.30
   0 -17  -2   -0.01    0.37
 -17   0   2    0.19    0.32
 -17   0   2    0.43    0.34
  17   0  -2   -0.27    0.32
  17   0  -2    0.16    0.32
  17   0   2   -0.45    0.31
  17   0   2    0.03    0.30
 -17   0  -2   -0.19    0.29
 -17   0  -2   -0.01    0.34
  17   0  -2   -0.26    0.31
  17   0  -2    0.02    0.31
 -17   0   2   -0.53    0.33
 -17   0   2    0.65    0.36
   0  17  -2    0.03    0.33
   0 -17   2   -0.55    0.38
 -17   0  -2    0.39    0.42
 -17   0  -2   -0.13    0.41
  17   0   2   -0.14    0.40
  17   0   2   -0.22    0.40
   2   0  17   -0.08    0.27
  -2   0 -17    0.24    0.33
   0   2  17   -0.04    0.39
   0   2  17    0.07    0.43
   0  -2 -17    0.00    0.38
  -2   0  17    0.30    0.32
  -2   0  17    0.07    0.30
   2   0 -17    0.27    0.30
   2   0 -17    0.13    0.28
   0  -2  17   -0.03    0.37
   0  -2  17   -0.48    0.35
   0   2 -17    0.32    0.36
   0   2 -17    0.00    0.36
  -2   0 -17    0.28    0.35
  -2   0 -17   -0.70    0.35
   2   0  17   -0.61    0.35
   2   0  17    0.42    0.35
   0  -2 -17   -0.11    0.33
   0  -2 -17   -0.29    0.31
   0   2  17    0.13    0.28
   0   2  17   -0.49    0.33
   0  17   3  559.92   48.90
   0  17   3  531.04   46.47
   0 -17  -3  471.46   41.53
   0 -17  -3  539.24   47.19
 -17   0   3  457.67   40.39
 -17   0   3  489.80   43.05
  17   0  -3  506.71   44.47
  17   0  -3  536.51   46.94
  17   0   3  454.68   40.14
  17   0   3  481.87   42.39
 -17   0  -3  510.75   44.80
 -17   0  -3  550.04   48.08
  17   0  -3  500.34   43.93
  17   0  -3  498.39   43.78
 -17   0   3  444.66   39.31
 -17   0   3  540.15   47.26
   0  17  -3  426.71   37.82
   0 -17   3  574.49   50.13
 -17   0  -3  426.84   37.83
 -17   0  -3  445.70   39.39
  17   0   3  482.91   42.48
  17   0   3  477.83   42.06
   3   0  17  520.90   45.63
  -3   0 -17  464.82   40.98
   0   3  17  586.85   51.16
   0   3  17  480.18   42.25
   0  -3 -17  428.53   37.97
   0  -3 -17  399.78   35.60
  -3   0  17  463.26   40.83
  -3   0  17  499.82   43.88
   3   0 -17  496.70   43.62
   3   0 -17  500.21   43.91
   0  -3  17  496.83   43.64
   0  -3  17  520.50   45.63
   0   3 -17  492.40   43.27
   0   3 -17  497.09   43.68
  -3   0 -17  561.61   49.06
  -3   0 -17  490.32   43.10
   3   0  17  493.06   43.34
   3   0  17  503.20   44.17
   0  -3 -17  523.50   45.85
   0  -3 -17  488.11   42.91
   0   3  17  538.33   47.08
   0   3  17  491.49   43.18
   0  17   4    0.37    0.36
   0  17   4    0.17    0.32
   0 -17  -4   -0.17    0.33
   0 -17  -4    0.25    0.36
 -17   0   4   -0.12    0.33
 -17   0   4   -0.17    0.33
  17   0  -4   -0.23    0.38
  17   0  -4   -0.17    0.33
  17   0   4    0.40    0.40
  17   0   4   -0.33    0.34
 -17   0  -4    0.23    0.34
 -17   0  -4    0.47    0.36
  17   0  -4   -0.17    0.30
  17   0  -4   -0.07    0.37
 -17   0   4   -0.08    0.35
 -17   0   4   -0.09    0.38
   0  17  -4   -0.40    0.37
   0 -17   4    0.16    0.36
 -17   0  -4   -0.40    0.39
 -17   0  -4   -0.20    0.40
  17   0   4   -0.43    0.40
  17   0   4   -0.35    0.36
   4   0  17   -0.34    0.33
  -4   0 -17    0.18    0.41
   0   4  17   -0.56    0.36
   0   4  17   -0.44    0.29
   0  -4 -17   -0.06    0.27
   0  -4 -17   -0.46    0.38
  -4   0  17   -0.24    0.28
  -4   0  17   -0.11    0.31
   4   0 -17   -0.23    0.28
   4   0 -17   -0.07    0.27
   0  -4  17   -0.84    0.39
   0   4 -17   -0.13    0.41
   0   4 -17    0.02    0.42
  -4   0 -17   -0.47    0.42
  -4   0 -17   -0.07    0.39
   4   0  17    0.03    0.31
   4   0  17   -0.16    0.36
   0  -4 -17    0.10    0.31
   0  -4 -17   -0.29    0.29
   0   4  17    0.04    0.24
   0   4  17    0.02    0.30
   0  17   5 1324.35  115.22
   0  17   5 1106.19   96.98
   0 -17  -5  976.09   86.16
   0 -17  -5 1079.91   94.82
 -17   0   5 1124.01   98.43
 -17   0   5 1135.46   99.40
  17   0  -5 1017.59   89.60
  17   0  -5 1033.72   90.95
  17   0   5  998.86   88.08
  17   0   5 1017.59   89.62
 -17   0  -5 1162.13  101.67
 -17   0  -5 1000.42   88.17
  17   0  -5 1052.59   92.51
  17   0  -5 1001.72   88.30
 -17   0   5 1193.35  104.28
 -17   0   5  985.20   86.93
   0  17  -5  931.99   82.52
   0 -17   5 1071.84   94.11
 -17   0  -5 1058.05   92.97
 -17   0  -5 1237.84  108.00
  17   0   5  979.61   86.44
  17   0   5 1127.52   98.78
   5   0  17  896.35   79.60
  -5   0 -17 1119.07   98.02
   0   5  17 1080.95   94.87
   0   5  17 1169.02  102.24
   0  -5 -17 1254.49  109.41
   0  -5 -17 1159.52  101.48
  -5   0  17  936.41   82.88
  -5   0  17 1180.21  103.14
   5   0 -17 1077.44   94.60
   5   0 -17 1066.25   93.64
   0  -5  17 1160.44  101.48
   0   5 -17 1004.06   88.51
  -5   0 -17 1126.35   98.71
   5   0  17 1227.43  107.13
   0  -5 -17 1174.36  102.66
   0  -5 -17 1175.01  102.67
   0   5  17 1039.97   91.46
   0   5  17  981.56   86.62
   0  17   6   -0.07    0.35
   0  17   6    0.10    0.33
   0 -17  -6   -0.70    0.37
   0 -17  -6    0.07    0.33
 -17   0   6    0.86    0.35
 -17   0   6    0.10    0.31
  17   0  -6    0.37    0.35
  17   0  -6   -0.04    0.32
  17   0   6   -0.01    0.41
  17   0   6    0.62    0.40
 -17   0  -6   -0.25    0.38
 -17   0  -6   -0.08    0.35
  17   0  -6   -0.06    0.27
 -17   0   6    0.93    0.42
   0  17  -6   -0.14    0.35
   0 -17   6   -0.27    0.35
 -17   0  -6   -0.26    0.43
 -17   0  -6    0.79    0.43
  17   0   6    0.25    0.40
  17   0   6   -0.14    0.40
   6   0  17    0.01    0.34
  -6   0 -17    0.21    0.38
   0   6  17    0.14    0.29
   0   6  17    0.21    0.44
   0  -6 -17    0.34    0.39
   0  -6 -17    0.38    0.31
  -6   0  17    0.39    0.28
  -6   0  17   -0.28    0.27
   6   0 -17    0.31    0.26
   6   0 -17    0.15    0.24
   0  -6  17    0.45    0.46
   0   6 -17   -0.20    0.39
  -6   0 -17    0.67    0.47
   6   0  17    0.61    0.43
   0  -6 -17   -0.01    0.24
   0  -6 -17    0.00    0.27
   0   6  17   -0.26    0.24
   0   6  17    0.25    0.30
   0  17   7  336.03   29.54
   0  17   7  334.08   29.39
   0 -17  -7  348.91   30.63
   0 -17  -7  341.76   30.02
 -17   0   7  356.85   31.28
 -17   0   7  343.06   30.12
  17   0  -7  340.33   29.90
  17   0  -7  351.25   30.82
  17   0   7  343.97   30.23
 -17   0  -7  360.10   31.56
  17   0  -7  355.16   31.15
 -17   0   7  336.55   29.59
   0  17  -7  291.80   25.89
   0 -17   7  318.73   28.12
 -17   0  -7  303.51   26.86
 -17   0  -7  326.14   28.73
  17   0   7  405.50   35.36
  17   0   7  323.67   28.53
   7   0  17  383.91   33.53
  -7   0 -17  353.98   31.04
   0   7  17  337.33   29.65
   0   7  17  330.70   29.10
   0  -7 -17  282.95   25.15
   0  -7 -17  379.61   33.19
  -7   0  17  334.47   29.39
  -7   0  17  339.93   29.85
   7   0 -17  335.90   29.52
   7   0 -17  318.47   28.06
   0  -7  17  356.07   31.24
   0  -7  17  327.32   28.84
   0   7 -17  282.43   25.14
   0   7 -17  294.79   26.14
  -7   0 -17  355.55   31.20
   7   0  17  307.15   27.19
   7   0  17  354.25   31.08
   0  -7 -17  344.49   30.24
   0  -7 -17  345.14   30.29
   0   7  17  337.20   29.62
   0   7  17  349.69   30.66
   0  17   8    0.07    0.33
   0  17   8   -0.11    0.32
   0 -17  -8   -0.05    0.34
   0 -17  -8    0.08    0.31
 -17   0   8   -0.13    0.29
 -17   0   8    0.19    0.30
  17   0  -8   -0.09    0.28
  17   0  -8   -0.52    0.32
  17   0   8   -0.15    0.36
 -17   0  -8    0.19    0.39
  17   0  -8   -0.14    0.35
 -17   0   8    0.37    0.33
   0  17  -8   -0.07    0.34
   0 -17   8   -0.36    0.35
 -17   0  -8   -0.07    0.45
 -17   0  -8   -0.22    0.35
  17   0   8   -0.04    0.40
  17   0   8    0.09    0.42
   8   0  17   -0.06    0.29
  -8   0 -17   -0.26    0.30
   0   8  17   -0.37    0.39
   0   8  17   -0.10    0.35
   0  -8 -17   -0.13    0.36
   0  -8 -17   -0.03    0.40
  -8   0  17    0.24    0.22
  -8   0  17   -0.20    0.22
   8   0 -17    0.11    0.24
   8   0 -17   -0.01    0.19
   0  -8  17   -0.11    0.42
   0  -8  17   -0.44    0.33
   0   8 -17   -0.20    0.40
   0   8 -17    0.56    0.39
  -8   0 -17    0.94    0.41
  -8   0 -17    0.42    0.47
   8   0  17    0.31    0.47
   8   0  17    0.21    0.40
   0  -8 -17    0.01    0.23
   0  -8 -17   -0.18    0.23
   0   8  17   -0.23    0.20
   0   8  17   -0.08    0.23
   0  17   9   26.50    2.42
   0  17   9   26.94    2.46
   0 -17  -9   25.56    2.35
   0 -17  -9   25.88    2.36
 -17   0   9   25.20    2.30
 -17   0   9   24.70    2.26
  17   0  -9   25.02    2.28
  17   0  -9   25.91    2.37
  17   0   9   22.61    2.13
  17   0   9   26.11    2.39
 -17   0  -9   18.51    1.78
 -17   0  -9   24.09    2.24
  17   0  -9   26.14    2.38
  17   0  -9   24.33    2.26
 -17   0   9   28.15    2.56
 -17   0   9   29.26    2.66
   0  17  -9   24.69    2.28
   0 -17   9   22.51    2.09
 -17   0  -9   26.47    2.42
  17   0   9   25.16    2.32
   9   0  17   26.44    2.40
  -9   0 -17   27.41    2.48
   0   9  17   27.91    2.53
   0  -9 -17   26.44    2.42
  -9   0  17   27.81    2.47
  -9   0  17   26.64    2.38
   0  -9  17   28.26    2.60
   0  -9  17   25.28    2.38
   0   9 -17   27.96    2.58
   0   9 -17   25.26    2.36
  -9   0 -17   27.25    2.50
  -9   0 -17   30.87    2.83
   9   0  17   23.60    2.23
   9   0  17   30.05    2.75
   0  -9 -17   27.70    2.47
   0  -9 -17   25.80    2.31
   0   9  17   25.49    2.28
   0   9  17   25.29    2.27
   0  17  10   -0.27    0.34
   0  17  10   -0.29    0.34
   0 -17 -10    0.21    0.38
   0 -17 -10   -0.03    0.32
 -17   0  10   -0.82    0.30
 -17   0  10   -0.33    0.32
  17   0 -10   -0.08    0.29
  17   0 -10   -0.23    0.33
  17   0  10    0.70    0.45
  17   0  10    0.49    0.41
 -17   0 -10    0.48    0.40
 -17   0 -10    0.43    0.41
  17   0 -10   -0.32    0.30
  17   0 -10    0.18    0.39
 -17   0  10   -0.48    0.36
 -17   0  10    0.44    0.37
   0  17 -10    0.25    0.37
   0 -17  10   -0.45    0.37
 -17   0 -10   -0.06    0.39
  17   0  10    0.60    0.45
  10   0  17   -0.46    0.34
 -10   0 -17    0.23    0.35
   0  10  17   -0.06    0.29
   0 -10 -17   -0.18    0.34
 -10   0  17   -0.33    0.21
 -10   0  17   -0.20    0.20
  10   0 -17   -0.28    0.23
  10   0 -17    0.08    0.18
   0 -10  17    0.73    0.46
   0  10 -17   -0.39    0.48
 -10   0 -17    0.18    0.43
  10   0  17    0.68    0.45
   0 -10 -17    0.24    0.21
   0 -10 -17   -0.06    0.19
   0  17  11  191.37   16.80
   0  17  11  184.99   16.27
   0 -17 -11  187.60   16.50
   0 -17 -11  188.12   16.52
 -17   0  11  160.80   14.25
 -17   0  11  192.54   16.89
  17   0 -11  166.78   14.75
  17   0 -11  166.52   14.73
  17   0  11  173.94   15.37
  17   0  11  179.14   15.77
 -17   0 -11  178.36   15.72
 -17   0 -11  177.71   15.68
  17   0 -11  171.98   15.18
  17   0 -11  146.49   13.09
 -17   0  11  175.50   15.48
 -17   0  11  182.13   16.03
   0  17 -11  181.48   15.99
   0 -17  11  162.49   14.41
 -17   0 -11  180.44   15.90
  17   0  11  174.72   15.43
  11   0  17  194.49   17.06
 -11   0 -17  158.71   14.07
   0  11  17  176.54   15.57
   0 -11 -17  185.25   16.29
 -11   0  17  172.37   15.18
 -11   0  17  180.31   15.84
  11   0 -17  169.77   14.96
  11   0 -17  169.90   14.96
   0 -11  17  164.31   14.58
   0  11 -17  197.48   17.35
 -11   0 -17  197.48   17.34
  11   0  17  166.00   14.73
   0 -11 -17  173.94   15.32
   0 -11 -17  189.81   16.62
   0  11  17  175.63   15.44
   0  11  17  172.37   15.18
   0  17  12    0.15    0.41
   0  17  12    0.07    0.37
   0 -17 -12   -0.21    0.40
   0 -17 -12   -0.74    0.38
 -17   0  12    0.08    0.34
 -17   0  12    0.06    0.34
  17   0 -12    0.21    0.31
  17   0 -12    0.02    0.38
 -17   0 -12   -0.06    0.44
  17   0 -12    0.42    0.41
 -17   0  12    0.08    0.41
   0  17 -12    0.23    0.39
   0 -17  12   -0.22    0.41
 -17   0 -12   -0.23    0.36
 -17   0 -12   -0.50    0.40
  17   0  12   -0.81    0.35
  17   0  12   -1.16    0.45
  12   0  17    0.26    0.35
 -12   0 -17   -1.10    0.37
   0  12  17    0.48    0.43
   0  12  17   -0.41    0.41
   0 -12 -17    0.02    0.44
   0 -12 -17   -0.26    0.42
 -12   0  17    0.05    0.18
 -12   0  17    0.24    0.22
  12   0 -17   -0.09    0.20
  12   0 -17    0.40    0.19
   0 -12  17   -0.27    0.49
   0 -12  17   -1.43    0.56
   0  12 -17    0.12    0.52
   0  12 -17    0.71    0.51
 -12   0 -17   -0.51    0.43
 -12   0 -17   -1.18    0.39
  12   0  17    0.26    0.38
  12   0  17   -0.69    0.37
   0 -12 -17    0.00    0.20
   0 -12 -17    0.03    0.20
   0  12  17    0.01    0.19
   0  12  17   -0.07    0.21
   0  17  13  469.64   41.73
   0  17  13  557.06   48.95
   0 -17 -13  657.62   57.37
 -17   0  13  615.08   53.79
 -17   0  13  555.37   48.81
  17   0 -13  554.07   48.69
  17   0 -13  518.55   45.77
  17   0  13  603.76   52.85
 -17   0 -13  575.14   50.47
  17   0 -13  579.57   50.85
 -17   0  13  490.06   43.40
   0  17 -13  611.31   53.49
   0  17 -13  570.59   50.07
   0 -17  13  544.18   47.88
 -17   0 -13  487.20   43.18
 -17   0 -13  535.60   47.17
  17   0  13  530.39   46.74
  17   0  13  544.96   47.96
  13   0  17  594.27   52.05
 -13   0 -17  604.02   52.85
   0  13  17  580.87   50.93
   0  13  17  493.84   43.72
   0 -13 -17  617.55   54.01
   0 -13 -17  539.24   47.47
 -13   0  17  558.49   49.03
 -13   0  17  585.81   51.31
  13   0 -17  571.76   50.13
  13   0 -17  549.00   48.23
   0 -13  17  565.78   49.71
   0 -13  17  566.95   49.81
   0  13 -17  521.03   46.01
   0  13 -17  522.46   46.11
 -13   0 -17  520.11   45.92
 -13   0 -17  545.61   48.03
  13   0  17  560.57   49.28
  13   0  17  592.58   51.95
   0 -13 -17  587.24   51.43
   0 -13 -17  589.06   51.58
   0  13  17  569.94   49.98
   0  13  17  565.78   49.64
   0  17  14   -0.57    0.43
   0 -17 -14    0.20    0.47
 -17   0  14   -0.01    0.37
  17   0 -14   -0.49    0.36
  17   0  14   -0.29    0.39
  17   0  14    0.45    0.45
 -17   0 -14    0.18    0.46
 -17   0 -14    0.66    0.53
  17   0 -14   -0.13    0.33
  17   0 -14   -0.29    0.37
 -17   0  14   -0.02    0.45
 -17   0  14    0.06    0.50
   0  17 -14   -0.35    0.44
   0  17 -14    0.27    0.42
   0 -17  14   -0.47    0.47
   0 -17  14   -0.42    0.42
 -17   0 -14   -0.14    0.56
 -17   0 -14    0.13    0.48
  17   0  14   -0.11    0.52
  17   0  14   -0.01    0.54
  14   0  17    0.19    0.40
 -14   0 -17   -0.18    0.39
   0  14  17   -0.49    0.43
   0  14  17    0.06    0.50
   0 -14 -17   -0.60    0.43
   0 -14 -17    0.42    0.50
 -14   0  17   -0.20    0.18
 -14   0  17    0.19    0.22
  14   0 -17   -0.23    0.20
  14   0 -17   -0.10    0.19
   0 -14  17   -0.92    0.40
   0 -14  17   -0.26    0.57
   0  14 -17   -0.25    0.44
   0  14 -17    0.58    0.48
 -14   0 -17    0.16    0.56
 -14   0 -17   -0.22    0.62
  14   0  17   -0.34    0.54
  14   0  17   -0.78    0.56
   0 -14 -17    0.10    0.21
   0 -14 -17   -0.09    0.22
   0  14  17   -0.03    0.20
   0  14  17    0.15    0.21
   0  17  15  186.55   16.47
   0 -17 -15  187.86   16.60
 -17   0  15  195.53   17.21
  17   0 -15  202.17   17.75
  17   0  15  189.81   16.77
  17   0  15  189.81   16.75
 -17   0 -15  182.65   16.17
 -17   0 -15  193.58   17.08
  17   0 -15  167.69   14.91
  17   0 -15  211.40   18.57
 -17   0  15  227.66   19.92
 -17   0  15  191.63   16.90
   0  17 -15  216.09   18.95
   0  17 -15  202.82   17.82
   0 -17  15  183.30   16.21
   0 -17  15  227.53   19.90
 -17   0 -15  183.43   16.23
 -17   0 -15  200.34   17.63
  17   0  15  158.06   14.13
  17   0  15  171.07   15.20
  15   0  17  194.49   17.12
  15   0  17  167.17   14.87
 -15   0 -17  193.45   17.04
 -15   0 -17  190.46   16.78
   0  15  17  173.94   15.43
   0  15  17  191.24   16.88
   0 -15 -17  187.86   16.59
   0 -15 -17  191.89   16.93
 -15   0  17  197.48   17.34
 -15   0  17  197.22   17.31
  15   0 -17  183.95   16.21
  15   0 -17  188.64   16.59
   0 -15  17  216.35   18.98
   0 -15  17  206.72   18.20
   0  15 -17  166.65   14.86
   0  15 -17  186.29   16.49
 -15   0 -17  173.28   15.40
 -15   0 -17  201.52   17.77
  15   0  17  218.30   19.16
  15   0  17  210.10   18.48
   0 -15 -17  204.64   17.92
   0 -15 -17  201.25   17.64
   0  15  17  188.64   16.58
   0  15  17  189.29   16.65
   0  17  16   -0.01    0.41
   0  17  16   -0.31    0.40
   0 -17 -16    0.19    0.39
   0 -17 -16   -0.20    0.38
 -17   0  16   -0.05    0.33
  17   0 -16    0.01    0.34
  17   0 -16    0.21    0.40
  17   0  16   -0.48    0.54
  17   0  16    0.75    0.52
 -17   0 -16    0.17    0.46
 -17   0 -16    0.46    0.54
  17   0 -16    0.76    0.43
  17   0 -16    0.32    0.52
 -17   0  16   -0.03    0.46
 -17   0  16    0.22    0.36
   0  17 -16    0.57    0.47
   0  17 -16   -0.02    0.39
   0 -17  16    0.43    0.42
   0 -17  16    0.23    0.38
 -17   0 -16    0.47    0.45
 -17   0 -16   -0.31    0.47
  17   0  16    0.04    0.52
  17   0  16    0.59    0.50
  16   0  17    0.35    0.32
  16   0  17   -0.49    0.38
 -16   0 -17   -0.62    0.36
 -16   0 -17   -0.64    0.35
   0  16  17   -0.44    0.42
   0  16  17    0.59    0.46
   0 -16 -17   -0.12    0.46
   0 -16 -17   -0.40    0.49
 -16   0  17    0.21    0.17
  16   0 -17   -0.20    0.18
  16   0 -17    0.04    0.18
   0 -16  17   -0.25    0.54
   0 -16  17    0.58    0.51
   0  16 -17    0.08    0.55
   0  16 -17   -0.11    0.49
 -16   0 -17    0.23    0.54
 -16   0 -17    0.19    0.51
  16   0  17    0.38    0.55
  16   0  17   -0.35    0.45
   0 -16 -17   -0.15    0.17
   0  16  17   -0.08    0.19
   0  16  17   -0.03    0.19
   0  17  17    7.34    0.82
   0  17  17    8.45    0.93
   0 -17 -17    7.60    0.87
   0 -17 -17    7.09    0.79
 -17   0  17    7.09    0.81
 -17   0  17    6.97    0.79
  17   0 -17    6.68    0.75
  17   0 -17    8.67    0.93
  17   0  17    7.03    0.92
  17   0  17    6.99    0.83
 -17   0 -17    6.63    0.84
 -17   0 -17    7.20    0.90
  17   0 -17    6.59    0.78
  17   0 -17    8.71    1.00
 -17   0  17    8.05    0.91
 -17   0  17    8.33    0.96
 -17   0  17    5.97    0.59
 -17   0  17    6.00    0.59
  17   0 -17    5.66    0.56
  17   0 -17    6.85    0.65
   0 -17  17    6.13    0.82
   0 -17  17    7.45    0.87
   0  17 -17    5.35    0.84
   0  17 -17    5.91    0.73
   0  18   0 1434.93  125.55
   0  18   0 1411.52  123.57
   0 -18   0 1262.30  111.21
   0 -18   0 1425.83  124.77
 -18   0   0 1375.09  120.58
 -18   0   0 1207.14  106.61
  18   0   0 1230.56  108.54
  18   0   0 1351.67  118.65
   0  18   0 1259.18  110.95
   0 -18   0 1559.82  135.98
   0 -18   0 1292.48  113.72
   0  18   1   -0.41    0.32
   0  18   1   -0.45    0.27
   0 -18  -1    0.42    0.37
   0 -18  -1    1.10    0.40
 -18   0   1    0.10    0.34
 -18   0   1    0.44    0.32
  18   0  -1    0.40    0.37
  18   0  -1    0.11    0.35
  18   0   1    0.21    0.39
  18   0   1    0.52    0.30
 -18   0  -1    0.42    0.37
 -18   0  -1    0.24    0.38
  18   0  -1   -0.09    0.33
  18   0  -1    0.33    0.36
 -18   0   1    0.48    0.35
 -18   0   1   -0.10    0.36
   0  18  -1    0.11    0.42
   0  18  -1    0.20    0.40
   0 -18   1    0.07    0.38
   0 -18   1    0.87    0.42
 -18   0  -1    0.41    0.44
 -18   0  -1    0.30    0.41
  18   0   1    0.00    0.38
  18   0   1   -0.60    0.42
   1   0  18    0.28    0.36
   1   0  18    0.44    0.40
  -1   0 -18    0.23    0.38
  -1   0 -18    0.45    0.30
   0   1  18   -0.36    0.40
   0   1  18   -0.28    0.36
   0  -1 -18    0.66    0.37
   0  -1 -18   -0.01    0.38
  -1   0  18   -0.84    0.35
  -1   0  18    0.87    0.36
   1   0 -18    0.02    0.33
   1   0 -18    0.01    0.29
   0  -1  18    0.58    0.38
   0  -1  18    0.02    0.41
   0   1 -18   -0.31    0.35
   0   1 -18    0.57    0.41
  -1   0 -18    0.13    0.37
  -1   0 -18   -0.06    0.32
   1   0  18    0.53    0.36
   1   0  18   -0.29    0.40
   0  -1 -18   -0.33    0.31
   0  -1 -18   -0.54    0.36
   0   1  18    0.01    0.29
   0   1  18   -0.26    0.35
   0  18   2  110.63    9.77
   0  18   2  117.96   10.37
   0 -18  -2  109.85    9.69
   0 -18  -2  120.10   10.56
 -18   0   2  116.25   10.22
 -18   0   2  101.85    9.03
  18   0  -2   97.10    8.64
  18   0  -2  120.23   10.56
  18   0   2  106.73    9.44
  18   0   2  103.67    9.17
 -18   0  -2  114.11   10.05
 -18   0  -2  117.12   10.31
  18   0  -2  110.64    9.76
  18   0  -2   97.52    8.68
 -18   0   2   99.96    8.87
 -18   0   2  108.15    9.56
   0  18  -2   94.03    8.39
   0  18  -2   95.23    8.48
   0 -18   2  118.50   10.42
   0 -18   2  110.28    9.73
 -18   0  -2  114.95   10.13
 -18   0  -2  118.75   10.44
  18   0   2  119.50   10.50
  18   0   2  109.98    9.71
   2   0  18  105.53    9.34
   2   0  18  107.38    9.49
  -2   0 -18  113.81   10.02
  -2   0 -18   99.33    8.82
   0   2  18  106.03    9.39
   0   2  18   89.74    8.04
   0  -2 -18   96.75    8.61
   0  -2 -18  114.96   10.13
  -2   0  18  110.66    9.76
  -2   0  18  102.16    9.05
   2   0 -18  109.98    9.71
   2   0 -18  124.19   10.88
   0  -2  18  104.26    9.24
   0  -2  18  106.05    9.40
   0   2 -18   98.27    8.74
   0   2 -18   96.74    8.62
  -2   0 -18  110.20    9.74
  -2   0 -18  110.15    9.72
   2   0  18  108.60    9.60
   2   0  18   96.18    8.57
   0  -2 -18  115.04   10.12
   0  -2 -18  108.58    9.59
   0   2  18  107.63    9.50
   0   2  18   93.21    8.32
   0  18   3   -0.18    0.33
   0  18   3    0.23    0.30
   0 -18  -3   -0.09    0.32
   0 -18  -3    0.09    0.33
 -18   0   3    0.02    0.29
 -18   0   3   -0.35    0.32
  18   0  -3   -0.12    0.32
  18   0  -3   -0.36    0.30
  18   0   3   -0.10    0.36
  18   0   3   -0.25    0.29
 -18   0  -3    0.16    0.36
 -18   0  -3    0.12    0.38
  18   0  -3   -0.26    0.32
  18   0  -3    0.23    0.36
 -18   0   3   -0.32    0.34
 -18   0   3   -0.62    0.34
   0  18  -3   -0.87    0.30
   0  18  -3    0.09    0.32
   0 -18   3   -0.25    0.28
   0 -18   3   -0.28    0.34
 -18   0  -3    0.18    0.40
 -18   0  -3    0.34    0.34
  18   0   3   -0.09    0.33
  18   0   3    0.21    0.42
   3   0  18    0.23    0.42
   3   0  18   -0.14    0.38
  -3   0 -18   -0.01    0.38
  -3   0 -18    0.37    0.40
   0   3  18   -0.10    0.35
   0   3  18   -0.08    0.37
   0  -3 -18   -0.10    0.36
   0  -3 -18    0.29    0.35
  -3   0  18   -0.40    0.32
  -3   0  18    0.07    0.30
   3   0 -18   -0.16    0.31
   3   0 -18    0.02    0.26
   0  -3  18   -0.24    0.38
   0   3 -18    0.01    0.36
  -3   0 -18   -0.31    0.37
  -3   0 -18    0.07    0.36
   3   0  18   -0.07    0.37
   3   0  18   -0.56    0.37
   0  -3 -18    0.24    0.30
   0  -3 -18   -0.10    0.29
   0   3  18    0.13    0.25
   0   3  18    0.27    0.35
   0  18   4  250.30   22.21
   0  18   4  278.40   24.54
   0 -18  -4  313.53   27.47
   0 -18  -4  306.37   26.87
 -18   0   4  294.27   25.85
 -18   0   4  286.08   25.17
  18   0  -4  301.82   26.49
  18   0  -4  294.79   25.90
  18   0   4  275.80   24.33
  18   0   4  330.96   28.92
 -18   0  -4  306.89   26.92
 -18   0  -4  327.32   28.63
  18   0  -4  262.53   23.21
  18   0  -4  287.12   25.27
 -18   0   4  290.24   25.52
 -18   0   4  317.95   27.84
   0  18  -4  299.35   26.28
   0  18  -4  298.57   26.21
   0 -18   4  281.00   24.76
 -18   0  -4  317.95   27.84
 -18   0  -4  260.84   23.07
  18   0   4  267.99   23.68
  18   0   4  294.92   25.93
   4   0  18  290.37   25.52
   4   0  18  294.01   25.84
  -4   0 -18  269.81   23.83
   0   4  18  312.75   27.40
   0   4  18  256.41   22.72
   0  -4 -18  255.37   22.62
  -4   0  18  268.25   23.69
  -4   0  18  298.04   26.16
   4   0 -18  307.28   26.93
   4   0 -18  265.00   23.41
   0  -4  18  322.89   28.26
   0   4 -18  302.73   26.58
  -4   0 -18  281.52   24.81
   4   0  18  238.85   21.27
   0  -4 -18  295.18   25.93
   0  -4 -18  295.18   25.93
   0   4  18  283.73   24.97
   0   4  18  283.08   24.92
   0  18   5   -0.14    0.35
   0  18   5    0.20    0.32
   0 -18  -5    0.31    0.31
   0 -18  -5    0.04    0.34
 -18   0   5    0.07    0.32
 -18   0   5   -0.18    0.34
  18   0  -5   -0.14    0.35
  18   0  -5   -0.20    0.32
  18   0   5    0.04    0.38
  18   0   5   -0.20    0.35
 -18   0  -5   -0.02    0.36
 -18   0  -5   -0.26    0.40
  18   0  -5   -0.55    0.33
 -18   0   5   -0.17    0.37
   0  18  -5   -0.26    0.42
   0  18  -5   -0.38    0.36
   0 -18   5    0.04    0.40
 -18   0  -5   -0.29    0.39
 -18   0  -5   -0.03    0.38
  18   0   5   -0.07    0.38
  18   0   5    0.41    0.40
   5   0  18   -0.02    0.25
  -5   0 -18   -0.09    0.36
   0   5  18    0.07    0.28
   0   5  18   -0.27    0.37
   0  -5 -18   -0.13    0.29
   0  -5 -18    0.00    0.32
  -5   0  18   -0.48    0.30
  -5   0  18    0.26    0.29
   5   0 -18    0.53    0.31
   5   0 -18   -0.15    0.26
   0  -5  18    0.16    0.41
   0  -5  18   -0.07    0.43
   0   5 -18   -0.13    0.29
  -5   0 -18   -0.28    0.42
   5   0  18    0.14    0.41
   0  -5 -18   -0.28    0.27
   0  -5 -18    0.17    0.27
   0   5  18   -0.05    0.27
   0   5  18   -0.63    0.33
   0  18   6  210.88   18.63
   0  18   6  236.64   20.77
   0 -18  -6  227.66   20.01
   0 -18  -6  241.06   21.15
 -18   0   6  220.51   19.41
 -18   0   6  245.75   21.52
  18   0  -6  208.15   18.40
  18   0  -6  260.32   22.75
  18   0   6  222.07   19.57
 -18   0  -6  223.63   19.69
  18   0  -6  243.41   21.33
 -18   0   6  218.82   19.29
   0  18  -6  201.78   17.87
   0  18  -6  207.76   18.38
   0 -18   6  244.06   21.39
 -18   0  -6  200.21   17.75
  18   0   6  190.98   16.98
   6   0  18  208.02   18.38
  -6   0 -18  235.99   20.71
   0   6  18  205.94   18.24
   0   6  18  183.69   16.38
   0  -6 -18  228.96   20.12
  -6   0  18  216.87   19.11
  -6   0  18  220.25   19.38
   6   0 -18  224.41   19.73
   6   0 -18  207.24   18.29
   0  -6  18  203.08   18.00
   0  -6  18  231.44   20.37
   0   6 -18  232.48   20.45
   0   6 -18  239.11   21.00
  -6   0 -18  232.48   20.45
  -6   0 -18  234.56   20.62
   6   0  18  283.34   24.71
   6   0  18  241.06   21.15
   0  -6 -18  208.41   18.40
   0  -6 -18  233.65   20.50
   0   6  18  226.49   19.91
   0   6  18  226.75   19.93
   0  18   7    0.02    0.34
   0  18   7   -0.24    0.34
   0 -18  -7    0.54    0.35
   0 -18  -7    0.39    0.31
 -18   0   7    0.13    0.32
 -18   0   7    0.18    0.32
  18   0  -7    0.21    0.30
  18   0  -7   -0.13    0.34
  18   0   7   -0.69    0.37
 -18   0  -7    0.46    0.40
  18   0  -7   -0.30    0.34
 -18   0   7    0.35    0.36
   0  18  -7   -0.92    0.39
   0  18  -7   -0.54    0.40
   0 -18   7   -0.67    0.39
 -18   0  -7   -0.12    0.43
  18   0   7   -0.78    0.44
   7   0  18   -0.20    0.34
  -7   0 -18   -0.10    0.36
   0   7  18   -0.76    0.41
   0  -7 -18   -0.33    0.38
  -7   0  18    0.10    0.24
  -7   0  18    0.16    0.26
   7   0 -18   -0.08    0.27
   7   0 -18    0.13    0.20
   0  -7  18    0.07    0.37
   0  -7  18   -0.48    0.44
   0   7 -18    0.43    0.35
   0   7 -18    0.65    0.38
  -7   0 -18    0.40    0.43
   7   0  18   -0.11    0.43
   7   0  18   -0.44    0.40
   0  -7 -18    0.46    0.27
   0  -7 -18    0.14    0.23
   0   7  18   -0.18    0.21
   0   7  18    0.11    0.27
   0  18   8    5.35    0.64
   0 -18  -8    4.45    0.60
   0 -18  -8    4.00    0.53
 -18   0   8    3.81    0.52
 -18   0   8    3.84    0.52
  18   0  -8    4.61    0.57
  18   0   8    3.83    0.60
  18   0   8    2.91    0.50
 -18   0  -8    4.21    0.57
 -18   0  -8    4.11    0.59
  18   0  -8    3.39    0.51
  18   0  -8    3.71    0.57
 -18   0   8    4.90    0.62
 -18   0   8    3.60    0.56
   0  18  -8    3.78    0.55
   0  18  -8    4.09    0.57
   0 -18   8    3.97    0.57
 -18   0  -8    4.21    0.55
  18   0   8    3.36    0.48
   8   0  18    4.93    0.60
  -8   0 -18    5.00    0.61
   0   8  18    4.12    0.60
   0  -8 -18    3.31    0.54
  -8   0  18    3.86    0.45
  -8   0  18    2.88    0.39
   0  -8  18    5.02    0.68
   0  -8  18    3.96    0.62
   0   8 -18    5.65    0.72
   0   8 -18    3.89    0.53
  -8   0 -18    3.26    0.58
  -8   0 -18    2.76    0.58
   8   0  18    2.70    0.58
   8   0  18    3.67    0.60
   0  -8 -18    3.48    0.44
   0  -8 -18    4.32    0.47
   0   8  18    3.95    0.44
   0  18   9    0.21    0.37
   0  18   9   -0.28    0.33
   0 -18  -9   -0.70    0.41
   0 -18  -9    0.08    0.34
 -18   0   9   -0.57    0.30
 -18   0   9    0.35    0.33
  18   0  -9    0.24    0.33
  18   0  -9   -0.45    0.38
  18   0   9    0.13    0.44
  18   0   9   -0.37    0.39
 -18   0  -9   -0.45    0.39
 -18   0  -9   -0.40    0.37
  18   0  -9    0.15    0.32
  18   0  -9    0.92    0.44
 -18   0   9    0.41    0.34
 -18   0   9    0.11    0.38
   0  18  -9   -0.02    0.36
   0  18  -9    0.22    0.34
   0 -18   9    0.18    0.40
   0 -18   9   -0.36    0.38
 -18   0  -9   -0.44    0.42
  18   0   9   -0.37    0.44
   9   0  18   -0.27    0.34
   9   0  18   -0.01    0.33
  -9   0 -18   -0.24    0.36
   0   9  18   -0.42    0.42
   0  -9 -18   -0.49    0.38
  -9   0  18    0.10    0.22
  -9   0  18    0.05    0.23
   9   0 -18   -0.28    0.24
   9   0 -18    0.07    0.20
   0  -9  18    0.39    0.45
   0   9 -18    0.12    0.45
  -9   0 -18   -0.72    0.39
   9   0  18    0.66    0.49
   0  -9 -18   -0.03    0.23
   0  -9 -18   -0.13    0.23
   0  18  10   80.15    7.16
   0  18  10   88.48    7.85
   0 -18 -10   82.67    7.38
   0 -18 -10   92.65    8.19
 -18   0  10   92.73    8.19
 -18   0  10   80.35    7.16
  18   0 -10   98.43    8.66
  18   0 -10   96.49    8.52
  18   0  10   98.62    8.72
  18   0  10   86.00    7.64
 -18   0 -10   91.92    8.14
 -18   0 -10   89.78    7.97
  18   0 -10   88.24    7.82
  18   0 -10   95.22    8.42
 -18   0  10   84.86    7.55
 -18   0  10   97.19    8.58
   0  18 -10   68.83    6.24
   0  18 -10   90.94    8.04
   0 -18  10   97.10    8.56
   0 -18  10   92.77    8.20
 -18   0 -10   85.68    7.64
 -18   0 -10   79.90    7.13
  18   0  10   97.26    8.58
  18   0  10   94.33    8.36
  10   0  18   81.18    7.23
  10   0  18   86.82    7.71
 -10   0 -18   84.89    7.54
   0  10  18   93.86    8.30
   0  10  18   85.17    7.58
   0 -10 -18  104.00    9.15
   0 -10 -18  111.88    9.81
 -10   0  18   87.42    7.71
 -10   0  18   91.36    8.05
  10   0 -18   84.70    7.49
  10   0 -18   83.62    7.39
   0 -10  18   86.40    7.71
   0  10 -18   81.85    7.34
 -10   0 -18   91.86    8.15
  10   0  18   90.88    8.08
   0 -10 -18   90.97    8.01
   0 -10 -18   89.40    7.88
   0  10  18   87.89    7.75
   0  10  18   87.29    7.71
   0  18  11    0.12    0.40
   0  18  11    0.01    0.37
   0 -18 -11    0.24    0.43
   0 -18 -11   -0.24    0.37
 -18   0  11    0.40    0.35
 -18   0  11   -0.31    0.32
  18   0 -11    0.02    0.30
  18   0 -11   -0.41    0.35
  18   0  11   -0.08    0.37
 -18   0 -11   -0.79    0.45
  18   0 -11   -0.58    0.46
 -18   0  11    0.43    0.38
   0  18 -11    0.04    0.41
   0  18 -11   -0.73    0.34
   0 -18  11    0.02    0.39
   0 -18  11    0.03    0.36
 -18   0 -11   -0.81    0.50
 -18   0 -11   -0.16    0.45
  18   0  11   -0.51    0.49
  18   0  11    0.70    0.51
  11   0  18    0.15    0.35
  11   0  18    0.02    0.34
 -11   0 -18   -0.13    0.33
 -11   0 -18    0.79    0.39
   0  11  18   -0.26    0.30
   0  11  18   -0.22    0.39
   0 -11 -18    0.10    0.29
   0 -11 -18   -0.06    0.41
 -11   0  18   -0.46    0.21
 -11   0  18    0.07    0.22
  11   0 -18   -0.12    0.22
  11   0 -18    0.19    0.20
   0 -11  18   -0.20    0.46
   0 -11  18    0.16    0.46
   0  11 -18   -0.58    0.51
   0  11 -18    0.04    0.34
 -11   0 -18   -0.40    0.49
 -11   0 -18   -0.24    0.44
  11   0  18    0.32    0.51
  11   0  18   -0.02    0.37
   0 -11 -18   -0.20    0.21
   0 -11 -18   -0.12    0.23
   0  11  18    0.34    0.21
   0  11  18   -0.14    0.25
   0  18  12    1.81    0.50
   0  18  12    2.24    0.47
   0 -18 -12    1.98    0.50
 -18   0  12    1.69    0.42
 -18   0  12    2.72    0.46
  18   0 -12    1.81    0.39
  18   0 -12    1.16    0.44
  18   0  12    3.76    0.56
 -18   0 -12    1.75    0.52
  18   0 -12    1.96    0.53
 -18   0  12    2.08    0.51
   0  18 -12    2.84    0.56
   0  18 -12    2.70    0.46
   0 -18  12    2.71    0.52
   0 -18  12    2.53    0.52
 -18   0 -12    1.43    0.54
 -18   0 -12    3.01    0.59
  18   0  12    2.43    0.56
  18   0  12    2.28    0.52
  12   0  18    2.29    0.45
  12   0  18    1.49    0.43
 -12   0 -18    1.91    0.46
 -12   0 -18    1.84    0.44
   0  12  18    3.33    0.58
   0  12  18    2.67    0.46
   0 -12 -18    2.63    0.49
   0 -12 -18    1.30    0.52
 -12   0  18    2.75    0.34
 -12   0  18    1.74    0.30
  12   0 -18    2.91    0.37
  12   0 -18    3.06    0.35
   0 -12  18    2.60    0.57
   0 -12  18    1.82    0.59
   0  12 -18    2.19    0.58
   0  12 -18    2.34    0.57
 -12   0 -18    2.05    0.46
 -12   0 -18    1.91    0.54
  12   0  18    2.36    0.55
  12   0  18    1.97    0.52
   0 -12 -18    2.49    0.34
   0  12  18    3.04    0.35
   0  12  18    2.31    0.33
   0  18  13   -0.15    0.37
   0 -18 -13   -0.50    0.44
 -18   0  13    0.02    0.37
 -18   0  13   -0.98    0.37
  18   0 -13   -0.07    0.35
  18   0  13    0.02    0.37
  18   0  13    0.49    0.47
 -18   0 -13    0.11    0.48
 -18   0 -13   -0.22    0.49
  18   0 -13    0.19    0.43
  18   0 -13   -0.13    0.42
 -18   0  13   -0.12    0.40
 -18   0  13    0.19    0.42
   0  18 -13   -0.23    0.49
   0  18 -13   -0.22    0.40
   0 -18  13   -0.05    0.43
   0 -18  13   -0.20    0.37
 -18   0 -13    0.47    0.39
 -18   0 -13   -0.36    0.47
  18   0  13   -0.03    0.43
  18   0  13   -0.67    0.44
  13   0  18    0.53    0.39
  13   0  18   -0.34    0.40
 -13   0 -18   -0.21    0.36
 -13   0 -18    0.73    0.40
   0  13  18   -0.20    0.46
   0  13  18   -0.53    0.44
   0 -13 -18    0.31    0.45
   0 -13 -18   -1.21    0.47
 -13   0  18    0.01    0.20
 -13   0  18   -0.30    0.22
  13   0 -18    0.02    0.20
  13   0 -18   -0.30    0.18
   0 -13  18   -0.43    0.37
   0 -13  18   -0.45    0.50
   0  13 -18   -0.65    0.50
   0  13 -18    0.59    0.40
 -13   0 -18   -0.15    0.54
 -13   0 -18    0.30    0.53
  13   0  18   -0.50    0.55
  13   0  18    0.48    0.52
   0 -13 -18    0.07    0.23
   0 -13 -18   -0.17    0.21
   0  13  18    0.13    0.19
   0  13  18    0.35    0.23
   0  18  14  206.46   18.22
   0 -18 -14  207.37   18.31
 -18   0  14  203.21   17.94
  18   0 -14  208.41   18.36
  18   0  14  197.22   17.48
  18   0  14  207.63   18.32
 -18   0 -14  226.75   19.92
 -18   0 -14  208.67   18.43
  18   0 -14  210.36   18.54
  18   0 -14  216.35   19.06
 -18   0  14  205.68   18.17
 -18   0  14  174.98   15.63
   0  18 -14  201.12   17.79
   0  18 -14  240.41   21.04
   0 -18  14  240.54   21.07
   0 -18  14  207.37   18.29
 -18   0 -14  209.19   18.46
 -18   0 -14  202.43   17.89
  18   0  14  220.77   19.42
  18   0  14  209.32   18.48
  14   0  18  253.55   22.14
  14   0  18  241.58   21.16
 -14   0 -18  186.16   16.53
 -14   0 -18  199.69   17.64
   0  14  18  213.35   18.79
   0  14  18  190.59   16.92
   0 -14 -18  219.73   19.33
   0 -14 -18  199.82   17.68
 -14   0  18  221.03   19.38
 -14   0  18  218.30   19.16
  14   0 -18  206.85   18.20
  14   0 -18  211.14   18.54
   0 -14  18  222.46   19.57
   0 -14  18  204.90   18.15
   0  14 -18  219.08   19.31
   0  14 -18  219.34   19.33
 -14   0 -18  210.75   18.62
 -14   0 -18  225.32   19.83
  14   0  18  204.25   18.07
  14   0  18  205.81   18.19
   0 -14 -18  223.76   19.61
   0 -14 -18  213.74   18.78
   0  14  18  203.86   17.96
   0  14  18  210.10   18.48
   0  18  15    0.20    0.43
   0  18  15   -0.76    0.39
   0 -18 -15    0.45    0.42
   0 -18 -15    0.86    0.40
 -18   0  15    0.02    0.40
  18   0 -15    0.33    0.35
  18   0  15   -0.16    0.52
  18   0  15   -0.16    0.35
 -18   0 -15   -0.37    0.47
 -18   0 -15    0.65    0.45
  18   0 -15   -0.24    0.42
  18   0 -15   -0.07    0.49
 -18   0  15    0.14    0.41
 -18   0  15   -0.77    0.48
   0  18 -15    0.39    0.42
   0  18 -15   -0.19    0.39
   0 -18  15   -0.31    0.44
   0 -18  15   -0.86    0.42
 -18   0 -15    0.00    0.53
 -18   0 -15    0.19    0.44
  18   0  15    0.45    0.38
  18   0  15    1.06    0.51
  15   0  18    0.04    0.35
  15   0  18   -0.14    0.36
 -15   0 -18    0.32    0.39
 -15   0 -18   -0.06    0.35
   0  15  18    0.14    0.42
   0  15  18   -0.23    0.47
   0 -15 -18    0.47    0.33
   0 -15 -18   -0.08    0.36
  15   0 -18    0.37    0.21
  15   0 -18    0.12    0.19
   0 -15  18   -0.61    0.50
   0 -15  18   -0.51    0.47
   0  15 -18   -0.47    0.58
   0  15 -18   -1.24    0.50
 -15   0 -18    0.04    0.54
 -15   0 -18    0.26    0.55
  15   0  18    0.11    0.54
  15   0  18    0.90    0.53
   0 -15 -18    0.35    0.20
   0 -15 -18    0.05    0.23
   0  15  18    0.16    0.18
   0  15  18    0.05    0.21
   0  18  16    0.96    0.47
   0  18  16    0.93    0.42
   0 -18 -16   -0.20    0.45
   0 -18 -16    0.43    0.39
 -18   0  16    0.05    0.37
 -18   0  16    0.51    0.41
  18   0 -16    0.68    0.36
  18   0 -16    0.55    0.42
  18   0  16    0.56    0.49
  18   0  16    1.53    0.53
 -18   0 -16    0.53    0.51
 -18   0 -16    0.65    0.46
  18   0 -16    0.39    0.46
  18   0 -16    0.78    0.45
 -18   0  16    0.62    0.44
 -18   0  16    0.30    0.42
   0  18 -16    0.65    0.48
   0  18 -16   -0.10    0.38
   0 -18  16    0.68    0.44
   0 -18  16    1.28    0.43
 -18   0 -16    0.88    0.42
 -18   0 -16    0.45    0.46
  18   0  16    0.02    0.36
  18   0  16    0.61    0.49
  16   0  18    0.97    0.36
  16   0  18    0.78    0.40
 -16   0 -18    0.89    0.40
 -16   0 -18    0.24    0.40
   0  16  18    0.64    0.42
   0  16  18    1.19    0.48
   0 -16 -18    1.06    0.48
   0 -16 -18    0.19    0.35
 -16   0  18    0.44    0.18
 -16   0  18    0.70    0.21
  16   0 -18    0.39    0.21
  16   0 -18    0.43    0.18
   0 -16  18    1.35    0.54
   0 -16  18    0.75    0.52
   0  16 -18    1.35    0.62
   0  16 -18    0.73    0.38
 -16   0 -18    0.63    0.54
 -16   0 -18    1.23    0.46
  16   0  18    0.17    0.55
  16   0  18    0.58    0.39
   0 -16 -18    0.98    0.23
   0  16  18    1.01    0.22
   0  16  18    0.59    0.21
   0  18  17   -0.16    0.42
   0  18  17   -0.74    0.43
   0 -18 -17    0.03    0.46
   0 -18 -17    0.80    0.39
  18   0 -17    0.07    0.34
  18   0 -17    0.11    0.38
  18   0  17   -0.82    0.48
  18   0  17    0.38    0.44
 -18   0 -17    0.22    0.45
 -18   0 -17   -0.17    0.42
  18   0 -17    0.06    0.32
  18   0 -17   -0.22    0.45
 -18   0  17    0.59    0.41
 -18   0  17   -0.03    0.47
   0  18 -17    0.11    0.50
   0  18 -17    0.15    0.38
   0 -18  17    0.13    0.46
   0 -18  17    0.23    0.43
 -18   0 -17   -0.03    0.55
 -18   0 -17    0.94    0.50
  18   0  17    0.36    0.49
  18   0  17   -0.43    0.52
  17   0  18   -0.29    0.36
  17   0  18   -0.24    0.38
 -17   0 -18   -0.33    0.34
 -17   0 -18    0.48    0.41
   0  17  18    0.60    0.44
   0  17  18   -0.32    0.49
   0 -17 -18    0.33    0.48
   0 -17 -18   -0.19    0.34
 -17   0  18    0.01    0.16
 -17   0  18    0.12    0.18
  17   0 -18   -0.31    0.18
  17   0 -18   -0.04    0.18
   0 -17  18   -0.61    0.45
   0 -17  18    0.45    0.56
   0  17 -18    0.07    0.52
   0  17 -18   -0.01    0.50
 -17   0 -18    0.33    0.48
 -17   0 -18    0.12    0.54
  17   0  18    0.36    0.50
  17   0  18    0.32    0.48
   0 -17 -18   -0.15    0.17
   0 -17 -18   -0.36    0.19
   0  17  18    0.05    0.18
   0  17  18    0.00    0.17
   0 -18 -18  152.34   13.41
   0 -18 -18  124.53   11.05
  18   0 -18  139.59   12.29
  18   0 -18  126.20   11.20
  18   0  18  128.34   11.41
  18   0  18  128.61   11.41
 -18   0 -18  152.86   13.44
 -18   0 -18  142.71   12.59
  18   0 -18  135.43   11.97
  18   0 -18  130.61   11.58
 -18   0  18  118.54   10.57
 -18   0  18  140.50   12.39
 -18   0  18  128.03   11.28
 -18   0  18  124.33   10.97
  18   0 -18  125.58   11.08
  18   0 -18  124.76   11.01
   0 -18  18  125.50   11.16
   0 -18  18  138.81   12.31
   0  18 -18  143.75   12.70
   0  18 -18  124.64   11.11
   0  19   0   -0.42    0.37
   0  19   0    0.10    0.41
   0 -19   0   -0.49    0.34
   0 -19   0   -0.42    0.42
 -19   0   0    0.03    0.36
 -19   0   0    0.37    0.32
  19   0   0   -1.08    0.39
  19   0   0   -0.75    0.37
   0  19   0    0.74    0.48
   0  19   0   -0.04    0.43
   0 -19   0   -1.24    0.43
   0 -19   0   -1.08    0.48
   0  19   1  268.25   23.56
   0 -19  -1  265.91   23.37
   0 -19  -1  256.54   22.60
 -19   0   1  249.13   21.98
 -19   0   1  266.69   23.42
  19   0  -1  253.03   22.31
  19   0  -1  252.51   22.25
  19   0   1  268.64   23.61
  19   0   1  262.14   23.05
 -19   0  -1  242.88   21.46
 -19   0  -1  312.35   27.25
  19   0  -1  280.48   24.59
  19   0  -1  280.48   24.59
 -19   0   1  285.30   25.00
 -19   0   1  285.95   25.06
   0  19  -1  258.63   22.76
   0  19  -1  242.62   21.43
   0 -19   1  292.84   25.62
   0 -19   1  217.52   19.36
 -19   0  -1  261.88   23.05
 -19   0  -1  245.75   21.70
  19   0   1  250.56   22.09
  19   0   1  251.34   22.17
   1   0  19  273.98   24.04
   1   0  19  234.04   20.71
  -1   0 -19  244.45   21.58
  -1   0 -19  281.13   24.64
   0   1  19  246.27   21.75
   0   1  19  250.04   22.05
   0  -1 -19  273.85   24.03
   0  -1 -19  277.75   24.36
  -1   0  19  241.58   21.34
  -1   0  19  255.89   22.53
   1   0 -19  279.57   24.51
   1   0 -19  242.75   21.43
   0  -1  19  248.09   21.90
   0  -1  19  262.66   23.13
   0   1 -19  274.37   24.08
   0   1 -19  273.59   24.02
  -1   0 -19  251.99   22.22
  -1   0 -19  288.29   25.24
   1   0  19  276.45   24.26
   1   0  19  259.02   22.81
   0  -1 -19  255.76   22.52
   0  -1 -19  251.34   22.15
   0   1  19  244.84   21.61
   0   1  19  218.95   19.48
   0  19   2   -0.28    0.37
   0  19   2    0.11    0.31
   0 -19  -2    0.56    0.36
   0 -19  -2    0.12    0.36
 -19   0   2    0.00    0.32
 -19   0   2   -0.27    0.33
  19   0  -2   -0.04    0.35
  19   0  -2   -0.20    0.34
  19   0   2   -0.08    0.38
  19   0   2    0.09    0.31
 -19   0  -2    0.05    0.38
 -19   0  -2   -0.11    0.38
  19   0  -2   -0.36    0.34
  19   0  -2    0.50    0.36
 -19   0   2   -0.42    0.36
 -19   0   2   -0.10    0.36
   0  19  -2   -0.20    0.41
   0  19  -2   -0.31    0.34
   0 -19   2    0.14    0.27
   0 -19   2   -0.70    0.44
 -19   0  -2    0.38    0.44
 -19   0  -2   -0.27    0.29
  19   0   2    0.26    0.29
  19   0   2   -0.22    0.42
   2   0  19    0.23    0.39
   2   0  19   -0.23    0.28
  -2   0 -19   -0.24    0.33
  -2   0 -19    0.28    0.43
   0   2  19   -0.29    0.31
   0   2  19   -0.85    0.41
   0  -2 -19    0.00    0.39
   0  -2 -19   -0.01    0.32
  -2   0  19   -0.35    0.32
  -2   0  19    0.06    0.31
   2   0 -19   -0.52    0.32
   2   0 -19   -0.04    0.29
   0  -2  19   -0.37    0.42
   0   2 -19    0.12    0.31
  -2   0 -19    0.28    0.34
  -2   0 -19   -0.07    0.36
   2   0  19    0.02    0.41
   2   0  19    0.01    0.39
   0  -2 -19    0.09    0.32
   0  -2 -19    0.22    0.33
   0   2  19   -0.26    0.31
   0   2  19   -0.15    0.32
   0  19   3    7.63    0.82
   0  19   3    8.65    0.89
   0 -19  -3    7.04    0.75
   0 -19  -3    7.23    0.81
 -19   0   3    7.48    0.79
 -19   0   3    6.71    0.75
  19   0  -3    5.93    0.70
  19   0  -3    7.91    0.83
  19   0   3    8.65    0.93
  19   0   3    7.77    0.80
 -19   0  -3    7.83    0.85
 -19   0  -3    6.98    0.78
  19   0  -3    9.19    0.94
  19   0  -3    5.86    0.74
 -19   0   3    7.39    0.80
   0  19  -3    6.17    0.69
   0  19  -3    9.28    0.95
   0 -19   3    6.92    0.77
   0 -19   3    8.58    0.90
 -19   0  -3    8.99    0.98
 -19   0  -3    7.04    0.75
  19   0   3    7.41    0.80
   3   0  19    6.81    0.76
   3   0  19    7.34    0.80
  -3   0 -19    7.47    0.82
   0   3  19    6.62    0.75
   0   3  19    8.22    0.87
  -3   0  19    9.09    0.93
  -3   0  19    7.51    0.79
   3   0 -19    9.77    0.97
   3   0 -19    7.49    0.77
   0  -3  19    8.12    0.88
   0   3 -19    8.62    0.91
  -3   0 -19    7.77    0.84
   3   0  19    9.82    1.02
   0  -3 -19    7.93    0.81
   0  -3 -19    6.40    0.72
   0   3  19    7.56    0.78
   0   3  19    7.55    0.81
   0  19   4    0.28    0.32
   0  19   4    0.00    0.32
   0 -19  -4   -0.41    0.33
   0 -19  -4    0.33    0.37
 -19   0   4    0.14    0.30
 -19   0   4   -0.14    0.35
  19   0  -4   -0.54    0.33
  19   0  -4    0.09    0.32
  19   0   4    0.32    0.37
 -19   0  -4   -0.10    0.36
  19   0  -4   -0.11    0.33
 -19   0   4   -0.24    0.33
   0  19  -4    0.30    0.41
   0  19  -4    0.24    0.38
   0 -19   4   -0.31    0.40
   0 -19   4   -0.04    0.41
 -19   0  -4   -0.46    0.31
  19   0   4    0.25    0.29
   4   0  19   -1.00    0.33
   4   0  19    0.05    0.24
  -4   0 -19    0.14    0.33
  -4   0 -19    0.31    0.37
   0   4  19   -0.67    0.37
   0  -4 -19   -0.22    0.34
  -4   0  19    0.11    0.30
  -4   0  19    0.22    0.31
   4   0 -19    0.19    0.30
   4   0 -19    0.62    0.28
   0  -4  19   -0.02    0.33
   0  -4  19    0.65    0.42
   0   4 -19    0.21    0.28
  -4   0 -19    0.27    0.34
   4   0  19    0.22    0.39
   0  -4 -19    0.26    0.31
   0  -4 -19    0.02    0.32
   0   4  19    0.61    0.27
   0   4  19   -0.50    0.31
   0  19   5  101.93    9.09
   0  19   5  109.80    9.74
   0 -19  -5  129.81   11.41
   0 -19  -5  119.49   10.56
 -19   0   5  122.44   10.78
 -19   0   5  119.53   10.56
  19   0  -5  109.59    9.72
  19   0  -5  115.32   10.19
  19   0   5  121.31   10.71
 -19   0  -5  133.35   11.71
  19   0  -5  113.47   10.04
 -19   0   5  101.46    9.06
   0  19  -5   99.99    8.93
   0  19  -5  122.67   10.80
   0 -19   5  141.67   12.40
   0 -19   5  107.69    9.57
 -19   0  -5   97.87    8.75
  19   0   5  144.40   12.64
   5   0  19  113.40   10.03
   5   0  19  101.67    9.06
  -5   0 -19   98.40    8.79
  -5   0 -19  109.56    9.72
   0   5  19  116.56   10.29
  -5   0  19  116.88   10.31
  -5   0  19  124.89   10.98
   5   0 -19  114.39   10.11
   5   0 -19  109.96    9.73
   0  -5  19  124.64   10.98
   0  -5  19  127.21   11.22
   0   5 -19  126.10   11.13
   0   5 -19  111.03    9.86
  -5   0 -19  120.44   10.64
  -5   0 -19  125.81   11.09
   5   0  19  113.32   10.05
   5   0  19  133.22   11.70
   0  -5 -19  119.70   10.55
   0  -5 -19  124.54   10.95
   0   5  19  125.29   11.01
   0   5  19  116.11   10.25
   0  19   6    0.29    0.37
   0  19   6    0.01    0.35
   0 -19  -6    0.09    0.34
   0 -19  -6   -0.10    0.38
 -19   0   6   -0.05    0.36
 -19   0   6    0.14    0.34
  19   0  -6   -0.42    0.36
  19   0  -6   -0.16    0.34
  19   0   6    0.56    0.41
 -19   0  -6    0.98    0.41
  19   0  -6   -0.32    0.34
 -19   0   6   -0.13    0.35
 -19   0   6   -0.03    0.40
   0  19  -6    0.31    0.40
   0  19  -6    0.33    0.34
   0 -19   6    0.65    0.42
   0 -19   6    0.25    0.38
 -19   0  -6    0.00    0.46
  19   0   6    0.51    0.46
   6   0  19    0.48    0.35
   6   0  19    0.01    0.35
  -6   0 -19   -0.11    0.39
  -6   0 -19   -0.07    0.37
   0   6  19   -0.10    0.32
   0  -6 -19    0.72    0.32
  -6   0  19    0.55    0.32
  -6   0  19    0.31    0.31
   6   0 -19   -0.20    0.27
   6   0 -19    0.01    0.27
   0  -6  19   -0.21    0.32
   0  -6  19   -0.41    0.49
   0   6 -19    0.03    0.47
   0   6 -19   -0.13    0.44
  -6   0 -19    0.02    0.40
  -6   0 -19   -0.03    0.44
   6   0  19    0.15    0.43
   6   0  19    0.14    0.47
   0  -6 -19    0.33    0.30
   0  -6 -19   -0.01    0.31
   0   6  19    0.12    0.25
   0   6  19   -0.61    0.32
   0  19   7  401.47   35.08
   0  19   7  364.13   31.95
   0 -19  -7  396.14   34.65
   0 -19  -7  311.31   27.57
 -19   0   7  375.19   32.88
 -19   0   7  339.80   29.94
  19   0  -7  375.58   32.93
  19   0  -7  382.48   33.49
  19   0   7  319.12   28.23
  19   0   7  330.31   29.14
 -19   0  -7  343.45   30.24
 -19   0  -7  350.21   30.81
  19   0  -7  348.91   30.70
  19   0  -7  362.96   31.88
 -19   0   7  327.32   28.90
 -19   0   7  369.86   32.45
   0  19  -7  270.72   24.25
   0  19  -7  339.28   29.88
   0 -19   7  337.72   29.76
   0 -19   7  330.44   29.17
 -19   0  -7  347.09   30.55
  19   0   7  381.82   33.44
   7   0  19  349.82   30.75
   7   0  19  341.50   30.06
  -7   0 -19  381.82   33.43
  -7   0 -19  356.98   31.36
   0   7  19  334.34   29.50
   0  -7 -19  359.71   31.60
  -7   0  19  349.17   30.69
  -7   0  19  354.77   31.15
   0  -7  19  324.06   28.64
   0  -7  19  337.98   29.81
   0   7 -19  393.79   34.47
   0   7 -19  369.34   32.42
  -7   0 -19  373.76   32.78
  -7   0 -19  364.65   32.04
   7   0  19  311.05   27.57
   7   0  19  381.82   33.45
   0  -7 -19  388.98   34.01
   0  -7 -19  351.51   30.89
   0   7  19  350.08   30.76
   0   7  19  337.72   29.75
   0  19   8   -0.30    0.37
   0  19   8   -0.59    0.33
   0 -19  -8    0.53    0.38
   0 -19  -8   -0.41    0.35
 -19   0   8   -0.46    0.32
 -19   0   8    0.20    0.32
  19   0  -8    0.12    0.31
  19   0  -8   -0.43    0.40
  19   0   8   -0.15    0.38
  19   0   8   -0.03    0.37
 -19   0  -8   -0.52    0.40
 -19   0  -8   -0.38    0.41
  19   0  -8   -0.15    0.34
  19   0  -8   -0.45    0.40
 -19   0   8    0.44    0.33
 -19   0   8    0.43    0.38
   0  19  -8    0.06    0.45
   0  19  -8    0.09    0.35
   0 -19   8   -0.54    0.34
   0 -19   8    0.31    0.40
 -19   0  -8   -0.80    0.49
 -19   0  -8   -0.20    0.40
  19   0   8    0.37    0.34
  19   0   8   -1.11    0.48
   8   0  19    0.52    0.34
   8   0  19   -0.11    0.36
  -8   0 -19   -0.39    0.35
  -8   0 -19   -0.20    0.34
   0   8  19   -0.56    0.41
   0   8  19   -0.13    0.32
   0  -8 -19    0.05    0.40
   0  -8 -19   -0.54    0.46
  -8   0  19   -0.08    0.26
  -8   0  19    0.18    0.27
   8   0 -19    0.22    0.29
   8   0 -19   -0.22    0.22
   0  -8  19    0.00    0.40
   0   8 -19   -0.30    0.36
  -8   0 -19    0.02    0.46
   8   0  19    0.10    0.47
   0  -8 -19    0.29    0.26
   0  -8 -19    0.11    0.27
   0  19   9    4.31    0.59
   0  19   9    4.34    0.58
   0 -19  -9    5.16    0.66
   0 -19  -9    4.08    0.55
 -19   0   9    4.38    0.55
 -19   0   9    3.92    0.53
  19   0  -9    4.32    0.54
  19   0  -9    4.18    0.59
  19   0   9    5.23    0.68
  19   0   9    5.25    0.64
 -19   0  -9    3.63    0.58
 -19   0  -9    3.76    0.63
  19   0  -9    4.45    0.60
  19   0  -9    4.34    0.61
 -19   0   9    4.48    0.62
 -19   0   9    2.80    0.52
   0  19  -9    3.81    0.59
   0  19  -9    4.68    0.61
   0 -19   9    3.90    0.55
   0 -19   9    3.60    0.57
 -19   0  -9    2.74    0.60
 -19   0  -9    4.62    0.67
  19   0   9    3.47    0.60
  19   0   9    3.43    0.61
   9   0  19    4.10    0.54
   9   0  19    3.89    0.55
  -9   0 -19    3.90    0.55
  -9   0 -19    4.11    0.54
   0   9  19    4.42    0.60
   0   9  19    3.68    0.57
   0  -9 -19    5.37    0.69
   0  -9 -19    4.43    0.57
  -9   0  19    3.68    0.45
  -9   0  19    2.73    0.40
   9   0 -19    3.66    0.45
   9   0 -19    4.13    0.45
   0  -9  19    4.35    0.66
   0   9 -19    4.39    0.67
  -9   0 -19    5.14    0.72
   9   0  19    4.94    0.74
   0  -9 -19    3.68    0.45
   0  -9 -19    3.51    0.44
   0   9  19    3.87    0.44
   0   9  19    3.54    0.45
   0  19  10    0.18    0.45
   0  19  10   -0.02    0.40
   0 -19 -10    0.10    0.46
   0 -19 -10   -0.54    0.42
 -19   0  10    0.42    0.38
 -19   0  10   -0.29    0.39
  19   0 -10   -1.23    0.37
  19   0 -10   -0.31    0.43
  19   0  10    0.23    0.41
 -19   0 -10    0.49    0.46
 -19   0 -10   -0.91    0.55
  19   0 -10   -0.65    0.35
 -19   0  10    0.11    0.45
   0  19 -10    0.24    0.46
   0  19 -10    0.53    0.44
   0 -19  10    0.58    0.41
   0 -19  10   -0.17    0.44
 -19   0 -10    0.24    0.46
 -19   0 -10    0.08    0.47
  19   0  10   -0.53    0.46
  19   0  10    0.37    0.40
  10   0  19   -0.33    0.36
  10   0  19    0.28    0.38
 -10   0 -19   -0.18    0.39
 -10   0 -19    0.48    0.38
   0  10  19   -0.09    0.46
   0  10  19   -1.02    0.49
   0 -10 -19   -0.43    0.51
   0 -10 -19    0.83    0.53
 -10   0  19   -0.04    0.28
 -10   0  19    0.04    0.30
  10   0 -19   -0.15    0.25
  10   0 -19   -0.07    0.22
   0 -10  19   -0.21    0.54
   0 -10  19   -0.78    0.56
   0  10 -19   -0.60    0.56
   0  10 -19    0.62    0.53
 -10   0 -19    0.48    0.39
 -10   0 -19    0.45    0.56
  10   0  19    0.68    0.49
  10   0  19    0.55    0.51
   0 -10 -19    0.13    0.27
   0 -10 -19   -0.40    0.27
   0  10  19   -0.41    0.25
   0  10  19    0.43    0.27
   0  19  11    2.67    0.50
   0 -19 -11    1.04    0.44
 -19   0  11    2.28    0.45
 -19   0  11    1.94    0.43
  19   0 -11    1.55    0.40
  19   0 -11    2.24    0.49
  19   0  11    1.91    0.50
 -19   0 -11    1.62    0.48
  19   0 -11    1.20    0.48
 -19   0  11    1.23    0.45
   0  19 -11    0.37    0.49
   0  19 -11    1.32    0.44
   0 -19  11    1.33    0.44
   0 -19  11    0.78    0.41
 -19   0 -11    1.79    0.47
 -19   0 -11    1.24    0.43
  19   0  11    1.00    0.51
  19   0  11    1.42    0.50
  11   0  19    1.28    0.45
  11   0  19    0.54    0.41
 -11   0 -19    2.00    0.42
 -11   0 -19    0.79    0.42
   0  11  19    1.14    0.48
   0  11  19    1.49    0.55
   0 -11 -19    0.81    0.50
   0 -11 -19    0.97    0.46
 -11   0  19    1.81    0.31
 -11   0  19    1.69    0.32
   0 -11  19    3.09    0.63
   0 -11  19    2.39    0.65
   0  11 -19    1.22    0.61
   0  11 -19    2.12    0.53
 -11   0 -19    2.43    0.60
 -11   0 -19    1.19    0.53
  11   0  19    1.90    0.57
  11   0  19    1.09    0.41
   0 -11 -19    1.92    0.33
   0 -11 -19    1.64    0.31
   0  11  19    2.28    0.34
   0  19  12    0.26    0.38
   0 -19 -12   -0.39    0.45
 -19   0  12    0.38    0.36
 -19   0  12   -0.11    0.33
  19   0 -12   -0.27    0.33
  19   0  12   -0.52    0.48
  19   0  12   -0.66    0.39
 -19   0 -12   -0.23    0.43
  19   0 -12   -0.71    0.38
  19   0 -12   -0.07    0.49
 -19   0  12    0.14    0.39
 -19   0  12    0.56    0.48
   0  19 -12    0.13    0.49
   0  19 -12    0.02    0.38
   0 -19  12   -0.25    0.39
   0 -19  12    0.04    0.40
 -19   0 -12    0.61    0.55
 -19   0 -12   -0.36    0.50
  19   0  12    0.94    0.53
  19   0  12    0.37    0.52
  12   0  19   -0.20    0.35
  12   0  19   -0.29    0.40
 -12   0 -19   -0.02    0.38
 -12   0 -19    0.44    0.38
   0  12  19   -0.17    0.33
   0  12  19   -0.21    0.48
   0 -12 -19    0.06    0.42
   0 -12 -19   -1.37    0.45
 -12   0  19    0.24    0.22
 -12   0  19    0.15    0.24
  12   0 -19   -0.17    0.23
  12   0 -19   -0.07    0.20
   0 -12  19    0.79    0.45
   0 -12  19   -0.31    0.47
   0  12 -19    0.16    0.52
   0  12 -19   -0.71    0.49
 -12   0 -19    0.32    0.44
 -12   0 -19    0.15    0.50
  12   0  19   -0.31    0.52
  12   0  19    0.36    0.45
   0 -12 -19    0.38    0.23
   0 -12 -19   -0.06    0.24
   0  12  19   -0.08    0.20
   0  12  19   -0.08    0.23
   0  19  13   34.18    3.09
   0 -19 -13   35.23    3.20
 -19   0  13   34.31    3.09
  19   0 -13   35.10    3.15
  19   0  13   33.46    3.07
  19   0  13   29.34    2.69
 -19   0 -13   32.08    2.95
 -19   0 -13   33.20    3.05
  19   0 -13   31.05    2.83
  19   0 -13   28.11    2.63
 -19   0  13   32.00    2.94
 -19   0  13   33.46    3.05
   0  19 -13   32.98    3.02
   0 -19  13   31.76    2.90
   0 -19  13   25.51    2.39
 -19   0 -13   29.66    2.76
 -19   0 -13   25.82    2.44
  19   0  13   33.55    3.07
  19   0  13   30.01    2.78
  13   0  19   33.98    3.06
  13   0  19   29.93    2.74
 -13   0 -19   25.63    2.40
 -13   0 -19   29.35    2.68
   0  13  19   33.76    3.06
   0  13  19   29.71    2.74
   0 -13 -19   33.67    3.05
   0 -13 -19   32.81    3.00
 -13   0  19   31.38    2.79
 -13   0  19   31.55    2.81
  13   0 -19   29.52    2.64
  13   0 -19   31.95    2.83
   0 -13  19   27.07    2.53
   0 -13  19   34.42    3.18
   0  13 -19   29.45    2.75
   0  13 -19   32.93    3.03
 -13   0 -19   32.33    3.00
 -13   0 -19   25.91    2.49
  13   0  19   35.59    3.26
  13   0  19   27.46    2.60
   0 -13 -19   32.30    2.88
   0 -13 -19   31.29    2.79
   0  13  19   29.92    2.66
   0  13  19   28.33    2.55
   0  19  14   -0.32    0.49
   0  19  14   -0.05    0.39
   0 -19 -14   -0.37    0.45
   0 -19 -14    0.48    0.40
 -19   0  14    0.50    0.39
  19   0 -14   -0.19    0.33
  19   0  14   -0.15    0.48
  19   0  14    0.01    0.51
 -19   0 -14    0.39    0.53
 -19   0 -14    0.44    0.46
  19   0 -14   -0.05    0.46
  19   0 -14    0.04    0.51
 -19   0  14   -0.44    0.34
 -19   0  14   -0.28    0.43
   0  19 -14   -0.70    0.45
   0  19 -14    0.51    0.38
   0 -19  14   -0.12    0.46
   0 -19  14   -0.52    0.43
 -19   0 -14   -0.78    0.41
 -19   0 -14    0.08    0.53
  19   0  14    0.16    0.50
  19   0  14   -0.06    0.48
  14   0  19    0.29    0.39
  14   0  19   -0.14    0.42
 -14   0 -19   -0.03    0.42
 -14   0 -19   -0.06    0.35
   0  14  19   -0.33    0.46
   0  14  19   -0.31    0.47
   0 -14 -19   -0.26    0.46
   0 -14 -19   -0.73    0.50
  14   0 -19    0.17    0.20
  14   0 -19   -0.03    0.20
   0 -14  19    0.09    0.49
   0 -14  19    0.22    0.57
   0  14 -19   -0.48    0.50
   0  14 -19    0.51    0.52
 -14   0 -19   -0.44    0.48
 -14   0 -19    0.18    0.59
  14   0  19    0.23    0.50
  14   0  19    0.39    0.54
   0 -14 -19   -0.11    0.22
   0 -14 -19   -0.05    0.25
   0  14  19    0.09    0.20
   0  14  19   -0.04    0.23
   0  19  15    3.69    0.60
   0  19  15    2.16    0.49
   0 -19 -15    2.80    0.59
   0 -19 -15    1.52    0.44
  19   0 -15    2.63    0.47
  19   0 -15    2.02    0.47
  19   0  15    2.97    0.59
  19   0  15    2.62    0.58
 -19   0 -15    2.93    0.52
 -19   0 -15    3.26    0.65
  19   0 -15    2.83    0.47
  19   0 -15    2.51    0.49
 -19   0  15    2.55    0.55
 -19   0  15    2.11    0.52
   0  19 -15    3.34    0.63
   0  19 -15    2.64    0.52
   0 -19  15    3.27    0.58
   0 -19  15    2.12    0.50
 -19   0 -15    2.36    0.65
 -19   0 -15    1.93    0.58
  19   0  15    3.39    0.64
  19   0  15    1.21    0.58
  15   0  19    2.73    0.46
  15   0  19    2.36    0.49
 -15   0 -19    3.42    0.55
 -15   0 -19    2.89    0.52
   0  15  19    2.39    0.56
   0  15  19    3.11    0.63
   0 -15 -19    2.50    0.54
   0 -15 -19    3.50    0.64
 -15   0  19    3.18    0.36
 -15   0  19    3.21    0.38
  15   0 -19    3.16    0.37
  15   0 -19    2.50    0.31
   0 -15  19    3.41    0.66
   0 -15  19    2.34    0.53
   0  15 -19    2.71    0.71
   0  15 -19    2.38    0.51
 -15   0 -19    1.97    0.59
 -15   0 -19    1.47    0.60
  15   0  19    1.85    0.64
  15   0  19    2.23    0.56
   0 -15 -19    2.86    0.35
   0  15  19    3.11    0.36
   0  15  19    2.60    0.34
   0  19  16   -0.09    0.46
   0 -19 -16    0.00    0.44
   0 -19 -16   -0.30    0.36
 -19   0  16    0.65    0.42
  19   0 -16    0.06    0.35
  19   0 -16   -0.02    0.39
  19   0  16    0.01    0.53
  19   0  16   -0.29    0.43
 -19   0 -16    0.27    0.50
 -19   0 -16   -0.68    0.53
  19   0 -16   -0.10    0.45
  19   0 -16   -0.07    0.48
 -19   0  16    0.33    0.46
 -19   0  16    0.71    0.48
   0  19 -16   -0.09    0.39
   0 -19  16   -0.26    0.39
 -19   0 -16   -0.67    0.49
 -19   0 -16   -0.45    0.53
  19   0  16    0.12    0.58
  19   0  16    0.58    0.38
  16   0  19   -0.28    0.39
  16   0  19   -0.45    0.38
 -16   0 -19    0.15    0.40
 -16   0 -19    0.59    0.43
   0  16  19    0.23    0.48
   0  16  19   -0.54    0.36
   0 -16 -19    0.42    0.45
   0 -16 -19    0.83    0.52
 -16   0  19    0.04    0.17
 -16   0  19    0.43    0.19
  16   0 -19   -0.08    0.19
  16   0 -19    0.26    0.18
   0 -16  19   -0.45    0.47
   0 -16  19    0.30    0.57
   0  16 -19   -0.16    0.61
   0  16 -19   -0.05    0.50
 -16   0 -19   -0.40    0.51
 -16   0 -19    0.06    0.44
  16   0  19   -0.41    0.52
  16   0  19   -0.62    0.39
   0 -16 -19   -0.26    0.18
   0 -16 -19    0.12    0.20
   0  16  19    0.04    0.18
   0  16  19    0.14    0.21
   0 -19 -17    8.18    0.96
   0 -19 -17    6.36    0.77
 -19   0  17    9.77    1.02
 -19   0  17    8.68    0.95
  19   0 -17    8.05    0.87
  19   0 -17    8.20    0.92
  19   0  17    7.81    0.99
  19   0  17    7.57    0.92
 -19   0 -17    8.04    0.95
 -19   0 -17    8.25    0.99
  19   0 -17    9.64    1.03
  19   0 -17    8.00    0.99
 -19   0  17    8.13    0.97
 -19   0  17    7.77    0.89
   0  19 -17    9.66    1.01
   0 -19  17    8.74    0.98
 -19   0 -17    8.01    0.99
 -19   0 -17   10.28    1.11
  19   0  17    8.14    1.00
  19   0  17    7.73    0.97
  17   0  19    7.86    0.87
  17   0  19    8.19    0.90
   0  17  19    9.14    1.01
   0  17  19    9.24    1.05
   0 -17 -19   11.23    1.19
   0 -17 -19    9.25    1.05
 -17   0  19    8.21    0.77
 -17   0  19    8.84    0.83
  17   0 -19    7.77    0.75
  17   0 -19    7.99    0.76
   0 -17  19    8.46    0.93
   0 -17  19    9.76    1.16
   0  17 -19    8.12    0.94
   0  17 -19    8.42    1.02
 -17   0 -19    8.18    0.93
 -17   0 -19    7.23    1.01
  17   0  19    9.70    1.11
  17   0  19    8.91    1.05
   0 -17 -19    8.02    0.76
   0 -17 -19    8.97    0.84
   0  17  19    7.64    0.73
   0  17  19    8.44    0.80
   0  19  18    0.37    0.59
   0 -19 -18   -0.59    0.44
 -19   0  18    0.10    0.43
  19   0 -18   -0.59    0.43
  19   0 -18   -0.89    0.46
  19   0  18    0.12    0.62
  19   0  18   -0.46    0.55
 -19   0 -18    0.38    0.62
 -19   0 -18    0.62    0.57
  19   0 -18   -0.55    0.53
  19   0 -18   -0.42    0.58
 -19   0  18    0.11    0.55
 -19   0  18   -0.76    0.55
   0  19 -18   -0.20    0.43
 -19   0 -18    0.89    0.59
 -19   0 -18    0.56    0.49
  19   0  18   -0.04    0.62
  19   0  18    0.80    0.45
  18   0  19   -0.04    0.45
 -18   0 -19   -0.43    0.45
   0  18  19    0.42    0.47
   0  18  19   -1.00    0.50
   0 -18 -19   -0.23    0.39
   0 -18 -19   -0.34    0.55
 -18   0  19   -0.09    0.19
 -18   0  19    0.34    0.21
  18   0 -19    0.32    0.22
  18   0 -19    0.11    0.20
   0 -18  19   -0.26    0.52
   0 -18  19    0.22    0.65
   0  18 -19    0.52    0.59
   0  18 -19    0.98    0.63
 -18   0 -19   -0.38    0.55
 -18   0 -19    0.86    0.66
  18   0  19    0.73    0.62
  18   0  19   -0.04    0.62
   0 -18 -19   -0.03    0.19
   0 -18 -19    0.17    0.20
   0  18  19    0.01    0.21
   0  18  19   -0.16    0.21
   0  19  19   15.27    1.54
   0 -19 -19   16.50    1.60
 -19   0  19   15.47    1.52
  19   0 -19   13.62    1.38
  19   0  19   15.66    1.61
  19   0  19   19.59    1.88
 -19   0 -19   16.69    1.65
 -19   0 -19   15.62    1.59
  19   0 -19   13.76    1.36
  19   0 -19   13.75    1.45
 -19   0  19   18.56    1.82
 -19   0  19   15.38    1.54
 -19   0  19   15.01    1.36
 -19   0  19   14.88    1.35
  19   0 -19   14.61    1.33
  19   0 -19   13.78    1.26
   0 -19  19   14.02    1.47
   0 -19  19   15.59    1.64
   0  19 -19   12.60    1.43
   0  19 -19   14.13    1.47
   0  20   0 1476.56  129.35
   0  20   0 1382.90  121.63
   0 -20   0 1375.09  121.00
   0 -20   0 1399.81  122.96
 -20   0   0 1346.47  118.54
 -20   0   0 1455.75  127.70
  20   0   0 1468.76  128.75
  20   0   0 1412.82  124.08
   0  20   0 1464.85  128.36
   0 -20   0 1420.62  124.66
   0  20   1   -0.39    0.33
   0  20   1    0.17    0.37
   0 -20  -1   -0.39    0.37
   0 -20  -1   -0.04    0.41
 -20   0   1   -0.10    0.38
 -20   0   1    0.02    0.37
  20   0  -1   -0.28    0.40
  20   0  -1    0.34    0.40
  20   0   1   -0.11    0.40
  20   0   1   -0.14    0.37
 -20   0  -1   -0.34    0.42
 -20   0  -1    0.02    0.38
  20   0  -1   -0.27    0.37
  20   0  -1    0.32    0.49
 -20   0   1    0.00    0.40
   0  20  -1   -0.78    0.46
   0 -20   1   -0.40    0.43
 -20   0  -1   -0.49    0.46
  20   0   1    0.29    0.47
   1   0  20   -1.00    0.41
  -1   0 -20    0.00    0.30
   0   1  20   -0.49    0.41
   0  -1 -20   -0.17    0.40
  -1   0  20   -0.04    0.37
  -1   0  20    0.19    0.37
   1   0 -20    0.16    0.37
   1   0 -20   -0.23    0.35
   0  -1  20   -0.39    0.43
   0   1 -20    0.02    0.38
  -1   0 -20    0.23    0.40
  -1   0 -20    0.20    0.41
   1   0  20    0.04    0.47
   1   0  20   -0.47    0.36
   0  -1 -20   -0.36    0.39
   0  -1 -20   -0.24    0.41
   0   1  20   -0.69    0.37
   0   1  20   -0.49    0.40
   0  20   2    9.71    1.00
   0 -20  -2   13.92    1.34
   0 -20  -2   10.76    1.11
 -20   0   2   10.42    1.04
 -20   0   2   10.62    1.08
  20   0  -2   12.95    1.27
  20   0  -2   13.35    1.29
  20   0   2   13.44    1.31
  20   0   2   12.28    1.19
 -20   0  -2   11.36    1.16
  20   0  -2   11.23    1.12
   0  20  -2   12.56    1.27
   0  20  -2    9.59    1.02
   0 -20   2   12.20    1.22
 -20   0  -2    9.26    1.00
  20   0   2   14.09    1.36
   2   0  20   12.64    1.22
   2   0  20    9.99    1.02
  -2   0 -20   10.52    1.08
  -2   0 -20    9.76    1.02
   0   2  20    9.52    0.99
   0  -2 -20   12.50    1.22
  -2   0  20   12.24    1.20
  -2   0  20   11.56    1.14
   2   0 -20   11.34    1.13
   2   0 -20   10.60    1.04
   0  -2  20   11.22    1.15
   0   2 -20   12.30    1.22
  -2   0 -20   11.62    1.18
   2   0  20   10.81    1.12
   0  -2 -20   10.89    1.08
   0  -2 -20   10.46    1.06
   0   2  20   10.93    1.07
   0  20   3    0.72    0.38
   0  20   3    0.22    0.35
   0 -20  -3    0.10    0.33
   0 -20  -3    0.09    0.36
 -20   0   3    0.08    0.31
 -20   0   3   -0.22    0.37
  20   0  -3    0.26    0.35
  20   0  -3    0.61    0.35
  20   0   3   -0.29    0.39
 -20   0  -3   -0.20    0.34
  20   0  -3    0.54    0.36
 -20   0   3   -0.02    0.35
   0  20  -3    0.12    0.31
   0  20  -3    0.35    0.42
   0 -20   3    0.14    0.40
   0 -20   3    0.04    0.39
 -20   0  -3    0.10    0.42
  20   0   3    0.30    0.41
   3   0  20   -0.17    0.29
   3   0  20    0.08    0.39
  -3   0 -20   -0.43    0.38
  -3   0 -20   -0.21    0.39
   0   3  20   -0.22    0.35
   0  -3 -20    0.11    0.36
  -3   0  20   -0.38    0.33
  -3   0  20   -0.09    0.30
   3   0 -20   -0.24    0.33
   3   0 -20    0.41    0.30
   0  -3  20   -0.64    0.38
   0  -3  20    0.36    0.44
   0   3 -20    0.14    0.32
   0   3 -20    0.37    0.40
  -3   0 -20    0.08    0.39
   3   0  20   -0.24    0.37
   0  -3 -20   -0.52    0.30
   0  -3 -20   -0.09    0.32
   0   3  20   -0.14    0.31
   0   3  20   -0.21    0.33
   0  20   4    3.44    0.53
   0  20   4    3.47    0.49
   0 -20  -4    3.59    0.51
   0 -20  -4    3.72    0.57
 -20   0   4    3.50    0.51
 -20   0   4    4.01    0.56
  20   0  -4    2.12    0.46
  20   0  -4    3.20    0.49
  20   0   4    4.35    0.61
 -20   0  -4    2.44    0.47
  20   0  -4    3.20    0.50
 -20   0   4    3.75    0.54
   0  20  -4    3.60    0.60
   0  20  -4    3.36    0.53
   0 -20   4    1.97    0.47
   0 -20   4    3.84    0.61
 -20   0  -4    3.53    0.56
  20   0   4    2.62    0.51
   4   0  20    2.87    0.43
   4   0  20    3.28    0.48
  -4   0 -20    3.36    0.46
  -4   0 -20    3.17    0.50
   0   4  20    3.60    0.54
   0  -4 -20    1.97    0.43
  -4   0  20    2.82    0.44
  -4   0  20    2.37    0.40
   4   0 -20    3.02    0.44
   4   0 -20    2.03    0.38
   0  -4  20    2.53    0.48
   0  -4  20    4.20    0.64
   0   4 -20    3.38    0.51
   0   4 -20    3.52    0.55
  -4   0 -20    3.66    0.57
  -4   0 -20    2.71    0.50
   4   0  20    2.79    0.54
   4   0  20    3.25    0.51
   0  -4 -20    2.53    0.42
   0  -4 -20    3.18    0.46
   0   4  20    2.64    0.39
   0   4  20    3.25    0.48
   0  20   5    0.66    0.39
   0  20   5    0.09    0.37
   0 -20  -5    0.42    0.35
   0 -20  -5    0.72    0.43
 -20   0   5   -0.04    0.33
 -20   0   5    0.18    0.38
  20   0  -5    0.26    0.36
  20   0  -5    0.40    0.36
  20   0   5    0.00    0.41
 -20   0  -5   -0.17    0.36
  20   0  -5   -0.45    0.34
  20   0  -5   -0.35    0.42
 -20   0   5    0.29    0.35
 -20   0   5   -0.58    0.38
   0  20  -5    0.01    0.41
   0  20  -5   -0.02    0.40
   0 -20   5    0.14    0.44
   0 -20   5   -0.43    0.42
 -20   0  -5   -0.06    0.50
 -20   0  -5   -0.10    0.34
  20   0   5    0.01    0.33
  20   0   5    0.29    0.49
   5   0  20    0.57    0.36
   5   0  20   -0.76    0.41
  -5   0 -20    1.03    0.42
  -5   0 -20    1.16    0.42
   0   5  20    0.89    0.43
   0   5  20    0.22    0.40
   0  -5 -20    0.19    0.37
   0  -5 -20    0.33    0.43
  -5   0  20    0.02    0.32
  -5   0  20   -0.26    0.29
   5   0 -20   -0.13    0.30
   5   0 -20    0.34    0.28
   0  -5  20    0.03    0.41
   0  -5  20   -0.60    0.46
   0   5 -20    0.32    0.46
   0   5 -20    0.14    0.44
  -5   0 -20   -0.37    0.38
  -5   0 -20   -0.11    0.40
   5   0  20   -0.04    0.40
   5   0  20    0.04    0.39
   0  -5 -20    0.37    0.30
   0  -5 -20   -0.06    0.31
   0   5  20    0.00    0.29
   0   5  20   -0.13    0.30
   0  20   6  139.72   12.31
   0  20   6  132.05   11.66
   0 -20  -6  142.32   12.53
   0 -20  -6  139.07   12.27
 -20   0   6  125.93   11.16
 -20   0   6  143.10   12.59
  20   0  -6  120.32   10.70
  20   0  -6  138.55   12.20
  20   0   6  133.09   11.78
  20   0   6  137.25   12.10
 -20   0  -6  116.81   10.42
 -20   0  -6  128.30   11.37
  20   0  -6  144.14   12.67
  20   0  -6  136.34   12.04
 -20   0   6  142.19   12.52
 -20   0   6  132.96   11.76
   0  20  -6  156.24   13.70
   0  20  -6  150.78   13.22
   0 -20   6  146.62   12.88
   0 -20   6  154.03   13.51
 -20   0  -6  111.06    9.95
 -20   0  -6  125.81   11.15
  20   0   6  122.96   10.92
  20   0   6  132.70   11.74
   6   0  20  132.31   11.69
   6   0  20  127.27   11.26
  -6   0 -20  143.23   12.60
  -6   0 -20  150.78   13.23
   0   6  20  130.00   11.50
   0   6  20  110.22    9.87
   0  -6 -20  163.27   14.29
   0  -6 -20  137.51   12.13
  -6   0  20  127.90   11.30
  -6   0  20  138.68   12.21
   0  -6  20  131.91   11.68
   0  -6  20  139.20   12.29
   0   6 -20  132.05   11.70
   0   6 -20  121.05   10.79
  -6   0 -20  124.42   11.06
  -6   0 -20  137.38   12.13
   6   0  20  128.36   11.38
   6   0  20  141.15   12.45
   0  -6 -20  140.50   12.36
   0  -6 -20  142.58   12.53
   0   6  20  125.74   11.12
   0   6  20  113.57   10.14
   0  20   7    0.34    0.39
   0  20   7   -0.14    0.37
   0 -20  -7   -0.17    0.35
   0 -20  -7   -0.36    0.38
 -20   0   7    0.03    0.36
 -20   0   7    0.03    0.35
  20   0  -7   -0.21    0.37
  20   0  -7    0.13    0.33
  20   0   7    0.26    0.39
  20   0   7   -0.17    0.35
 -20   0  -7   -1.30    0.45
 -20   0  -7    0.28    0.45
  20   0  -7   -0.05    0.38
  20   0  -7    0.81    0.40
 -20   0   7   -0.09    0.41
 -20   0   7   -0.49    0.31
   0  20  -7    0.00    0.44
   0  20  -7    0.13    0.36
   0 -20   7    0.35    0.43
   0 -20   7   -0.04    0.45
 -20   0  -7    0.23    0.51
 -20   0  -7   -0.07    0.47
  20   0   7    0.09    0.47
  20   0   7    0.07    0.50
   7   0  20    0.23    0.35
   7   0  20    0.11    0.40
  -7   0 -20    0.73    0.40
  -7   0 -20   -0.32    0.41
   0   7  20   -0.18    0.45
   0   7  20   -0.32    0.43
   0  -7 -20    0.02    0.42
   0  -7 -20   -1.30    0.47
  -7   0  20   -0.27    0.30
  -7   0  20    0.14    0.28
   7   0 -20   -0.23    0.28
   7   0 -20   -0.09    0.26
   0  -7  20    0.56    0.41
   0   7 -20   -0.04    0.47
  -7   0 -20    0.47    0.46
   7   0  20    0.21    0.34
   0  -7 -20    0.30    0.31
   0  -7 -20   -0.21    0.31
   0   7  20    0.09    0.35
   0  20   8  342.28   30.24
   0  20   8  396.40   34.74
   0 -20  -8  363.09   31.97
   0 -20  -8  355.16   31.30
 -20   0   8  332.13   29.38
 -20   0   8  368.56   32.42
  20   0  -8  361.92   31.86
  20   0  -8  353.33   31.15
  20   0   8  369.21   32.48
  20   0   8  347.22   30.64
 -20   0  -8  363.35   32.00
 -20   0  -8  390.80   34.28
  20   0  -8  349.43   30.83
  20   0  -8  362.70   31.93
 -20   0   8  382.74   33.61
 -20   0   8  399.91   35.04
   0  20  -8  358.93   31.62
   0  20  -8  332.00   29.37
   0 -20   8  373.63   32.83
   0 -20   8  377.66   33.16
 -20   0  -8  383.26   33.65
 -20   0  -8  420.20   36.74
  20   0   8  343.45   30.34
  20   0   8  343.97   30.38
   8   0  20  344.10   30.38
   8   0  20  338.50   29.90
  -8   0 -20  386.25   33.89
  -8   0 -20  392.62   34.42
   0   8  20  382.22   33.54
   0   8  20  389.24   34.14
   0  -8 -20  365.95   32.20
   0  -8 -20  394.31   34.56
  -8   0  20  367.51   32.30
  -8   0  20  380.26   33.37
   8   0 -20  377.79   33.16
   8   0 -20  342.80   30.24
   0  -8  20  353.07   31.15
   0   8 -20  384.04   33.74
  -8   0 -20  400.56   35.11
   8   0  20  387.16   34.00
   0  -8 -20  401.34   35.12
   0  -8 -20  363.35   31.96
   0   8  20  355.29   31.28
   0   8  20  374.54   32.90
   0  20   9    0.24    0.45
   0  20   9    0.10    0.38
   0 -20  -9   -1.35    0.47
 -20   0   9   -0.48    0.38
 -20   0   9    0.30    0.38
  20   0  -9    1.01    0.39
  20   0  -9    0.31    0.44
  20   0   9    0.88    0.49
 -20   0  -9    1.25    0.51
 -20   0  -9    0.01    0.45
  20   0  -9    0.91    0.54
 -20   0   9    0.10    0.45
   0  20  -9    0.22    0.58
   0  20  -9    0.12    0.43
   0 -20   9   -0.12    0.46
   0 -20   9   -0.56    0.47
 -20   0  -9   -0.69    0.40
 -20   0  -9   -0.10    0.50
  20   0   9   -0.41    0.54
  20   0   9   -0.62    0.48
   9   0  20   -0.66    0.44
   9   0  20   -0.02    0.44
  -9   0 -20    0.18    0.43
  -9   0 -20   -0.55    0.48
   0   9  20    0.13    0.48
   0   9  20   -0.19    0.53
   0  -9 -20   -0.32    0.50
   0  -9 -20    0.24    0.47
  -9   0  20    0.09    0.30
  -9   0  20    0.41    0.34
   9   0 -20   -0.45    0.30
   9   0 -20   -0.18    0.26
   0  -9  20    0.38    0.50
   0  -9  20    0.34    0.61
   0   9 -20   -1.28    0.50
   0   9 -20    0.32    0.47
  -9   0 -20    0.45    0.54
  -9   0 -20   -0.49    0.58
   9   0  20   -0.36    0.58
   9   0  20   -0.15    0.59
   0  -9 -20    0.09    0.32
   0  -9 -20    0.49    0.33
   0   9  20    0.21    0.27
   0   9  20    0.13    0.32
   0  20  10 1256.18  110.31
   0 -20 -10 1338.66  117.22
 -20   0  10 1267.24  111.19
 -20   0  10 1193.09  105.04
  20   0 -10 1352.97  118.35
  20   0 -10 1333.46  116.75
  20   0  10 1292.09  113.32
 -20   0 -10 1287.54  112.91
  20   0 -10 1246.30  109.50
 -20   0  10 1006.14   89.64
   0  20 -10 1388.10  121.33
   0  20 -10 1215.86  106.93
   0 -20  10 1373.79  120.03
   0 -20  10 1317.85  115.45
 -20   0 -10 1271.80  111.63
 -20   0 -10 1328.26  116.32
  20   0  10 1124.40   99.34
  20   0  10 1310.04  114.82
  10   0  20 1233.55  108.41
  10   0  20 1326.96  116.21
 -10   0 -20 1420.62  124.00
 -10   0 -20 1298.33  113.81
   0  10  20 1235.37  108.53
   0  10  20 1056.62   93.77
   0 -10 -20 1295.21  113.55
   0 -10 -20 1170.71  103.17
 -10   0  20 1272.32  111.63
 -10   0  20 1277.39  112.05
  10   0 -20 1238.75  108.82
  10   0 -20 1182.81  104.18
   0 -10  20 1178.65  103.89
   0 -10  20 1297.94  113.80
   0  10 -20 1315.25  115.20
   0  10 -20 1254.88  110.23
 -10   0 -20 1233.03  108.41
 -10   0 -20 1150.81  101.58
  10   0  20 1255.79  110.31
  10   0  20 1286.50  112.88
   0 -10 -20 1226.91  107.82
   0 -10 -20 1382.90  120.88
   0  10  20 1252.93  109.97
   0  10  20 1245.52  109.34
   0  20  11    0.04    0.40
   0 -20 -11   -1.08    0.46
 -20   0  11    0.19    0.40
 -20   0  11   -0.05    0.39
  20   0 -11    0.15    0.39
  20   0  11   -0.01    0.48
 -20   0 -11    0.40    0.51
  20   0 -11   -0.27    0.41
  20   0 -11    1.23    0.55
 -20   0  11    0.02    0.47
 -20   0  11   -0.20    0.44
   0  20 -11   -0.18    0.51
   0  20 -11   -0.24    0.45
   0 -20  11    0.09    0.52
   0 -20  11   -0.19    0.47
 -20   0 -11    0.11    0.58
 -20   0 -11   -0.43    0.49
  20   0  11   -0.34    0.37
  20   0  11   -0.41    0.56
  11   0  20    1.15    0.45
  11   0  20   -0.53    0.40
 -11   0 -20   -0.37    0.38
 -11   0 -20    0.06    0.41
   0  11  20   -0.38    0.49
   0  11  20    0.51    0.39
   0 -11 -20   -0.67    0.42
   0 -11 -20    1.08    0.56
 -11   0  20   -0.15    0.26
 -11   0  20   -0.02    0.28
  11   0 -20   -0.19    0.26
  11   0 -20    0.44    0.24
   0 -11  20   -0.38    0.55
   0 -11  20   -0.08    0.60
   0  11 -20   -0.06    0.60
   0  11 -20   -0.73    0.55
 -11   0 -20   -0.48    0.51
 -11   0 -20    0.80    0.53
  11   0  20   -0.08    0.43
  11   0  20    0.42    0.40
   0 -11 -20   -0.27    0.30
   0 -11 -20   -0.20    0.26
   0  11  20    0.23    0.24
   0  11  20    0.37    0.28
   0  20  12   37.45    3.38
   0 -20 -12   40.54    3.66
 -20   0  12   35.40    3.20
  20   0 -12   35.46    3.20
  20   0  12   34.79    3.19
  20   0  12   33.43    3.05
 -20   0 -12   33.53    3.08
 -20   0 -12   35.76    3.27
  20   0 -12   37.57    3.38
  20   0 -12   38.39    3.48
 -20   0  12   39.05    3.53
 -20   0  12   43.70    3.91
   0  20 -12   28.92    2.73
   0  20 -12   30.31    2.78
   0 -20  12   36.61    3.32
 -20   0 -12   35.07    3.22
 -20   0 -12   30.53    2.82
  20   0  12   31.95    2.94
  20   0  12   31.47    2.90
  12   0  20   31.29    2.85
  12   0  20   34.42    3.13
 -12   0 -20   33.89    3.08
 -12   0 -20   31.57    2.87
   0  12  20   30.68    2.82
   0  12  20   31.76    2.93
   0 -12 -20   32.45    2.97
   0 -12 -20   28.71    2.67
 -12   0  20   33.82    3.01
 -12   0  20   32.86    2.94
  12   0 -20   31.69    2.84
  12   0 -20   31.33    2.80
   0 -12  20   36.53    3.34
   0 -12  20   28.26    2.68
   0  12 -20   35.84    3.31
   0  12 -20   30.38    2.82
 -12   0 -20   30.51    2.86
 -12   0 -20   32.33    3.00
  12   0  20   38.96    3.57
  12   0  20   34.23    3.16
   0 -12 -20   37.47    3.33
   0 -12 -20   34.32    3.05
   0  12  20   30.75    2.75
   0  12  20   30.68    2.76
   0  20  13   -0.01    0.50
   0  20  13    0.18    0.46
   0 -20 -13    0.11    0.48
   0 -20 -13   -0.15    0.40
  20   0 -13    0.24    0.37
  20   0  13    0.16    0.50
  20   0  13   -0.02    0.50
 -20   0 -13   -0.63    0.39
 -20   0 -13    0.30    0.47
  20   0 -13    0.22    0.40
  20   0 -13   -0.15    0.53
 -20   0  13   -0.42    0.34
 -20   0  13    0.03    0.48
   0  20 -13   -0.63    0.42
   0 -20  13    0.10    0.46
 -20   0 -13   -0.43    0.52
 -20   0 -13    0.42    0.49
  20   0  13   -0.23    0.52
  20   0  13   -0.35    0.55
  13   0  20   -0.26    0.37
  13   0  20   -0.02    0.39
 -13   0 -20   -0.18    0.44
   0  13  20    0.06    0.36
   0  13  20   -0.26    0.52
   0 -13 -20    0.00    0.47
   0 -13 -20   -0.41    0.44
  13   0 -20    0.26    0.24
  13   0 -20   -0.27    0.22
   0 -13  20   -0.13    0.39
   0 -13  20    0.98    0.61
   0  13 -20   -0.24    0.41
   0  13 -20    0.56    0.57
 -13   0 -20   -0.05    0.48
 -13   0 -20    0.28    0.61
  13   0  20   -0.17    0.41
  13   0  20   -0.34    0.54
   0 -13 -20   -0.02    0.25
   0 -13 -20    0.15    0.26
   0  13  20   -0.15    0.21
   0  13  20    0.22    0.24
   0  20  14   22.01    2.12
   0 -20 -14   19.27    1.88
   0 -20 -14   23.39    2.17
  20   0 -14   24.50    2.24
  20   0 -14   25.24    2.33
  20   0  14   23.16    2.21
  20   0  14   22.88    2.13
 -20   0 -14   22.04    2.10
 -20   0 -14   23.99    2.28
  20   0 -14   24.89    2.31
  20   0 -14   20.48    1.96
 -20   0  14   22.08    2.10
 -20   0  14   21.57    2.06
   0  20 -14   26.42    2.41
   0 -20  14   21.97    2.09
 -20   0 -14   24.96    2.38
 -20   0 -14   24.56    2.30
  20   0  14   23.99    2.27
  20   0  14   23.91    2.26
  14   0  20   25.34    2.34
 -14   0 -20   25.46    2.35
   0  14  20   20.78    1.96
   0  14  20   25.64    2.38
   0 -14 -20   24.74    2.28
   0 -14 -20   25.95    2.41
 -14   0  20   21.80    1.96
 -14   0  20   23.70    2.13
  14   0 -20   22.10    1.99
  14   0 -20   22.26    1.99
   0 -14  20   16.95    1.71
   0 -14  20   25.60    2.40
   0  14 -20   24.87    2.37
   0  14 -20   21.36    2.07
 -14   0 -20   21.53    2.08
 -14   0 -20   20.13    2.01
  14   0  20   23.73    2.29
  14   0  20   23.98    2.29
   0 -14 -20   22.61    2.03
   0  14  20   21.17    1.90
   0  14  20   24.54    2.20
   0 -20 -15    0.26    0.45
   0 -20 -15   -0.22    0.34
 -20   0  15   -0.09    0.38
 -20   0  15    0.35    0.41
  20   0 -15    0.06    0.36
  20   0 -15    0.33    0.41
  20   0  15   -0.01    0.55
  20   0  15    0.67    0.51
 -20   0 -15    0.61    0.52
 -20   0 -15    0.22    0.46
  20   0 -15    0.76    0.47
  20   0 -15    0.02    0.54
 -20   0  15    0.17    0.44
 -20   0  15   -0.27    0.43
   0  20 -15   -0.31    0.42
   0 -20  15    0.21    0.49
 -20   0 -15    0.23    0.42
 -20   0 -15    0.30    0.51
  20   0  15    0.08    0.57
  20   0  15   -0.62    0.50
  15   0  20   -0.06    0.41
 -15   0 -20   -0.22    0.41
   0  15  20   -0.19    0.44
   0  15  20   -0.79    0.50
   0 -15 -20    1.11    0.53
   0 -15 -20   -0.15    0.50
 -15   0  20   -0.20    0.18
 -15   0  20   -0.02    0.21
  15   0 -20    0.10    0.20
  15   0 -20   -0.11    0.19
   0 -15  20   -0.28    0.54
   0 -15  20   -0.75    0.60
   0  15 -20    0.09    0.60
   0  15 -20   -0.37    0.50
 -15   0 -20   -0.23    0.52
 -15   0 -20   -0.63    0.58
  15   0  20    0.30    0.55
  15   0  20   -0.08    0.49
   0 -15 -20    0.24    0.21
   0 -15 -20   -0.07    0.21
   0  15  20   -0.08    0.19
   0  15  20    0.11    0.23
   0  20  16   19.11    1.82
   0  20  16   19.76    1.92
   0 -20 -16   18.00    1.76
   0 -20 -16   18.15    1.72
 -20   0  16   17.41    1.66
 -20   0  16   17.65    1.67
  20   0 -16   19.15    1.79
  20   0 -16   21.14    1.98
  20   0  16   17.24    1.72
  20   0  16   20.70    1.95
 -20   0 -16   19.44    1.86
 -20   0 -16   16.24    1.59
  20   0 -16   17.72    1.70
  20   0 -16   15.60    1.58
 -20   0  16   15.88    1.55
 -20   0  16   16.24    1.61
   0  20 -16   17.25    1.65
   0 -20  16   16.74    1.62
 -20   0 -16   17.50    1.77
 -20   0 -16   16.73    1.65
  20   0  16   18.47    1.81
  20   0  16   16.67    1.67
  16   0  20   17.61    1.68
 -16   0 -20   15.94    1.56
   0  16  20   21.76    2.04
   0  16  20   16.80    1.67
   0 -16 -20   16.43    1.61
   0 -16 -20   18.33    1.78
 -16   0  20   17.65    1.59
 -16   0  20   18.02    1.63
  16   0 -20   17.69    1.60
  16   0 -20   19.11    1.71
   0 -16  20   16.64    1.66
   0 -16  20   21.74    2.14
   0  16 -20   18.62    1.87
   0  16 -20   17.51    1.76
 -16   0 -20   17.86    1.74
 -16   0 -20   19.58    1.93
  16   0  20   17.28    1.73
  16   0  20   16.74    1.68
   0 -16 -20   16.03    1.46
   0 -16 -20   18.64    1.67
   0  16  20   18.88    1.69
   0  16  20   18.29    1.66
   0  20  17   -0.53    0.45
   0 -20 -17   -0.12    0.43
 -20   0  17   -0.45    0.40
 -20   0  17   -0.78    0.41
  20   0 -17   -0.46    0.41
  20   0 -17   -0.06    0.44
  20   0  17    0.35    0.52
  20   0  17   -0.61    0.55
 -20   0 -17    0.52    0.57
 -20   0 -17   -0.76    0.51
  20   0 -17    0.12    0.49
  20   0 -17   -0.86    0.46
 -20   0  17   -0.41    0.43
 -20   0  17   -0.14    0.46
   0  20 -17    0.19    0.43
 -20   0 -17   -0.16    0.44
 -20   0 -17    0.16    0.37
  20   0  17   -0.86    0.55
  20   0  17   -0.27    0.48
  17   0  20    0.63    0.45
   0  17  20    0.06    0.37
   0  17  20    0.62    0.47
   0 -17 -20    0.21    0.51
   0 -17 -20   -0.76    0.50
 -17   0  20   -0.15    0.17
 -17   0  20    0.19    0.21
  17   0 -20   -0.13    0.21
  17   0 -20   -0.05    0.19
   0 -17  20    0.43    0.39
   0 -17  20   -0.37    0.56
   0  17 -20   -0.21    0.43
   0  17 -20   -0.27    0.54
 -17   0 -20   -0.25    0.52
 -17   0 -20    0.00    0.63
  17   0  20   -1.99    0.64
  17   0  20   -0.04    0.59
   0 -17 -20    0.05    0.19
   0 -17 -20   -0.02    0.19
   0  17  20   -0.14    0.20
   0  17  20   -0.15    0.22
   0  20  18  357.37   31.32
   0 -20 -18  308.97   27.28
 -20   0  18  283.34   25.18
  20   0 -18  307.93   27.19
  20   0  18  341.50   30.01
  20   0  18  357.63   31.33
 -20   0 -18  353.20   30.97
 -20   0 -18  323.67   28.52
  20   0 -18  345.14   30.29
  20   0 -18  338.11   29.73
 -20   0  18  337.20   29.64
 -20   0  18  353.46   30.99
   0  20 -18  305.20   27.02
   0  20 -18  310.01   27.36
   0 -20  18  403.16   35.16
 -20   0 -18  340.46   29.94
 -20   0 -18  338.11   29.72
  20   0  18  352.68   30.92
  20   0  18  316.13   27.90
  18   0  20  323.93   28.54
 -18   0 -20  323.28   28.47
   0  18  20  329.01   28.94
   0  18  20  344.10   30.22
   0 -18 -20  252.38   22.62
   0 -18 -20  329.40   28.97
 -18   0  20  322.89   28.37
 -18   0  20  323.80   28.46
  18   0 -20  323.54   28.43
  18   0 -20  318.73   28.03
   0 -18  20  345.40   30.34
   0 -18  20  318.47   28.12
   0  18 -20  317.30   28.02
   0  18 -20  321.07   28.32
 -18   0 -20  298.57   26.46
 -18   0 -20  320.03   28.26
  18   0  20  348.00   30.58
  18   0  20  342.80   30.13
   0 -18 -20  317.43   27.92
   0 -18 -20  323.28   28.41
   0  18  20  321.20   28.23
   0  18  20  313.40   27.59
   0  20  19   -0.14    0.56
   0  20  19    0.07    0.54
   0 -20 -19    0.62    0.49
 -20   0  19   -0.93    0.47
  20   0 -19    0.30    0.48
  20   0  19   -0.33    0.54
  20   0  19   -0.56    0.63
 -20   0 -19   -0.01    0.56
 -20   0 -19    0.40    0.44
  20   0 -19    0.19    0.53
  20   0 -19   -0.61    0.56
 -20   0  19   -0.98    0.53
 -20   0  19    0.19    0.41
   0  20 -19   -0.26    0.51
   0  20 -19   -1.25    0.49
   0 -20  19   -0.11    0.55
   0 -20  19   -0.79    0.57
 -20   0 -19   -1.01    0.55
 -20   0 -19   -0.98    0.62
  20   0  19   -0.29    0.56
  20   0  19    0.05    0.60
  19   0  20   -0.19    0.47
 -19   0 -20    0.01    0.48
 -19   0 -20   -0.91    0.53
   0  19  20    0.98    0.55
   0  19  20    0.29    0.52
   0 -19 -20    0.25    0.60
   0 -19 -20   -0.67    0.51
 -19   0  20   -0.07    0.19
 -19   0  20   -0.14    0.21
  19   0 -20   -0.15    0.22
  19   0 -20   -0.31    0.20
   0 -19  20   -0.60    0.60
   0 -19  20    0.34    0.62
   0  19 -20    0.33    0.70
   0  19 -20   -0.50    0.58
 -19   0 -20   -0.28    0.58
 -19   0 -20    0.08    0.50
  19   0  20    0.49    0.65
  19   0  20   -0.24    0.47
   0 -19 -20   -0.24    0.20
   0 -19 -20    0.08    0.21
   0  19  20    0.18    0.20
   0  19  20   -0.25    0.22
   0  20  20  478.61   42.19
   0  20  20  490.84   43.20
   0 -20 -20  490.71   43.19
   0 -20 -20  552.12   48.28
 -20   0  20  502.55   44.16
 -20   0  20  497.22   43.71
  20   0 -20  503.98   44.25
  20   0 -20  500.86   44.02
  20   0  20  482.65   42.53
  20   0  20  471.85   41.62
 -20   0 -20  469.77   41.46
 -20   0 -20  497.61   43.77
  20   0 -20  483.82   42.59
  20   0 -20  556.15   48.66
 -20   0  20  507.11   44.56
 -20   0  20  465.74   41.11
 -20   0  20  500.47   43.92
 -20   0  20  515.95   45.22
  20   0 -20  507.50   44.51
  20   0 -20  491.62   43.19
   0 -20  20  434.90   38.58
   0 -20  20  527.53   46.30
   0  20 -20  483.56   42.63
   0  20 -20  487.59   42.95
   0  21   0   -0.47    0.37
   0 -21   0   -0.03    0.38
 -21   0   0   -0.01    0.34
 -21   0   0   -0.15    0.39
  21   0   0   -0.46    0.42
   0  21   0    0.12    0.40
   0 -21   0   -0.83    0.41
   0  21   1  255.24   22.48
   0 -21  -1  270.20   23.73
 -21   0   1  252.90   22.27
 -21   0   1  263.70   23.17
  21   0  -1  243.41   21.50
  21   0  -1  292.58   25.60
  21   0   1  256.02   22.55
 -21   0  -1  258.63   22.76
  21   0  -1  230.79   20.43
 -21   0   1  250.30   22.07
   0  21  -1  231.70   20.52
   0 -21   1  290.11   25.38
 -21   0  -1  260.71   22.93
  21   0   1  251.08   22.12
  21   0   1  226.23   20.08
   1   0  21  259.67   22.83
  -1   0 -21  259.02   22.79
   0   1  21  300.39   26.24
   0  -1 -21  282.43   24.74
   0  -1 -21  268.51   23.59
  -1   0  21  255.63   22.51
  -1   0  21  256.15   22.55
   1   0 -21  252.90   22.27
   1   0 -21  257.07   22.62
   0  -1  21  250.69   22.11
   0   1 -21  257.72   22.68
  -1   0 -21  221.03   19.65
   1   0  21  257.46   22.67
   0  -1 -21  232.35   20.58
   0   1  21  244.58   21.58
   0   1  21  264.61   23.28
   0  21   2    0.48    0.32
   0 -21  -2    0.10    0.41
 -21   0   2    0.00    0.37
 -21   0   2    0.03    0.38
  21   0  -2    0.14    0.37
  21   0  -2    0.90    0.43
  21   0   2   -0.47    0.37
 -21   0  -2    0.70    0.43
  21   0  -2    0.32    0.36
 -21   0   2    0.05    0.40
   0  21  -2   -0.47    0.40
   0 -21   2    0.16    0.44
 -21   0  -2   -0.07    0.43
 -21   0  -2    0.09    0.40
  21   0   2   -0.21    0.41
  21   0   2    0.07    0.42
   2   0  21    0.24    0.44
  -2   0 -21   -0.28    0.45
   0   2  21    1.23    0.50
   0   2  21   -0.58    0.38
   0  -2 -21   -0.13    0.39
   0  -2 -21    0.58    0.50
  -2   0  21    0.58    0.39
  -2   0  21   -0.24    0.36
   2   0 -21   -0.07    0.33
   2   0 -21    0.36    0.34
   0  -2  21   -0.12    0.37
   0  -2  21    0.09    0.43
   0   2 -21    0.08    0.37
   0   2 -21   -0.11    0.44
  -2   0 -21    0.61    0.40
   2   0  21   -0.16    0.43
   0  -2 -21    0.04    0.38
   0  -2 -21   -0.33    0.36
   0   2  21   -0.15    0.33
   0   2  21   -0.20    0.38
   0  21   3   16.74    1.62
   0  21   3   22.25    2.05
   0 -21  -3   19.59    1.85
 -21   0   3   20.67    1.91
 -21   0   3   20.62    1.93
  21   0  -3   19.15    1.80
  21   0   3   21.87    2.04
 -21   0  -3   21.08    1.96
  21   0  -3   19.46    1.82
  21   0  -3   19.10    1.84
 -21   0   3   19.48    1.82
 -21   0   3   16.63    1.60
   0  21  -3   17.45    1.66
   0 -21   3   23.81    2.18
 -21   0  -3   23.30    2.14
 -21   0  -3   23.63    2.17
  21   0   3   23.34    2.15
  21   0   3   17.61    1.67
   3   0  21   19.12    1.79
  -3   0 -21   17.12    1.63
   0   3  21   17.51    1.69
   0   3  21   20.18    1.87
   0  -3 -21   16.51    1.57
   0  -3 -21   19.06    1.81
  -3   0  21   17.77    1.67
  -3   0  21   20.85    1.93
   3   0 -21   18.24    1.71
   3   0 -21   19.34    1.79
   0  -3  21   18.77    1.78
   0   3 -21   19.23    1.81
   0   3 -21   19.05    1.80
  -3   0 -21   17.99    1.72
  -3   0 -21   16.31    1.57
   3   0  21   20.29    1.92
   0  -3 -21   16.59    1.57
   0  -3 -21   18.28    1.72
   0   3  21   20.23    1.86
   0   3  21   16.85    1.61
   0  21   4   -0.28    0.39
   0  21   4    0.32    0.35
   0 -21  -4    0.05    0.39
 -21   0   4   -0.10    0.32
 -21   0   4    0.29    0.37
  21   0  -4    0.26    0.37
  21   0  -4   -0.50    0.36
  21   0   4   -0.10    0.40
 -21   0  -4   -0.22    0.41
 -21   0  -4   -0.15    0.35
  21   0  -4    0.12    0.36
  21   0  -4   -0.27    0.41
 -21   0   4    0.26    0.34
 -21   0   4    0.49    0.41
   0  21  -4   -0.06    0.40
   0 -21   4    0.01    0.40
 -21   0  -4    0.12    0.43
 -21   0  -4   -0.17    0.46
  21   0   4    0.30    0.44
  21   0   4   -0.20    0.40
   4   0  21    0.41    0.37
  -4   0 -21    0.33    0.30
   0   4  21   -0.47    0.50
   0   4  21    0.30    0.32
   0  -4 -21    0.09    0.37
   0  -4 -21   -0.25    0.47
  -4   0  21    0.11    0.31
  -4   0  21   -0.02    0.32
   4   0 -21    0.02    0.30
   4   0 -21   -0.37    0.31
   0  -4  21    0.09    0.38
   0  -4  21   -0.12    0.39
   0   4 -21    0.43    0.38
   0   4 -21    0.29    0.40
  -4   0 -21   -0.83    0.40
  -4   0 -21    0.52    0.42
   4   0  21   -0.19    0.38
   4   0  21   -0.58    0.40
   0  -4 -21    0.15    0.33
   0  -4 -21   -0.17    0.34
   0   4  21    0.08    0.27
   0   4  21   -0.14    0.34
   0  21   5   29.13    2.67
   0  21   5   27.31    2.50
   0 -21  -5   32.33    2.95
 -21   0   5   29.23    2.65
 -21   0   5   28.41    2.60
  21   0  -5   27.27    2.50
  21   0  -5   28.91    2.63
  21   0   5   28.95    2.66
  21   0   5   27.10    2.48
 -21   0  -5   29.28    2.68
 -21   0  -5   27.05    2.50
  21   0  -5   26.93    2.46
  21   0  -5   27.20    2.52
 -21   0   5   31.85    2.89
 -21   0   5   23.13    2.18
   0  21  -5   29.11    2.65
   0 -21   5   32.84    2.97
 -21   0  -5   28.26    2.61
 -21   0  -5   26.54    2.45
  21   0   5   28.45    2.61
  21   0   5   26.45    2.46
   5   0  21   30.19    2.73
  -5   0 -21   28.18    2.58
   0   5  21   29.92    2.73
   0   5  21   29.91    2.72
   0  -5 -21   28.63    2.62
   0  -5 -21   29.00    2.67
  -5   0  21   23.49    2.17
  -5   0  21   23.92    2.20
   0  -5  21   27.11    2.51
   0  -5  21   25.25    2.38
   0   5 -21   30.53    2.79
  -5   0 -21   26.68    2.48
  -5   0 -21   33.11    3.00
   5   0  21   28.76    2.64
   5   0  21   26.77    2.48
   0  -5 -21   23.34    2.15
   0  -5 -21   26.86    2.44
   0   5  21   22.86    2.10
   0  21   6    0.12    0.41
   0  21   6    0.15    0.37
   0 -21  -6    0.25    0.46
 -21   0   6   -0.14    0.33
 -21   0   6   -0.43    0.36
  21   0  -6    0.36    0.36
  21   0  -6   -0.84    0.38
  21   0   6   -0.28    0.39
  21   0   6    0.21    0.39
 -21   0  -6   -0.39    0.39
 -21   0  -6   -0.32    0.44
  21   0  -6   -0.06    0.37
  21   0  -6    0.19    0.38
 -21   0   6    0.14    0.39
 -21   0   6   -0.13    0.42
   0  21  -6   -0.01    0.41
   0 -21   6    0.37    0.47
 -21   0  -6    0.20    0.50
 -21   0  -6    0.49    0.44
  21   0   6    0.15    0.45
  21   0   6    0.49    0.51
   6   0  21    0.17    0.41
  -6   0 -21   -0.35    0.40
   0   6  21    0.39    0.33
   0   6  21   -0.08    0.46
   0  -6 -21    0.10    0.46
   0  -6 -21   -0.13    0.35
  -6   0  21   -0.22    0.33
  -6   0  21    0.74    0.32
   6   0 -21    0.20    0.34
   6   0 -21    0.16    0.28
   0  -6  21    0.04    0.45
   0   6 -21   -0.43    0.48
  -6   0 -21   -0.59    0.38
   6   0  21   -0.44    0.43
   0  -6 -21    0.43    0.30
   0  -6 -21    0.31    0.33
   0   6  21   -0.33    0.33
   0  21   7  156.11   13.71
   0 -21  -7  145.31   12.84
 -21   0   7  151.17   13.30
 -21   0   7  141.41   12.49
  21   0  -7  161.71   14.19
  21   0  -7  142.19   12.56
  21   0   7  140.11   12.41
  21   0   7  145.44   12.84
 -21   0  -7  136.73   12.12
 -21   0  -7  150.52   13.27
  21   0  -7  148.57   13.09
  21   0  -7  134.52   11.94
 -21   0   7  158.84   13.96
 -21   0   7  169.64   14.87
   0  21  -7  136.99   12.12
   0 -21   7  125.87   11.21
 -21   0  -7  134.26   11.91
 -21   0  -7  155.46   13.67
  21   0   7  122.54   10.94
  21   0   7  129.55   11.52
   7   0  21  143.23   12.64
  -7   0 -21  129.89   11.54
   0   7  21  160.93   14.12
   0   7  21  141.28   12.50
   0  -7 -21  137.90   12.21
   0  -7 -21  142.58   12.60
  -7   0  21  136.21   12.03
  -7   0  21  138.16   12.20
   7   0 -21  147.01   12.94
   7   0 -21  143.75   12.65
   0  -7  21  128.75   11.47
   0   7 -21  133.35   11.86
  -7   0 -21  151.56   13.35
   7   0  21  144.92   12.81
   0  -7 -21  151.56   13.31
   0  -7 -21  156.89   13.76
   0   7  21  135.30   11.95
   0   7  21  129.83   11.52
   0  21   8   -0.06    0.39
   0 -21  -8   -0.30    0.44
 -21   0   8    0.22    0.37
 -21   0   8    0.05    0.36
  21   0  -8   -0.21    0.40
  21   0  -8   -0.43    0.38
  21   0   8   -0.34    0.38
 -21   0  -8    0.01    0.46
 -21   0  -8    0.20    0.50
  21   0  -8    0.26    0.45
 -21   0   8   -0.34    0.41
   0  21  -8   -0.38    0.44
   0 -21   8    0.00    0.48
 -21   0  -8   -0.56    0.37
 -21   0  -8    0.25    0.43
  21   0   8   -0.02    0.45
  21   0   8   -0.49    0.46
   8   0  21   -0.14    0.42
  -8   0 -21   -0.44    0.45
   0   8  21   -0.20    0.41
   0   8  21    0.12    0.48
   0  -8 -21   -0.35    0.46
   0  -8 -21   -0.33    0.47
  -8   0  21    0.05    0.31
  -8   0  21   -0.39    0.29
   8   0 -21    0.19    0.31
   8   0 -21    0.34    0.26
   0  -8  21    0.14    0.44
   0  -8  21   -0.46    0.47
   0   8 -21   -0.15    0.48
   0   8 -21   -0.13    0.48
  -8   0 -21   -0.52    0.46
  -8   0 -21   -0.23    0.45
   8   0  21    0.54    0.46
   8   0  21   -0.77    0.50
   0  -8 -21    0.34    0.32
   0  -8 -21    0.47    0.33
   0   8  21    0.05    0.25
   0   8  21   -0.47    0.31
   0  21   9  258.76   22.88
   0 -21  -9  266.69   23.55
 -21   0   9  261.75   23.13
 -21   0   9  277.62   24.45
  21   0  -9  279.05   24.56
  21   0   9  303.90   26.64
 -21   0  -9  250.04   22.17
  21   0  -9  271.64   23.98
 -21   0   9  289.98   25.49
   0  21  -9  249.52   22.11
   0 -21   9  251.08   22.25
 -21   0  -9  263.05   23.26
 -21   0  -9  284.12   24.99
  21   0   9  264.74   23.38
  21   0   9  292.97   25.74
   9   0  21  262.92   23.22
  -9   0 -21  303.51   26.62
   0   9  21  278.14   24.50
   0   9  21  295.83   25.97
   0  -9 -21  301.30   26.43
   0  -9 -21  269.68   23.79
  -9   0  21  283.21   24.88
  -9   0  21  301.82   26.44
   9   0 -21  279.31   24.56
   9   0 -21  269.03   23.70
   0  -9  21  280.74   24.74
   0  -9  21  258.37   22.89
   0   9 -21  288.16   25.36
   0   9 -21  273.46   24.12
  -9   0 -21  312.09   27.34
  -9   0 -21  262.79   23.24
   9   0  21  298.30   26.21
   9   0  21  295.05   25.94
   0  -9 -21  303.77   26.61
   0  -9 -21  317.95   27.79
   0   9  21  295.70   25.92
   0   9  21  267.21   23.55
   0  21  11  217.13   19.07
   0 -21 -11  215.57   18.96
  21   0 -11  206.85   18.21
  21   0  11  198.91   17.57
  21   0  11  205.55   18.11
 -21   0 -11  197.48   17.46
 -21   0 -11  195.79   17.32
  21   0 -11  201.12   17.74
  21   0 -11  201.78   17.81
 -21   0  11  216.35   19.01
 -21   0  11  187.33   16.61
   0  21 -11  179.79   15.96
   0 -21  11  269.03   23.43
 -21   0 -11  188.25   16.68
 -21   0 -11  213.35   18.77
  21   0  11  204.51   18.02
  21   0  11  209.19   18.42
  11   0  21  181.09   16.07
 -11   0 -21  211.79   18.63
   0  11  21  206.46   18.17
   0  11  21  211.27   18.59
   0 -11 -21  219.99   19.31
   0 -11 -21  213.09   18.74
 -11   0  21  191.50   16.89
 -11   0  21  195.01   17.19
  11   0 -21  192.80   17.02
  11   0 -21  187.46   16.56
   0 -11  21  208.54   18.39
   0 -11  21  194.23   17.21
   0  11 -21  207.50   18.31
   0  11 -21  206.20   18.20
 -11   0 -21  219.34   19.28
 -11   0 -21  197.74   17.50
  11   0  21  214.26   18.88
  11   0  21  177.58   15.82
   0 -11 -21  203.08   17.88
   0 -11 -21  196.31   17.30
   0  11  21  193.06   17.02
   0  11  21  188.77   16.68
   0 -21 -12    0.06    0.46
   0 -21 -12   -0.23    0.40
  21   0 -12    0.02    0.35
  21   0  12    0.38    0.50
  21   0  12    0.19    0.33
 -21   0 -12    0.00    0.50
 -21   0 -12    0.68    0.47
  21   0 -12   -0.37    0.45
  21   0 -12    0.34    0.53
 -21   0  12   -0.31    0.42
 -21   0  12   -0.24    0.46
   0  21 -12    0.23    0.41
   0 -21  12   -0.48    0.52
 -21   0 -12    0.49    0.58
 -21   0 -12   -0.11    0.40
  21   0  12    0.01    0.39
  21   0  12   -0.07    0.58
  12   0  21    0.24    0.45
 -12   0 -21    0.41    0.45
   0  12  21    0.21    0.49
   0  12  21   -0.67    0.50
   0 -12 -21   -0.29    0.42
   0 -12 -21   -0.34    0.51
  12   0 -21    0.02    0.25
  12   0 -21   -0.02    0.24
   0 -12  21   -0.07    0.54
   0 -12  21    0.15    0.56
   0  12 -21    0.35    0.58
   0  12 -21    0.24    0.49
 -12   0 -21    0.22    0.56
 -12   0 -21   -0.07    0.41
  12   0  21   -0.88    0.57
  12   0  21   -0.18    0.51
   0 -12 -21    0.06    0.26
   0  12  21    0.10    0.22
   0  12  21    0.08    0.28
   0 -21 -13   27.07    2.53
   0 -21 -13   32.90    2.97
 -21   0  13   32.81    2.97
  21   0 -13   31.07    2.81
  21   0 -13   32.73    2.98
  21   0  13   28.01    2.63
  21   0  13   29.75    2.74
 -21   0 -13   31.81    2.93
 -21   0 -13   25.58    2.43
  21   0 -13   29.45    2.71
  21   0 -13   27.23    2.54
 -21   0  13   29.05    2.68
 -21   0  13   30.06    2.76
   0  21 -13   26.68    2.48
   0 -21  13   35.84    3.25
 -21   0 -13   29.80    2.79
 -21   0 -13   30.78    2.81
  21   0  13   31.34    2.87
  21   0  13   32.60    2.98
  13   0  21   29.08    2.66
 -13   0 -21   31.09    2.85
   0  13  21   29.66    2.73
   0  13  21   26.86    2.52
   0 -13 -21   32.00    2.93
   0 -13 -21   26.79    2.50
 -13   0  21   27.64    2.47
 -13   0  21   27.38    2.46
  13   0 -21   26.76    2.41
  13   0 -21   28.20    2.51
   0 -13  21   25.72    2.43
   0 -13  21   28.85    2.72
   0  13 -21   23.90    2.30
   0  13 -21   27.07    2.57
 -13   0 -21   34.37    3.15
 -13   0 -21   22.79    2.24
  13   0  21   31.04    2.90
  13   0  21   23.82    2.30
   0 -13 -21   26.20    2.36
   0  13  21   26.86    2.41
   0  13  21   26.72    2.42
   0  21  14    0.25    0.47
   0  21  14    0.01    0.51
   0 -21 -14   -0.31    0.48
   0 -21 -14   -0.08    0.40
 -21   0  14   -0.11    0.39
 -21   0  14    0.10    0.38
  21   0 -14   -0.36    0.36
  21   0 -14   -0.16    0.41
  21   0  14    0.17    0.50
  21   0  14    0.13    0.50
 -21   0 -14   -1.26    0.47
 -21   0 -14    0.02    0.46
  21   0 -14   -0.20    0.40
  21   0 -14   -0.12    0.53
 -21   0  14    0.13    0.42
 -21   0  14    0.43    0.47
   0  21 -14   -0.03    0.41
   0 -21  14   -0.60    0.43
 -21   0 -14   -0.13    0.54
 -21   0 -14   -0.18    0.48
  21   0  14   -0.27    0.54
  21   0  14   -0.05    0.56
  14   0  21   -0.06    0.42
 -14   0 -21   -0.07    0.38
   0  14  21   -0.68    0.45
   0  14  21   -1.29    0.55
   0 -14 -21   -0.13    0.48
   0 -14 -21    0.49    0.39
 -14   0  21   -0.14    0.20
 -14   0  21    0.10    0.22
  14   0 -21    0.21    0.23
  14   0 -21   -0.12    0.21
   0 -14  21    0.39    0.54
   0 -14  21    1.76    0.62
   0  14 -21   -0.24    0.57
   0  14 -21   -0.38    0.40
 -14   0 -21   -0.03    0.53
 -14   0 -21   -0.78    0.62
  14   0  21    0.57    0.61
  14   0  21    1.05    0.59
   0 -14 -21    0.15    0.24
   0 -14 -21   -0.11    0.21
   0  14  21   -0.02    0.20
   0  14  21    0.40    0.25
   0  21  15  117.64   10.40
   0  21  15  120.19   10.62
   0 -21 -15  121.83   10.77
   0 -21 -15  105.31    9.37
 -21   0  15  112.86   10.00
 -21   0  15  114.12   10.09
  21   0 -15  112.90    9.99
  21   0 -15  122.95   10.85
  21   0  15  119.65   10.60
  21   0  15  105.28    9.37
 -21   0 -15   93.50    8.42
 -21   0 -15  122.08   10.79
  21   0 -15  105.97    9.43
  21   0 -15  113.23   10.05
 -21   0  15  110.87    9.85
 -21   0  15  107.20    9.55
   0  21 -15  125.75   11.07
   0 -21  15  105.49    9.39
   0 -21  15  108.12    9.62
 -21   0 -15  115.37   10.24
 -21   0 -15   99.13    8.87
  21   0  15  127.08   11.20
  21   0  15  114.95   10.20
  15   0  21  108.06    9.60
 -15   0 -21  130.61   11.48
   0  15  21  120.82   10.67
   0  15  21  119.66   10.59
   0 -15 -21  118.16   10.45
   0 -15 -21  111.95    9.93
 -15   0  21  112.23    9.88
 -15   0  21  107.26    9.48
  15   0 -21  107.82    9.53
  15   0 -21  109.56    9.66
   0 -15  21  107.90    9.63
   0 -15  21  117.85   10.47
   0  15 -21  135.56   11.96
   0  15 -21  120.25   10.66
 -15   0 -21  114.91   10.21
 -15   0 -21  102.11    9.16
  15   0  21  119.78   10.61
  15   0  21  117.88   10.46
   0 -15 -21  110.20    9.72
   0 -15 -21  110.92    9.77
   0  15  21  108.09    9.54
   0  15  21  111.61    9.85
   0  21  16    0.27    0.46
   0 -21 -16   -0.46    0.55
   0 -21 -16    0.34    0.40
 -21   0  16   -0.72    0.40
 -21   0  16    0.03    0.42
  21   0 -16   -0.29    0.39
  21   0 -16   -0.02    0.41
  21   0  16    0.18    0.55
  21   0  16   -0.20    0.54
 -21   0 -16    0.23    0.56
 -21   0 -16   -0.52    0.55
  21   0 -16    0.88    0.50
  21   0 -16    0.18    0.53
 -21   0  16    0.48    0.49
 -21   0  16    0.67    0.39
   0  21 -16   -0.48    0.52
   0  21 -16   -0.01    0.43
   0 -21  16    0.17    0.49
   0 -21  16    0.16    0.44
 -21   0 -16    0.16    0.51
 -21   0 -16    0.12    0.39
  21   0  16    0.92    0.52
  21   0  16   -0.38    0.55
  16   0  21    0.16    0.44
 -16   0 -21   -0.10    0.49
   0  16  21   -0.32    0.40
   0  16  21    0.89    0.55
   0 -16 -21   -0.01    0.51
   0 -16 -21   -0.05    0.38
 -16   0  21    0.00    0.18
 -16   0  21    0.02    0.21
  16   0 -21    0.11    0.22
  16   0 -21   -0.11    0.19
   0 -16  21   -0.12    0.50
   0 -16  21    0.72    0.55
   0  16 -21    0.02    0.56
   0  16 -21   -0.31    0.54
 -16   0 -21    0.71    0.51
 -16   0 -21   -0.09    0.52
  16   0  21    0.13    0.60
  16   0  21    0.21    0.49
   0 -16 -21    0.23    0.21
   0 -16 -21   -0.10    0.20
   0  16  21    0.05    0.20
   0  16  21    0.35    0.24
   0  21  17   91.96    8.13
   0 -21 -17   83.72    7.42
 -21   0  17   84.59    7.50
  21   0 -17   71.73    6.42
  21   0 -17   78.43    7.00
  21   0  17   80.11    7.17
  21   0  17   75.26    6.73
 -21   0 -17   86.02    7.64
 -21   0 -17   85.39    7.60
  21   0 -17   73.32    6.56
  21   0 -17   80.71    7.21
 -21   0  17   72.37    6.50
 -21   0  17   71.38    6.42
   0  21 -17   87.34    7.76
   0  21 -17   82.52    7.32
 -21   0 -17   81.01    7.24
 -21   0 -17   77.25    6.90
  21   0  17   72.92    6.54
  21   0  17   76.23    6.82
  17   0  21   82.79    7.34
  17   0  21   75.66    6.76
 -17   0 -21   75.22    6.73
 -17   0 -21   79.63    7.09
   0  17  21   78.72    7.01
   0  17  21   83.85    7.47
   0 -17 -21   78.06    6.96
   0 -17 -21   77.93    6.95
 -17   0  21   78.39    6.91
 -17   0  21   79.06    6.97
  17   0 -21   76.78    6.78
  17   0 -21   80.19    7.06
   0 -17  21   76.70    6.88
   0 -17  21   77.74    6.99
   0  17 -21   74.49    6.72
   0  17 -21   83.34    7.43
 -17   0 -21   81.35    7.27
 -17   0 -21   70.41    6.40
  17   0  21   71.19    6.45
  17   0  21   82.35    7.36
   0 -17 -21   78.95    6.96
   0 -17 -21   78.69    6.93
   0  17  21   75.62    6.68
   0  17  21   80.19    7.07
   0  21  18   -0.76    0.47
   0 -21 -18   -0.06    0.42
 -21   0  18   -0.36    0.41
  21   0 -18   -0.03    0.43
  21   0  18   -1.42    0.56
  21   0  18    0.23    0.56
 -21   0 -18   -0.40    0.51
 -21   0 -18    0.17    0.54
  21   0 -18   -0.09    0.45
  21   0 -18    0.02    0.59
 -21   0  18   -0.29    0.52
 -21   0  18   -0.12    0.38
   0  21 -18   -0.02    0.49
   0  21 -18   -0.03    0.44
   0 -21  18    0.31    0.45
   0 -21  18    0.14    0.52
 -21   0 -18    0.37    0.56
 -21   0 -18    0.28    0.57
  21   0  18   -0.13    0.50
  21   0  18   -0.40    0.56
  18   0  21    0.41    0.38
  18   0  21   -0.03    0.45
 -18   0 -21   -0.12    0.41
 -18   0 -21    0.07    0.46
   0  18  21    0.56    0.50
   0  18  21    0.28    0.54
   0 -18 -21   -0.02    0.54
   0 -18 -21    0.37    0.47
 -18   0  21    0.00    0.17
 -18   0  21    0.00    0.20
  18   0 -21    0.06    0.19
  18   0 -21   -0.17    0.19
   0 -18  21   -0.81    0.53
   0 -18  21    0.01    0.64
   0  18 -21    0.02    0.64
   0  18 -21    0.05    0.55
 -18   0 -21    0.68    0.52
 -18   0 -21   -0.30    0.60
  18   0  21    1.01    0.59
  18   0  21    0.09    0.56
   0 -18 -21    0.10    0.19
   0 -18 -21   -0.35    0.20
   0  18  21   -0.04    0.20
   0  18  21   -0.07    0.22
   0  21  19    9.85    1.10
   0 -21 -19   11.71    1.25
   0 -21 -19    8.48    0.94
 -21   0  19   10.80    1.13
  21   0 -19   12.00    1.24
  21   0  19   12.96    1.38
  21   0  19   10.25    1.14
 -21   0 -19   11.23    1.25
 -21   0 -19    9.57    1.13
  21   0 -19   13.26    1.34
  21   0 -19   12.66    1.36
 -21   0  19    8.52    1.02
 -21   0  19   11.02    1.19
   0  21 -19    9.09    1.04
   0  21 -19   12.61    1.26
   0 -21  19   10.06    1.12
   0 -21  19    8.63    0.99
 -21   0 -19   11.76    1.27
 -21   0 -19    9.17    1.08
  21   0  19   12.55    1.35
  21   0  19    8.79    1.00
  19   0  21   11.65    1.16
  19   0  21   10.46    1.09
 -19   0 -21    9.66    1.07
 -19   0 -21   10.68    1.13
   0  19  21   10.64    1.16
   0  19  21   10.52    1.16
   0 -19 -21    9.64    1.07
   0 -19 -21   11.46    1.26
 -19   0  21   10.88    0.99
 -19   0  21   10.08    0.94
  19   0 -21   10.02    0.94
  19   0 -21   10.18    0.94
   0 -19  21    9.61    1.14
   0 -19  21   10.96    1.29
   0  19 -21    9.62    1.17
   0  19 -21    9.66    1.14
 -19   0 -21    9.32    1.04
 -19   0 -21    8.84    1.09
  19   0  21   10.22    1.14
  19   0  21   12.12    1.27
   0 -19 -21    8.75    0.83
   0 -19 -21    9.82    0.92
   0  19  21   10.48    0.97
   0  19  21    9.10    0.86
   0  21  20   -0.02    0.49
   0  21  20    0.21    0.48
   0 -21 -20    0.53    0.47
   0 -21 -20    0.39    0.39
 -21   0  20    0.00    0.42
 -21   0  20   -0.27    0.41
  21   0 -20   -0.61    0.37
  21   0 -20   -0.69    0.39
  21   0  20   -0.85    0.56
  21   0  20   -0.16    0.50
 -21   0 -20   -0.71    0.49
 -21   0 -20   -0.24    0.62
  21   0 -20   -0.14    0.34
  21   0 -20   -0.15    0.55
 -21   0  20    0.19    0.53
 -21   0  20   -0.96    0.55
   0  21 -20    0.33    0.45
   0  21 -20    0.40    0.40
   0 -21  20   -0.43    0.53
   0 -21  20    0.21    0.51
 -21   0 -20   -0.17    0.59
 -21   0 -20   -0.34    0.39
  21   0  20    0.28    0.59
  21   0  20    0.40    0.60
  20   0  21    0.31    0.36
  20   0  21    0.06    0.42
 -20   0 -21   -0.76    0.43
 -20   0 -21   -0.30    0.44
   0  20  21    0.46    0.45
   0  20  21   -0.17    0.56
   0 -20 -21   -1.12    0.55
   0 -20 -21    0.22    0.58
 -20   0  21   -0.11    0.18
 -20   0  21   -0.11    0.19
  20   0 -21    0.31    0.19
  20   0 -21   -0.31    0.18
   0 -20  21    0.08    0.38
   0 -20  21   -0.68    0.62
   0  20 -21   -0.29    0.43
   0  20 -21    0.24    0.59
 -20   0 -21   -0.39    0.50
 -20   0 -21    0.22    0.62
  20   0  21   -0.49    0.56
  20   0  21   -0.03    0.57
   0 -20 -21   -0.08    0.18
   0 -20 -21   -0.18    0.20
   0  20  21   -0.26    0.18
   0  20  21   -0.07    0.19
   0  21  21   19.92    1.93
   0  21  21   20.81    2.01
   0 -21 -21   21.17    2.03
   0 -21 -21   20.75    1.95
 -21   0  21   21.13    1.99
 -21   0  21   22.74    2.11
  21   0 -21   21.41    2.00
  21   0 -21   23.22    2.19
  21   0  21   20.76    2.02
  21   0  21   19.80    1.93
 -21   0 -21   21.76    2.09
 -21   0 -21   21.78    2.11
  21   0 -21   20.58    1.96
  21   0 -21   18.82    1.86
 -21   0  21   20.97    2.03
 -21   0  21   21.18    2.00
 -21   0  21   19.85    1.78
 -21   0  21   18.79    1.70
  21   0 -21   18.56    1.69
  21   0 -21   19.21    1.74
   0 -21  21   25.52    2.41
   0 -21  21   20.32    2.06
   0  21 -21   22.94    2.24
   0  21 -21   22.94    2.22
   0  22   0   67.08    5.95
   0 -22   0   65.71    5.86
 -22   0   0   55.17    4.97
  22   0   0   62.39    5.57
   0  22   0   63.00    5.61
   0  22   0   56.20    5.05
   0 -22   0   65.54    5.83
   0 -22   0   58.19    5.21
   0  22   1   -0.16    0.30
   0 -22  -1    0.12    0.42
 -22   0   1   -0.23    0.38
  22   0  -1   -0.65    0.41
  22   0   1   -0.62    0.40
 -22   0  -1    0.24    0.41
  22   0  -1   -0.12    0.32
  22   0  -1    0.17    0.45
 -22   0   1   -0.35    0.36
 -22   0   1    0.33    0.43
   0  22  -1   -0.35    0.41
   0  22  -1    0.40    0.44
   0 -22   1   -0.59    0.44
   0 -22   1   -0.28    0.34
 -22   0  -1   -0.39    0.46
 -22   0  -1   -0.09    0.44
  22   0   1   -0.92    0.46
  22   0   1    0.09    0.48
   1   0  22    0.22    0.34
   1   0  22   -0.10    0.43
  -1   0 -22    0.14    0.45
  -1   0 -22   -0.03    0.40
   0   1  22    1.11    0.44
   0   1  22    0.65    0.45
   0  -1 -22   -0.27    0.46
   0  -1 -22    0.00    0.42
  -1   0  22    0.87    0.42
   1   0 -22    0.20    0.36
   1   0 -22    0.29    0.37
   0  -1  22    0.43    0.39
   0  -1  22   -0.45    0.46
   0   1 -22    0.26    0.38
   0   1 -22    0.05    0.39
  -1   0 -22   -0.05    0.39
   1   0  22   -0.29    0.37
   0  -1 -22   -0.29    0.42
   0   1  22   -0.10    0.35
   0  22   2   11.14    1.11
   0 -22  -2   10.09    1.08
  22   0  -2   11.31    1.14
  22   0   2   12.62    1.25
 -22   0  -2   12.01    1.22
  22   0  -2   10.70    1.08
 -22   0   2   11.14    1.15
   0  22  -2   10.88    1.12
   0 -22   2    9.75    1.03
 -22   0  -2   12.10    1.24
 -22   0  -2   11.85    1.19
  22   0   2   10.76    1.15
   2   0  22    8.91    0.97
   2   0  22   12.48    1.25
  -2   0 -22   10.87    1.11
  -2   0 -22    8.69    0.97
   0   2  22    8.65    0.95
   0   2  22    8.59    0.95
   0  -2 -22   12.68    1.26
   0  -2 -22   12.24    1.23
  -2   0  22    9.24    0.97
  -2   0  22    8.75    0.94
   2   0 -22    9.73    1.00
   2   0 -22   11.49    1.13
   0  -2  22   12.22    1.22
   0  -2  22   10.68    1.13
   0   2 -22    9.42    0.98
   0   2 -22   11.07    1.16
  -2   0 -22   11.82    1.19
  -2   0 -22   11.08    1.10
   2   0  22   11.49    1.18
   0  -2 -22   10.44    1.08
   0   2  22    9.84    1.00
   0   2  22   10.28    1.09
   0  22   3   -0.09    0.35
   0 -22  -3    0.55    0.43
 -22   0   3   -0.31    0.37
  22   0  -3   -0.34    0.40
  22   0   3   -0.04    0.41
  22   0   3   -0.35    0.38
 -22   0  -3   -0.12    0.37
 -22   0  -3   -0.37    0.41
  22   0  -3   -0.27    0.34
  22   0  -3    0.37    0.45
 -22   0   3   -0.32    0.42
 -22   0   3   -0.29    0.44
   0  22  -3   -0.11    0.46
   0  22  -3   -0.25    0.38
   0 -22   3   -0.09    0.31
   0 -22   3   -0.64    0.48
 -22   0  -3   -0.15    0.43
 -22   0  -3   -0.16    0.34
  22   0   3    0.24    0.34
  22   0   3   -0.42    0.46
   3   0  22    0.18    0.47
   3   0  22    0.02    0.42
  -3   0 -22   -0.08    0.36
  -3   0 -22    0.46    0.47
   0   3  22    0.62    0.34
   0   3  22    0.42    0.41
   0  -3 -22   -0.22    0.41
   0  -3 -22   -0.03    0.37
  -3   0  22    0.16    0.40
  -3   0  22   -0.09    0.37
   3   0 -22    0.34    0.35
   3   0 -22   -0.54    0.31
   0  -3  22   -0.04    0.39
   0  -3  22    0.03    0.43
   0   3 -22    0.43    0.41
  -3   0 -22   -0.18    0.37
  -3   0 -22    0.07    0.40
   3   0  22   -0.50    0.43
   3   0  22    0.65    0.44
   0  -3 -22    0.00    0.34
   0  -3 -22   -0.28    0.38
   0   3  22    0.05    0.32
   0   3  22   -0.31    0.38
   0  22   4  240.67   21.24
   0 -22  -4  285.43   24.98
 -22   0   4  216.74   19.26
 -22   0   4  247.18   21.78
  22   0  -4  305.20   26.63
  22   0   4  285.43   24.98
  22   0   4  236.64   20.90
 -22   0  -4  233.39   20.64
 -22   0  -4  202.69   18.12
  22   0  -4  251.08   22.10
  22   0  -4  234.17   20.72
 -22   0   4  272.94   23.94
 -22   0   4  263.05   23.11
   0  22  -4  247.18   21.81
   0  22  -4  202.95   18.12
   0 -22   4  273.33   23.97
   0 -22   4  252.25   22.21
 -22   0  -4  264.87   23.27
 -22   0  -4  283.60   24.82
  22   0   4  224.28   19.89
  22   0   4  261.49   22.97
   4   0  22  276.19   24.21
   4   0  22  249.39   21.96
  -4   0 -22  214.52   19.07
  -4   0 -22  259.80   22.83
   0   4  22  253.29   22.29
   0   4  22  235.08   20.77
   0  -4 -22  263.18   23.11
   0  -4 -22  278.27   24.39
  -4   0  22  254.20   22.35
  -4   0  22  260.97   22.91
   0  -4  22  248.09   21.87
   0   4 -22  255.11   22.47
  -4   0 -22  243.28   21.47
  -4   0 -22  251.21   22.12
   4   0  22  270.20   23.71
   4   0  22  256.02   22.54
   0  -4 -22  267.34   23.44
   0  -4 -22  270.46   23.71
   0   4  22  231.70   20.48
   0  22   5    0.45    0.37
   0 -22  -5   -0.24    0.41
 -22   0   5   -0.10    0.38
 -22   0   5    0.18    0.36
  22   0  -5    0.16    0.38
  22   0   5    0.03    0.41
  22   0   5    0.57    0.40
 -22   0  -5    0.69    0.44
 -22   0  -5   -0.25    0.47
  22   0  -5   -0.26    0.34
  22   0  -5    0.99    0.47
 -22   0   5    0.07    0.41
 -22   0   5   -0.62    0.44
   0  22  -5   -0.10    0.47
   0  22  -5   -0.52    0.40
   0 -22   5    0.18    0.44
   0 -22   5    0.21    0.42
 -22   0  -5   -0.20    0.50
 -22   0  -5   -0.90    0.49
  22   0   5   -0.09    0.50
  22   0   5    0.44    0.54
   5   0  22   -0.47    0.37
  -5   0 -22   -0.23    0.42
  -5   0 -22    0.38    0.34
   0   5  22   -0.07    0.49
   0   5  22   -0.47    0.42
   0  -5 -22   -0.27    0.44
   0  -5 -22   -0.46    0.51
  -5   0  22    0.07    0.32
  -5   0  22    0.30    0.32
   5   0 -22   -0.19    0.34
   5   0 -22    0.01    0.28
   0  -5  22    0.57    0.41
   0   5 -22    0.50    0.42
  -5   0 -22    0.41    0.37
   5   0  22    0.56    0.49
   0  -5 -22    0.24    0.31
   0  -5 -22    0.57    0.37
   0   5  22    0.10    0.37
   0  22   6    0.39    0.34
   0 -22  -6    0.43    0.44
 -22   0   6   -0.04    0.35
 -22   0   6    0.16    0.40
  22   0  -6    0.71    0.39
  22   0   6    0.04    0.40
  22   0   6    0.12    0.36
 -22   0  -6    0.45    0.43
 -22   0  -6    1.18    0.47
  22   0  -6    0.96    0.45
 -22   0   6    0.79    0.42
 -22   0   6   -0.04    0.41
   0  22  -6    0.76    0.47
   0  22  -6   -0.47    0.42
   0 -22   6    0.13    0.47
   0 -22   6    0.48    0.47
 -22   0  -6    1.15    0.55
 -22   0  -6    0.89    0.36
  22   0   6    0.17    0.37
  22   0   6   -0.17    0.52
   6   0  22    0.27    0.43
  -6   0 -22    0.73    0.44
  -6   0 -22    0.09    0.45
   0   6  22    0.69    0.45
   0   6  22   -0.44    0.45
   0  -6 -22   -0.49    0.50
   0  -6 -22    0.59    0.45
  -6   0  22    0.57    0.35
  -6   0  22    0.28    0.31
   6   0 -22    0.71    0.32
   6   0 -22    0.30    0.29
   0  -6  22   -0.06    0.45
   0   6 -22    0.17    0.39
   0   6 -22    0.26    0.33
  -6   0 -22    0.46    0.39
   6   0  22    0.50    0.48
   0  -6 -22    0.31    0.31
   0  -6 -22    0.03    0.34
   0   6  22    0.26    0.30
   0   6  22    0.24    0.32
   0  22   7    0.04    0.37
   0 -22  -7    0.46    0.44
 -22   0   7    0.20    0.38
  22   0  -7    0.10    0.35
  22   0   7   -0.47    0.42
 -22   0  -7   -0.02    0.39
  22   0  -7   -0.32    0.47
 -22   0   7   -0.51    0.44
   0  22  -7   -0.32    0.43
   0 -22   7   -0.43    0.46
   0 -22   7   -0.41    0.46
 -22   0  -7    1.25    0.47
 -22   0  -7    0.43    0.48
  22   0   7   -0.46    0.50
  22   0   7   -0.02    0.35
   7   0  22   -0.46    0.40
  -7   0 -22   -0.24    0.37
   0   7  22   -0.44    0.45
   0   7  22   -1.00    0.44
   0  -7 -22   -0.07    0.47
   0  -7 -22    0.37    0.47
  -7   0  22    0.94    0.35
  -7   0  22    0.04    0.34
   7   0 -22   -0.50    0.31
   7   0 -22    0.07    0.24
   0  -7  22   -0.62    0.48
   0  -7  22    0.19    0.48
   0   7 -22    0.17    0.50
   0   7 -22    0.16    0.40
  -7   0 -22   -0.10    0.37
  -7   0 -22    0.74    0.49
   7   0  22   -0.07    0.48
   7   0  22   -0.28    0.42
   0  -7 -22   -0.28    0.29
   0  -7 -22    0.23    0.30
   0   7  22    0.30    0.29
   0   7  22   -0.18    0.30
   0  22   8    0.68    0.42
   0 -22  -8   -0.42    0.43
  22   0  -8    0.67    0.37
  22   0   8    0.42    0.43
 -22   0  -8   -0.47    0.44
  22   0  -8    1.05    0.53
 -22   0   8    0.46    0.38
   0  22  -8    0.31    0.43
   0 -22   8    0.97    0.47
   0 -22   8    0.40    0.44
 -22   0  -8    0.06    0.48
 -22   0  -8    0.71    0.44
  22   0   8    0.78    0.45
  22   0   8    0.08    0.50
   8   0  22   -0.11    0.36
  -8   0 -22    0.03    0.46
   0   8  22    0.38    0.41
   0   8  22    0.01    0.43
   0  -8 -22   -0.27    0.35
   0  -8 -22    0.58    0.49
  -8   0  22    0.30    0.32
  -8   0  22    0.00    0.34
   8   0 -22    0.08    0.32
   8   0 -22    0.20    0.27
   0  -8  22   -0.29    0.48
   0  -8  22   -0.37    0.46
   0   8 -22    0.15    0.54
   0   8 -22    0.70    0.48
  -8   0 -22    0.47    0.40
  -8   0 -22   -0.13    0.44
   8   0  22   -0.09    0.51
   8   0  22    0.16    0.43
   0  -8 -22    0.32    0.33
   0  -8 -22    0.35    0.34
   0   8  22    0.36    0.29
   0   8  22   -0.09    0.32
   0  22   9    0.25    0.42
   0 -22  -9   -0.64    0.42
  22   0  -9   -0.06    0.34
  22   0   9    0.40    0.44
 -22   0  -9    0.01    0.48
  22   0  -9    0.31    0.42
  22   0  -9    0.33    0.54
 -22   0   9    0.38    0.33
 -22   0   9    0.45    0.41
   0  22  -9   -0.18    0.52
   0  22  -9   -0.22    0.41
   0 -22   9   -0.27    0.43
   0 -22   9   -0.06    0.50
 -22   0  -9    0.71    0.55
 -22   0  -9   -0.56    0.44
  22   0   9    0.42    0.50
  22   0   9   -0.31    0.55
   9   0  22   -0.03    0.43
  -9   0 -22   -0.64    0.45
  -9   0 -22    0.01    0.36
   0   9  22   -0.30    0.47
   0   9  22    0.29    0.42
   0  -9 -22    0.16    0.45
   0  -9 -22    0.21    0.52
  -9   0  22    0.55    0.31
  -9   0  22    0.15    0.28
   9   0 -22    0.34    0.29
   9   0 -22   -0.04    0.26
   0  -9  22   -0.10    0.38
   0  -9  22    0.57    0.54
   0   9 -22   -0.24    0.52
   0   9 -22    0.61    0.52
  -9   0 -22    0.77    0.44
  -9   0 -22   -1.09    0.48
   9   0  22    0.10    0.47
   9   0  22    0.25    0.51
   0  -9 -22    0.13    0.32
   0  -9 -22   -0.33    0.33
   0   9  22    0.11    0.27
   0   9  22    0.35    0.33
   0 -22 -10  122.95   11.04
   0 -22 -10  131.65   11.74
 -22   0  10  148.83   13.16
  22   0 -10  156.50   13.79
  22   0  10  153.77   13.60
  22   0  10  151.69   13.41
 -22   0 -10  167.04   14.69
 -22   0 -10  169.38   14.89
  22   0 -10  130.07   11.60
  22   0 -10  142.97   12.72
 -22   0  10  156.37   13.80
 -22   0  10  145.84   12.92
   0  22 -10  174.33   15.30
   0  22 -10  150.78   13.31
   0 -22  10  148.70   13.16
   0 -22  10  174.07   15.27
 -22   0 -10  156.24   13.80
 -22   0 -10  166.65   14.65
  22   0  10  155.07   13.70
  22   0  10  137.38   12.22
  10   0  22  157.80   13.90
 -10   0 -22  119.33   10.73
 -10   0 -22  145.57   12.89
   0  10  22  164.44   14.46
   0  10  22  163.27   14.37
   0 -10 -22  154.16   13.61
   0 -10 -22  157.02   13.84
 -10   0  22  162.36   14.26
 -10   0  22  155.98   13.72
  10   0 -22  161.71   14.21
  10   0 -22  151.82   13.37
   0 -10  22  143.10   12.71
   0 -10  22  140.50   12.52
   0  10 -22  147.27   13.07
   0  10 -22  149.74   13.27
 -10   0 -22  164.57   14.50
 -10   0 -22  171.33   15.10
  10   0  22  148.18   13.15
   0 -10 -22  153.77   13.54
   0 -10 -22  168.60   14.79
   0  10  22  156.11   13.72
   0  10  22  154.81   13.63
   0 -22 -11    0.26    0.44
   0 -22 -11    0.01    0.38
 -22   0  11    0.34    0.41
  22   0 -11    0.20    0.36
  22   0  11   -0.54    0.50
  22   0  11    0.47    0.49
 -22   0 -11   -0.01    0.50
 -22   0 -11   -0.53    0.45
  22   0 -11   -0.42    0.38
  22   0 -11   -0.51    0.56
 -22   0  11    0.00    0.43
 -22   0  11   -0.36    0.44
   0  22 -11   -0.81    0.50
   0  22 -11    0.05    0.46
   0 -22  11   -0.27    0.52
   0 -22  11   -0.43    0.51
 -22   0 -11    0.48    0.55
 -22   0 -11   -0.24    0.54
  22   0  11   -0.26    0.47
  22   0  11   -1.16    0.56
  11   0  22    0.51    0.44
 -11   0 -22   -0.54    0.47
 -11   0 -22   -0.39    0.46
   0  11  22   -0.10    0.44
   0  11  22   -0.27    0.46
   0 -11 -22   -0.20    0.38
   0 -11 -22   -0.94    0.51
  11   0 -22   -0.22    0.29
  11   0 -22   -0.38    0.26
   0 -11  22    0.52    0.56
   0 -11  22    0.30    0.40
   0  11 -22   -0.62    0.56
   0  11 -22    0.43    0.50
 -11   0 -22   -0.13    0.49
 -11   0 -22   -0.28    0.56
  11   0  22   -0.06    0.56
  11   0  22   -0.19    0.47
   0 -11 -22   -0.12    0.28
   0  11  22   -0.37    0.25
   0  11  22   -0.18    0.29
   0  22  12    1.87    0.52
   0  22  12    3.14    0.59
   0 -22 -12    2.03    0.50
   0 -22 -12    3.50    0.52
 -22   0  12    2.61    0.49
  22   0 -12    3.15    0.59
  22   0  12    3.27    0.62
  22   0  12    3.27    0.61
 -22   0 -12    1.86    0.53
 -22   0 -12    2.03    0.59
  22   0 -12    3.71    0.54
  22   0 -12    3.07    0.57
 -22   0  12    2.57    0.55
 -22   0  12    3.77    0.62
   0  22 -12    2.49    0.57
   0  22 -12    3.71    0.59
   0 -22  12    3.21    0.58
   0 -22  12    3.22    0.56
 -22   0 -12    2.83    0.63
 -22   0 -12    3.83    0.63
  22   0  12    2.88    0.51
  22   0  12    3.18    0.61
  12   0  22    3.37    0.54
  12   0  22    2.80    0.53
 -12   0 -22    3.14    0.56
 -12   0 -22    3.32    0.56
   0  12  22    2.68    0.58
   0  12  22    3.08    0.57
   0 -12 -22    3.82    0.63
 -12   0  22    3.81    0.45
 -12   0  22    3.24    0.42
  12   0 -22    4.19    0.49
  12   0 -22    4.28    0.47
   0 -12  22    4.48    0.71
   0 -12  22    1.58    0.63
   0  12 -22    2.92    0.70
   0  12 -22    3.62    0.68
 -12   0 -22    3.47    0.62
 -12   0 -22    3.87    0.62
  12   0  22    3.03    0.56
  12   0  22    2.88    0.51
   0 -12 -22    3.97    0.47
   0  12  22    3.95    0.44
   0  22  13   -0.03    0.41
   0  22  13   -0.27    0.42
   0 -22 -13   -0.11    0.45
   0 -22 -13   -0.53    0.37
 -22   0  13    0.33    0.40
 -22   0  13   -0.52    0.38
  22   0 -13   -0.61    0.34
  22   0 -13   -0.45    0.38
  22   0  13   -0.61    0.43
  22   0  13    0.28    0.48
 -22   0 -13    0.38    0.44
 -22   0 -13   -0.13    0.46
  22   0 -13    1.09    0.41
  22   0 -13   -0.49    0.48
 -22   0  13   -0.58    0.40
 -22   0  13   -0.47    0.49
   0  22 -13    0.10    0.44
   0  22 -13    0.29    0.37
   0 -22  13    0.46    0.50
   0 -22  13    0.09    0.47
 -22   0 -13   -0.08    0.51
 -22   0 -13   -0.37    0.38
  22   0  13    0.11    0.38
  22   0  13   -0.13    0.52
  13   0  22   -0.39    0.40
  13   0  22   -0.19    0.39
 -13   0 -22    0.63    0.43
 -13   0 -22    0.35    0.45
   0  13  22    0.35    0.49
   0  13  22   -0.23    0.52
   0 -13 -22    0.22    0.49
   0 -13 -22   -0.65    0.51
 -13   0  22    0.07    0.20
 -13   0  22   -0.06    0.24
  13   0 -22   -0.06    0.25
  13   0 -22   -0.25    0.21
   0 -13  22   -0.04    0.36
   0 -13  22   -0.74    0.40
   0  13 -22    0.40    0.51
   0  13 -22   -0.07    0.46
 -13   0 -22   -0.39    0.50
 -13   0 -22    0.97    0.59
  13   0  22    0.62    0.58
  13   0  22   -0.44    0.54
   0 -13 -22    0.24    0.25
   0 -13 -22   -0.13    0.22
   0  13  22    0.06    0.20
   0  13  22   -0.22    0.26
   0  22  14  152.34   13.48
   0  22  14  157.67   13.92
   0 -22 -14  181.74   15.94
   0 -22 -14  160.28   14.12
 -22   0  14  147.53   13.06
 -22   0  14  159.76   14.07
  22   0 -14  166.78   14.66
  22   0 -14  156.11   13.79
  22   0  14  135.43   12.09
  22   0  14  154.16   13.62
 -22   0 -14  152.99   13.53
 -22   0 -14  145.97   12.97
  22   0 -14  142.84   12.68
  22   0 -14  143.62   12.77
 -22   0  14  163.40   14.40
 -22   0  14  166.26   14.64
   0  22 -14  158.19   13.97
   0  22 -14  135.95   12.09
   0 -22  14  177.84   15.60
   0 -22  14  148.18   13.12
 -22   0 -14  153.12   13.57
 -22   0 -14  141.28   12.55
  22   0  14  168.21   14.80
  22   0  14  159.49   14.09
  14   0  22  152.47   13.46
  14   0  22  170.55   14.99
 -14   0 -22  134.39   11.97
 -14   0 -22  148.83   13.16
   0  14  22  179.01   15.70
   0  14  22  115.09   10.40
   0 -14 -22  170.42   14.98
   0 -14 -22  161.58   14.24
 -14   0  22  148.31   13.07
 -14   0  22  153.12   13.48
  14   0 -22  148.83   13.12
  14   0 -22  148.31   13.06
   0 -14  22  131.00   11.74
   0 -14  22  167.17   14.76
   0  14 -22  166.65   14.71
   0  14 -22  179.79   15.79
 -14   0 -22  164.57   14.52
 -14   0 -22  151.04   13.41
  14   0  22  160.15   14.16
  14   0  22  169.38   14.92
   0 -14 -22  150.26   13.23
   0 -14 -22  151.17   13.31
   0  14  22  148.44   13.08
   0  14  22  141.02   12.48
   0  22  15   -1.03    0.45
   0 -22 -15   -0.12    0.51
   0 -22 -15   -0.30    0.39
 -22   0  15   -0.26    0.40
 -22   0  15    0.01    0.39
  22   0 -15    0.27    0.35
  22   0 -15    0.53    0.44
  22   0  15    0.41    0.55
  22   0  15    0.10    0.53
 -22   0 -15   -0.46    0.53
 -22   0 -15   -0.47    0.45
  22   0 -15    0.43    0.42
  22   0 -15   -0.48    0.55
 -22   0  15    0.16    0.42
 -22   0  15    0.17    0.45
   0  22 -15   -0.04    0.52
   0  22 -15   -0.59    0.35
   0 -22  15    0.80    0.50
   0 -22  15    0.61    0.49
 -22   0 -15   -0.27    0.53
 -22   0 -15   -0.65    0.48
  22   0  15   -0.77    0.41
  22   0  15   -0.50    0.56
  15   0  22   -1.05    0.42
  15   0  22   -0.60    0.38
 -15   0 -22    0.13    0.46
 -15   0 -22    0.43    0.46
   0  15  22   -0.40    0.46
   0  15  22    0.17    0.54
   0 -15 -22    0.48    0.53
   0 -15 -22    0.44    0.47
 -15   0  22   -0.04    0.18
 -15   0  22   -0.24    0.22
  15   0 -22   -0.04    0.23
  15   0 -22   -0.05    0.20
   0 -15  22   -0.65    0.56
   0 -15  22   -0.53    0.53
   0  15 -22    0.48    0.64
   0  15 -22   -1.03    0.53
 -15   0 -22    0.70    0.49
 -15   0 -22    0.47    0.56
  15   0  22   -0.20    0.57
  15   0  22   -0.64    0.49
   0 -15 -22   -0.04    0.23
   0 -15 -22    0.30    0.23
   0  15  22   -0.12    0.22
   0  15  22   -0.33    0.25
   0  22  16   27.88    2.59
   0 -22 -16   26.54    2.45
 -22   0  16   25.58    2.38
 -22   0  16   23.92    2.24
  22   0 -16   30.09    2.72
  22   0 -16   26.01    2.43
  22   0  16   28.06    2.62
  22   0  16   26.08    2.41
 -22   0 -16   30.66    2.82
 -22   0 -16   26.28    2.47
  22   0 -16   28.82    2.65
  22   0 -16   28.07    2.61
 -22   0  16   31.17    2.85
 -22   0  16   30.39    2.80
   0  22 -16   27.97    2.61
   0  22 -16   23.30    2.19
   0 -22  16   23.29    2.21
 -22   0 -16   33.03    3.05
 -22   0 -16   27.38    2.55
  22   0  16   27.32    2.53
  22   0  16   26.70    2.51
  16   0  22   26.38    2.42
  16   0  22   25.47    2.39
   0  16  22   28.49    2.63
   0  16  22   29.25    2.69
   0 -16 -22   31.13    2.84
   0 -16 -22   26.01    2.43
 -16   0  22   26.42    2.35
 -16   0  22   24.42    2.20
  16   0 -22   24.47    2.21
  16   0 -22   24.78    2.22
   0 -16  22   26.57    2.50
   0 -16  22   23.23    2.26
   0  16 -22   30.82    2.88
   0  16 -22   24.07    2.28
 -16   0 -22   24.64    2.38
 -16   0 -22   22.42    2.21
  16   0  22   26.93    2.57
  16   0  22   26.67    2.52
   0 -16 -22   25.56    2.29
   0 -16 -22   24.61    2.21
   0  16  22   24.18    2.17
   0  16  22   24.61    2.22
   0  22  17    0.21    0.43
   0 -22 -17   -0.56    0.36
 -22   0  17    0.02    0.41
  22   0 -17    0.56    0.39
  22   0  17   -0.58    0.37
  22   0  17   -0.14    0.52
 -22   0 -17   -0.01    0.52
 -22   0 -17   -0.12    0.51
  22   0 -17    0.45    0.39
  22   0 -17    0.27    0.37
 -22   0  17   -0.02    0.45
 -22   0  17    0.49    0.44
   0  22 -17    0.64    0.48
   0  22 -17   -0.60    0.42
   0 -22  17    0.87    0.54
 -22   0 -17   -0.20    0.55
 -22   0 -17   -0.51    0.54
  22   0  17   -0.28    0.51
  22   0  17    0.23    0.56
  17   0  22   -0.01    0.37
  17   0  22   -0.12    0.37
 -17   0 -22    0.50    0.42
 -17   0 -22   -0.26    0.44
   0  17  22   -0.88    0.48
   0  17  22    0.86    0.55
   0 -17 -22    0.02    0.47
   0 -17 -22   -0.06    0.50
 -17   0  22    0.22    0.17
 -17   0  22    0.29    0.21
  17   0 -22   -0.06    0.20
  17   0 -22   -0.11    0.18
   0 -17  22   -0.26    0.46
   0 -17  22   -0.27    0.61
   0  17 -22   -0.10    0.54
   0  17 -22   -0.38    0.54
 -17   0 -22   -0.17    0.45
 -17   0 -22   -1.34    0.62
  17   0  22   -0.25    0.51
  17   0  22   -0.06    0.57
   0 -17 -22    0.30    0.20
   0 -17 -22    0.09    0.20
   0  17  22    0.03    0.19
   0  17  22    0.25    0.22
   0  22  18    6.33    0.82
   0  22  18    3.56    0.64
   0 -22 -18    6.79    0.85
   0 -22 -18    4.57    0.63
 -22   0  18    4.10    0.61
  22   0 -18    5.34    0.70
  22   0  18    6.03    0.80
  22   0  18    5.24    0.71
 -22   0 -18    5.74    0.83
 -22   0 -18    5.71    0.80
  22   0 -18    5.63    0.74
  22   0 -18    3.78    0.60
 -22   0  18    5.19    0.75
 -22   0  18    3.91    0.68
   0  22 -18    5.30    0.71
   0  22 -18    5.38    0.69
   0 -22  18    5.83    0.75
   0 -22  18    5.38    0.77
 -22   0 -18    6.37    0.84
 -22   0 -18    5.45    0.78
  22   0  18    6.58    0.89
  22   0  18    4.26    0.65
  18   0  22    5.80    0.68
  18   0  22    7.97    0.88
 -18   0 -22    6.18    0.78
 -18   0 -22    5.30    0.71
   0  18  22    5.80    0.79
   0  18  22    5.12    0.67
   0 -18 -22    5.97    0.79
   0 -18 -22    5.87    0.83
 -18   0  22    5.68    0.55
 -18   0  22    5.65    0.57
  18   0 -22    5.88    0.58
  18   0 -22    5.25    0.52
   0 -18  22    5.41    0.81
   0 -18  22    5.31    0.86
   0  18 -22    3.54    0.75
   0  18 -22    5.23    0.82
 -18   0 -22    4.76    0.67
 -18   0 -22    3.92    0.74
  18   0  22    6.21    0.86
  18   0  22    5.64    0.81
   0 -18 -22    5.53    0.55
   0 -18 -22    5.69    0.57
   0  18  22    5.41    0.54
   0  18  22    4.86    0.52
   0  22  19    0.11    0.42
   0  22  19    0.24    0.44
   0 -22 -19   -0.30    0.45
   0 -22 -19   -0.08    0.39
 -22   0  19   -0.18    0.39
 -22   0  19   -0.26    0.41
  22   0 -19   -0.09    0.36
  22   0 -19   -0.23    0.43
  22   0  19   -0.38    0.38
  22   0  19    0.50    0.49
 -22   0 -19    0.00    0.40
 -22   0 -19    0.09    0.51
  22   0 -19    0.53    0.35
  22   0 -19   -0.09    0.39
 -22   0  19   -0.52    0.47
 -22   0  19   -0.87    0.52
   0  22 -19   -0.16    0.48
   0  22 -19   -0.11    0.40
   0 -22  19    0.16    0.50
   0 -22  19    0.31    0.49
 -22   0 -19   -0.66    0.57
 -22   0 -19    0.05    0.48
  22   0  19   -0.67    0.55
  22   0  19   -0.73    0.60
  19   0  22   -0.08    0.32
  19   0  22    0.30    0.41
 -19   0 -22    0.28    0.37
 -19   0 -22    0.39    0.43
   0  19  22   -0.49    0.41
   0  19  22   -0.25    0.53
   0 -19 -22   -0.33    0.44
   0 -19 -22   -0.37    0.53
 -19   0  22   -0.02    0.16
 -19   0  22   -0.24    0.19
  19   0 -22   -0.03    0.18
  19   0 -22   -0.15    0.18
   0 -19  22    0.18    0.49
   0 -19  22   -0.72    0.57
   0  19 -22   -0.69    0.60
   0  19 -22    0.12    0.51
 -19   0 -22    0.26    0.54
 -19   0 -22    0.05    0.52
  19   0  22    0.51    0.62
  19   0  22    0.56    0.51
   0 -19 -22   -0.06    0.18
   0 -19 -22    0.30    0.20
   0  19  22   -0.24    0.18
   0  19  22    0.07    0.20
   0  22  20   15.59    1.57
   0  22  20   19.16    1.86
   0 -22 -20   16.13    1.61
   0 -22 -20   18.69    1.77
 -22   0  20   18.38    1.76
 -22   0  20   17.29    1.67
  22   0 -20   18.82    1.77
  22   0 -20   18.08    1.75
  22   0  20   18.93    1.85
  22   0  20   18.16    1.81
 -22   0 -20   18.53    1.83
 -22   0 -20   17.68    1.76
  22   0 -20   20.23    1.92
  22   0 -20   17.81    1.76
 -22   0  20   22.90    2.16
 -22   0  20   17.06    1.69
   0  22 -20   15.12    1.54
   0  22 -20   16.21    1.58
   0 -22  20   19.77    1.92
   0 -22  20   18.34    1.80
 -22   0 -20   15.96    1.63
 -22   0 -20   16.27    1.62
  22   0  20   17.81    1.73
  22   0  20   15.22    1.59
  20   0  22   18.03    1.70
  20   0  22   19.61    1.85
 -20   0 -22   20.52    1.95
 -20   0 -22   18.36    1.76
   0  20  22   15.56    1.55
   0  20  22   14.80    1.55
   0 -20 -22   14.97    1.55
   0 -20 -22   19.05    1.84
 -20   0  22   16.86    1.52
 -20   0  22   17.35    1.57
  20   0 -22   16.51    1.50
  20   0 -22   15.95    1.45
   0 -20  22   19.28    1.87
   0 -20  22   21.36    2.07
   0  20 -22   19.54    1.91
   0  20 -22   16.52    1.68
 -20   0 -22   17.87    1.81
 -20   0 -22   20.70    2.07
  20   0  22   19.72    1.98
  20   0  22   19.93    1.98
   0 -20 -22   15.77    1.44
   0 -20 -22   16.73    1.52
   0  20  22   16.59    1.50
   0  20  22   17.86    1.61
   0  22  21   -0.28    0.41
   0  22  21   -0.63    0.46
   0 -22 -21    0.18    0.47
   0 -22 -21   -0.23    0.40
 -22   0  21   -0.35    0.41
 -22   0  21   -0.37    0.43
  22   0 -21   -0.10    0.37
  22   0 -21   -0.27    0.41
  22   0  21    0.79    0.59
  22   0  21    0.17    0.56
 -22   0 -21    0.15    0.60
 -22   0 -21    0.22    0.55
  22   0 -21   -0.30    0.49
  22   0 -21   -0.18    0.54
 -22   0  21    0.16    0.39
 -22   0  21   -0.42    0.57
   0  22 -21    0.56    0.42
   0  22 -21    0.72    0.41
   0 -22  21    0.02    0.45
   0 -22  21   -0.26    0.48
 -22   0 -21   -1.02    0.55
 -22   0 -21    0.07    0.55
  22   0  21    0.29    0.56
  22   0  21   -0.45    0.44
  21   0  22   -0.03    0.38
  21   0  22    0.19    0.39
 -21   0 -22    0.85    0.47
 -21   0 -22   -0.45    0.42
   0  21  22    0.03    0.50
   0  21  22   -0.71    0.49
   0 -21 -22    0.23    0.39
   0 -21 -22    0.03    0.52
 -21   0  22   -0.01    0.17
 -21   0  22    0.44    0.21
  21   0 -22   -0.13    0.18
  21   0 -22    0.17    0.18
   0 -21  22   -0.05    0.57
   0 -21  22   -0.05    0.50
   0  21 -22   -0.49    0.63
   0  21 -22   -0.10    0.43
 -21   0 -22   -0.72    0.56
 -21   0 -22    0.19    0.57
  21   0  22    0.38    0.62
  21   0  22    1.01    0.56
   0 -21 -22   -0.45    0.18
   0 -21 -22   -0.19    0.20
   0  21  22    0.15    0.19
   0  21  22   -0.25    0.21
   0  22  22   15.86    1.57
   0  22  22   13.70    1.39
   0 -22 -22   13.70    1.41
   0 -22 -22   14.79    1.45
 -22   0  22   11.93    1.25
 -22   0  22   12.93    1.30
  22   0  22   13.11    1.43
  22   0  22   14.04    1.43
 -22   0 -22   13.46    1.42
 -22   0 -22   13.57    1.47
  22   0 -22   13.63    1.37
  22   0 -22   14.09    1.47
 -22   0  22   12.79    1.35
 -22   0  22   15.91    1.62
 -22   0  22   14.70    1.33
 -22   0  22   14.47    1.31
  22   0 -22   14.43    1.31
  22   0 -22   15.73    1.42
   0 -22  22   11.29    1.28
   0 -22  22   15.43    1.61
   0  22 -22   15.73    1.67
   0  22 -22   12.66    1.36
   0  23   0    0.11    0.37
   0  23   0    0.07    0.41
   0 -23   0   -0.23    0.35
   0 -23   0    0.32    0.42
 -23   0   0   -0.07    0.38
  23   0   0    0.98    0.45
  23   0   0   -0.58    0.39
   0  23   0   -0.48    0.46
   0  23   0    0.08    0.33
   0 -23   0    0.07    0.33
   0 -23   0   -0.54    0.47
   0  23   1    6.34    0.74
   0  23   1    5.49    0.67
   0 -23  -1    6.22    0.76
   0 -23  -1    6.65    0.79
 -23   0   1    6.59    0.75
  23   0  -1    4.33    0.63
  23   0   1    5.21    0.66
  23   0   1    5.92    0.69
 -23   0  -1    7.32    0.85
 -23   0  -1    4.64    0.64
  23   0  -1    6.02    0.71
  23   0  -1    6.69    0.81
 -23   0   1    5.66    0.68
 -23   0   1    6.27    0.79
   0  23  -1    4.22    0.67
   0  23  -1    5.47    0.72
   0 -23   1    4.82    0.70
   0 -23   1    7.02    0.85
 -23   0  -1    6.06    0.72
 -23   0  -1    6.26    0.75
  23   0   1    4.89    0.67
  23   0   1    5.99    0.71
   1   0  23    7.00    0.86
   1   0  23    7.38    0.84
  -1   0 -23    5.68    0.68
  -1   0 -23    6.56    0.82
   0   1  23    7.11    0.86
   0   1  23    7.24    0.83
   0  -1 -23    6.89    0.81
   0  -1 -23    6.66    0.84
  -1   0  23    5.63    0.71
   1   0 -23    6.61    0.75
   0  -1  23    6.74    0.79
   0  -1  23    6.50    0.80
   0   1 -23    7.80    0.85
   0   1 -23    5.36    0.74
  -1   0 -23    6.56    0.75
  -1   0 -23    5.51    0.68
   1   0  23    4.90    0.66
   1   0  23    4.93    0.68
   0  -1 -23    5.92    0.72
   0  -1 -23    5.29    0.71
   0   1  23    5.26    0.64
   0  23   2    0.53    0.44
   0  23   2    0.30    0.35
   0 -23  -2    0.84    0.40
   0 -23  -2    0.00    0.43
 -23   0   2    0.63    0.41
  23   0  -2    0.23    0.41
  23   0   2   -0.21    0.41
  23   0   2    0.34    0.33
 -23   0  -2    0.07    0.44
 -23   0  -2    0.40    0.39
  23   0  -2    0.39    0.37
  23   0  -2    0.30    0.47
 -23   0   2   -0.09    0.37
 -23   0   2    0.06    0.42
   0  23  -2    0.49    0.49
   0  23  -2    0.15    0.51
   0 -23   2   -0.43    0.47
   0 -23   2    0.29    0.51
 -23   0  -2    0.27    0.51
 -23   0  -2   -0.43    0.49
  23   0   2    1.05    0.52
  23   0   2   -0.12    0.51
   2   0  23   -0.44    0.42
   2   0  23   -0.15    0.44
  -2   0 -23   -0.23    0.33
  -2   0 -23   -0.07    0.44
   0   2  23    1.34    0.53
   0   2  23    0.85    0.50
   0  -2 -23   -0.53    0.49
   0  -2 -23    0.30    0.52
  -2   0  23   -0.53    0.39
   2   0 -23   -0.28    0.35
   0  -2  23   -0.05    0.41
   0  -2  23    1.28    0.47
   0   2 -23   -0.59    0.42
   0   2 -23   -0.26    0.36
  -2   0 -23    0.15    0.42
  -2   0 -23    0.35    0.40
   2   0  23   -0.04    0.44
   2   0  23   -0.17    0.43
   0  -2 -23    0.51    0.42
   0   2  23    0.26    0.34
   0  23   3  114.43   10.10
   0 -23  -3  109.92    9.73
   0 -23  -3  121.38   10.70
 -23   0   3  108.93    9.66
  23   0  -3  110.92    9.81
  23   0   3  110.27    9.77
  23   0   3  105.36    9.35
 -23   0  -3  105.52    9.37
 -23   0  -3  115.67   10.22
  23   0  -3  108.04    9.57
  23   0  -3  102.64    9.15
 -23   0   3  121.56   10.70
 -23   0   3   99.01    8.85
   0  23  -3  104.04    9.26
   0  23  -3   96.36    8.61
   0 -23   3  110.72    9.80
   0 -23   3  101.77    9.07
 -23   0  -3  116.75   10.32
 -23   0  -3   95.81    8.56
  23   0   3  111.31    9.86
  23   0   3  112.15    9.93
   3   0  23  111.33    9.85
   3   0  23  130.48   11.45
  -3   0 -23  126.07   11.08
  -3   0 -23  120.15   10.58
   0   3  23   96.22    8.60
   0   3  23  108.97    9.65
   0  -3 -23  106.68    9.47
   0  -3 -23  128.42   11.28
  -3   0  23  121.90   10.72
  -3   0  23  110.70    9.79
   3   0 -23  111.31    9.84
   0  -3  23   99.30    8.85
   0   3 -23  101.84    9.08
  -3   0 -23  114.31   10.12
  -3   0 -23   89.57    8.06
   3   0  23  121.95   10.75
   3   0  23  115.13   10.18
   0  -3 -23  107.35    9.52
   0   3  23  104.23    9.24
   0  23   4    0.27    0.40
   0 -23  -4   -0.96    0.42
   0 -23  -4   -0.08    0.46
 -23   0   4   -0.09    0.42
  23   0  -4   -0.07    0.41
  23   0   4   -0.37    0.48
  23   0   4   -0.40    0.41
 -23   0  -4   -0.07    0.46
 -23   0  -4    0.29    0.47
  23   0  -4   -0.23    0.43
  23   0  -4    0.02    0.51
 -23   0   4   -0.25    0.40
 -23   0   4   -0.40    0.46
   0  23  -4    0.25    0.54
   0  23  -4    0.15    0.46
   0 -23   4   -0.55    0.46
   0 -23   4   -0.56    0.51
 -23   0  -4   -0.44    0.40
 -23   0  -4    0.05    0.38
  23   0   4   -0.54    0.38
  23   0   4   -0.05    0.41
   4   0  23    0.02    0.49
   4   0  23    0.13    0.35
  -4   0 -23   -1.01    0.46
  -4   0 -23    0.84    0.55
   0   4  23   -0.27    0.37
   0   4  23    0.76    0.45
   0  -4 -23   -0.60    0.46
   0  -4 -23   -0.14    0.39
  -4   0  23   -0.04    0.40
  -4   0  23   -0.48    0.38
   4   0 -23   -0.64    0.39
   4   0 -23   -0.29    0.34
   0  -4  23   -0.59    0.50
   0   4 -23    0.45    0.55
  -4   0 -23   -0.39    0.40
   4   0  23   -0.24    0.50
   0  -4 -23   -0.08    0.40
   0  -4 -23   -0.74    0.40
   0   4  23    0.07    0.43
   0  23   5   25.13    2.34
   0 -23  -5   27.14    2.51
   0 -23  -5   28.87    2.67
 -23   0   5   23.52    2.22
  23   0  -5   22.81    2.15
  23   0   5   27.98    2.60
  23   0   5   27.81    2.56
 -23   0  -5   25.16    2.36
 -23   0  -5   28.31    2.64
  23   0  -5   26.17    2.45
 -23   0   5   28.61    2.64
   0  23  -5   24.81    2.34
   0  23  -5   31.13    2.82
   0 -23   5   19.57    1.90
   0 -23   5   26.92    2.49
 -23   0  -5   26.83    2.51
 -23   0  -5   29.22    2.69
  23   0   5   30.23    2.78
  23   0   5   28.76    2.67
   5   0  23   25.93    2.41
   5   0  23   33.54    3.03
  -5   0 -23   25.34    2.37
  -5   0 -23   29.56    2.70
   0   5  23   28.54    2.64
   0   5  23   24.61    2.29
   0  -5 -23   25.62    2.39
   0  -5 -23   31.04    2.84
  -5   0  23   26.54    2.43
  -5   0  23   25.30    2.33
   5   0 -23   29.95    2.72
   5   0 -23   27.10    2.46
   0  -5  23   28.71    2.65
   0  -5  23   25.43    2.42
   0   5 -23   27.62    2.60
   0   5 -23   25.67    2.41
  -5   0 -23   29.18    2.70
   5   0  23   27.94    2.61
   0  -5 -23   29.02    2.63
   0  -5 -23   30.09    2.73
   0   5  23   25.16    2.31
   0   5  23   25.39    2.35
   0  23   6    0.85    0.44
   0 -23  -6    0.30    0.39
   0 -23  -6    0.16    0.48
  23   0  -6   -0.21    0.37
  23   0   6    0.35    0.44
 -23   0  -6   -0.32    0.47
  23   0  -6    0.58    0.52
 -23   0   6    0.32    0.39
   0  23  -6   -0.23    0.36
   0  23  -6    0.05    0.44
   0 -23   6   -0.03    0.52
   0 -23   6   -0.07    0.42
 -23   0  -6    0.34    0.55
 -23   0  -6    0.11    0.45
  23   0   6    0.10    0.45
  23   0   6    0.17    0.54
   6   0  23    0.18    0.40
   6   0  23    0.07    0.43
  -6   0 -23    0.33    0.48
  -6   0 -23    0.38    0.42
   0   6  23    0.09    0.47
   0   6  23   -0.20    0.49
   0  -6 -23   -0.03    0.49
   0  -6 -23    0.08    0.54
  -6   0  23   -0.29    0.36
  -6   0  23    0.34    0.34
   6   0 -23    0.00    0.32
   6   0 -23    0.27    0.28
   0  -6  23   -0.15    0.43
   0  -6  23   -0.86    0.50
   0   6 -23    0.11    0.48
   0   6 -23   -0.62    0.45
  -6   0 -23    0.15    0.48
  -6   0 -23   -0.34    0.37
   6   0  23    0.10    0.49
   6   0  23   -0.38    0.44
   0  -6 -23    0.99    0.35
   0  -6 -23   -0.22    0.37
   0   6  23    0.03    0.30
   0   6  23   -0.19    0.34
   0  23   7   22.79    2.16
   0 -23  -7   28.45    2.61
   0 -23  -7   25.98    2.44
  23   0  -7   27.67    2.54
  23   0   7   27.44    2.54
 -23   0  -7   30.23    2.77
  23   0  -7   27.81    2.59
 -23   0   7   25.26    2.35
   0  23  -7   28.43    2.63
   0  23  -7   25.82    2.40
   0 -23   7   25.77    2.41
   0 -23   7   27.33    2.53
 -23   0  -7   26.94    2.49
 -23   0  -7   26.36    2.45
  23   0   7   27.33    2.56
  23   0   7   30.01    2.74
   7   0  23   26.66    2.46
   7   0  23   24.15    2.26
  -7   0 -23   22.65    2.15
  -7   0 -23   25.19    2.35
   0   7  23   28.83    2.64
   0   7  23   24.07    2.25
   0  -7 -23   25.46    2.38
   0  -7 -23   24.54    2.30
  -7   0  23   28.04    2.54
  -7   0  23   28.31    2.57
   7   0 -23   29.15    2.63
   7   0 -23   27.07    2.45
   0  -7  23   29.61    2.74
   0  -7  23   28.15    2.64
   0   7 -23   28.52    2.65
   0   7 -23   30.90    2.83
  -7   0 -23   30.72    2.83
  -7   0 -23   24.28    2.31
   7   0  23   30.65    2.83
   7   0  23   31.24    2.87
   0  -7 -23   24.77    2.28
   0  -7 -23   27.01    2.46
   0   7  23   26.72    2.42
   0   7  23   25.77    2.37
   0 -23  -8    0.38    0.37
   0 -23  -8   -0.28    0.45
 -23   0   8    0.31    0.40
  23   0  -8    0.42    0.37
  23   0   8    0.35    0.52
  23   0   8   -0.45    0.44
 -23   0  -8   -0.21    0.41
  23   0  -8    0.25    0.38
  23   0  -8   -0.03    0.47
 -23   0   8   -0.30    0.42
 -23   0   8   -0.07    0.47
   0  23  -8    0.10    0.49
   0  23  -8   -0.20    0.42
   0 -23   8    0.34    0.44
   0 -23   8    0.17    0.47
 -23   0  -8    0.20    0.53
 -23   0  -8   -0.32    0.36
  23   0   8    0.46    0.41
  23   0   8    0.14    0.52
   8   0  23    0.41    0.42
   8   0  23   -0.14    0.39
  -8   0 -23    0.13    0.41
  -8   0 -23   -0.45    0.39
   0   8  23    0.65    0.45
   0   8  23   -0.33    0.33
   0  -8 -23    0.18    0.46
   0  -8 -23   -0.63    0.49
  -8   0  23   -0.56    0.32
  -8   0  23   -0.54    0.34
   8   0 -23   -0.28    0.30
   8   0 -23   -0.01    0.27
   0  -8  23    0.11    0.49
   0  -8  23   -0.25    0.54
   0   8 -23    0.26    0.52
   0   8 -23   -0.37    0.34
  -8   0 -23    0.97    0.47
  -8   0 -23    0.21    0.49
   8   0  23   -0.27    0.50
   8   0  23   -0.27    0.44
   0  -8 -23   -0.03    0.29
   0  -8 -23   -0.40    0.30
   0   8  23   -0.36    0.25
   0   8  23   -0.20    0.31
   0  23   9    0.04    0.45
   0 -23  -9    0.27    0.32
   0 -23  -9    0.24    0.36
 -23   0   9    0.10    0.40
  23   0  -9    0.33    0.40
  23   0   9    0.23    0.50
  23   0   9   -0.34    0.45
 -23   0  -9    0.47    0.42
 -23   0  -9    0.21    0.47
  23   0  -9    0.32    0.35
  23   0  -9    0.86    0.53
 -23   0   9    0.40    0.45
 -23   0   9   -0.23    0.46
   0  23  -9    0.42    0.45
   0  23  -9    0.30    0.38
   0 -23   9   -0.40    0.48
   0 -23   9    0.03    0.40
 -23   0  -9   -1.04    0.51
 -23   0  -9   -0.32    0.47
  23   0   9   -0.01    0.52
  23   0   9   -0.26    0.47
   9   0  23   -0.16    0.37
   9   0  23    0.10    0.37
  -9   0 -23   -0.31    0.47
  -9   0 -23    0.65    0.46
   0   9  23   -0.10    0.49
   0   9  23    0.33    0.49
   0  -9 -23   -0.39    0.49
   0  -9 -23    0.06    0.51
  -9   0  23    0.29    0.33
  -9   0  23    0.19    0.34
   9   0 -23    0.51    0.32
   9   0 -23    0.13    0.26
   0  -9  23   -0.19    0.47
   0  -9  23    0.79    0.43
   0   9 -23   -0.11    0.52
   0   9 -23   -1.00    0.46
  -9   0 -23    0.05    0.42
  -9   0 -23    0.59    0.39
   9   0  23   -0.43    0.52
   9   0  23    0.68    0.49
   0  -9 -23   -0.20    0.29
   0  -9 -23   -0.08    0.29
   0   9  23   -0.39    0.25
   0   9  23    0.16    0.30
   0  23  10   -0.01    0.44
   0  23  10   -0.04    0.44
   0 -23 -10   -0.29    0.44
   0 -23 -10   -0.07    0.38
 -23   0  10    0.19    0.38
  23   0 -10    0.35    0.37
  23   0 -10   -0.17    0.43
  23   0  10    0.27    0.49
  23   0  10    0.35    0.48
 -23   0 -10   -0.10    0.42
 -23   0 -10   -0.33    0.48
  23   0 -10   -0.01    0.35
  23   0 -10    0.74    0.54
 -23   0  10   -0.94    0.45
 -23   0  10   -0.76    0.48
   0  23 -10    0.03    0.49
   0  23 -10    0.15    0.46
   0 -23  10   -0.56    0.51
   0 -23  10   -0.36    0.51
 -23   0 -10   -0.15    0.50
 -23   0 -10   -0.49    0.53
  23   0  10    0.43    0.55
  23   0  10   -0.14    0.54
  10   0  23    0.85    0.45
  10   0  23    0.05    0.45
 -10   0 -23   -0.46    0.46
 -10   0 -23    0.05    0.46
   0  10  23   -0.34    0.36
   0  10  23    0.18    0.46
   0 -10 -23    0.66    0.47
   0 -10 -23   -0.39    0.38
  10   0 -23    0.25    0.31
  10   0 -23    0.07    0.26
   0 -10  23   -0.23    0.42
   0 -10  23   -0.52    0.52
   0  10 -23    0.49    0.49
   0  10 -23   -0.31    0.53
 -10   0 -23   -0.19    0.46
 -10   0 -23    0.58    0.56
  10   0  23   -0.15    0.39
  10   0  23    0.36    0.54
   0 -10 -23   -0.14    0.32
   0  10  23    0.13    0.25
   0  10  23    0.08    0.32
   0  23  11   82.00    7.37
   0  23  11   93.37    8.31
   0 -23 -11   83.83    7.54
   0 -23 -11   82.96    7.43
 -23   0  11  104.83    9.26
 -23   0  11  101.38    8.97
  23   0 -11   94.04    8.35
  23   0 -11   93.86    8.35
  23   0  11   86.80    7.78
  23   0  11   99.18    8.80
 -23   0 -11  102.68    9.08
 -23   0 -11  112.77    9.95
  23   0 -11   82.21    7.37
  23   0 -11  108.93    9.63
 -23   0  11   87.72    7.84
 -23   0  11   83.08    7.47
   0  23 -11  104.27    9.23
   0  23 -11   98.77    8.74
   0 -23  11   92.42    8.23
   0 -23  11   95.42    8.47
 -23   0 -11   97.53    8.67
 -23   0 -11   92.52    8.23
  23   0  11  102.24    9.05
  23   0  11  105.12    9.30
  11   0  23   97.38    8.62
  11   0  23   95.79    8.50
 -11   0 -23  110.07    9.70
 -11   0 -23  104.09    9.18
   0  11  23   93.02    8.28
   0  11  23   94.37    8.39
   0 -11 -23  110.12    9.71
   0 -11 -23   98.83    8.76
 -11   0  23   95.58    8.44
 -11   0  23   97.56    8.61
  11   0 -23   93.38    8.26
  11   0 -23   97.14    8.56
   0 -11  23   89.13    7.99
   0 -11  23  102.63    9.11
   0  11 -23   98.01    8.74
   0  11 -23   95.27    8.50
 -11   0 -23   89.67    8.03
 -11   0 -23   99.00    8.83
  11   0  23  120.47   10.61
  11   0  23   90.99    8.14
   0 -11 -23   93.76    8.29
   0  11  23   89.48    7.92
   0  11  23   95.92    8.48
   0  23  12   -0.21    0.42
   0  23  12    0.66    0.43
   0 -23 -12   -0.16    0.45
   0 -23 -12   -0.48    0.38
 -23   0  12   -0.62    0.38
 -23   0  12    0.12    0.37
  23   0 -12   -0.47    0.34
  23   0 -12   -0.04    0.40
  23   0  12   -0.04    0.42
  23   0  12    0.23    0.41
 -23   0 -12    0.03    0.46
 -23   0 -12   -0.77    0.49
  23   0 -12    0.15    0.43
  23   0 -12   -0.10    0.47
 -23   0  12    0.26    0.41
 -23   0  12    0.31    0.47
   0  23 -12   -0.06    0.43
   0  23 -12    0.04    0.39
   0 -23  12    0.15    0.48
   0 -23  12    0.04    0.45
 -23   0 -12    0.48    0.48
 -23   0 -12   -0.26    0.45
  23   0  12   -0.21    0.45
  23   0  12   -0.67    0.51
  12   0  23   -0.09    0.40
  12   0  23    0.15    0.35
 -12   0 -23   -0.05    0.43
 -12   0 -23    0.78    0.46
   0  12  23    0.19    0.49
   0  12  23   -0.26    0.49
   0 -12 -23    0.07    0.46
   0 -12 -23   -0.27    0.54
 -12   0  23    0.29    0.23
 -12   0  23   -0.16    0.24
  12   0 -23    0.03    0.27
  12   0 -23    0.09    0.23
   0 -12  23    0.88    0.52
   0 -12  23   -0.44    0.50
   0  12 -23    0.37    0.56
   0  12 -23   -0.19    0.51
 -12   0 -23    0.12    0.36
 -12   0 -23    0.09    0.51
  12   0  23   -0.26    0.50
  12   0  23   -0.06    0.39
   0 -12 -23   -0.16    0.25
   0 -12 -23    0.22    0.24
   0  12  23   -0.14    0.22
   0  12  23    0.05    0.29
   0  23  13   43.54    3.95
   0  23  13   44.51    4.02
   0 -23 -13   39.26    3.61
   0 -23 -13   40.82    3.70
 -23   0  13   44.00    3.97
 -23   0  13   33.58    3.10
  23   0 -13   41.96    3.78
  23   0 -13   40.89    3.72
  23   0  13   48.25    4.36
  23   0  13   38.34    3.51
 -23   0 -13   44.05    4.01
 -23   0 -13   43.23    3.95
  23   0 -13   38.51    3.51
  23   0 -13   40.64    3.72
 -23   0  13   42.41    3.86
 -23   0  13   38.74    3.54
   0  23 -13   39.17    3.60
   0  23 -13   41.11    3.73
   0 -23  13   40.50    3.69
   0 -23  13   40.25    3.67
 -23   0 -13   42.67    3.91
 -23   0 -13   40.94    3.73
  23   0  13   53.94    4.80
  23   0  13   40.00    3.68
  13   0  23   40.85    3.69
  13   0  23   40.52    3.68
 -13   0 -23   40.67    3.69
 -13   0 -23   43.20    3.88
   0  13  23   41.55    3.78
   0  13  23   46.09    4.15
   0 -13 -23   45.56    4.10
   0 -13 -23   40.77    3.73
 -13   0  23   41.37    3.68
 -13   0  23   41.23    3.68
  13   0 -23   41.19    3.67
  13   0 -23   39.37    3.51
   0 -13  23   48.47    4.37
   0 -13  23   47.35    4.30
   0  13 -23   40.20    3.70
   0  13 -23   45.49    4.13
 -13   0 -23   40.56    3.73
 -13   0 -23   44.74    4.10
  13   0  23   46.77    4.26
  13   0  23   48.21    4.36
   0 -13 -23   39.29    3.52
   0 -13 -23   41.33    3.67
   0  13  23   43.01    3.81
   0  13  23   40.89    3.66
   0  23  14   -0.71    0.50
   0 -23 -14   -0.69    0.55
   0 -23 -14    0.38    0.43
 -23   0  14    0.02    0.43
 -23   0  14    0.12    0.45
  23   0 -14    0.52    0.41
  23   0 -14   -0.41    0.48
  23   0  14   -0.37    0.52
  23   0  14   -0.85    0.58
 -23   0 -14   -0.45    0.53
 -23   0 -14   -0.86    0.59
  23   0 -14   -0.30    0.36
  23   0 -14   -0.48    0.53
 -23   0  14   -0.57    0.48
 -23   0  14    0.09    0.54
   0  23 -14   -0.18    0.56
   0  23 -14    1.26    0.50
   0 -23  14   -0.23    0.54
   0 -23  14   -0.39    0.53
 -23   0 -14   -1.05    0.58
 -23   0 -14    0.39    0.51
  23   0  14   -0.34    0.44
  23   0  14   -0.56    0.63
  14   0  23    0.06    0.46
  14   0  23   -0.15    0.46
 -14   0 -23   -0.17    0.51
 -14   0 -23   -0.11    0.50
   0  14  23   -0.14    0.57
   0  14  23   -0.01    0.60
   0 -14 -23   -0.85    0.56
   0 -14 -23   -0.58    0.62
 -14   0  23   -0.14    0.23
 -14   0  23    0.38    0.26
  14   0 -23    0.22    0.27
  14   0 -23   -0.37    0.24
   0 -14  23   -0.22    0.58
   0 -14  23    1.20    0.67
   0  14 -23   -1.39    0.62
   0  14 -23    1.20    0.65
 -14   0 -23   -0.02    0.42
 -14   0 -23   -0.32    0.71
  14   0  23    0.36    0.59
  14   0  23    1.32    0.66
   0 -14 -23   -0.09    0.27
   0 -14 -23   -0.46    0.25
   0  14  23    0.32    0.25
   0  14  23   -0.13    0.31
   0  23  15   22.61    2.15
   0 -23 -15   20.71    1.97
 -23   0  15   21.61    2.04
 -23   0  15   23.91    2.23
  23   0 -15   25.65    2.36
  23   0 -15   21.73    2.08
  23   0  15   22.29    2.15
  23   0  15   24.72    2.29
 -23   0 -15   26.17    2.46
 -23   0 -15   24.17    2.33
  23   0 -15   24.83    2.32
  23   0 -15   19.44    1.90
 -23   0  15   25.38    2.39
 -23   0  15   22.36    2.14
   0  23 -15   26.83    2.50
   0  23 -15   21.48    2.04
   0 -23  15   25.23    2.36
   0 -23  15   22.30    2.13
 -23   0 -15   23.81    2.28
 -23   0 -15   23.36    2.20
  23   0  15   22.78    2.14
  23   0  15   24.52    2.33
  15   0  23   20.13    1.90
  15   0  23   23.64    2.21
 -15   0 -23   22.91    2.15
   0  15  23   25.42    2.38
   0  15  23   25.67    2.39
   0 -15 -23   24.03    2.25
   0 -15 -23   30.23    2.78
 -15   0  23   22.48    2.02
 -15   0  23   22.62    2.04
  15   0 -23   22.73    2.06
  15   0 -23   22.44    2.01
   0 -15  23   24.31    2.33
   0 -15  23   23.27    2.26
   0  15 -23   26.84    2.58
   0  15 -23   23.63    2.24
 -15   0 -23   18.85    1.89
 -15   0 -23   20.75    2.06
  15   0  23   21.60    2.13
  15   0  23   24.33    2.31
   0 -15 -23   23.10    2.08
   0 -15 -23   22.91    2.06
   0  15  23   21.80    1.97
   0  15  23   23.05    2.09
   0  23  16   -0.15    0.48
   0 -23 -16   -0.42    0.38
 -23   0  16    0.51    0.40
  23   0 -16   -0.16    0.44
  23   0  16    0.70    0.56
  23   0  16   -0.42    0.54
 -23   0 -16    0.46    0.55
 -23   0 -16   -0.60    0.53
  23   0 -16    0.00    0.39
  23   0 -16   -0.23    0.55
 -23   0  16   -0.20    0.48
 -23   0  16   -0.05    0.47
   0  23 -16    0.17    0.50
   0  23 -16    0.08    0.37
 -23   0 -16    0.45    0.58
 -23   0 -16   -0.45    0.53
  23   0  16    0.42    0.52
  23   0  16   -0.93    0.64
  16   0  23   -0.67    0.41
  16   0  23   -0.27    0.43
 -16   0 -23   -0.23    0.49
 -16   0 -23    0.43    0.49
   0  16  23   -0.16    0.49
   0  16  23   -0.40    0.55
   0 -16 -23   -0.26    0.49
   0 -16 -23   -0.46    0.60
 -16   0  23    0.13    0.19
 -16   0  23   -0.31    0.22
  16   0 -23    0.02    0.23
  16   0 -23    0.13    0.21
   0 -16  23   -0.05    0.48
   0 -16  23    0.47    0.65
   0  16 -23    0.20    0.58
   0  16 -23    0.29    0.57
 -16   0 -23   -0.67    0.53
 -16   0 -23    0.28    0.57
  16   0  23    0.21    0.54
  16   0  23    0.02    0.54
   0 -16 -23    0.09    0.22
   0 -16 -23   -0.33    0.21
   0  16  23    0.00    0.20
   0  16  23   -0.35    0.25
   0  23  17   21.10    2.01
   0  23  17   22.30    2.13
   0 -23 -17   22.09    2.13
   0 -23 -17   21.50    2.02
 -23   0  17   21.86    2.06
  23   0 -17   23.10    2.18
  23   0  17   22.13    2.13
  23   0  17   20.61    1.96
 -23   0 -17   21.82    2.11
 -23   0 -17   23.64    2.24
  23   0 -17   23.25    2.18
  23   0 -17   21.22    2.07
 -23   0  17   23.76    2.23
 -23   0  17   25.30    2.37
   0  23 -17   22.91    2.18
   0  23 -17   23.59    2.19
   0 -23  17   25.69    2.39
   0 -23  17   20.63    2.01
 -23   0 -17   26.51    2.50
 -23   0 -17   22.90    2.18
  23   0  17   23.18    2.22
  23   0  17   26.64    2.49
  17   0  23   19.80    1.86
  17   0  23   19.67    1.89
 -17   0 -23   22.64    2.13
 -17   0 -23   22.09    2.09
   0  17  23   22.00    2.09
   0  17  23   20.39    1.96
   0 -17 -23   18.77    1.84
   0 -17 -23   23.82    2.28
 -17   0  23   22.10    1.97
 -17   0  23   21.63    1.95
  17   0 -23   21.26    1.92
  17   0 -23   21.44    1.92
   0 -17  23   20.27    1.98
   0 -17  23   23.08    2.26
   0  17 -23   21.22    2.09
   0  17 -23   21.70    2.12
 -17   0 -23   21.63    2.08
 -17   0 -23   17.68    1.86
  17   0  23   23.12    2.23
  17   0  23   23.36    2.28
   0 -17 -23   23.42    2.10
   0 -17 -23   22.68    2.03
   0  17  23   20.92    1.88
   0  17  23   21.23    1.92
   0  23  18   -0.46    0.45
   0  23  18    0.41    0.44
   0 -23 -18   -0.41    0.45
   0 -23 -18   -0.81    0.40
 -23   0  18   -0.01    0.40
 -23   0  18   -0.42    0.43
  23   0 -18    0.42    0.43
  23   0  18   -0.40    0.53
  23   0  18    0.08    0.52
 -23   0 -18    0.21    0.51
 -23   0 -18    0.07    0.38
  23   0 -18    0.08    0.40
  23   0 -18    0.12    0.55
 -23   0  18    0.27    0.45
 -23   0  18    0.28    0.50
   0  23 -18    0.44    0.40
   0  23 -18   -0.10    0.40
   0 -23  18    0.05    0.49
   0 -23  18   -0.60    0.48
 -23   0 -18   -0.75    0.56
 -23   0 -18   -0.21    0.53
  23   0  18   -0.21    0.58
  23   0  18    0.66    0.61
  18   0  23   -0.50    0.31
  18   0  23   -0.23    0.35
 -18   0 -23   -0.17    0.45
 -18   0 -23    0.79    0.45
   0  18  23    0.06    0.40
   0  18  23   -0.25    0.54
   0 -18 -23    0.17    0.45
   0 -18 -23    0.18    0.55
 -18   0  23   -0.31    0.16
 -18   0  23    0.04    0.20
  18   0 -23   -0.20    0.21
  18   0 -23    0.13    0.19
   0 -18  23    0.42    0.55
   0 -18  23    0.26    0.45
   0  18 -23    0.12    0.59
   0  18 -23   -0.86    0.51
 -18   0 -23   -0.24    0.53
 -18   0 -23   -0.52    0.52
  18   0  23   -0.52    0.56
  18   0  23    0.43    0.51
   0 -18 -23    0.15    0.20
   0 -18 -23    0.26    0.20
   0  18  23    0.00    0.20
   0  18  23    0.30    0.23
   0  23  19   10.25    1.10
   0  23  19    8.70    1.00
   0 -23 -19    7.69    0.91
   0 -23 -19   10.65    1.11
 -23   0  19    9.79    1.04
 -23   0  19    7.67    0.89
  23   0 -19    9.13    0.97
  23   0 -19    9.61    1.05
  23   0  19    7.33    0.96
  23   0  19    9.57    1.09
 -23   0 -19    7.51    0.97
 -23   0 -19   10.48    1.18
  23   0 -19    7.66    0.92
  23   0 -19   10.02    1.15
 -23   0  19   11.22    1.20
 -23   0  19    8.95    1.03
   0  23 -19   11.09    1.18
   0  23 -19    9.20    0.98
   0 -23  19   12.79    1.33
   0 -23  19    9.13    1.05
 -23   0 -19   10.78    1.18
 -23   0 -19   10.46    1.11
  23   0  19    9.54    1.09
  23   0  19    8.86    1.08
  19   0  23    9.21    0.96
  19   0  23    9.37    1.02
 -19   0 -23    9.13    1.02
 -19   0 -23    8.53    0.97
   0  19  23    8.18    0.89
   0  19  23    8.76    1.04
   0 -19 -23   10.77    1.20
   0 -19 -23    9.75    1.07
 -19   0  23    8.40    0.79
 -19   0  23    9.70    0.91
  19   0 -23    8.87    0.84
  19   0 -23    9.17    0.86
   0 -19  23    8.47    1.01
   0 -19  23    7.77    1.03
   0  19 -23    9.01    1.12
   0  19 -23    8.03    0.95
 -19   0 -23    8.66    1.05
 -19   0 -23    9.99    1.16
  19   0  23    7.48    1.00
  19   0  23    8.95    1.06
   0 -19 -23    8.37    0.80
   0 -19 -23    9.40    0.88
   0  19  23    9.77    0.91
   0  19  23    9.12    0.87
   0  23  20    0.83    0.50
   0  23  20    0.34    0.46
   0 -23 -20    0.05    0.47
   0 -23 -20    0.52    0.43
 -23   0  20   -0.85    0.43
 -23   0  20    0.02    0.41
  23   0  20   -0.35    0.55
  23   0  20    0.50    0.42
 -23   0 -20    0.30    0.58
[truncated: 39,853,579 more chars]
