# Supplementary material for: Hierarchical, Template‐Controlled Self‐Assembly of Two Different Organometallic Capsules from a Tetrakisimidazolium Salt
Source: Angew Chem Int Ed Engl. 2025 Nov 13;65(1):e20814. doi: 10.1002/anie.202520814 (PMC12759195; doi:10.1002/anie.202520814)
Supplement: Supplementary file 2 — Supporting Information [file ANIE-65-e20814-s002.zip › 3a. [Ag12(1)6](OTf)12x54CH3CN.cif]

data_1_a
_audit_creation_date               2025-01-17
_audit_creation_method
;
Olex2 1.5
(compiled 2024.02.16 svn.r378c4104 for OlexSys, GUI svn.r6928)
;
_shelx_SHELXL_version_number       '2018/3'
_audit_contact_author_address      ?
_audit_contact_author_email        ?
_audit_contact_author_name         ''
_audit_contact_author_phone        ?
_publ_contact_author_id_orcid      ?
_publ_section_references
;
D. Kratzert, I. Krossing, (2018), J. Appl. Cryst. 51, 928-934. 

Dolomanov, O.V., Bourhis, L.J., Gildea, R.J, Howard, J.A.K. & Puschmann, H.
 (2009), J. Appl. Cryst. 42, 339-341.

Kratzert, D., Holstein, J.J. & Krossing, I. (2015). J. Appl. Cryst. 48, 933-938.

Sheldrick, G.M. (2015). Acta Cryst. C71, 3-8.
;
_chemical_name_common              ?
_chemical_name_systematic          ?
_chemical_formula_moiety          
 'C408 H480 Ag12 N48 O48, 12(C F3 O3 S), 54[C2H3N]'
_chemical_formula_sum              'C528 H642 Ag12 F36 N102 O84 S12'
_chemical_formula_weight           12124.56
_chemical_melting_point            ?
loop_
  _atom_type_symbol
  _atom_type_description
  _atom_type_scat_dispersion_real
  _atom_type_scat_dispersion_imag
  _atom_type_scat_source
 'C' 'C' 0.0148 0.0070 'International Tables Vol C Tables 4.2.6.8 and 6.1.1.4'
 'H' 'H' 0.0000 0.0000 'International Tables Vol C Tables 4.2.6.8 and 6.1.1.4'
 'Ag' 'Ag' 0.0963 3.3588 'International Tables Vol C Tables 4.2.6.8 and 6.1.1.4'
 'F' 'F' 0.0599 0.0411 'International Tables Vol C Tables 4.2.6.8 and 6.1.1.4'
 'N' 'N' 0.0253 0.0136 'International Tables Vol C Tables 4.2.6.8 and 6.1.1.4'
 'O' 'O' 0.0412 0.0250 'International Tables Vol C Tables 4.2.6.8 and 6.1.1.4'
 'S' 'S' 0.2924 0.4247 'International Tables Vol C Tables 4.2.6.8 and 6.1.1.4'

_shelx_space_group_comment
;
The symmetry employed for this shelxl refinement is uniquely defined
by the following loop, which should always be used as a source of
symmetry information in preference to the above space-group names.
They are only intended as comments.
;
_space_group_crystal_system        'triclinic'
_space_group_IT_number             2
_space_group_name_H-M_alt          'P-1'
_space_group_name_Hall             'P-1'
loop_
  _space_group_symop_operation_xyz
 'x, y, z'
 '-x, -y, -z'

_cell_length_a                     26.221(13)
_cell_length_b                     32.57(2)
_cell_length_c                     40.079(13)
_cell_angle_alpha                  82.61(3)
_cell_angle_beta                   79.475(14)
_cell_angle_gamma                  68.23(2)
_cell_volume                       31179(29)
_cell_formula_units_Z              2
_cell_measurement_reflns_used      9055
_cell_measurement_temperature      150(2)
_cell_measurement_theta_max        46.21
_cell_measurement_theta_min        2.78
_shelx_estimated_absorpt_T_max     0.645
_shelx_estimated_absorpt_T_min     0.567
_exptl_absorpt_coefficient_mu      2.670
_exptl_absorpt_correction_T_max    0.7505
_exptl_absorpt_correction_T_min    0.4321
_exptl_absorpt_correction_type     none
_exptl_absorpt_process_details
;
SADABS-2016/2 (Bruker,2016/2) was used for absorption correction.
wR2(int) was 0.1537 before and 0.1072 after correction.
The Ratio of minimum to maximum transmission is 0.5757.
The \l/2 correction factor is Not present.
;
_exptl_absorpt_special_details     ?
_exptl_crystal_colour              black
_exptl_crystal_colour_primary      black
_exptl_crystal_density_diffrn      1.291
_exptl_crystal_density_meas        ?
_exptl_crystal_density_method      ?
_exptl_crystal_description         block
_exptl_crystal_F_000               12552
_exptl_crystal_size_max            0.24
_exptl_crystal_size_mid            0.22
_exptl_crystal_size_min            0.18
_exptl_transmission_factor_max     ?
_exptl_transmission_factor_min     ?
_diffrn_reflns_av_R_equivalents    0.0953
_diffrn_reflns_av_unetI/netI       0.1201
_diffrn_reflns_Laue_measured_fraction_full  0.989
_diffrn_reflns_Laue_measured_fraction_max  0.989
_diffrn_reflns_limit_h_max         27
_diffrn_reflns_limit_h_min         -30
_diffrn_reflns_limit_k_max         37
_diffrn_reflns_limit_k_min         -37
_diffrn_reflns_limit_l_max         46
_diffrn_reflns_limit_l_min         -46
_diffrn_reflns_number              271453
_diffrn_reflns_point_group_measured_fraction_full  0.989
_diffrn_reflns_point_group_measured_fraction_max  0.989
_diffrn_reflns_theta_full          51.332
_diffrn_reflns_theta_max           51.332
_diffrn_reflns_theta_min           2.336
_diffrn_ambient_temperature        150.00
_diffrn_detector_area_resol_mean   ?
_diffrn_measured_fraction_theta_full  0.989
_diffrn_measured_fraction_theta_max  0.989
_diffrn_measurement_device_type    'Bruker APEX-II CCD'
_diffrn_measurement_method         '\f and \w scans'
_diffrn_radiation_type             GaK\a
_diffrn_radiation_wavelength       1.34139
_diffrn_source                     ?
_reflns_Friedel_coverage           0.000
_reflns_Friedel_fraction_full      .
_reflns_Friedel_fraction_max       .
_reflns_number_gt                  35175
_reflns_number_total               101851
_reflns_special_details
;
 Reflections were merged by SHELXL according to the crystal
 class for the calculation of statistics and refinement.
 
 Structure factors included contributions from the .fab file.
 
 _reflns_Friedel_fraction is defined as the number of unique
 Friedel pairs measured divided by the number that would be
 possible theoretically, ignoring centric projections and
 systematic absences.
;
_reflns_threshold_expression       'I > 2\s(I)'
_computing_cell_refinement         'SAINT V8.40B (?, 2016)'
_computing_data_collection         ?
_computing_data_reduction          'SAINT V8.40B (?, 2016)'
_computing_molecular_graphics      'Olex2 1.5 (Dolomanov et al., 2009)'
_computing_publication_material    'Olex2 1.5 (Dolomanov et al., 2009)'
_computing_structure_refinement    'SHELXL 2018/3 (Sheldrick, 2015)'
_computing_structure_solution      'SHELXT 2018/2 (Sheldrick, 2018)'
_refine_diff_density_max           1.644
_refine_diff_density_min           -1.228
_refine_diff_density_rms           0.092
_refine_ls_extinction_coef         .
_refine_ls_extinction_method       none
_refine_ls_goodness_of_fit_ref     1.047
_refine_ls_hydrogen_treatment      constr
_refine_ls_matrix_type             full
_refine_ls_number_parameters       5482
_refine_ls_number_reflns           101851
_refine_ls_number_restraints       7533
_refine_ls_R_factor_all            0.2489
_refine_ls_R_factor_gt             0.1510
_refine_ls_restrained_S_all        1.080
_refine_ls_shift/su_max            0.047
_refine_ls_shift/su_mean           0.001
_refine_ls_structure_factor_coef   Fsqd
_refine_ls_weighting_details      
 'w=1/[\s^2^(Fo^2^)+(0.0100P)^2^+180.0000P] where P=(Fo^2^+2Fc^2^)/3'
_refine_ls_weighting_scheme        calc
_refine_ls_wR_factor_gt            0.3127
_refine_ls_wR_factor_ref           0.3614
_refine_special_details            ?
_olex2_refinement_description
;
1. Fixed Uiso
 At 1.2 times of:
  All C(H) groups, All C(H,H) groups
 At 1.5 times of:
  All C(H,H,H) groups
2. Restrained distances
 C39-C141 = C163-C305
 1.53 with sigma of 0.02
 C39-C163
 1.53 with sigma of 0.02
 C175-C83
 1.53 with sigma of 0.02
 C331-C165 = C331-C41 = C41-C301
 1.53 with sigma of 0.02
 C331-C301
 2.5 with sigma of 0.02
 C165-C41
 2.5 with sigma of 0.02
 Ag8-C351
 2 with sigma of 0.02
 C11-C353 = C177-C355
 1.52 with sigma of 0.02
 C353-C177
 1.47 with sigma of 0.02
 C89-C357 = C179-C359
 1.52 with sigma of 0.02
 C357-C179
 1.47 with sigma of 0.02
 C343-C299 = C299-C295 = C343-C171
 1.53 with sigma of 0.01
 N19-C295
 1.53 with sigma of 0.01
 C45-C361 = C181-C363
 1.52 with sigma of 0.02
 C361-C181
 1.47 with sigma of 0.02
 C91-C365 = C183-C367
 1.52 with sigma of 0.02
 C365-C183
 1.47 with sigma of 0.02
 C23-C369 = C185-C371
 1.52 with sigma of 0.02
 C369-C185
 1.47 with sigma of 0.02
 C93-C373 = C187-C375
 1.52 with sigma of 0.02
 C373-C187
 1.47 with sigma of 0.02
 C47-C377 = C189-C379
 1.52 with sigma of 0.02
 C377-C189
 1.47 with sigma of 0.02
 C345-C43 = C43-C335 = C335-C75
 1.53 with sigma of 0.01
 C349-C87
 1.53 with sigma of 0.01
 C87-C271 = C271-C121
 1.53 with sigma of 0.01
 C317-C157 = C83-C317 = C175-C83
 1.53 with sigma of 0.01
 C157-C83
 2.5 with sigma of 0.02
 C317-C175
 2.5 with sigma of 0.02
 C95-C381 = C191-C383
 1.52 with sigma of 0.02
 C381-C191
 1.47 with sigma of 0.02
 C3-C385
 1.52 with sigma of 0.02
 C385-C193
 1.47 with sigma of 0.02
 C387-C97 = C389-C195
 1.52 with sigma of 0.02
 C97-C389
 1.47 with sigma of 0.02
 C391-C49 = C393-C197
 1.52 with sigma of 0.02
 C49-C393
 1.47 with sigma of 0.02
 C395-C99 = C397-C199
 1.52 with sigma of 0.02
 C99-C397
 1.47 with sigma of 0.02
 C399-C25 = C401-C201
 1.52 with sigma of 0.02
 C25-C401
 1.47 with sigma of 0.02
 C159-C73 = C167-C159 = C173-C167
 1.53 with sigma of 0.01
 C173-C159
 2.5 with sigma of 0.02
 C167-C73
 2.5 with sigma of 0.02
 C347-C135
 1.53 with sigma of 0.01
 C135-C267 = C283-C267
 1.53 with sigma of 0.01
 C403-F1 = C403-F4 = C403-F6
 1.33 with sigma of 0.02
 C403-S1
 1.82 with sigma of 0.02
 S1-O3 = S1-O49 = S1-O25
 1.44 with sigma of 0.02
 C101-F8 = C101-F10 = C101-F12
 1.33 with sigma of 0.02
 C101-S4
 1.82 with sigma of 0.02
 S4-O51 = S4-O13 = S4-O53
 1.44 with sigma of 0.02
 N45-C371
 1.45 with sigma of 0.02
 C405-F14 = C405-F16 = C405-F18
 1.33 with sigma of 0.02
 C405-S6
 1.82 with sigma of 0.02
 S6-O27 = S6-O55 = S6-O7
 1.44 with sigma of 0.02
 C203-F20 = C203-F22 = C203-F24
 1.33 with sigma of 0.02
 C203-S8
 1.82 with sigma of 0.02
 S8-O57 = S8-O29 = S8-O59
 1.44 with sigma of 0.02
 C407-F26 = C407-F28 = C407-F30
 1.33 with sigma of 0.02
 C407-S10
 1.82 with sigma of 0.02
 S10-O15 = S10-O61 = S10-O31
 1.44 with sigma of 0.02
 C51-F32 = C51-F34 = C51-F36
 1.33 with sigma of 0.02
 C51-S12
 1.82 with sigma of 0.02
 S12-O63 = S12-O2 = S12-O65
 1.44 with sigma of 0.02
 C409-F9 = C409-F19 = C409-F5
 1.33 with sigma of 0.02
 C409-S3
 1.82 with sigma of 0.02
 S3-O33 = S3-O67 = S3-O17
 1.44 with sigma of 0.02
 C205-F21 = C205-F11 = C205-F23
 1.33 with sigma of 0.02
 C205-S7
 1.82 with sigma of 0.02
 S7-O69 = S7-O35 = S7-O71
 1.44 with sigma of 0.02
 C411-F3 = C411-F25 = C411-F13
 1.33 with sigma of 0.02
 C411-S2
 1.82 with sigma of 0.02
 S2-O9 = S2-O73 = S2-O37
 1.44 with sigma of 0.02
 C103-F27 = C103-F7 = C103-F29
 1.33 with sigma of 0.02
 C103-S9
 1.82 with sigma of 0.02
 S9-O75 = S9-O19 = S9-O77
 1.44 with sigma of 0.02
 N47-C413
 1.45 with sigma of 0.02
 C193-C413 = C193-C385 = C385-C3
 1.53 with sigma of 0.01
 C385-C413
 2.5 with sigma of 0.02
 C3-C193
 2.5 with sigma of 0.02
 N39-C197
 1.45 with sigma of 0.02
 C207-F15 = C207-F31 = C207-F2
 1.33 with sigma of 0.02
 C207-S5
 1.82 with sigma of 0.02
 S5-O39 = S5-O79 = S5-O5
 1.44 with sigma of 0.02
 C415-F33 = C415-F17 = C415-F35
 1.33 with sigma of 0.02
 C415-S11
 1.82 with sigma of 0.02
 S11-O81 = S11-O41 = S11-O83
 1.44 with sigma of 0.02
 C13-C417 = C209-C419
 1.52 with sigma of 0.02
 C417-C209
 1.47 with sigma of 0.02
 F35_$1-C417
 3 with sigma of 0.02
 F23-F11 = F11-F21
 2.1 with sigma of 0.02
 F23-F21
 2.1 with sigma of 0.02
 S4-F12
 2.56 with sigma of 0.02
 S4-F10
 2.56 with sigma of 0.02
 F8-S4
 2.56 with sigma of 0.02
 N41-C367
 1.45 with sigma of 0.01
 C289-C123
 2.4 with sigma of 0.02
 N3-C191
 2.5 with sigma of 0.02
 N17-C341
 2.1 with sigma of 0.02
 C25-N38
 2.5 with sigma of 0.02
 N5-C157
 1.45 with sigma of 0.01
 N21-C45
 1.48 with sigma of 0.01
 C361-N21
 2.5 with sigma of 0.02
 C333-C285
 2.1 with sigma of 0.02
 N37-C47
 1.48 with sigma of 0.01
 C47-C208
 2.4 with sigma of 0.02
 C90-C30
 2.1 with sigma of 0.02
 N7-C375
 1.48 with sigma of 0.01
 C375-C187
 1.53 with sigma of 0.01
 N7-C187
 2.5 with sigma of 0.02
 C77-C181
 3.3 with sigma of 0.02
 C189-C47
 2.6 with sigma of 0.02
 C139-C385
 3.6 with sigma of 0.02
 H139-H38H
 2.01 with sigma of 0.001
 N37-C377
 2.5 with sigma of 0.02
 C201_$2-C299
 3.5 with sigma of 0.02
 C185-C3_$1
 3.5 with sigma of 0.02
 N47-C193
 2.6 with sigma of 0.02
 N47-C65 = N47-N46
 2.1 with sigma of 0.02
 H19I-H35N_$3
 2.01 with sigma of 0.001
 H20C-H29G_$3
 2.01 with sigma of 0.001
 H139-H3C
 2.01 with sigma of 0.001
 H25B_$2-H36
 2.01 with sigma of 0.001
 C3_$1-C369
 3.5 with sigma of 0.02
 H3A_$1-H36K
 2.01 with sigma of 0.001
 H19L_$4-H64B
 2.01 with sigma of 0.001
 C11-C177 = C353-C355
 2.5 with sigma of 0.04
 C89-C179 = C357-C359
 2.5 with sigma of 0.04
 C45-C181 = C361-C363
 2.5 with sigma of 0.04
 C91-C183 = C365-C367
 2.5 with sigma of 0.04
 C23-C185 = C369-C371
 2.5 with sigma of 0.04
 C93-C187 = C373-C375
 2.5 with sigma of 0.04
 C47-C189 = C377-C379
 2.5 with sigma of 0.04
 C95-C191 = C381-C383
 2.5 with sigma of 0.04
 C3-C193
 2.5 with sigma of 0.04
 C387-C389 = C97-C195
 2.5 with sigma of 0.04
 C391-C393 = C49-C197
 2.5 with sigma of 0.04
 C395-C397 = C99-C199
 2.5 with sigma of 0.04
 C399-C401 = C25-C201
 2.5 with sigma of 0.04
 C403-O3
 2.58 with sigma of 0.04
 C403-O49
 2.56 with sigma of 0.04
 C403-O25
 2.57 with sigma of 0.04
 C101-O51
 2.58 with sigma of 0.04
 C101-O13
 2.56 with sigma of 0.04
 C101-O53
 2.57 with sigma of 0.04
 C405-O27
 2.58 with sigma of 0.04
 C405-O55
 2.56 with sigma of 0.04
 C405-O7
 2.57 with sigma of 0.04
 C203-O57
 2.58 with sigma of 0.04
 C203-O29
 2.56 with sigma of 0.04
 C203-O59
 2.57 with sigma of 0.04
 C407-O15
 2.58 with sigma of 0.04
 C407-O61
 2.56 with sigma of 0.04
 C407-O31
 2.57 with sigma of 0.04
 C51-O63
 2.58 with sigma of 0.04
 C51-O2
 2.56 with sigma of 0.04
 C51-O65
 2.57 with sigma of 0.04
 C409-O33
 2.58 with sigma of 0.04
 C409-O67
 2.56 with sigma of 0.04
 C409-O17
 2.57 with sigma of 0.04
 C205-O69
 2.58 with sigma of 0.04
 C205-O35
 2.56 with sigma of 0.04
 C205-O71
 2.57 with sigma of 0.04
 C411-O9
 2.58 with sigma of 0.04
 C411-O73
 2.56 with sigma of 0.04
 C411-O37
 2.57 with sigma of 0.04
 C103-O75
 2.58 with sigma of 0.04
 C103-O19
 2.56 with sigma of 0.04
 C103-O77
 2.57 with sigma of 0.04
 C207-O39
 2.58 with sigma of 0.04
 C207-O79
 2.56 with sigma of 0.04
 C207-O5
 2.57 with sigma of 0.04
 C415-O81
 2.58 with sigma of 0.04
 C415-O41
 2.56 with sigma of 0.04
 C415-O83
 2.57 with sigma of 0.04
 C13-C209 = C417-C419
 2.5 with sigma of 0.04
 C11-C353 \\sim C353-C177 \\sim C177-C355
 with sigma of 0.02
 C11-C177 \\sim C353-C355
 with sigma of 0.04
 C89-C357 \\sim C357-C179 \\sim C179-C359
 with sigma of 0.02
 C89-C179 \\sim C357-C359
 with sigma of 0.04
 C45-C361 \\sim C361-C181 \\sim C181-C363
 with sigma of 0.02
 C45-C181 \\sim C361-C363
 with sigma of 0.04
 C91-C365 \\sim C365-C183 \\sim C183-C367
 with sigma of 0.02
 C91-C183 \\sim C365-C367
 with sigma of 0.04
 C23-C369 \\sim C369-C185 \\sim C185-C371
 with sigma of 0.02
 C23-C185 \\sim C369-C371
 with sigma of 0.04
 C93-C373 \\sim C373-C187 \\sim C187-C375
 with sigma of 0.02
 C93-C187 \\sim C373-C375
 with sigma of 0.04
 C47-C377 \\sim C377-C189 \\sim C189-C379
 with sigma of 0.02
 C47-C189 \\sim C377-C379
 with sigma of 0.04
 C95-C381 \\sim C381-C191 \\sim C191-C383
 with sigma of 0.02
 C95-C191 \\sim C381-C383
 with sigma of 0.04
 C3-C385 \\sim C385-C193
 with sigma of 0.02
 C387-C97 \\sim C97-C389 \\sim C389-C195
 with sigma of 0.02
 C387-C389 \\sim C97-C195
 with sigma of 0.04
 C391-C49 \\sim C49-C393 \\sim C393-C197
 with sigma of 0.02
 C391-C393 \\sim C49-C197
 with sigma of 0.04
 C395-C99 \\sim C99-C397 \\sim C397-C199
 with sigma of 0.02
 C395-C397 \\sim C99-C199
 with sigma of 0.04
 C399-C25 \\sim C25-C401 \\sim C401-C201
 with sigma of 0.02
 C399-C401 \\sim C25-C201
 with sigma of 0.04
 C403-F1 \\sim C403-F4 \\sim C403-F6
 with sigma of 0.02
 F1-F4 \\sim F4-F6 \\sim F6-F1
 with sigma of 0.04
 S1-F1 \\sim S1-F4 \\sim S1-F6
 with sigma of 0.04
 S1-O3 \\sim S1-O49 \\sim S1-O25
 with sigma of 0.02
 O3-O49 \\sim O49-O25 \\sim O3-O25
 with sigma of 0.04
 C403-O3 \\sim C403-O49 \\sim C403-O25
 with sigma of 0.04
 C101-F8 \\sim C101-F10 \\sim C101-F12
 with sigma of 0.02
 F8-F10 \\sim F10-F12 \\sim F12-F8
 with sigma of 0.04
 S4-F8 \\sim S4-F10 \\sim S4-F12
 with sigma of 0.04
 S4-O51 \\sim S4-O13 \\sim S4-O53
 with sigma of 0.02
 O51-O13 \\sim O13-O53 \\sim O51-O53
 with sigma of 0.04
 C101-O51 \\sim C101-O13 \\sim C101-O53
 with sigma of 0.04
 C405-F14 \\sim C405-F16 \\sim C405-F18
 with sigma of 0.02
 F14-F16 \\sim F16-F18 \\sim F18-F14
 with sigma of 0.04
 S6-F14 \\sim S6-F16 \\sim S6-F18
 with sigma of 0.04
 S6-O27 \\sim S6-O55 \\sim S6-O7
 with sigma of 0.02
 O27-O55 \\sim O55-O7 \\sim O27-O7
 with sigma of 0.04
 C405-O27 \\sim C405-O55 \\sim C405-O7
 with sigma of 0.04
 C203-F20 \\sim C203-F22 \\sim C203-F24
 with sigma of 0.02
 F20-F22 \\sim F22-F24 \\sim F24-F20
 with sigma of 0.04
 S8-F20 \\sim S8-F22 \\sim S8-F24
 with sigma of 0.04
 S8-O57 \\sim S8-O29 \\sim S8-O59
 with sigma of 0.02
 O57-O29 \\sim O29-O59 \\sim O57-O59
 with sigma of 0.04
 C203-O57 \\sim C203-O29 \\sim C203-O59
 with sigma of 0.04
 C407-F26 \\sim C407-F28 \\sim C407-F30
 with sigma of 0.02
 F26-F28 \\sim F28-F30 \\sim F30-F26
 with sigma of 0.04
 S10-F26 \\sim S10-F28 \\sim S10-F30
 with sigma of 0.04
 S10-O15 \\sim S10-O61 \\sim S10-O31
 with sigma of 0.02
 O15-O61 \\sim O61-O31 \\sim O15-O31
 with sigma of 0.04
 C407-O15 \\sim C407-O61 \\sim C407-O31
 with sigma of 0.04
 C51-F32 \\sim C51-F34 \\sim C51-F36
 with sigma of 0.02
 F32-F34 \\sim F34-F36 \\sim F36-F32
 with sigma of 0.04
 S12-F32 \\sim S12-F34 \\sim S12-F36
 with sigma of 0.04
 S12-O63 \\sim S12-O2 \\sim S12-O65
 with sigma of 0.02
 O63-O2 \\sim O2-O65 \\sim O63-O65
 with sigma of 0.04
 C51-O63 \\sim C51-O2 \\sim C51-O65
 with sigma of 0.04
 C409-F9 \\sim C409-F19 \\sim C409-F5
 with sigma of 0.02
 F9-F19 \\sim F19-F5 \\sim F5-F9
 with sigma of 0.04
 S3-F9 \\sim S3-F19 \\sim S3-F5
 with sigma of 0.04
 S3-O33 \\sim S3-O67 \\sim S3-O17
 with sigma of 0.02
 O33-O67 \\sim O67-O17 \\sim O33-O17
 with sigma of 0.04
 C409-O33 \\sim C409-O67 \\sim C409-O17
 with sigma of 0.04
 C205-F21 \\sim C205-F11 \\sim C205-F23
 with sigma of 0.02
 F21-F11 \\sim F11-F23 \\sim F23-F21
 with sigma of 0.04
 S7-F21 \\sim S7-F11 \\sim S7-F23
 with sigma of 0.04
 S7-O69 \\sim S7-O35 \\sim S7-O71
 with sigma of 0.02
 O69-O35 \\sim O35-O71 \\sim O69-O71
 with sigma of 0.04
 C205-O69 \\sim C205-O35 \\sim C205-O71
 with sigma of 0.04
 C411-F3 \\sim C411-F25 \\sim C411-F13
 with sigma of 0.02
 F3-F25 \\sim F25-F13 \\sim F13-F3
 with sigma of 0.04
 S2-F3 \\sim S2-F25 \\sim S2-F13
 with sigma of 0.04
 S2-O9 \\sim S2-O73 \\sim S2-O37
 with sigma of 0.02
 O9-O73 \\sim O73-O37 \\sim O9-O37
 with sigma of 0.04
 C411-O9 \\sim C411-O73 \\sim C411-O37
 with sigma of 0.04
 C103-F27 \\sim C103-F7 \\sim C103-F29
 with sigma of 0.02
 F27-F7 \\sim F7-F29 \\sim F29-F27
 with sigma of 0.04
 S9-F27 \\sim S9-F7 \\sim S9-F29
 with sigma of 0.04
 S9-O75 \\sim S9-O19 \\sim S9-O77
 with sigma of 0.02
 O75-O19 \\sim O19-O77 \\sim O75-O77
 with sigma of 0.04
 C103-O75 \\sim C103-O19 \\sim C103-O77
 with sigma of 0.04
 C207-F15 \\sim C207-F31 \\sim C207-F2
 with sigma of 0.02
 F15-F31 \\sim F31-F2 \\sim F2-F15
 with sigma of 0.04
 S5-F15 \\sim S5-F31 \\sim S5-F2
 with sigma of 0.04
 S5-O39 \\sim S5-O79 \\sim S5-O5
 with sigma of 0.02
 O39-O79 \\sim O79-O5 \\sim O39-O5
 with sigma of 0.04
 C207-O39 \\sim C207-O79 \\sim C207-O5
 with sigma of 0.04
 C415-F33 \\sim C415-F17 \\sim C415-F35
 with sigma of 0.02
 F33-F17 \\sim F17-F35 \\sim F35-F33
 with sigma of 0.04
 S11-F33 \\sim S11-F17 \\sim S11-F35
 with sigma of 0.04
 S11-O81 \\sim S11-O41 \\sim S11-O83
 with sigma of 0.02
 O81-O41 \\sim O41-O83 \\sim O81-O83
 with sigma of 0.04
 C415-O81 \\sim C415-O41 \\sim C415-O83
 with sigma of 0.04
 C13-C417 \\sim C417-C209 \\sim C209-C419
 with sigma of 0.02
 C13-C209 \\sim C417-C419
 with sigma of 0.04
3. Rigid bond restraints
 All non-hydrogen atoms
 with sigma for 1-2 distances of 0.01 and sigma for 1-3 distances of 0.01
4. Uiso/Uaniso restraints and constraints
C11 \\sim C177 \\sim C353 \\sim C355: within 2A with sigma of 0.04 and sigma
for terminal atoms of 0.08 within 2A
C89 \\sim C179 \\sim C357 \\sim C359: within 2A with sigma of 0.04 and sigma
for terminal atoms of 0.08 within 2A
C45 \\sim C181 \\sim C361 \\sim C363: within 2A with sigma of 0.04 and sigma
for terminal atoms of 0.08 within 2A
C91 \\sim C183 \\sim C365 \\sim C367: within 2A with sigma of 0.04 and sigma
for terminal atoms of 0.08 within 2A
C23 \\sim C185 \\sim C369 \\sim C371: within 2A with sigma of 0.04 and sigma
for terminal atoms of 0.08 within 2A
C93 \\sim C187 \\sim C373 \\sim C375: within 2A with sigma of 0.04 and sigma
for terminal atoms of 0.08 within 2A
C47 \\sim C189 \\sim C377 \\sim C379: within 2A with sigma of 0.04 and sigma
for terminal atoms of 0.08 within 2A
C95 \\sim C191 \\sim C381 \\sim C383: within 2A with sigma of 0.04 and sigma
for terminal atoms of 0.08 within 2A
C3 \\sim C193 \\sim C385: within 2A with sigma of 0.04 and sigma for terminal
atoms of 0.08 within 2A
C97 \\sim C195 \\sim C387 \\sim C389: within 2A with sigma of 0.04 and sigma
for terminal atoms of 0.08 within 2A
C49 \\sim C197 \\sim C391 \\sim C393: within 2A with sigma of 0.04 and sigma
for terminal atoms of 0.08 within 2A
C99 \\sim C199 \\sim C395 \\sim C397: within 2A with sigma of 0.04 and sigma
for terminal atoms of 0.08 within 2A
C25 \\sim C201 \\sim C399 \\sim C401: within 2A with sigma of 0.04 and sigma
for terminal atoms of 0.08 within 2A
S1 \\sim F1 \\sim F4 \\sim F6 \\sim O3 \\sim O25 \\sim O49 \\sim C403: within
2A with sigma of 0.04 and sigma for terminal atoms of 0.08 within 2A
S4 \\sim F8 \\sim F10 \\sim F12 \\sim O13 \\sim O51 \\sim O53 \\sim C101:
within 2A with sigma of 0.04 and sigma for terminal atoms of 0.08 within 2A
S6 \\sim F14 \\sim F16 \\sim F18 \\sim O7 \\sim O27 \\sim O55 \\sim C405:
within 2A with sigma of 0.04 and sigma for terminal atoms of 0.08 within 2A
S8 \\sim F20 \\sim F22 \\sim F24 \\sim O29 \\sim O57 \\sim O59 \\sim C203:
within 2A with sigma of 0.04 and sigma for terminal atoms of 0.08 within 2A
S10 \\sim F26 \\sim F28 \\sim F30 \\sim O15 \\sim O31 \\sim O61 \\sim C407:
within 2A with sigma of 0.04 and sigma for terminal atoms of 0.08 within 2A
S12 \\sim F32 \\sim F34 \\sim F36 \\sim O2 \\sim O63 \\sim O65 \\sim C51:
within 2A with sigma of 0.04 and sigma for terminal atoms of 0.08 within 2A
S3 \\sim F5 \\sim F9 \\sim F19 \\sim O17 \\sim O33 \\sim O67 \\sim C409: within
2A with sigma of 0.04 and sigma for terminal atoms of 0.08 within 2A
S7 \\sim F11 \\sim F21 \\sim F23 \\sim O35 \\sim O69 \\sim O71 \\sim C205:
within 2A with sigma of 0.04 and sigma for terminal atoms of 0.08 within 2A
S2 \\sim F3 \\sim F13 \\sim F25 \\sim O9 \\sim O37 \\sim O73 \\sim C411: within
2A with sigma of 0.04 and sigma for terminal atoms of 0.08 within 2A
S9 \\sim F7 \\sim F27 \\sim F29 \\sim O19 \\sim O75 \\sim O77 \\sim C103:
within 2A with sigma of 0.04 and sigma for terminal atoms of 0.08 within 2A
S5 \\sim F2 \\sim F15 \\sim F31 \\sim O5 \\sim O39 \\sim O79 \\sim C207: within
2A with sigma of 0.04 and sigma for terminal atoms of 0.08 within 2A
S11 \\sim F17 \\sim F33 \\sim F35 \\sim O41 \\sim O81 \\sim O83 \\sim C415:
within 2A with sigma of 0.04 and sigma for terminal atoms of 0.08 within 2A
C13 \\sim C209 \\sim C417 \\sim C419: within 2A with sigma of 0.04 and sigma
for terminal atoms of 0.08 within 2A
All non-hydrogen atoms have similar U: within 2A with sigma of 0.01 and sigma
for terminal atoms of 0.02 within 2A
Uanis(O53) \\sim Ueq, Uanis(C101) \\sim Ueq, Uanis(F8) \\sim Ueq, Uanis(F10)
\\sim Ueq, Uanis(F12) \\sim Ueq, Uanis(S4) \\sim Ueq, Uanis(O51) \\sim Ueq,
Uanis(O13) \\sim Ueq, Uanis(F2) \\sim Ueq, Uanis(C207) \\sim Ueq, Uanis(F15)
\\sim Ueq, Uanis(F31) \\sim Ueq, Uanis(S5) \\sim Ueq, Uanis(O39) \\sim Ueq,
Uanis(O79) \\sim Ueq, Uanis(O5) \\sim Ueq, Uanis(F28) \\sim Ueq, Uanis(C407)
\\sim Ueq, Uanis(F26) \\sim Ueq, Uanis(F30) \\sim Ueq, Uanis(S10) \\sim Ueq,
Uanis(O15) \\sim Ueq, Uanis(O61) \\sim Ueq, Uanis(O31) \\sim Ueq, Uanis(F23)
\\sim Ueq, Uanis(C205) \\sim Ueq, Uanis(F21) \\sim Ueq, Uanis(F11) \\sim Ueq,
Uanis(S7) \\sim Ueq, Uanis(O69) \\sim Ueq, Uanis(O35) \\sim Ueq, Uanis(O71)
\\sim Ueq, Uanis(F7) \\sim Ueq, Uanis(C103) \\sim Ueq, Uanis(F27) \\sim Ueq,
Uanis(F29) \\sim Ueq, Uanis(S9) \\sim Ueq, Uanis(O75) \\sim Ueq, Uanis(O19)
\\sim Ueq, Uanis(O77) \\sim Ueq, Uanis(F32) \\sim Ueq, Uanis(C51) \\sim Ueq,
Uanis(F34) \\sim Ueq, Uanis(F36) \\sim Ueq, Uanis(S12) \\sim Ueq, Uanis(O63)
\\sim Ueq, Uanis(O2) \\sim Ueq, Uanis(O65) \\sim Ueq, Uanis(C411) \\sim Ueq,
Uanis(F3) \\sim Ueq, Uanis(F25) \\sim Ueq, Uanis(F13) \\sim Ueq, Uanis(S2)
\\sim Ueq, Uanis(O9) \\sim Ueq, Uanis(O73) \\sim Ueq, Uanis(O37) \\sim Ueq,
Uanis(F24) \\sim Ueq, Uanis(C203) \\sim Ueq, Uanis(F20) \\sim Ueq, Uanis(F22)
\\sim Ueq, Uanis(S8) \\sim Ueq, Uanis(O57) \\sim Ueq, Uanis(O29) \\sim Ueq,
Uanis(O59) \\sim Ueq, Uanis(O33) \\sim Ueq, Uanis(C409) \\sim Ueq, Uanis(F9)
\\sim Ueq, Uanis(F19) \\sim Ueq, Uanis(F5) \\sim Ueq, Uanis(S3) \\sim Ueq,
Uanis(O67) \\sim Ueq, Uanis(O17) \\sim Ueq: with sigma of 0.01 and sigma for
terminal atoms of 0.02
Uanis(O53) \\sim Ueq, Uanis(C101) \\sim Ueq, Uanis(F8) \\sim Ueq, Uanis(F10)
\\sim Ueq, Uanis(F12) \\sim Ueq, Uanis(S4) \\sim Ueq, Uanis(O51) \\sim Ueq,
Uanis(O13) \\sim Ueq: with sigma of 0.01 and sigma for terminal atoms of 0.02
5. Rigid body (RIGU) restrains
 C11, C177, C353, C355
 with sigma for 1-2 distances of 0.004 and sigma for 1-3 distances of 0.004
 C89, C179, C357, C359
 with sigma for 1-2 distances of 0.004 and sigma for 1-3 distances of 0.004
 C45, C181, C361, C363
 with sigma for 1-2 distances of 0.004 and sigma for 1-3 distances of 0.004
 C91, C183, C365, C367
 with sigma for 1-2 distances of 0.004 and sigma for 1-3 distances of 0.004
 C23, C185, C369, C371
 with sigma for 1-2 distances of 0.004 and sigma for 1-3 distances of 0.004
 C93, C187, C373, C375
 with sigma for 1-2 distances of 0.004 and sigma for 1-3 distances of 0.004
 C47, C189, C377, C379
 with sigma for 1-2 distances of 0.004 and sigma for 1-3 distances of 0.004
 C95, C191, C381, C383
 with sigma for 1-2 distances of 0.004 and sigma for 1-3 distances of 0.004
 C3, C193, C385
 with sigma for 1-2 distances of 0.004 and sigma for 1-3 distances of 0.004
 C97, C195, C387, C389
 with sigma for 1-2 distances of 0.004 and sigma for 1-3 distances of 0.004
 C49, C197, C391, C393
 with sigma for 1-2 distances of 0.004 and sigma for 1-3 distances of 0.004
 C99, C199, C395, C397
 with sigma for 1-2 distances of 0.004 and sigma for 1-3 distances of 0.004
 C25, C201, C399, C401
 with sigma for 1-2 distances of 0.004 and sigma for 1-3 distances of 0.004
 S1, F1, F4, F6, O3, O25, O49, C403
 with sigma for 1-2 distances of 0.004 and sigma for 1-3 distances of 0.004
 S4, F8, F10, F12, O13, O51, O53, C101
 with sigma for 1-2 distances of 0.004 and sigma for 1-3 distances of 0.004
 S6, F14, F16, F18, O7, O27, O55, C405
 with sigma for 1-2 distances of 0.004 and sigma for 1-3 distances of 0.004
 S8, F20, F22, F24, O29, O57, O59, C203
 with sigma for 1-2 distances of 0.004 and sigma for 1-3 distances of 0.004
 S10, F26, F28, F30, O15, O31, O61, C407
 with sigma for 1-2 distances of 0.004 and sigma for 1-3 distances of 0.004
 S12, F32, F34, F36, O2, O63, O65, C51
 with sigma for 1-2 distances of 0.004 and sigma for 1-3 distances of 0.004
 S3, F5, F9, F19, O17, O33, O67, C409
 with sigma for 1-2 distances of 0.004 and sigma for 1-3 distances of 0.004
 S7, F11, F21, F23, O35, O69, O71, C205
 with sigma for 1-2 distances of 0.004 and sigma for 1-3 distances of 0.004
 S2, F3, F13, F25, O9, O37, O73, C411
 with sigma for 1-2 distances of 0.004 and sigma for 1-3 distances of 0.004
 S9, F7, F27, F29, O19, O75, O77, C103
 with sigma for 1-2 distances of 0.004 and sigma for 1-3 distances of 0.004
 S5, F2, F15, F31, O5, O39, O79, C207
 with sigma for 1-2 distances of 0.004 and sigma for 1-3 distances of 0.004
 S11, F17, F33, F35, O41, O81, O83, C415
 with sigma for 1-2 distances of 0.004 and sigma for 1-3 distances of 0.004
 C13, C209, C417, C419
 with sigma for 1-2 distances of 0.004 and sigma for 1-3 distances of 0.004
6.a Ternary CH refined with riding coordinates:
 C12(H12), C19(H19), C33(H33), C69(H69), C76(H76), C79(H79), C84(H84),
 C92(H92), C139(H139), C142(H142), C151(H151), C155(H155), C219(H219),
 C223(H223), C235(H235), C258(H258), C296(H296), C298(H298), C315(H315),
 C316(H316), C320(H320), C325(H325), C326(H326), C362(H362)
6.b Secondary CH2 refined with riding coordinates:
 C11(H11A,H11B), C15(H15A,H15B), C18(H18A,H18B), C25(H25A,H25B), C26(H26A,
 H26B), C39(H39A,H39B), C41(H41A,H41B), C43(H43A,H43B), C45(H45A,H45B),
 C47(H47A,H47B), C49(H49A,H49B), C55(H55A,H55B), C59(H59A,H59B), C63(H63A,H63B),
  C72(H72A,H72B), C73(H73A,H73B), C74(H74A,H74B), C75(H75A,H75B), C83(H83A,
 H83B), C86(H86A,H86B), C87(H87A,H87B), C89(H89A,H89B), C97(H97A,H97B),
 C98(H98A,H98B), C99(H99A,H99B), C102(H10A,H10B), C108(H10F,H10G), C109(H10H,
 H10I), C110(H11C,H11D), C114(H11E,H11F), C117(H11G,H11H), C121(H12A,H12B),
 C126(H12C,H12D), C130(H13D,H13E), C132(H13F,H13G), C135(H13H,H13I), C138(H13M,
 H13N), C140(H14A,H14B), C141(H14C,H14D), C150(H15C,H15D), C152(H15E,H15F),
 C154(H15J,H15K), C157(H15L,H15M), C158(H15N,H15O), C159(H15P,H15Q), C162(H16A,
 H16B), C163(H16C,H16D), C167(H16H,H16I), C177(H17M,H17N), C178(H17O,H17P),
 C179(H17Q,H17R), C181(H18C,H18D), C183(H18E,H18F), C185(H18G,H18H), C187(H18I,
 H18J), C189(H18K,H18L), C190(H19A,H19B), C191(H19C,H19D), C193(H19E,H19F),
 C195(H19G,H19H), C197(H19I,H19J), C200(H20A,H20B), C204(H20F,H20G), C209(H20H,
 H20I), C213(H21A,H21B), C217(H21C,H21D), C220(H22D,H22E), C232(H23D,H23E),
 C237(H23F,H23G), C238(H23H,H23I), C240(H24A,H24B), C243(H24F,H24G), C244(H24H,
 H24I), C248(H24J,H24K), C250(H25C,H25D), C267(H26F,H26G), C268(H26H,H26I),
 C270(H27A,H27B), C271(H27C,H27D), C272(H27E,H27F), C278(H27G,H27H), C280(H28A,
 H28B), C283(H28C,H28D), C288(H28E,H28F), C295(H29A,H29B), C299(H29F,H29G),
 C301(H30A,H30B), C304(H30C,H30D), C317(H31G,H31H), C329(H32G,H32H), C331(H33A,
 H33B), C332(H33C,H33D), C335(H33H,H33I), C337(H33J,H33K), C343(H34D,H34E),
 C353(H35G,H35H), C357(H35L,H35M), C361(H36A,H36B), C365(H36F,H36G), C367(H36H,
 H36I), C369(H36J,H36K), C371(H37A,H37B), C373(H37C,H37D), C375(H37E,H37F),
 C377(H37G,H37H), C381(H38A,H38B), C382(H38C,H38D), C383(H38E,H38F), C385(H38G,
 H38H), C389(H38L,H38M), C393(H39I,H39J), C395(H39K,H39L), C397(H39M,H39N),
 C399(H39O,H39P), C401(H40A,H40B), C406(H40C,H40D), C410(H41C,H41D), C413(H41E,
 H41F), C417(H41G,H41H), C419(H41I,H41J)
6.c Me refined with riding coordinates:
 C3(H3A,H3B,H3C), C13(H13A,H13B,H13C), C17(H17A,H17B,H17C), C22(H22A,H22B,
 H22C), C23(H23A,H23B,H23C), C35(H35A,H35B,H35C), C54(H54A,H54B,H54C), C58(H58A,
 H58B,H58C), C61(H61A,H61B,H61C), C64(H64A,H64B,H64C), C66(H66A,H66B,H66C),
 C91(H91A,H91B,H91C), C93(H93A,H93B,H93C), C95(H95A,H95B,H95C), C106(H10C,H10D,
 H10E), C137(H13J,H13K,H13L), C153(H15G,H15H,H15I), C165(H16E,H16F,H16G),
 C171(H17D,H17E,H17F), C173(H17G,H17H,H17I), C175(H17J,H17K,H17L), C199(H19K,
 H19L,H19M), C201(H20C,H20D,H20E), C241(H24C,H24D,H24E), C253(H25E,H25F,H25G),
 C257(H25H,H25I,H25J), C260(H26C,H26D,H26E), C297(H29C,H29D,H29E), C305(H30E,
 H30F,H30G), C311(H31A,H31B,H31C), C313(H31D,H31E,H31F), C319(H31I,H31J,H31K),
 C324(H32A,H32B,H32C), C327(H32D,H32E,H32F), C334(H33E,H33F,H33G), C342(H34A,
 H34B,H34C), C345(H34F,H34G,H34H), C347(H34I,H34J,H34K), C349(H34L,H34M,H34N),
 C352(H35D,H35E,H35F), C355(H35I,H35J,H35K), C359(H35N,H35O,H35P), C363(H36C,
 H36D,H36E), C379(H37I,H37J,H37K), C387(H38I,H38J,H38K), C391(H39C,H39D,H39E),
 C392(H39F,H39G,H39H), C420(H42A,H42B,H42C)
6.d Aromatic/amide H refined with riding coordinates:
 C323(H323), C81(H81), C4(H4), C5(H5), C7(H7), C9(H9), C16(H16), C20(H20),
 C28(H28), C29(H29), C30(H30), C32(H32), C36(H36), C37(H37), C62(H62), C65(H65),
  C80(H80), C85(H85), C105(H105), C111(H111), C112(H112), C119(H119),
 C131(H131), C143(H143), C146(H146), C147(H147), C164(H164), C168(H168),
 C169(H169), C170(H170), C182(H182), C188(H188), C206(H206), C211(H211),
 C221(H221), C228(H228), C230(H230), C233(H233), C234(H234), C239(H239),
 C242(H242), C246(H246), C249(H249), C255(H255), C262(H262), C263(H263),
 C266(H266), C279(H279), C286(H286), C287(H287), C289(H289), C290(H290),
 C300(H300), C303(H303), C77(H77), C309(H309), C312(H312), C321(H321),
 C333(H333), C336(H336), C338(H338), C340(H340), C341(H341), C350(H350),
 C360(H360), C364(H364), C366(H366), C370(H370), C390(H390), C398(H398),
 C400(H400), C408(H408)
6.e Fitted pentagon refined as free rotating group:
 N45(C161,N23,C323,C81), C226(N27,C228,C230,N7), C307(N21,C77,C309,N43)
;
_atom_sites_solution_hydrogens     geom
_atom_sites_solution_primary       ?
_atom_sites_solution_secondary     ?
loop_
  _atom_site_label
  _atom_site_type_symbol
  _atom_site_fract_x
  _atom_site_fract_y
  _atom_site_fract_z
  _atom_site_U_iso_or_equiv
  _atom_site_adp_type
  _atom_site_occupancy
  _atom_site_site_symmetry_order
  _atom_site_calc_flag
  _atom_site_refinement_flags_posn
  _atom_site_refinement_flags_adp
  _atom_site_refinement_flags_occupancy
  _atom_site_disorder_assembly
  _atom_site_disorder_group
 Ag1 Ag 0.62441(4) 0.28857(4) 0.26032(2) 0.1159(3) Uani 1 1 d . U . . .
 Ag2 Ag 0.22583(7) 0.07402(6) 0.06221(3) 0.1750(6) Uani 1 1 d . U . . .
 Ag3 Ag -0.08586(5) 0.38769(5) 0.42648(3) 0.1605(5) Uani 1 1 d . U . . .
 Ag4 Ag -0.11724(4) 0.21283(4) 0.24199(3) 0.1244(4) Uani 1 1 d . U . . .
 Ag5 Ag 0.59269(7) 0.11731(6) 0.07462(3) 0.1818(6) Uani 1 1 d . U . . .
 Ag6 Ag -0.07954(5) 0.51708(5) 0.17916(3) 0.1430(5) Uani 1 1 d . U . . .
 Ag7 Ag 0.24402(5) 0.12422(6) 0.49544(3) 0.1689(6) Uani 1 1 d . U . . .
 Ag8 Ag 0.26093(5) 0.38271(5) 0.00058(3) 0.1431(5) Uani 1 1 d D U . . .
 Ag9 Ag 0.58776(6) -0.01790(5) 0.32382(3) 0.1664(5) Uani 1 1 d . U . . .
 Ag10 Ag 0.29215(5) 0.56302(5) 0.18377(3) 0.1527(5) Uani 1 1 d . U . . .
 Ag11 Ag 0.28255(6) 0.43603(8) 0.43398(4) 0.2247(9) Uani 1 1 d . U . . .
 Ag12 Ag 0.21698(5) -0.06053(5) 0.31190(3) 0.1543(5) Uani 1 1 d . U . . .
 O1 O 0.4682(3) 0.4489(3) 0.18877(19) 0.113(2) Uani 1 1 d . U . . .
 O4 O 0.3430(4) 0.3979(3) 0.0346(2) 0.130(2) Uani 1 1 d . U . . .
 O6 O 0.0375(4) 0.4490(3) 0.0849(2) 0.131(2) Uani 1 1 d . U . . .
 O8 O 0.3199(3) 0.4597(3) 0.0670(2) 0.122(2) Uani 1 1 d . U . . .
 O10 O 0.1782(4) 0.3373(4) 0.0179(2) 0.133(2) Uani 1 1 d . U . . .
 O11 O 0.0479(4) 0.4528(5) 0.4265(3) 0.179(3) Uani 1 1 d . U . . .
 O12 O 0.6061(3) 0.3029(3) 0.1883(2) 0.125(2) Uani 1 1 d . U . . .
 O14 O 0.1828(4) 0.0161(4) 0.4099(2) 0.135(2) Uani 1 1 d . U . . .
 O16 O 0.1823(4) 0.5724(4) 0.2261(2) 0.143(3) Uani 1 1 d . U . . .
 O18 O 0.1329(3) 0.1379(4) 0.4785(2) 0.132(2) Uani 1 1 d . U . . .
 O20 O 0.1474(4) 0.0020(3) 0.3628(2) 0.136(2) Uani 1 1 d . U . . .
 O21 O 0.2934(5) -0.0578(4) 0.2493(2) 0.150(3) Uani 1 1 d . U . . .
 O22 O 0.1044(4) 0.5751(3) 0.2028(2) 0.139(3) Uani 1 1 d . U . . .
 O23 O 0.2080(4) 0.4931(4) 0.3864(2) 0.177(3) Uani 1 1 d . U . . .
 O24 O 0.6277(4) 0.2424(3) 0.1558(2) 0.129(2) Uani 1 1 d . U . . .
 O26 O 0.6195(4) 0.1160(4) 0.3282(2) 0.134(2) Uani 1 1 d . U . . .
 O28 O 0.3938(3) 0.4902(3) 0.1582(2) 0.119(2) Uani 1 1 d . U . . .
 O30 O -0.0843(4) 0.2946(4) 0.4200(2) 0.135(2) Uani 1 1 d . U . . .
 O32 O -0.0698(4) 0.1608(3) 0.3026(2) 0.135(2) Uani 1 1 d . U . . .
 O34 O 0.5712(4) 0.2738(4) 0.3320(2) 0.138(2) Uani 1 1 d . U . . .
 O36 O 0.0475(4) 0.1574(4) 0.1146(2) 0.141(3) Uani 1 1 d . U . . .
 O38 O -0.0366(4) 0.4506(3) 0.1272(2) 0.133(2) Uani 1 1 d . U . . .
 O40 O -0.1195(4) 0.2819(4) 0.3738(2) 0.138(2) Uani 1 1 d . U . . .
 O42 O 0.5297(4) -0.0420(4) 0.2779(3) 0.155(3) Uani 1 1 d . U . . .
 O43 O 0.3528(4) 0.1311(5) 0.4730(3) 0.172(3) Uani 1 1 d . U . . .
 O44 O -0.0917(4) 0.2677(4) 0.1814(3) 0.147(3) Uani 1 1 d . U . . .
 O45 O 0.3100(5) 0.2864(5) 0.4787(3) 0.186(3) Uani 1 1 d . U . . .
 O46 O -0.0533(4) 0.5328(4) 0.2432(2) 0.141(3) Uani 1 1 d . U . . .
 O47 O 0.3481(4) 0.3412(4) 0.4490(2) 0.172(3) Uani 1 1 d . U . . .
 O48 O 0.2000(4) 0.2623(4) 0.0152(2) 0.141(2) Uani 1 1 d . U . . .
 O50 O 0.5032(4) 0.3292(4) 0.3619(3) 0.149(3) Uani 1 1 d . U . . .
 O52 O -0.0300(4) 0.4567(4) 0.4035(2) 0.173(3) Uani 1 1 d . U . . .
 O54 O 0.5816(4) 0.0635(4) 0.3575(2) 0.142(3) Uani 1 1 d . U . . .
 O56 O -0.1140(3) 0.3452(4) 0.1843(2) 0.142(3) Uani 1 1 d . U . . .
 O58 O 0.0000(4) 0.0877(4) 0.2999(2) 0.133(2) Uani 1 1 d . U . . .
 O60 O 0.5511(4) 0.2133(3) 0.0654(2) 0.134(2) Uani 1 1 d . U . . .
 O62 O 0.1260(4) 0.1533(4) 0.0724(2) 0.139(3) Uani 1 1 d . U . . .
 O64 O 0.4803(4) 0.2531(4) 0.0338(2) 0.138(2) Uani 1 1 d . U . . .
 O66 O -0.0878(4) 0.5017(4) 0.2949(2) 0.150(3) Uani 1 1 d . U . . .
 O68 O 0.0648(4) 0.2083(3) 0.4820(2) 0.135(2) Uani 1 1 d . U . . .
 O70 O 0.2641(5) -0.0343(4) 0.1962(3) 0.167(3) Uani 1 1 d . U . . .
 O72 O 0.5956(5) 0.0236(4) 0.1733(3) 0.163(3) Uani 1 1 d . U . . .
 O74 O 0.5658(5) 0.0489(4) 0.1204(3) 0.165(3) Uani 1 1 d . U . . .
 O76 O 0.2416(4) 0.5242(5) 0.3352(3) 0.171(3) Uani 1 1 d . U . . .
 O78 O 0.4508(4) -0.0640(4) 0.2977(3) 0.152(3) Uani 1 1 d . U . . .
 O80 O 0.4076(6) 0.0536(5) 0.0727(3) 0.169(3) Uani 1 1 d . U . . .
 O82 O 0.4243(4) 0.0739(4) 0.4421(2) 0.167(3) Uani 1 1 d . U . . .
 O84 O 0.3299(5) 0.0333(5) 0.0914(3) 0.174(3) Uani 1 1 d . U . . .
 N1 N 0.1628(5) 0.4423(5) 0.0472(3) 0.125(2) Uani 1 1 d . U . . .
 N2 N 0.3714(7) 0.5643(6) 0.2345(4) 0.206(4) Uani 1 1 d . U . . .
 N3 N 0.2096(5) 0.5948(5) 0.1276(4) 0.162(3) Uani 1 1 d D U . . .
 N4 N 0.0248(5) 0.5444(4) 0.1627(3) 0.142(3) Uani 1 1 d . U . . .
 N5 N 0.1437(8) 0.0273(6) 0.0990(4) 0.215(4) Uani 1 1 d D U . . .
 N6 N 0.2600(4) 0.5264(5) 0.1279(3) 0.128(3) Uani 1 1 d . U . . .
 N8 N -0.1321(5) 0.2796(5) 0.2941(3) 0.129(3) Uani 1 1 d . U . . .
 N9 N 0.2944(7) 0.1046(6) -0.0014(4) 0.189(4) Uani 1 1 d . U . . .
 N10 N 0.6380(5) 0.1895(5) 0.2690(3) 0.125(3) Uani 1 1 d . U . . .
 N11 N 0.3126(6) 0.0206(6) 0.4866(4) 0.182(3) Uani 1 1 d . U . . .
 N12 N 0.3267(6) -0.0620(5) 0.3329(3) 0.158(3) Uani 1 1 d . U . . .
 N13 N 0.3112(6) 0.5350(6) 0.2574(4) 0.177(3) Uani 1 1 d . U . . .
 N14 N 0.1987(5) 0.4846(5) 0.0123(3) 0.148(3) Uani 1 1 d . U . . .
 N15 N 0.2314(6) 0.2239(7) 0.4964(4) 0.183(3) Uani 1 1 d . U . . .
 N16 N -0.1974(4) 0.3078(4) 0.2640(3) 0.125(2) Uani 1 1 d . U . . .
 N17 N 0.1751(7) 0.2127(7) 0.5366(4) 0.203(4) Uani 1 1 d D U . . .
 N18 N 0.2585(5) 0.0466(5) 0.4495(3) 0.146(3) Uani 1 1 d . U . . .
 N19 N 0.6890(6) -0.0010(6) 0.2765(4) 0.192(4) Uani 1 1 d D U . . .
 N20 N 0.5381(5) 0.3840(5) 0.2488(3) 0.131(3) Uani 1 1 d . U . . .
 N22 N 0.5910(6) 0.3844(5) 0.2831(3) 0.145(3) Uani 1 1 d . U . . .
 N24 N 0.3555(6) 0.2962(5) 0.0071(3) 0.146(3) Uani 1 1 d . U . . .
 N25 N 0.3280(6) 0.2973(6) -0.0393(4) 0.171(3) Uani 1 1 d . U . . .
 N26 N -0.1125(5) 0.4355(6) 0.2076(3) 0.151(3) Uani 1 1 d . U . . .
 N28 N 0.1142(6) 0.0085(6) 0.2796(3) 0.171(3) Uani 1 1 d . U . . .
 N29 N 0.3873(7) 0.4115(7) 0.3835(5) 0.200(4) Uani 1 1 d . U . . .
 N30 N 0.7036(5) 0.1986(5) 0.2331(3) 0.133(3) Uani 1 1 d . U . . .
 N31 N 0.5258(7) 0.1388(6) 0.0109(4) 0.190(3) Uani 1 1 d . U . . .
 N32 N -0.0283(6) 0.1524(5) 0.1919(3) 0.155(3) Uani 1 1 d . U . . .
 N33 N 0.2920(6) -0.1008(5) 0.3701(4) 0.185(3) Uani 1 1 d . U . . .
 N34 N 0.2547(6) 0.1533(6) 0.0288(4) 0.167(3) Uani 1 1 d . U . . .
 N35 N -0.0269(6) 0.5719(5) 0.1234(3) 0.169(3) Uani 1 1 d . U . . .
 N36 N -0.1102(5) 0.4272(5) 0.3534(3) 0.175(3) Uani 1 1 d . U . . .
 N37 N 0.1333(7) -0.0555(6) 0.2604(4) 0.197(4) Uani 1 1 d D U . . .
 N38 N -0.0855(7) 0.1216(5) 0.2156(4) 0.169(3) Uani 1 1 d D U . . .
 N39 N -0.1809(6) 0.4148(6) 0.3812(4) 0.203(4) Uani 1 1 d D U . . .
 N40 N 0.6173(6) 0.0213(5) 0.2533(4) 0.165(3) Uani 1 1 d . U . . .
 N41 N 0.3653(9) 0.4829(7) 0.3964(6) 0.250(4) Uani 1 1 d D U . . .
 N42 N 0.4844(7) 0.1172(5) 0.0553(3) 0.174(3) Uani 1 1 d . U . . .
 N44 N -0.1781(6) 0.4990(6) 0.2296(4) 0.180(4) Uani 1 1 d . U . . .
 N45 N 0.2117(6) 0.4002(6) 0.4956(3) 0.256(4) Uani 1 1 d DG U . . .
 C161 C 0.2173(6) 0.4167(6) 0.4611(4) 0.240(4) Uani 1 1 d G U . . .
 N23 N 0.1750(6) 0.4122(5) 0.4458(2) 0.221(4) Uani 1 1 d G U . . .
 C323 C 0.1432(5) 0.3929(5) 0.4709(4) 0.234(4) Uani 1 1 d G U . . .
 H323 H 0.112279 0.386206 0.467617 0.280 Uiso 1 1 calc R U . . .
 C81 C 0.1659(7) 0.3855(5) 0.5016(3) 0.246(5) Uani 1 1 d G U . . .
 H81 H 0.152718 0.372985 0.522592 0.295 Uiso 1 1 calc R U . . .
 N46 N 0.0005(6) 0.3157(5) 0.4688(3) 0.167(3) Uani 1 1 d D U . . .
 N47 N -0.0394(7) 0.3711(5) 0.4963(4) 0.226(4) Uani 1 1 d D U . . .
 N48 N 0.1988(7) 0.0292(6) 0.1344(4) 0.187(3) Uani 1 1 d . U . . .
 C1 C 0.0530(6) 0.4151(6) 0.0624(3) 0.126(3) Uani 1 1 d . U . . .
 C2 C 0.2730(6) 0.0604(7) 0.4756(4) 0.161(3) Uani 1 1 d . U . . .
 C3 C -0.1035(8) 0.5336(6) 0.4845(3) 0.421(12) Uani 1 1 d D U . . .
 H3A H -0.127885 0.557777 0.471143 0.631 Uiso 1 1 calc R U . . .
 H3B H -0.117727 0.536818 0.508796 0.631 Uiso 1 1 calc R U . . .
 H3C H -0.065968 0.534649 0.479937 0.631 Uiso 1 1 calc DR U . . .
 C4 C -0.0932(5) 0.3792(5) 0.0927(4) 0.133(3) Uani 1 1 d . U . . .
 H4 H -0.099220 0.372705 0.071664 0.160 Uiso 1 1 calc R U . . .
 C5 C -0.0623(6) 0.5630(7) 0.3557(4) 0.165(3) Uani 1 1 d . U . . .
 H5 H -0.063435 0.591954 0.358132 0.197 Uiso 1 1 calc R U . . .
 C6 C 0.5116(5) 0.4177(5) 0.1712(3) 0.112(3) Uani 1 1 d . U . . .
 C7 C 0.3954(8) -0.0748(7) 0.1374(4) 0.169(4) Uani 1 1 d . U . . .
 H7 H 0.428180 -0.100417 0.134757 0.202 Uiso 1 1 calc R U . . .
 C8 C 0.0095(6) 0.4083(6) 0.0494(4) 0.128(3) Uani 1 1 d . U . . .
 C9 C 0.3453(7) 0.5295(7) 0.2823(5) 0.196(4) Uani 1 1 d . U . . .
 H9 H 0.343225 0.515301 0.304439 0.236 Uiso 1 1 calc R U . . .
 C10 C 0.6257(5) 0.2885(5) 0.1032(3) 0.119(2) Uani 1 1 d . U . . .
 C11 C 0.4270(9) 0.5708(7) 0.2050(6) 0.243(5) Uani 1 1 d D U . . .
 H11A H 0.461500 0.565154 0.214511 0.292 Uiso 1 1 calc R U . . .
 H11B H 0.434250 0.556675 0.183348 0.292 Uiso 1 1 calc R U . . .
 C12 C 0.5037(5) 0.4709(5) 0.1196(3) 0.109(3) Uani 1 1 d . U . . .
 H12 H 0.486407 0.492033 0.137975 0.131 Uiso 1 1 calc R U . . .
 C13 C 0.0610(12) 0.1281(11) 0.6209(8) 0.407(13) Uani 1 1 d D U . . .
 H13A H 0.072711 0.099046 0.633460 0.610 Uiso 1 1 calc R U . . .
 H13B H 0.048062 0.151477 0.636861 0.610 Uiso 1 1 calc R U . . .
 H13C H 0.030743 0.130688 0.608597 0.610 Uiso 1 1 calc R U . . .
 C14 C 0.5318(5) 0.4268(5) 0.1369(3) 0.111(3) Uani 1 1 d . U . . .
 C15 C -0.0578(6) 0.4339(7) 0.3453(4) 0.167(3) Uani 1 1 d . U . . .
 H15A H -0.041678 0.425327 0.321778 0.200 Uiso 1 1 calc R U . . .
 H15B H -0.032377 0.413207 0.360567 0.200 Uiso 1 1 calc R U . . .
 C16 C 0.6699(6) 0.1482(6) 0.2587(3) 0.131(3) Uani 1 1 d . U . . .
 H16 H 0.663857 0.121248 0.266094 0.157 Uiso 1 1 calc R U . . .
 C17 C 0.1076(7) 0.6342(7) 0.3809(4) 0.198(5) Uani 1 1 d . U . . .
 H17A H 0.102615 0.633701 0.405747 0.297 Uiso 1 1 calc R U . . .
 H17B H 0.127971 0.653714 0.370943 0.297 Uiso 1 1 calc R U . . .
 H17C H 0.071129 0.645124 0.373211 0.297 Uiso 1 1 calc R U . . .
 C18 C 0.3012(5) 0.4821(5) 0.1342(3) 0.124(3) Uani 1 1 d . U . . .
 H18A H 0.286400 0.459543 0.130302 0.149 Uiso 1 1 calc R U . . .
 H18B H 0.306607 0.478278 0.158396 0.149 Uiso 1 1 calc R U . . .
 C19 C 0.5307(7) -0.1154(7) 0.2450(5) 0.168(3) Uani 1 1 d . U . . .
 H19 H 0.538369 -0.117380 0.268837 0.202 Uiso 1 1 calc R U . . .
 C20 C -0.1116(5) 0.1669(6) 0.3949(4) 0.128(3) Uani 1 1 d . U . . .
 H20 H -0.119752 0.149099 0.414352 0.153 Uiso 1 1 calc R U . . .
 C21 C -0.1113(6) 0.2407(6) 0.3710(4) 0.129(3) Uani 1 1 d . U . . .
 C22 C 0.5413(5) 0.4903(5) 0.0945(3) 0.124(4) Uani 1 1 d . U . . .
 H22A H 0.518938 0.519026 0.084601 0.187 Uiso 1 1 calc R U . . .
 H22B H 0.568607 0.494129 0.106325 0.187 Uiso 1 1 calc R U . . .
 H22C H 0.560664 0.470046 0.076310 0.187 Uiso 1 1 calc R U . . .
 C23 C 0.2023(12) 0.4599(10) 0.5984(6) 0.341(11) Uani 1 1 d D U . . .
 H23A H 0.181154 0.452909 0.619757 0.512 Uiso 1 1 calc R U . . .
 H23B H 0.240286 0.454523 0.601995 0.512 Uiso 1 1 calc R U . . .
 H23C H 0.184527 0.491028 0.590900 0.512 Uiso 1 1 calc R U . . .
 C24 C 0.5949(5) 0.1937(6) 0.3313(3) 0.125(3) Uani 1 1 d . U . . .
 C25 C -0.1445(5) 0.0748(5) 0.2302(5) 0.267(6) Uani 1 1 d D U . . .
 H25A H -0.115285 0.055850 0.213585 0.320 Uiso 1 1 calc R U . . .
 H25B H -0.180076 0.086426 0.220948 0.320 Uiso 1 1 calc R U . . .
 C26 C 0.5831(5) 0.2011(5) 0.2931(3) 0.127(3) Uani 1 1 d . U . . .
 H26A H 0.562926 0.182016 0.289496 0.152 Uiso 1 1 calc R U . . .
 H26B H 0.559734 0.232331 0.288251 0.152 Uiso 1 1 calc R U . . .
 C27 C 0.5880(6) 0.2288(5) 0.1103(3) 0.131(3) Uani 1 1 d . U . . .
 C28 C -0.1631(6) 0.3202(6) 0.3034(3) 0.130(3) Uani 1 1 d . U . . .
 H28 H -0.156366 0.334096 0.320744 0.155 Uiso 1 1 calc R U . . .
 C29 C 0.5647(7) -0.0748(6) 0.1897(4) 0.165(4) Uani 1 1 d . U . . .
 H29 H 0.564402 -0.097449 0.177107 0.197 Uiso 1 1 calc R U . . .
 C30 C 0.1380(6) 0.4826(5) 0.0554(3) 0.132(3) Uani 1 1 d D U . . .
 H30 H 0.108279 0.492078 0.073527 0.158 Uiso 1 1 calc R U . . .
 C31 C 0.4247(7) 0.1556(8) 0.4871(4) 0.167(3) Uani 1 1 d . U . . .
 C32 C 0.5762(5) 0.3943(5) 0.1213(3) 0.112(3) Uani 1 1 d . U . . .
 H32 H 0.589939 0.400598 0.098387 0.135 Uiso 1 1 calc R U . . .
 C33 C 0.4620(6) 0.1064(7) 0.4903(3) 0.170(3) Uani 1 1 d . U . . .
 H33 H 0.438132 0.087872 0.495566 0.204 Uiso 1 1 calc R U . . .
 C34 C -0.0111(6) 0.2180(6) 0.0864(4) 0.133(3) Uani 1 1 d . U . . .
 C35 C 0.4624(8) -0.0811(7) 0.0692(5) 0.211(6) Uani 1 1 d . U . . .
 H35A H 0.437052 -0.093191 0.062468 0.317 Uiso 1 1 calc R U . . .
 H35B H 0.490263 -0.079308 0.049655 0.317 Uiso 1 1 calc R U . . .
 H35C H 0.481014 -0.100362 0.087592 0.317 Uiso 1 1 calc R U . . .
 C36 C 0.7130(5) 0.1540(5) 0.2351(3) 0.131(3) Uani 1 1 d . U . . .
 H36 H 0.742750 0.131822 0.222967 0.158 Uiso 1 1 calc DR U . . .
 C37 C 0.4284(9) 0.4241(8) 0.3602(6) 0.216(5) Uani 1 1 d . U . . .
 H37 H 0.456950 0.408958 0.343020 0.259 Uiso 1 1 calc R U . . .
 C38 C 0.1196(6) 0.3624(6) 0.0301(3) 0.129(3) Uani 1 1 d . U . . .
 C39 C 0.2777(7) 0.5059(7) -0.0114(4) 0.197(5) Uani 1 1 d D U . . .
 H39A H 0.300365 0.482629 0.003785 0.236 Uiso 1 1 calc R U . . .
 H39B H 0.261237 0.534018 0.000123 0.236 Uiso 1 1 calc R U . . .
 C40 C 0.1164(6) 0.1079(6) 0.4646(3) 0.126(3) Uani 1 1 d . U . . .
 C41 C 0.3229(7) 0.0379(8) 0.5409(4) 0.223(5) Uani 1 1 d D U . . .
 H41A H 0.301923 0.018229 0.550529 0.267 Uiso 1 1 calc R U . . .
 H41B H 0.296272 0.068262 0.536841 0.267 Uiso 1 1 calc R U . . .
 C42 C 0.3654(5) 0.4614(5) 0.0796(3) 0.119(2) Uani 1 1 d . U . . .
 C43 C 0.5950(9) 0.2129(8) -0.0541(6) 0.255(7) Uani 1 1 d D U . . .
 H43A H 0.577213 0.241709 -0.066304 0.306 Uiso 1 1 calc R U . . .
 H43B H 0.618202 0.216689 -0.038637 0.306 Uiso 1 1 calc R U . . .
 C44 C 0.4156(5) 0.4542(5) 0.0589(3) 0.116(2) Uani 1 1 d . U . . .
 C45 C 0.7258(9) 0.0468(6) 0.0996(5) 0.272(6) Uani 1 1 d D U . . .
 H45A H 0.763591 0.047557 0.091829 0.327 Uiso 1 1 calc R U . . .
 H45B H 0.708991 0.046840 0.079468 0.327 Uiso 1 1 calc R U . . .
 C46 C 0.1421(6) 0.0458(6) 0.4311(3) 0.128(3) Uani 1 1 d . U . . .
 C47 C 0.1693(9) -0.1023(6) 0.2634(5) 0.255(6) Uani 1 1 d D U . . .
 H47A H 0.208380 -0.103816 0.259251 0.306 Uiso 1 1 calc R U . . .
 H47B H 0.161911 -0.113895 0.287121 0.306 Uiso 1 1 calc R U . . .
 C48 C -0.1546(6) 0.2723(5) 0.2696(3) 0.128(3) Uani 1 1 d . U . . .
 C49 C -0.2808(10) 0.3880(8) 0.4500(6) 0.308(8) Uani 1 1 d D U . . .
 H49A H -0.256244 0.370138 0.466674 0.370 Uiso 1 1 calc R U . . .
 H49B H -0.290841 0.367586 0.438397 0.370 Uiso 1 1 calc R U . . .
 C50 C -0.0758(7) 0.1580(6) 0.2140(4) 0.152(3) Uani 1 1 d . U . . .
 C52 C -0.0690(5) 0.4109(5) 0.0935(4) 0.133(3) Uani 1 1 d . U . . .
 C53 C -0.0104(6) 0.2503(6) 0.4509(3) 0.141(3) Uani 1 1 d . U . . .
 C54 C -0.1759(5) 0.2089(5) 0.4581(3) 0.151(5) Uani 1 1 d . U . . .
 H54A H -0.186340 0.222786 0.479883 0.227 Uiso 1 1 calc R U . . .
 H54B H -0.209392 0.214590 0.447982 0.227 Uiso 1 1 calc R U . . .
 H54C H -0.157012 0.176908 0.461974 0.227 Uiso 1 1 calc R U . . .
 C55 C 0.2197(6) 0.1802(6) 0.0548(4) 0.144(3) Uani 1 1 d . U . . .
 H55A H 0.237234 0.200408 0.060031 0.173 Uiso 1 1 calc R U . . .
 H55B H 0.214850 0.161374 0.075664 0.173 Uiso 1 1 calc R U . . .
 C56 C -0.1195(5) 0.2084(6) 0.4001(4) 0.130(3) Uani 1 1 d . U . . .
 C57 C -0.0585(6) 0.4804(8) 0.3480(4) 0.160(3) Uani 1 1 d . U . . .
 C58 C 0.4639(5) 0.4563(5) -0.0026(3) 0.129(4) Uani 1 1 d . U . . .
 H58A H 0.451133 0.488646 -0.002853 0.194 Uiso 1 1 calc R U . . .
 H58B H 0.501335 0.443371 0.003628 0.194 Uiso 1 1 calc R U . . .
 H58C H 0.464569 0.447651 -0.025310 0.194 Uiso 1 1 calc R U . . .
 C59 C 0.3172(7) 0.3129(7) 0.4469(4) 0.173(4) Uani 1 1 d . U . . .
 H59A H 0.336800 0.292705 0.428473 0.208 Uiso 1 1 calc R U . . .
 H59B H 0.280129 0.331594 0.440957 0.208 Uiso 1 1 calc R U . . .
 C60 C 0.1062(6) 0.3959(5) 0.0517(3) 0.124(2) Uani 1 1 d . U . . .
 C61 C 0.4980(7) 0.0967(7) 0.5167(4) 0.199(7) Uani 1 1 d . U . . .
 H61A H 0.520747 0.065035 0.517691 0.298 Uiso 1 1 calc R U . . .
 H61B H 0.522163 0.114155 0.511275 0.298 Uiso 1 1 calc R U . . .
 H61C H 0.474936 0.104265 0.538824 0.298 Uiso 1 1 calc R U . . .
 C62 C 0.4607(5) 0.4561(4) 0.0716(3) 0.114(3) Uani 1 1 d . U . . .
 H62 H 0.495624 0.449522 0.057522 0.137 Uiso 1 1 calc R U . . .
 C63 C 0.1647(8) 0.4236(8) 0.4108(4) 0.201(4) Uani 1 1 d . U . . .
 H63A H 0.146314 0.404620 0.404708 0.242 Uiso 1 1 calc R U . . .
 H63B H 0.200544 0.417839 0.395590 0.242 Uiso 1 1 calc R U . . .
 C64 C -0.0184(5) 0.1204(5) 0.5262(3) 0.145(5) Uani 1 1 d . U . . .
 H64A H -0.042598 0.143541 0.541353 0.217 Uiso 1 1 calc R U . . .
 H64B H -0.040971 0.112338 0.513118 0.217 Uiso 1 1 calc DR U . . .
 H64C H 0.002279 0.094281 0.539789 0.217 Uiso 1 1 calc R U . . .
 C65 C 0.0224(8) 0.3097(6) 0.4990(5) 0.193(4) Uani 1 1 d D U . . .
 H65 H 0.052839 0.285045 0.505793 0.231 Uiso 1 1 calc R U . . .
 C66 C 0.0311(5) -0.0078(5) 0.4508(3) 0.132(4) Uani 1 1 d . U . . .
 H66A H 0.045371 -0.019881 0.472336 0.198 Uiso 1 1 calc R U . . .
 H66B H -0.004259 0.016951 0.455196 0.198 Uiso 1 1 calc R U . . .
 H66C H 0.025195 -0.030947 0.440350 0.198 Uiso 1 1 calc R U . . .
 C67 C 0.1198(7) 0.6058(6) 0.2771(4) 0.153(3) Uani 1 1 d . U . . .
 C68 C 0.4515(9) 0.0293(9) 0.0864(4) 0.166(3) Uani 1 1 d . U . . .
 C69 C 0.1406(8) 0.5867(8) 0.3694(4) 0.181(4) Uani 1 1 d . U . . .
 H69 H 0.177785 0.577405 0.377053 0.217 Uiso 1 1 calc R U . . .
 C70 C 0.5814(6) 0.3579(5) 0.2647(3) 0.133(3) Uani 1 1 d . U . . .
 C71 C 0.6359(8) 0.0017(7) 0.2797(5) 0.179(4) Uani 1 1 d . U . . .
 C72 C 0.5921(6) 0.2671(5) 0.1818(3) 0.126(3) Uani 1 1 d . U . . .
 H72A H 0.592067 0.247446 0.202786 0.151 Uiso 1 1 calc R U . . .
 H72B H 0.553995 0.278810 0.175884 0.151 Uiso 1 1 calc R U . . .
 C73 C 0.3092(8) 0.0633(7) -0.0173(5) 0.218(5) Uani 1 1 d D U . . .
 H73A H 0.306073 0.068755 -0.041902 0.262 Uiso 1 1 calc R U . . .
 H73B H 0.285268 0.046447 -0.006331 0.262 Uiso 1 1 calc R U . . .
 C74 C 0.0424(5) 0.5222(5) 0.1951(3) 0.133(3) Uani 1 1 d . U . . .
 H74A H 0.083313 0.507838 0.191736 0.159 Uiso 1 1 calc R U . . .
 H74B H 0.026481 0.498604 0.201877 0.159 Uiso 1 1 calc R U . . .
 C75 C 0.5730(8) 0.1502(7) -0.0128(5) 0.211(5) Uani 1 1 d D U . . .
 H75A H 0.599318 0.152241 0.001185 0.254 Uiso 1 1 calc R U . . .
 H75B H 0.593446 0.125906 -0.028110 0.254 Uiso 1 1 calc R U . . .
 C76 C 0.6489(5) 0.3156(5) 0.1185(3) 0.121(3) Uani 1 1 d . U . . .
 H76 H 0.670723 0.296155 0.136329 0.146 Uiso 1 1 calc R U . . .
 C78 C 0.5350(5) 0.3773(5) 0.1888(3) 0.114(3) Uani 1 1 d . U . . .
 C79 C 0.0764(7) 0.6349(7) 0.2559(4) 0.156(3) Uani 1 1 d . U . . .
 H79 H 0.096939 0.637019 0.232458 0.188 Uiso 1 1 calc R U . . .
 C80 C 0.1605(6) 0.5096(6) 0.0346(4) 0.141(3) Uani 1 1 d . U . . .
 H80 H 0.150489 0.540596 0.035935 0.169 Uiso 1 1 calc R U . . .
 C82 C 0.3459(8) 0.2461(9) 0.4808(4) 0.174(3) Uani 1 1 d . U . . .
 C83 C 0.0089(9) 0.0794(9) 0.0617(6) 0.301(7) Uani 1 1 d D U . . .
 H83A H 0.003141 0.054157 0.053687 0.362 Uiso 1 1 calc R U . . .
 H83B H 0.022603 0.095653 0.041653 0.362 Uiso 1 1 calc R U . . .
 C84 C 0.4252(6) 0.4397(5) 0.0227(3) 0.125(3) Uani 1 1 d . U . . .
 H84 H 0.388289 0.452374 0.014493 0.150 Uiso 1 1 calc R U . . .
 C85 C 0.2889(8) 0.1702(7) 0.0024(4) 0.181(4) Uani 1 1 d . U . . .
 H85 H 0.290405 0.199135 -0.000397 0.217 Uiso 1 1 calc R U . . .
 C86 C 0.2018(6) 0.2956(6) 0.0331(4) 0.136(3) Uani 1 1 d . U . . .
 H86A H 0.182014 0.294122 0.056512 0.163 Uiso 1 1 calc R U . . .
 H86B H 0.240958 0.290463 0.034761 0.163 Uiso 1 1 calc R U . . .
 C87 C 0.2332(9) 0.3020(8) -0.1036(5) 0.253(6) Uani 1 1 d D U . . .
 H87A H 0.209453 0.333810 -0.103365 0.304 Uiso 1 1 calc R U . . .
 H87B H 0.261802 0.298215 -0.124015 0.304 Uiso 1 1 calc R U . . .
 C88 C 0.3972(6) 0.3707(6) 0.0317(3) 0.126(3) Uani 1 1 d . U . . .
 C89 C 0.6353(7) 0.3722(6) 0.3049(3) 0.165(4) Uani 1 1 d D U . . .
 H89A H 0.654819 0.393640 0.299851 0.198 Uiso 1 1 calc R U . . .
 H89B H 0.662660 0.342406 0.299955 0.198 Uiso 1 1 calc R U . . .
 C90 C 0.2013(6) 0.4443(6) 0.0212(4) 0.140(3) Uani 1 1 d D U . . .
 C91 C 0.2741(13) 0.6287(9) 0.3544(8) 0.373(13) Uani 1 1 d D U . . .
 H91A H 0.267042 0.659840 0.357354 0.559 Uiso 1 1 calc R U . . .
 H91B H 0.294195 0.621233 0.331525 0.559 Uiso 1 1 calc R U . . .
 H91C H 0.238666 0.624043 0.357133 0.559 Uiso 1 1 calc R U . . .
 C92 C 0.0231(5) 0.1380(5) 0.5014(3) 0.133(3) Uani 1 1 d . U . . .
 H92 H 0.045355 0.146358 0.515377 0.159 Uiso 1 1 calc R U . . .
 C93 C 0.6228(12) -0.2105(10) 0.3234(8) 0.394(13) Uani 1 1 d D U . . .
 H93A H 0.629618 -0.240502 0.317385 0.590 Uiso 1 1 calc R U . . .
 H93B H 0.624834 -0.191355 0.302651 0.590 Uiso 1 1 calc R U . . .
 H93C H 0.651009 -0.211483 0.336876 0.590 Uiso 1 1 calc R U . . .
 C94 C 0.5799(6) 0.3447(5) 0.1711(3) 0.118(3) Uani 1 1 d . U . . .
 C95 C 0.0681(11) 0.7468(8) 0.1511(8) 0.355(12) Uani 1 1 d D U . . .
 H95A H 0.067347 0.777368 0.148306 0.532 Uiso 1 1 calc R U . . .
 H95B H 0.045516 0.743065 0.135616 0.532 Uiso 1 1 calc R U . . .
 H95C H 0.053048 0.740490 0.174656 0.532 Uiso 1 1 calc R U . . .
 C96 C 0.1564(6) 0.0777(6) 0.4434(3) 0.129(3) Uani 1 1 d . U . . .
 C97 C -0.2554(11) 0.6056(8) 0.2726(6) 0.286(7) Uani 1 1 d D U . . .
 H97A H -0.292696 0.608243 0.268623 0.343 Uiso 1 1 calc R U . . .
 H97B H -0.241890 0.624584 0.254689 0.343 Uiso 1 1 calc R U . . .
 C98 C 0.7688(6) 0.1968(5) 0.1794(3) 0.142(4) Uani 1 1 d . U . . .
 H98A H 0.738504 0.199622 0.166701 0.170 Uiso 1 1 calc R U . . .
 H98B H 0.790011 0.164795 0.183498 0.170 Uiso 1 1 calc R U . . .
 C99 C 0.1857(8) -0.1227(7) 0.4260(6) 0.274(6) Uani 1 1 d D U . . .
 H99A H 0.173050 -0.099347 0.442387 0.329 Uiso 1 1 calc R U . . .
 H99B H 0.154982 -0.117511 0.412979 0.329 Uiso 1 1 calc R U . . .
 C100 C -0.1082(5) 0.3575(5) 0.1226(4) 0.135(3) Uani 1 1 d . U . . .
 C102 C 0.4117(5) 0.4572(5) 0.1847(3) 0.117(3) Uani 1 1 d . U . . .
 H10A H 0.408649 0.429336 0.179502 0.140 Uiso 1 1 calc R U . . .
 H10B H 0.387096 0.466808 0.206268 0.140 Uiso 1 1 calc R U . . .
 C104 C 0.5473(7) -0.0438(7) 0.2434(5) 0.155(3) Uani 1 1 d . U . . .
 C105 C 0.0594(7) 0.5633(7) 0.3916(4) 0.175(4) Uani 1 1 d . U . . .
 H105 H 0.036265 0.592641 0.385675 0.210 Uiso 1 1 calc R U . . .
 C106 C 0.6670(5) 0.0910(5) 0.4274(3) 0.142(5) Uani 1 1 d . U . . .
 H10C H 0.674092 0.060537 0.437143 0.213 Uiso 1 1 calc R U . . .
 H10D H 0.702315 0.094680 0.417870 0.213 Uiso 1 1 calc R U . . .
 H10E H 0.647549 0.111696 0.445210 0.213 Uiso 1 1 calc R U . . .
 C107 C 0.5761(6) 0.2392(5) 0.0770(4) 0.130(3) Uani 1 1 d . U . . .
 C108 C -0.0789(6) 0.3036(5) 0.1934(4) 0.141(3) Uani 1 1 d . U . . .
 H10F H -0.081367 0.300015 0.218467 0.170 Uiso 1 1 calc R U . . .
 H10G H -0.040224 0.300805 0.183798 0.170 Uiso 1 1 calc R U . . .
 C109 C 0.4648(8) 0.1045(6) 0.0911(4) 0.175(4) Uani 1 1 d . U . . .
 H10H H 0.423766 0.117651 0.095822 0.210 Uiso 1 1 calc R U . . .
 H10I H 0.480361 0.115698 0.107068 0.210 Uiso 1 1 calc R U . . .
 C110 C 0.3174(6) 0.4191(5) 0.0654(3) 0.128(3) Uani 1 1 d . U . . .
 H11C H 0.277879 0.422033 0.069350 0.153 Uiso 1 1 calc R U . . .
 H11D H 0.335018 0.399493 0.084353 0.153 Uiso 1 1 calc R U . . .
 C111 C 0.4801(9) 0.1401(7) -0.0002(5) 0.184(4) Uani 1 1 d . U . . .
 H111 H 0.470961 0.147445 -0.022659 0.221 Uiso 1 1 calc R U . . .
 C112 C 0.6106(5) 0.2981(5) 0.0704(3) 0.125(3) Uani 1 1 d . U . . .
 H112 H 0.616361 0.322667 0.056876 0.150 Uiso 1 1 calc R U . . .
 C113 C 0.5313(9) 0.1235(7) 0.0445(4) 0.179(3) Uani 1 1 d . U . . .
 C114 C 0.1812(6) 0.0230(5) 0.3737(3) 0.136(3) Uani 1 1 d . U . . .
 H11E H 0.219565 0.010913 0.361541 0.163 Uiso 1 1 calc R U . . .
 H11F H 0.166297 0.055189 0.367505 0.163 Uiso 1 1 calc R U . . .
 C115 C 0.4420(7) 0.2874(7) 0.4594(4) 0.162(3) Uani 1 1 d . U . . .
 C116 C 0.4552(5) 0.4676(5) 0.1048(3) 0.112(2) Uani 1 1 d . U . . .
 C117 C 0.3746(6) 0.1121(6) 0.4413(4) 0.166(4) Uani 1 1 d . U . . .
 H11G H 0.382469 0.134696 0.424262 0.199 Uiso 1 1 calc R U . . .
 H11H H 0.346147 0.103647 0.433703 0.199 Uiso 1 1 calc R U . . .
 C118 C 0.3566(5) 0.4740(5) 0.1123(3) 0.119(2) Uani 1 1 d . U . . .
 C119 C -0.0100(6) 0.6103(6) 0.2742(4) 0.146(3) Uani 1 1 d . U . . .
 H119 H -0.023262 0.631053 0.291244 0.176 Uiso 1 1 calc R U . . .
 C120 C -0.0221(5) 0.0732(5) 0.3591(3) 0.126(3) Uani 1 1 d . U . . .
 C121 C 0.2980(8) 0.3157(7) -0.0717(5) 0.200(4) Uani 1 1 d D U . . .
 H12A H 0.274949 0.347495 -0.070363 0.240 Uiso 1 1 calc R U . . .
 H12B H 0.325430 0.311911 -0.092698 0.240 Uiso 1 1 calc R U . . .
 C122 C -0.0924(5) 0.1461(6) 0.3636(4) 0.129(3) Uani 1 1 d . U . . .
 C123 C 0.2182(8) 0.1922(7) 0.5113(5) 0.183(4) Uani 1 1 d D U . . .
 C124 C -0.1268(7) 0.4795(7) 0.2061(4) 0.158(4) Uani 1 1 d . U . . .
 C125 C -0.0740(6) 0.5124(8) 0.3234(4) 0.155(3) Uani 1 1 d . U . . .
 C126 C -0.2556(5) 0.3561(5) 0.2219(3) 0.127(3) Uani 1 1 d . U . . .
 H12C H -0.224578 0.366141 0.211551 0.152 Uiso 1 1 calc R U . . .
 H12D H -0.278429 0.376151 0.239907 0.152 Uiso 1 1 calc R U . . .
 C127 C -0.0764(6) 0.5565(7) 0.3258(4) 0.154(3) Uani 1 1 d . U . . .
 C128 C 0.5098(6) 0.3157(6) 0.0239(3) 0.126(3) Uani 1 1 d . U . . .
 C129 C 0.0407(6) 0.6081(6) 0.2532(4) 0.148(3) Uani 1 1 d . U . . .
 C130 C 0.5144(5) 0.3654(5) 0.2257(3) 0.120(3) Uani 1 1 d . U . . .
 H13D H 0.473367 0.377975 0.230069 0.144 Uiso 1 1 calc R U . . .
 H13E H 0.526400 0.332852 0.229896 0.144 Uiso 1 1 calc R U . . .
 C131 C -0.0455(8) 0.0913(7) 0.1952(5) 0.171(4) Uani 1 1 d . U . . .
 H131 H -0.042940 0.061772 0.193240 0.205 Uiso 1 1 calc R U . . .
 C132 C 0.1545(5) 0.4021(5) 0.0655(3) 0.127(3) Uani 1 1 d . U . . .
 H13F H 0.145056 0.405824 0.090263 0.152 Uiso 1 1 calc R U . . .
 H13G H 0.188905 0.375914 0.061398 0.152 Uiso 1 1 calc R U . . .
 C133 C 0.5489(9) -0.0184(8) 0.1170(4) 0.169(3) Uani 1 1 d . U . . .
 C134 C 0.0577(6) 0.5783(6) 0.2272(4) 0.137(3) Uani 1 1 d . U . . .
 C135 C -0.1062(7) 0.5679(7) 0.0519(5) 0.213(5) Uani 1 1 d D U . . .
 H13H H -0.121403 0.600256 0.046360 0.256 Uiso 1 1 calc R U . . .
 H13I H -0.091934 0.553493 0.030114 0.256 Uiso 1 1 calc R U . . .
 C136 C 0.0890(6) 0.0428(5) 0.4421(3) 0.121(3) Uani 1 1 d . U . . .
 C137 C -0.0611(7) 0.5894(7) 0.4218(4) 0.186(5) Uani 1 1 d . U . . .
 H13J H -0.049403 0.594825 0.442150 0.279 Uiso 1 1 calc R U . . .
 H13K H -0.053499 0.609521 0.402770 0.279 Uiso 1 1 calc R U . . .
 H13L H -0.100985 0.594750 0.426138 0.279 Uiso 1 1 calc R U . . .
 C138 C -0.0817(5) 0.2513(5) 0.3077(3) 0.127(3) Uani 1 1 d . U . . .
 H13M H -0.063667 0.270077 0.314558 0.152 Uiso 1 1 calc R U . . .
 H13N H -0.055590 0.232825 0.289620 0.152 Uiso 1 1 calc R U . . .
 C139 C -0.0276(6) 0.5393(6) 0.4124(3) 0.180(3) Uani 1 1 d D U . . .
 H139 H -0.036960 0.519014 0.431450 0.216 Uiso 1 1 calc DR U . . .
 C140 C 0.0225(5) 0.4382(5) 0.1190(3) 0.132(3) Uani 1 1 d . U . . .
 H14A H 0.035816 0.453554 0.133286 0.158 Uiso 1 1 calc R U . . .
 H14B H 0.040340 0.405843 0.123874 0.158 Uiso 1 1 calc R U . . .
 C141 C 0.2346(7) 0.4931(6) -0.0205(4) 0.183(4) Uani 1 1 d D U . . .
 H14C H 0.251574 0.465984 -0.033230 0.220 Uiso 1 1 calc R U . . .
 H14D H 0.211443 0.517069 -0.035117 0.220 Uiso 1 1 calc R U . . .
 C142 C -0.0505(6) 0.4345(5) 0.0616(3) 0.135(3) Uani 1 1 d . U . . .
 H142 H -0.051633 0.463413 0.068301 0.162 Uiso 1 1 calc R U . . .
 C143 C 0.5448(6) 0.1027(6) 0.4449(4) 0.156(3) Uani 1 1 d . U . . .
 H143 H 0.558691 0.115357 0.459647 0.187 Uiso 1 1 calc R U . . .
 C144 C 0.0642(6) 0.1049(5) 0.4759(3) 0.125(3) Uani 1 1 d . U . . .
 C145 C -0.1280(7) 0.4114(7) 0.3843(4) 0.186(4) Uani 1 1 d . U . . .
 C146 C 0.4955(6) 0.3589(6) 0.0206(3) 0.124(3) Uani 1 1 d . U . . .
 H146 H 0.525341 0.369622 0.014586 0.149 Uiso 1 1 calc R U . . .
 C147 C -0.0064(10) 0.3440(8) 0.5161(5) 0.208(5) Uani 1 1 d . U . . .
 H147 H -0.003850 0.348374 0.538651 0.250 Uiso 1 1 calc R U . . .
 C148 C -0.0216(6) 0.2123(6) 0.1481(4) 0.134(3) Uani 1 1 d . U . . .
 C149 C 0.2104(7) 0.5476(7) 0.2803(4) 0.159(3) Uani 1 1 d . U . . .
 C150 C -0.0123(6) 0.1342(5) 0.2939(3) 0.134(3) Uani 1 1 d . U . . .
 H15C H -0.000538 0.140692 0.269471 0.161 Uiso 1 1 calc R U . . .
 H15D H 0.009976 0.143092 0.307085 0.161 Uiso 1 1 calc R U . . .
 C151 C 0.5977(8) -0.0435(7) 0.1323(4) 0.178(4) Uani 1 1 d . U . . .
 H151 H 0.623098 -0.026351 0.125973 0.214 Uiso 1 1 calc R U . . .
 C152 C -0.0638(6) 0.4054(6) 0.1896(4) 0.148(3) Uani 1 1 d . U . . .
 H15E H -0.051444 0.376860 0.203255 0.178 Uiso 1 1 calc R U . . .
 H15F H -0.033607 0.417625 0.185880 0.178 Uiso 1 1 calc R U . . .
 C153 C 0.3954(8) -0.1549(6) 0.1801(5) 0.192(6) Uani 1 1 d . U . . .
 H15G H 0.400587 -0.177166 0.199296 0.287 Uiso 1 1 calc R U . . .
 H15H H 0.374941 -0.161367 0.164517 0.287 Uiso 1 1 calc R U . . .
 H15I H 0.431731 -0.155596 0.167963 0.287 Uiso 1 1 calc R U . . .
 C154 C 0.4779(6) 0.0531(6) 0.3756(3) 0.161(3) Uani 1 1 d . U . . .
 H15J H 0.494337 0.059465 0.352158 0.193 Uiso 1 1 calc R U . . .
 H15K H 0.437320 0.069501 0.377763 0.193 Uiso 1 1 calc R U . . .
 C155 C 0.4150(7) 0.2766(7) 0.4953(4) 0.179(3) Uani 1 1 d . U . . .
 H155 H 0.380458 0.302203 0.502284 0.215 Uiso 1 1 calc R U . . .
 C156 C 0.6093(6) 0.1519(6) 0.3473(4) 0.131(3) Uani 1 1 d . U . . .
 C157 C 0.1106(8) 0.0357(8) 0.0711(5) 0.240(5) Uani 1 1 d D U . . .
 H15L H 0.112475 0.007494 0.063252 0.288 Uiso 1 1 calc R U . . .
 H15M H 0.124239 0.052733 0.051549 0.288 Uiso 1 1 calc R U . . .
 C158 C 0.1565(5) 0.5484(5) 0.2134(4) 0.138(3) Uani 1 1 d . U . . .
 H15N H 0.150666 0.525925 0.231214 0.166 Uiso 1 1 calc R U . . .
 H15O H 0.181650 0.532559 0.193820 0.166 Uiso 1 1 calc R U . . .
 C159 C 0.3693(8) 0.0387(7) -0.0117(6) 0.257(6) Uani 1 1 d D U . . .
 H15P H 0.392197 0.056827 -0.021534 0.308 Uiso 1 1 calc R U . . .
 H15Q H 0.371595 0.032618 0.012903 0.308 Uiso 1 1 calc R U . . .
 C160 C 0.5878(5) 0.2729(5) 0.0575(3) 0.127(3) Uani 1 1 d . U . . .
 C162 C 0.3627(6) 0.3080(5) 0.0403(3) 0.136(3) Uani 1 1 d . U . . .
 H16A H 0.371138 0.281453 0.056493 0.163 Uiso 1 1 calc R U . . .
 H16B H 0.328083 0.330838 0.050234 0.163 Uiso 1 1 calc R U . . .
 C163 C 0.3142(7) 0.5119(6) -0.0463(4) 0.207(5) Uani 1 1 d D U . . .
 H16C H 0.351152 0.509954 -0.042273 0.249 Uiso 1 1 calc R U . . .
 H16D H 0.319484 0.488023 -0.061074 0.249 Uiso 1 1 calc R U . . .
 C164 C -0.0019(5) 0.0515(5) 0.3900(3) 0.128(3) Uani 1 1 d . U . . .
 H164 H -0.027927 0.053001 0.410118 0.153 Uiso 1 1 calc R U . . .
 C165 C 0.3333(9) 0.0384(9) 0.6009(4) 0.263(8) Uani 1 1 d D U . . .
 H16E H 0.357106 0.038153 0.617264 0.395 Uiso 1 1 calc R U . . .
 H16F H 0.300134 0.065360 0.602703 0.395 Uiso 1 1 calc R U . . .
 H16G H 0.322331 0.012345 0.605948 0.395 Uiso 1 1 calc R U . . .
 C166 C 0.4023(5) 0.4770(5) 0.1255(3) 0.117(2) Uani 1 1 d . U . . .
 C167 C 0.3901(9) -0.0044(7) -0.0291(6) 0.287(8) Uani 1 1 d D U . . .
 H16H H 0.392978 0.001370 -0.054102 0.344 Uiso 1 1 calc R U . . .
 H16I H 0.364757 -0.021027 -0.021456 0.344 Uiso 1 1 calc R U . . .
 C168 C 0.0280(6) 0.3757(6) 0.0273(4) 0.131(3) Uani 1 1 d . U . . .
 H168 H 0.000581 0.369080 0.018755 0.158 Uiso 1 1 calc R U . . .
 C169 C 0.2897(7) 0.0036(7) 0.4453(5) 0.167(4) Uani 1 1 d . U . . .
 H169 H 0.286488 -0.012281 0.427973 0.200 Uiso 1 1 calc R U . . .
 C170 C 0.0511(7) 0.5643(6) 0.1379(4) 0.156(4) Uani 1 1 d . U . . .
 H170 H 0.086996 0.565154 0.137471 0.188 Uiso 1 1 calc R U . . .
 C171 C 0.7888(10) 0.0148(8) 0.3669(6) 0.263(8) Uani 1 1 d D U . . .
 H17D H 0.815919 -0.002496 0.381979 0.394 Uiso 1 1 calc R U . . .
 H17E H 0.802552 0.036076 0.352253 0.394 Uiso 1 1 calc R U . . .
 H17F H 0.753420 0.030683 0.380573 0.394 Uiso 1 1 calc R U . . .
 C172 C 0.4401(6) 0.3930(6) 0.0250(3) 0.122(2) Uani 1 1 d . U . . .
 C173 C 0.4479(10) -0.0304(9) -0.0185(7) 0.367(12) Uani 1 1 d D U . . .
 H17G H 0.463894 -0.058937 -0.028908 0.550 Uiso 1 1 calc R U . . .
 H17H H 0.472209 -0.013303 -0.026102 0.550 Uiso 1 1 calc R U . . .
 H17I H 0.444160 -0.035564 0.006346 0.550 Uiso 1 1 calc R U . . .
 C174 C -0.0849(6) 0.2757(6) 0.1194(4) 0.133(3) Uani 1 1 d . U . . .
 C175 C -0.0461(8) 0.1103(9) 0.0797(7) 0.327(10) Uani 1 1 d D U . . .
 H17J H -0.073446 0.121214 0.063907 0.490 Uiso 1 1 calc R U . . .
 H17K H -0.059735 0.094018 0.099376 0.490 Uiso 1 1 calc R U . . .
 H17L H -0.040318 0.135418 0.087370 0.490 Uiso 1 1 calc R U . . .
 C176 C -0.0476(7) 0.5335(8) 0.3811(4) 0.167(3) Uani 1 1 d . U . . .
 C177 C 0.4141(11) 0.6508(8) 0.1884(8) 0.322(8) Uani 1 1 d D U . . .
 H17M H 0.431448 0.640543 0.165470 0.386 Uiso 1 1 calc R U . . .
 H17N H 0.444922 0.646615 0.201164 0.386 Uiso 1 1 calc R U . . .
 C178 C 0.8074(6) 0.2189(6) 0.1577(4) 0.149(4) Uani 1 1 d . U . . .
 H17O H 0.784652 0.248915 0.149410 0.179 Uiso 1 1 calc R U . . .
 H17P H 0.832146 0.222254 0.172287 0.179 Uiso 1 1 calc R U . . .
 C179 C 0.6582(8) 0.3549(7) 0.3628(4) 0.219(5) Uani 1 1 d D U . . .
 H17Q H 0.645826 0.343930 0.385883 0.262 Uiso 1 1 calc R U . . .
 H17R H 0.689334 0.330323 0.351630 0.262 Uiso 1 1 calc R U . . .
 C180 C -0.0855(5) 0.1784(6) 0.3335(4) 0.126(3) Uani 1 1 d . U . . .
 C181 C 0.7704(11) -0.0060(6) 0.1481(6) 0.340(8) Uani 1 1 d D U . . .
 H18C H 0.776356 -0.036209 0.158809 0.408 Uiso 1 1 calc R U . . .
 H18D H 0.755782 0.015102 0.166302 0.408 Uiso 1 1 calc R U . . .
 C182 C -0.0571(6) 0.2587(6) 0.0890(4) 0.138(3) Uani 1 1 d . U . . .
 H182 H -0.069185 0.274758 0.068635 0.165 Uiso 1 1 calc R U . . .
 C183 C 0.3272(12) 0.5505(8) 0.3839(7) 0.307(7) Uani 1 1 d D U . . .
 H18E H 0.361179 0.539794 0.367055 0.368 Uiso 1 1 calc R U . . .
 H18F H 0.298472 0.542897 0.375818 0.368 Uiso 1 1 calc R U . . .
 C184 C 0.6139(5) 0.2545(5) 0.1227(3) 0.125(2) Uani 1 1 d . U . . .
 C185 C 0.2332(8) 0.4349(8) 0.5371(5) 0.317(7) Uani 1 1 d D U . . .
 H18G H 0.266344 0.442016 0.538317 0.380 Uiso 1 1 calc R U . . .
 H18H H 0.208502 0.459552 0.523784 0.380 Uiso 1 1 calc R U . . .
 C186 C -0.0443(6) 0.4923(8) 0.3764(4) 0.164(3) Uani 1 1 d . U . . .
 C187 C 0.5355(9) -0.1485(7) 0.3595(7) 0.294(6) Uani 1 1 d D U . . .
 H18I H 0.521682 -0.155582 0.383426 0.353 Uiso 1 1 calc R U . . .
 H18J H 0.502140 -0.134082 0.348087 0.353 Uiso 1 1 calc R U . . .
 C188 C 0.6075(5) 0.1814(6) 0.3983(4) 0.136(3) Uani 1 1 d . U . . .
 H188 H 0.611387 0.176559 0.421763 0.164 Uiso 1 1 calc R U . . .
 C189 C 0.2072(12) -0.1441(9) 0.2110(6) 0.335(8) Uani 1 1 d D U . . .
 H18K H 0.242723 -0.144324 0.216345 0.402 Uiso 1 1 calc R U . . .
 H18L H 0.196656 -0.122319 0.191569 0.402 Uiso 1 1 calc R U . . .
 C190 C 0.3887(7) 0.3660(7) 0.3814(4) 0.170(4) Uani 1 1 d . U . . .
 H19A H 0.400895 0.357810 0.357509 0.204 Uiso 1 1 calc R U . . .
 H19B H 0.350695 0.365393 0.388305 0.204 Uiso 1 1 calc R U . . .
 C191 C 0.1351(9) 0.6677(6) 0.1464(6) 0.271(7) Uani 1 1 d D U . . .
 H19C H 0.123148 0.659420 0.170367 0.325 Uiso 1 1 calc R U . . .
 H19D H 0.110563 0.662861 0.132438 0.325 Uiso 1 1 calc R U . . .
 C192 C 0.5852(6) 0.2304(6) 0.3490(4) 0.135(3) Uani 1 1 d . U . . .
 C193 C -0.0635(10) 0.4523(5) 0.4960(7) 0.315(7) Uani 1 1 d D U . . .
 H19E H -0.061049 0.464395 0.516877 0.378 Uiso 1 1 calc R U . . .
 H19F H -0.025722 0.440943 0.482962 0.378 Uiso 1 1 calc R U . . .
 C194 C 0.4118(7) 0.3260(6) 0.0341(3) 0.127(3) Uani 1 1 d . U . . .
 C195 C -0.2101(9) 0.5458(7) 0.2328(5) 0.218(5) Uani 1 1 d D U . . .
 H19G H -0.247030 0.552775 0.226002 0.262 Uiso 1 1 calc R U . . .
 H19H H -0.190987 0.563479 0.217178 0.262 Uiso 1 1 calc R U . . .
 C196 C 0.2623(8) 0.1112(7) 0.0268(5) 0.173(4) Uani 1 1 d . U . . .
 C197 C -0.2043(6) 0.3824(7) 0.4034(5) 0.241(5) Uani 1 1 d D U . . .
 H19I H -0.216500 0.365677 0.389585 0.290 Uiso 1 1 calc DR U . . .
 H19J H -0.176801 0.361391 0.417270 0.290 Uiso 1 1 calc R U . . .
 C198 C 0.1547(6) 0.2470(6) 0.0236(3) 0.134(3) Uani 1 1 d . U . . .
 C199 C 0.1438(6) -0.1787(6) 0.4578(7) 0.352(11) Uani 1 1 d D U . . .
 H19K H 0.153250 -0.207779 0.470341 0.529 Uiso 1 1 calc R U . . .
 H19L H 0.117333 -0.156098 0.472664 0.529 Uiso 1 1 calc R U . . .
 H19M H 0.126999 -0.179213 0.437991 0.529 Uiso 1 1 calc R U . . .
 C200 C 0.5145(6) 0.3009(6) 0.3360(4) 0.144(3) Uani 1 1 d . U . . .
 H20A H 0.505340 0.318444 0.314462 0.172 Uiso 1 1 calc R U . . .
 H20B H 0.491399 0.282129 0.341783 0.172 Uiso 1 1 calc R U . . .
 C201 C -0.2018(9) 0.0826(6) 0.2817(6) 0.380(13) Uani 1 1 d D U . . .
 H20C H -0.211305 0.070885 0.304821 0.570 Uiso 1 1 calc DR U . . .
 H20D H -0.195820 0.110302 0.282696 0.570 Uiso 1 1 calc R U . . .
 H20E H -0.232334 0.088141 0.268759 0.570 Uiso 1 1 calc R U . . .
 C202 C -0.0748(5) 0.3980(5) 0.1565(4) 0.136(3) Uani 1 1 d . U . . .
 C204 C 0.5738(6) 0.1003(5) 0.3326(3) 0.136(3) Uani 1 1 d . U . . .
 H20F H 0.538694 0.124582 0.339995 0.163 Uiso 1 1 calc R U . . .
 H20G H 0.570854 0.091156 0.310622 0.163 Uiso 1 1 calc R U . . .
 C206 C 0.3853(8) 0.2559(7) -0.0052(4) 0.164(4) Uani 1 1 d . U . . .
 H206 H 0.413040 0.231773 0.004651 0.196 Uiso 1 1 calc R U . . .
 C208 C 0.1482(8) -0.0328(6) 0.2832(4) 0.176(4) Uani 1 1 d D U . . .
 C209 C 0.0928(9) 0.1782(8) 0.5753(7) 0.296(6) Uani 1 1 d D U . . .
 H20H H 0.072120 0.177892 0.557059 0.355 Uiso 1 1 calc R U . . .
 H20I H 0.068484 0.201524 0.590695 0.355 Uiso 1 1 calc R U . . .
 C210 C 0.6609(6) 0.2180(5) 0.2542(4) 0.129(3) Uani 1 1 d . U . . .
 C211 C 0.1123(7) 0.6094(6) 0.3102(4) 0.163(4) Uani 1 1 d . U . . .
 H211 H 0.079318 0.630902 0.320487 0.196 Uiso 1 1 calc R U . . .
 C212 C -0.0071(6) 0.1800(5) 0.4793(3) 0.131(3) Uani 1 1 d . U . . .
 C213 C 0.2670(6) 0.5152(6) 0.2650(4) 0.161(3) Uani 1 1 d . U . . .
 H21A H 0.278746 0.488924 0.281084 0.194 Uiso 1 1 calc R U . . .
 H21B H 0.262800 0.505132 0.243725 0.194 Uiso 1 1 calc R U . . .
 C214 C -0.0588(6) 0.2569(6) 0.4385(3) 0.136(3) Uani 1 1 d . U . . .
 C215 C 0.5298(9) 0.0287(8) 0.1115(4) 0.165(3) Uani 1 1 d . U . . .
 C216 C 0.0034(7) 0.1960(6) 0.1161(4) 0.137(3) Uani 1 1 d . U . . .
 C217 C 0.2673(7) -0.0197(6) 0.2282(4) 0.158(4) Uani 1 1 d . U . . .
 H21C H 0.289067 0.000066 0.224090 0.189 Uiso 1 1 calc R U . . .
 H21D H 0.229550 -0.003080 0.239511 0.189 Uiso 1 1 calc R U . . .
 C218 C 0.6028(5) 0.3530(5) 0.1361(3) 0.116(3) Uani 1 1 d . U . . .
 C219 C -0.1311(6) 0.3192(5) 0.1225(4) 0.141(3) Uani 1 1 d . U . . .
 H219 H -0.154436 0.317863 0.145073 0.170 Uiso 1 1 calc R U . . .
 C220 C 0.2133(5) 0.0802(5) 0.4314(3) 0.140(3) Uani 1 1 d . U . . .
 H22D H 0.223052 0.075883 0.406763 0.168 Uiso 1 1 calc R U . . .
 H22E H 0.211856 0.110245 0.434726 0.168 Uiso 1 1 calc R U . . .
 C221 C 0.4506(8) 0.1289(6) 0.0275(4) 0.178(4) Uani 1 1 d . U . . .
 H221 H 0.414201 0.128369 0.029105 0.214 Uiso 1 1 calc R U . . .
 C222 C 0.2928(9) 0.0034(8) 0.1447(4) 0.163(3) Uani 1 1 d . U . . .
 C223 C 0.1003(6) 0.3153(5) -0.0088(4) 0.141(3) Uani 1 1 d . U . . .
 H223 H 0.137185 0.314223 -0.021570 0.169 Uiso 1 1 calc R U . . .
 C224 C 0.0663(6) 0.2174(6) 0.0411(4) 0.135(3) Uani 1 1 d . U . . .
 C225 C 0.4973(6) 0.0964(6) 0.4542(4) 0.159(3) Uani 1 1 d . U . . .
 C226 C 0.5306(4) -0.0313(5) 0.3639(2) 0.182(4) Uani 1 1 d G U . . .
 N27 N 0.4884(5) 0.0042(4) 0.3811(3) 0.171(3) Uani 1 1 d G U . . .
 C228 C 0.4523(4) -0.0135(5) 0.4039(2) 0.180(4) Uani 1 1 d G U . . .
 H228 H 0.420420 0.002838 0.418653 0.216 Uiso 1 1 calc R U . . .
 C230 C 0.4721(5) -0.0599(4) 0.4007(3) 0.190(4) Uani 1 1 d G U . . .
 H230 H 0.455876 -0.080124 0.412923 0.228 Uiso 1 1 calc R U . . .
 N7 N 0.5205(5) -0.0709(4) 0.3759(3) 0.204(4) Uani 1 1 d DG U . . .
 C227 C 0.3527(8) -0.0723(6) 0.2472(4) 0.151(3) Uani 1 1 d . U . . .
 C229 C 0.0917(6) 0.0264(5) 0.3627(3) 0.131(3) Uani 1 1 d . U . . .
 C231 C 0.3369(9) -0.0005(8) 0.1175(5) 0.168(3) Uani 1 1 d . U . . .
 C232 C -0.2329(5) 0.3110(5) 0.2373(3) 0.130(3) Uani 1 1 d . U . . .
 H23D H -0.210244 0.290830 0.219318 0.156 Uiso 1 1 calc R U . . .
 H23E H -0.263889 0.300967 0.247857 0.156 Uiso 1 1 calc R U . . .
 C233 C -0.1914(7) 0.4265(7) 0.3490(5) 0.194(4) Uani 1 1 d . U . . .
 H233 H -0.223068 0.427215 0.340359 0.233 Uiso 1 1 calc R U . . .
 C234 C 0.3231(7) -0.0136(7) 0.4662(5) 0.176(4) Uani 1 1 d . U . . .
 H234 H 0.349172 -0.043021 0.467649 0.211 Uiso 1 1 calc R U . . .
 C235 C -0.0911(6) 0.5900(7) 0.2966(4) 0.160(3) Uani 1 1 d . U . . .
 H235 H -0.116344 0.582816 0.284347 0.192 Uiso 1 1 calc R U . . .
 C236 C -0.0393(6) 0.5877(6) 0.2727(4) 0.144(3) Uani 1 1 d . U . . .
 C237 C -0.0035(6) 0.1865(5) 0.1809(4) 0.145(3) Uani 1 1 d . U . . .
 H23F H 0.037410 0.172166 0.177621 0.174 Uiso 1 1 calc R U . . .
 H23G H -0.014219 0.207314 0.199060 0.174 Uiso 1 1 calc R U . . .
 C238 C -0.2912(6) 0.3595(5) 0.1946(3) 0.135(4) Uani 1 1 d . U . . .
 H23H H -0.267484 0.340014 0.176467 0.162 Uiso 1 1 calc R U . . .
 H23I H -0.320575 0.347569 0.204989 0.162 Uiso 1 1 calc R U . . .
 C239 C 0.3157(9) 0.1389(7) -0.0156(5) 0.191(4) Uani 1 1 d . U . . .
 H239 H 0.343801 0.137819 -0.034547 0.229 Uiso 1 1 calc R U . . .
 C240 C 0.4946(6) 0.2289(5) 0.0661(3) 0.130(3) Uani 1 1 d . U . . .
 H24A H 0.476337 0.248712 0.084899 0.156 Uiso 1 1 calc R U . . .
 H24B H 0.481141 0.203751 0.070100 0.156 Uiso 1 1 calc R U . . .
 C241 C -0.0904(6) 0.4454(5) 0.0362(3) 0.151(5) Uani 1 1 d . U . . .
 H24C H -0.077282 0.460770 0.015774 0.226 Uiso 1 1 calc R U . . .
 H24D H -0.092691 0.418012 0.030194 0.226 Uiso 1 1 calc R U . . .
 H24E H -0.127259 0.464635 0.046295 0.226 Uiso 1 1 calc R U . . .
 C242 C 0.0520(5) 0.0728(5) 0.4641(3) 0.121(3) Uani 1 1 d . U . . .
 H242 H 0.016261 0.071048 0.471457 0.145 Uiso 1 1 calc R U . . .
 C243 C 0.2740(6) 0.2171(7) 0.4652(4) 0.179(4) Uani 1 1 d . U . . .
 H24F H 0.262701 0.243235 0.448923 0.215 Uiso 1 1 calc R U . . .
 H24G H 0.276037 0.190892 0.454192 0.215 Uiso 1 1 calc R U . . .
 C244 C 0.7445(6) 0.2170(5) 0.2126(3) 0.136(3) Uani 1 1 d . U . . .
 H24H H 0.774853 0.212090 0.225902 0.163 Uiso 1 1 calc R U . . .
 H24I H 0.726077 0.249355 0.208408 0.163 Uiso 1 1 calc R U . . .
 C245 C 0.2011(7) 0.5511(7) 0.3169(4) 0.166(3) Uani 1 1 d . U . . .
 C246 C -0.1911(8) 0.4618(7) 0.2421(5) 0.176(4) Uani 1 1 d . U . . .
 H246 H -0.223654 0.463164 0.257625 0.211 Uiso 1 1 calc R U . . .
 C247 C 0.5527(6) 0.0756(6) 0.3891(4) 0.145(3) Uani 1 1 d . U . . .
 C248 C 0.4707(6) -0.0288(6) 0.2899(4) 0.152(3) Uani 1 1 d . U . . .
 H24J H 0.462168 -0.012209 0.310478 0.182 Uiso 1 1 calc R U . . .
 H24K H 0.450501 -0.008263 0.272226 0.182 Uiso 1 1 calc R U . . .
 C249 C 0.4420(8) -0.1121(6) 0.2233(5) 0.164(3) Uani 1 1 d . U . . .
 H249 H 0.467153 -0.130865 0.206596 0.196 Uiso 1 1 calc R U . . .
 C250 C 0.5738(6) 0.1930(5) 0.1324(4) 0.144(3) Uani 1 1 d . U . . .
 H25C H 0.546002 0.185627 0.123077 0.173 Uiso 1 1 calc R U . . .
 H25D H 0.557736 0.203032 0.155578 0.173 Uiso 1 1 calc R U . . .
 C251 C 0.3322(7) 0.2101(8) 0.4739(4) 0.173(3) Uani 1 1 d . U . . .
 C252 C 0.6156(5) 0.1465(6) 0.3810(4) 0.131(3) Uani 1 1 d . U . . .
 C253 C -0.1221(7) 0.6386(7) 0.3100(4) 0.197(6) Uani 1 1 d . U . . .
 H25E H -0.131515 0.660190 0.290587 0.296 Uiso 1 1 calc R U . . .
 H25F H -0.156213 0.639580 0.325328 0.296 Uiso 1 1 calc R U . . .
 H25G H -0.097740 0.645794 0.322224 0.296 Uiso 1 1 calc R U . . .
 C254 C 0.4758(6) 0.0801(6) 0.4319(4) 0.158(3) Uani 1 1 d . U . . .
 C255 C 0.3833(8) 0.5502(8) 0.2664(5) 0.205(4) Uani 1 1 d . U . . .
 H255 H 0.411707 0.553506 0.276285 0.246 Uiso 1 1 calc R U . . .
 C256 C 0.4827(7) 0.3129(6) 0.3943(4) 0.148(3) Uani 1 1 d . U . . .
 C257 C 0.8431(7) 0.1931(6) 0.1272(4) 0.184(6) Uani 1 1 d . U . . .
 H25H H 0.866635 0.208967 0.114560 0.276 Uiso 1 1 calc R U . . .
 H25I H 0.866532 0.163546 0.135229 0.276 Uiso 1 1 calc R U . . .
 H25J H 0.818989 0.190234 0.112328 0.276 Uiso 1 1 calc R U . . .
 C258 C 0.6310(6) 0.1004(6) 0.3992(3) 0.142(3) Uani 1 1 d . U . . .
 H258 H 0.653557 0.079404 0.381374 0.170 Uiso 1 1 calc R U . . .
 C259 C 0.1490(8) 0.5075(9) 0.3920(4) 0.176(3) Uani 1 1 d . U . . .
 C260 C 0.6895(5) 0.3316(5) 0.0918(3) 0.141(4) Uani 1 1 d . U . . .
 H26C H 0.704153 0.349370 0.102668 0.212 Uiso 1 1 calc R U . . .
 H26D H 0.720274 0.305868 0.082550 0.212 Uiso 1 1 calc R U . . .
 H26E H 0.669823 0.349657 0.073417 0.212 Uiso 1 1 calc R U . . .
 C261 C 0.1273(8) 0.4734(9) 0.4054(4) 0.181(3) Uani 1 1 d . U . . .
 C262 C 0.5217(7) 0.4235(6) 0.2575(4) 0.148(3) Uani 1 1 d . U . . .
 H262 H 0.490908 0.447350 0.250252 0.178 Uiso 1 1 calc R U . . .
 C263 C -0.1491(7) 0.4370(7) 0.3316(4) 0.188(4) Uani 1 1 d . U . . .
 H263 H -0.146219 0.448929 0.308698 0.225 Uiso 1 1 calc R U . . .
 C264 C 0.1074(6) 0.2702(5) 0.0126(4) 0.137(3) Uani 1 1 d . U . . .
 C265 C 0.0681(8) 0.4852(9) 0.4122(4) 0.180(3) Uani 1 1 d . U . . .
 C266 C 0.2213(6) 0.5368(6) 0.1031(4) 0.137(3) Uani 1 1 d . U . . .
 H266 H 0.217808 0.517106 0.088853 0.164 Uiso 1 1 calc R U . . .
 C267 C -0.0565(7) 0.5581(6) 0.0710(4) 0.199(4) Uani 1 1 d D U . . .
 H26F H -0.040129 0.525785 0.076599 0.239 Uiso 1 1 calc R U . . .
 H26G H -0.027621 0.567440 0.056085 0.239 Uiso 1 1 calc R U . . .
 C268 C 0.3339(6) -0.0328(5) 0.3007(3) 0.149(3) Uani 1 1 d . U . . .
 H26H H 0.347174 -0.009941 0.305963 0.179 Uiso 1 1 calc R U . . .
 H26I H 0.297635 -0.017571 0.292529 0.179 Uiso 1 1 calc R U . . .
 C269 C 0.3071(9) -0.0363(8) 0.1664(5) 0.170(3) Uani 1 1 d . U . . .
 C270 C 0.3562(8) 0.0629(6) 0.0913(4) 0.168(4) Uani 1 1 d . U . . .
 H27A H 0.332066 0.092312 0.082730 0.201 Uiso 1 1 calc R U . . .
 H27B H 0.359280 0.065507 0.115118 0.201 Uiso 1 1 calc R U . . .
 C271 C 0.2617(8) 0.2881(7) -0.0715(5) 0.227(5) Uani 1 1 d D U . . .
 H27C H 0.233349 0.293156 -0.050903 0.272 Uiso 1 1 calc R U . . .
 H27D H 0.284800 0.256211 -0.071212 0.272 Uiso 1 1 calc R U . . .
 C272 C -0.0763(6) 0.2922(5) 0.3847(3) 0.139(3) Uani 1 1 d . U . . .
 H27E H -0.039896 0.269135 0.377617 0.167 Uiso 1 1 calc R U . . .
 H27F H -0.075621 0.320927 0.373408 0.167 Uiso 1 1 calc R U . . .
 C273 C 0.0173(6) 0.2130(6) 0.4699(3) 0.137(3) Uani 1 1 d . U . . .
 C274 C -0.0602(5) 0.4192(5) 0.1251(4) 0.136(3) Uani 1 1 d . U . . .
 C275 C 0.1149(8) 0.5506(8) 0.3855(4) 0.174(3) Uani 1 1 d . U . . .
 C276 C -0.0928(5) 0.2213(6) 0.3380(4) 0.125(3) Uani 1 1 d . U . . .
 C277 C 0.5762(6) 0.0897(6) 0.4109(4) 0.148(3) Uani 1 1 d . U . . .
 C278 C -0.0473(6) 0.4940(6) 0.2650(4) 0.143(3) Uani 1 1 d . U . . .
 H27G H -0.009772 0.482498 0.271682 0.172 Uiso 1 1 calc R U . . .
 H27H H -0.050798 0.471157 0.252424 0.172 Uiso 1 1 calc R U . . .
 C279 C 0.6987(7) 0.0254(7) 0.2461(5) 0.187(4) Uani 1 1 d . U . . .
 H279 H 0.730742 0.033016 0.238434 0.224 Uiso 1 1 calc R U . . .
 C280 C 0.5633(6) 0.0282(6) 0.2459(4) 0.160(3) Uani 1 1 d . U . . .
 H28A H 0.550071 0.056326 0.231807 0.192 Uiso 1 1 calc R U . . .
 H28B H 0.537103 0.030863 0.267378 0.192 Uiso 1 1 calc R U . . .
 C281 C 0.4072(7) 0.3190(7) 0.4377(4) 0.162(3) Uani 1 1 d . U . . .
 C282 C 0.4659(9) -0.0129(9) 0.0927(4) 0.172(3) Uani 1 1 d . U . . .
 C283 C -0.0745(7) 0.5823(6) 0.1034(4) 0.179(4) Uani 1 1 d D U . . .
 H28C H -0.089568 0.614663 0.097549 0.215 Uiso 1 1 calc R U . . .
 H28D H -0.104500 0.573890 0.117706 0.215 Uiso 1 1 calc R U . . .
 C284 C 0.0542(6) 0.0285(5) 0.3921(3) 0.127(3) Uani 1 1 d . U . . .
 C285 C 0.3513(9) 0.4448(10) 0.4029(6) 0.224(4) Uani 1 1 d D U . . .
 C286 C 0.0944(8) -0.0289(8) 0.2465(5) 0.191(4) Uani 1 1 d . U . . .
 H286 H 0.076366 -0.036540 0.231048 0.229 Uiso 1 1 calc R U . . .
 C287 C 0.1647(9) 0.0108(7) 0.1526(5) 0.202(4) Uani 1 1 d . U . . .
 H287 H 0.165390 -0.000485 0.175621 0.243 Uiso 1 1 calc R U . . .
 C288 C 0.5582(8) 0.0583(6) 0.1548(4) 0.166(4) Uani 1 1 d . U . . .
 H28E H 0.519586 0.062219 0.165241 0.199 Uiso 1 1 calc R U . . .
 H28F H 0.564169 0.086304 0.155946 0.199 Uiso 1 1 calc R U . . .
 C289 C 0.1654(8) 0.2550(7) 0.5403(5) 0.207(4) Uani 1 1 d D U . . .
 H289 H 0.138807 0.274998 0.555777 0.248 Uiso 1 1 calc R U . . .
 C290 C 0.5137(8) -0.0385(7) 0.1058(4) 0.170(3) Uani 1 1 d . U . . .
 H290 H 0.524125 -0.069796 0.107723 0.204 Uiso 1 1 calc R U . . .
 C291 C 0.4649(8) -0.1016(6) 0.2478(5) 0.159(3) Uani 1 1 d . U . . .
 C292 C -0.0831(5) 0.2230(6) 0.4475(3) 0.131(3) Uani 1 1 d . U . . .
 C293 C 0.1885(9) 0.0388(7) 0.1014(5) 0.199(4) Uani 1 1 d . U . . .
 C294 C 0.4668(7) 0.2983(6) 0.0312(3) 0.128(3) Uani 1 1 d . U . . .
 C295 C 0.7291(8) -0.0271(6) 0.3012(5) 0.214(5) Uani 1 1 d D U . . .
 H29A H 0.764627 -0.045953 0.288764 0.256 Uiso 1 1 calc R U . . .
 H29B H 0.713146 -0.046310 0.317462 0.256 Uiso 1 1 calc R U . . .
 C296 C -0.0822(5) 0.0987(5) 0.3579(3) 0.133(3) Uani 1 1 d . U . . .
 H296 H -0.089299 0.098044 0.334282 0.159 Uiso 1 1 calc R U . . .
 C297 C -0.3174(7) 0.4030(6) 0.1790(4) 0.167(5) Uani 1 1 d . U . . .
 H29C H -0.338944 0.400970 0.162081 0.251 Uiso 1 1 calc R U . . .
 H29D H -0.342255 0.422602 0.196444 0.251 Uiso 1 1 calc R U . . .
 H29E H -0.288967 0.415019 0.167816 0.251 Uiso 1 1 calc R U . . .
 C298 C 0.5710(6) 0.2829(5) 0.0213(3) 0.134(3) Uani 1 1 d . U . . .
 H298 H 0.572590 0.254559 0.013247 0.160 Uiso 1 1 calc R U . . .
 C299 C 0.7382(7) 0.0068(6) 0.3199(5) 0.225(5) Uani 1 1 d D U . . .
 H29F H 0.702501 0.024985 0.332641 0.270 Uiso 1 1 calc R U . . .
 H29G H 0.752324 0.026741 0.303289 0.270 Uiso 1 1 calc R U . . .
 C300 C -0.2058(6) 0.3394(6) 0.2849(4) 0.132(3) Uani 1 1 d . U . . .
 H300 H -0.234110 0.367917 0.286437 0.159 Uiso 1 1 calc R U . . .
 C301 C 0.3603(8) 0.0212(7) 0.5090(4) 0.211(4) Uani 1 1 d D U . . .
 H30A H 0.388008 -0.008766 0.512818 0.253 Uiso 1 1 calc R U . . .
 H30B H 0.379440 0.041676 0.498142 0.253 Uiso 1 1 calc R U . . .
 C302 C -0.0248(6) 0.5484(6) 0.1550(4) 0.152(3) Uani 1 1 d . U . . .
 C303 C 0.6558(7) 0.0367(7) 0.2315(5) 0.180(4) Uani 1 1 d . U . . .
 H303 H 0.650735 0.052396 0.209991 0.216 Uiso 1 1 calc R U . . .
 C304 C 0.1130(6) 0.1807(5) 0.4633(4) 0.134(3) Uani 1 1 d . U . . .
 H30C H 0.105250 0.179079 0.440315 0.161 Uiso 1 1 calc R U . . .
 H30D H 0.142157 0.193820 0.460577 0.161 Uiso 1 1 calc R U . . .
 C305 C 0.2862(7) 0.5552(6) -0.0632(5) 0.216(7) Uani 1 1 d D U . . .
 H30E H 0.308774 0.559021 -0.084949 0.324 Uiso 1 1 calc R U . . .
 H30F H 0.249793 0.556874 -0.067408 0.324 Uiso 1 1 calc R U . . .
 H30G H 0.281380 0.578749 -0.048655 0.324 Uiso 1 1 calc R U . . .
 C306 C 0.4842(9) 0.0522(8) 0.0960(4) 0.166(3) Uani 1 1 d . U . . .
 C307 C 0.6414(6) 0.1192(5) 0.1109(3) 0.190(4) Uani 1 1 d G U . . .
 N21 N 0.6913(6) 0.0859(4) 0.1193(4) 0.223(4) Uani 1 1 d DG U . . .
 C77 C 0.7063(4) 0.0995(4) 0.1472(4) 0.204(4) Uani 1 1 d DG U . . .
 H77 H 0.737921 0.083472 0.158097 0.245 Uiso 1 1 calc R U . . .
 C309 C 0.6656(6) 0.1411(4) 0.1561(3) 0.185(4) Uani 1 1 d G U . . .
 H309 H 0.665264 0.157900 0.173906 0.222 Uiso 1 1 calc R U . . .
 N43 N 0.6255(4) 0.1533(4) 0.1336(3) 0.164(3) Uani 1 1 d G U . . .
 C308 C 0.0244(6) 0.5541(6) 0.2246(4) 0.138(3) Uani 1 1 d . U . . .
 C310 C 0.3763(8) -0.0611(6) 0.2723(4) 0.143(3) Uani 1 1 d . U . . .
 C311 C 0.6341(8) -0.0930(7) 0.1219(5) 0.204(6) Uani 1 1 d . U . . .
 H31A H 0.665619 -0.105228 0.134595 0.305 Uiso 1 1 calc R U . . .
 H31B H 0.611097 -0.111485 0.127167 0.305 Uiso 1 1 calc R U . . .
 H31C H 0.647821 -0.092543 0.097420 0.305 Uiso 1 1 calc R U . . .
 C312 C 0.3654(8) 0.2584(7) -0.0359(4) 0.167(4) Uani 1 1 d . U . . .
 H312 H 0.377256 0.235702 -0.051260 0.201 Uiso 1 1 calc R U . . .
 C313 C 0.4538(7) 0.2649(7) 0.5223(4) 0.205(6) Uani 1 1 d . U . . .
 H31D H 0.434193 0.258459 0.544449 0.307 Uiso 1 1 calc R U . . .
 H31E H 0.486630 0.238832 0.516013 0.307 Uiso 1 1 calc R U . . .
 H31F H 0.465238 0.289988 0.523706 0.307 Uiso 1 1 calc R U . . .
 C314 C 0.0735(6) 0.0456(5) 0.3306(3) 0.138(3) Uani 1 1 d . U . . .
 C315 C 0.3634(8) -0.1101(7) 0.1928(5) 0.175(3) Uani 1 1 d . U . . .
 H315 H 0.326194 -0.110665 0.203749 0.209 Uiso 1 1 calc R U . . .
 C316 C -0.1373(5) 0.2284(6) 0.4342(3) 0.136(3) Uani 1 1 d . U . . .
 H316 H -0.158048 0.260793 0.430236 0.163 Uiso 1 1 calc R U . . .
 C317 C 0.0514(8) 0.0624(8) 0.0861(5) 0.272(6) Uani 1 1 d D U . . .
 H31G H 0.038556 0.043744 0.104664 0.326 Uiso 1 1 calc R U . . .
 H31H H 0.052066 0.088196 0.096473 0.326 Uiso 1 1 calc R U . . .
 C318 C 0.5635(7) -0.0110(7) 0.2264(5) 0.156(3) Uani 1 1 d . U . . .
 C319 C 0.0440(7) 0.6832(6) 0.2651(4) 0.176(5) Uani 1 1 d . U . . .
 H31I H 0.017344 0.698039 0.249243 0.265 Uiso 1 1 calc R U . . .
 H31J H 0.024000 0.683396 0.288356 0.265 Uiso 1 1 calc R U . . .
 H31K H 0.069921 0.698803 0.263749 0.265 Uiso 1 1 calc R U . . .
 C320 C 0.0183(6) 0.2007(5) 0.0515(4) 0.136(3) Uani 1 1 d . U . . .
 H320 H 0.034856 0.167720 0.054845 0.164 Uiso 1 1 calc R U . . .
 C321 C 0.1308(9) 0.0111(8) 0.1337(5) 0.212(4) Uani 1 1 d . U . . .
 H321 H 0.100160 0.001618 0.141402 0.254 Uiso 1 1 calc R U . . .
 C322 C 0.0789(7) 0.3532(6) 0.0168(4) 0.131(3) Uani 1 1 d . U . . .
 C324 C 0.0586(6) 0.3254(5) -0.0344(3) 0.147(4) Uani 1 1 d . U . . .
 H32A H 0.055458 0.353759 -0.047182 0.221 Uiso 1 1 calc R U . . .
 H32B H 0.071981 0.301759 -0.050276 0.221 Uiso 1 1 calc R U . . .
 H32C H 0.022160 0.326886 -0.022054 0.221 Uiso 1 1 calc R U . . .
 C325 C 0.4301(8) -0.0354(7) 0.0814(4) 0.182(3) Uani 1 1 d . U . . .
 H325 H 0.409468 -0.016178 0.063051 0.219 Uiso 1 1 calc R U . . .
 C326 C 0.0743(6) 0.0092(5) 0.4260(3) 0.131(3) Uani 1 1 d . U . . .
 H326 H 0.109196 -0.016979 0.421287 0.158 Uiso 1 1 calc R U . . .
 C327 C 0.5595(8) -0.1610(6) 0.2329(5) 0.194(6) Uani 1 1 d . U . . .
 H32D H 0.544080 -0.181460 0.247407 0.291 Uiso 1 1 calc R U . . .
 H32E H 0.553950 -0.160880 0.209376 0.291 Uiso 1 1 calc R U . . .
 H32F H 0.599270 -0.170465 0.234038 0.291 Uiso 1 1 calc R U . . .
 C328 C 0.2539(6) 0.5620(6) 0.1431(4) 0.141(3) Uani 1 1 d . U . . .
 C329 C 0.0281(7) 0.4309(7) 0.4047(4) 0.181(4) Uani 1 1 d . U . . .
 H32G H 0.049529 0.429455 0.381587 0.217 Uiso 1 1 calc R U . . .
 H32H H 0.032666 0.400311 0.414167 0.217 Uiso 1 1 calc R U . . .
 C330 C -0.0657(6) 0.2506(6) 0.1497(4) 0.137(3) Uani 1 1 d . U . . .
 C331 C 0.3645(8) 0.0374(8) 0.5658(4) 0.235(6) Uani 1 1 d D U . . .
 H33A H 0.398125 0.010304 0.563548 0.282 Uiso 1 1 calc R U . . .
 H33B H 0.375811 0.063596 0.560287 0.282 Uiso 1 1 calc R U . . .
 C332 C 0.1142(6) 0.0431(6) 0.2986(4) 0.151(3) Uani 1 1 d . U . . .
 H33C H 0.103427 0.071809 0.285000 0.182 Uiso 1 1 calc R U . . .
 H33D H 0.151814 0.036479 0.304326 0.182 Uiso 1 1 calc R U . . .
 C333 C 0.4114(10) 0.4663(9) 0.3718(6) 0.239(5) Uani 1 1 d D U . . .
 H333 H 0.432234 0.484614 0.362481 0.287 Uiso 1 1 calc R U . . .
 C334 C -0.1706(5) 0.3323(5) 0.0944(4) 0.154(5) Uani 1 1 d . U . . .
 H33E H -0.199569 0.361318 0.098561 0.231 Uiso 1 1 calc R U . . .
 H33F H -0.148831 0.333712 0.071896 0.231 Uiso 1 1 calc R U . . .
 H33G H -0.187719 0.310024 0.095274 0.231 Uiso 1 1 calc R U . . .
 C335 C 0.5513(8) 0.1941(7) -0.0343(5) 0.239(6) Uani 1 1 d D U . . .
 H33H H 0.524747 0.216657 -0.019063 0.287 Uiso 1 1 calc R U . . .
 H33I H 0.530286 0.189742 -0.050895 0.287 Uiso 1 1 calc R U . . .
 C336 C 0.0812(8) 0.0119(8) 0.2559(4) 0.184(4) Uani 1 1 d . U . . .
 H336 H 0.054148 0.038184 0.247822 0.221 Uiso 1 1 calc R U . . .
 C337 C 0.2339(7) 0.4861(7) 0.3540(4) 0.174(4) Uani 1 1 d . U . . .
 H33J H 0.211907 0.475481 0.341915 0.209 Uiso 1 1 calc R U . . .
 H33K H 0.270648 0.462273 0.354569 0.209 Uiso 1 1 calc R U . . .
 C338 C 0.0610(6) 0.2556(5) 0.0218(3) 0.140(3) Uani 1 1 d . U . . .
 H338 H 0.026455 0.272877 0.014290 0.168 Uiso 1 1 calc R U . . .
 C339 C 0.3689(8) 0.1644(8) 0.4775(4) 0.169(3) Uani 1 1 d . U . . .
 C340 C -0.0093(8) 0.1117(7) 0.1778(5) 0.170(4) Uani 1 1 d . U . . .
 H340 H 0.021228 0.100450 0.160482 0.203 Uiso 1 1 calc R U . . .
 C341 C 0.2062(8) 0.2614(7) 0.5145(5) 0.197(4) Uani 1 1 d D U . . .
 H341 H 0.215130 0.287465 0.510051 0.236 Uiso 1 1 calc R U . . .
 C342 C 0.6179(6) 0.2567(6) 0.4319(4) 0.162(5) Uani 1 1 d . U . . .
 H34A H 0.608583 0.284890 0.442009 0.244 Uiso 1 1 calc R U . . .
 H34B H 0.608307 0.235471 0.449090 0.244 Uiso 1 1 calc R U . . .
 H34C H 0.657730 0.244971 0.423433 0.244 Uiso 1 1 calc R U . . .
 C343 C 0.7801(9) -0.0167(7) 0.3447(5) 0.241(6) Uani 1 1 d D U . . .
 H34D H 0.816269 -0.033209 0.331465 0.290 Uiso 1 1 calc R U . . .
 H34E H 0.767203 -0.038595 0.359746 0.290 Uiso 1 1 calc R U . . .
 C344 C 0.1640(6) 0.2071(6) 0.0444(4) 0.137(3) Uani 1 1 d . U . . .
 C345 C 0.6292(11) 0.1776(9) -0.0788(7) 0.308(10) Uani 1 1 d D U . . .
 H34F H 0.658683 0.186468 -0.092793 0.462 Uiso 1 1 calc R U . . .
 H34G H 0.645887 0.149326 -0.066042 0.462 Uiso 1 1 calc R U . . .
 H34H H 0.605222 0.174148 -0.093490 0.462 Uiso 1 1 calc R U . . .
 C346 C 0.3874(9) -0.0386(8) 0.1142(4) 0.169(3) Uani 1 1 d . U . . .
 C347 C -0.1543(8) 0.5535(8) 0.0699(6) 0.259(8) Uani 1 1 d D U . . .
 H34I H -0.182955 0.561631 0.055107 0.389 Uiso 1 1 calc R U . . .
 H34J H -0.140548 0.521273 0.074868 0.389 Uiso 1 1 calc R U . . .
 H34K H -0.170145 0.568241 0.091185 0.389 Uiso 1 1 calc R U . . .
 C348 C 0.5935(6) 0.2250(7) 0.3834(4) 0.137(3) Uani 1 1 d . U . . .
 C349 C 0.1976(10) 0.2746(9) -0.1058(7) 0.299(9) Uani 1 1 d D U . . .
 H34L H 0.180098 0.284285 -0.126431 0.449 Uiso 1 1 calc R U . . .
 H34M H 0.221094 0.243192 -0.106427 0.449 Uiso 1 1 calc R U . . .
 H34N H 0.168780 0.278762 -0.085791 0.449 Uiso 1 1 calc R U . . .
 C350 C 0.5547(7) 0.4267(6) 0.2789(4) 0.153(3) Uani 1 1 d . U . . .
 H350 H 0.552899 0.452427 0.288586 0.184 Uiso 1 1 calc R U . . .
 C351 C 0.3135(6) 0.3258(5) -0.0103(4) 0.148(3) Uani 1 1 d D U . . .
 C352 C -0.0206(6) 0.2109(5) 0.0252(4) 0.151(5) Uani 1 1 d . U . . .
 H35D H -0.050205 0.199110 0.033940 0.227 Uiso 1 1 calc R U . . .
 H35E H -0.036965 0.243098 0.020658 0.227 Uiso 1 1 calc R U . . .
 H35F H 0.000243 0.197205 0.004140 0.227 Uiso 1 1 calc R U . . .
 C353 C 0.3856(10) 0.6189(8) 0.2056(7) 0.290(6) Uani 1 1 d D U . . .
 H35G H 0.354375 0.621968 0.193696 0.348 Uiso 1 1 calc R U . . .
 H35H H 0.370330 0.626432 0.229467 0.348 Uiso 1 1 calc R U . . .
 C354 C 0.1186(6) 0.1910(6) 0.0529(4) 0.137(3) Uani 1 1 d . U . . .
 C355 C 0.3829(13) 0.7013(8) 0.1839(9) 0.395(12) Uani 1 1 d D U . . .
 H35I H 0.408894 0.715580 0.172257 0.593 Uiso 1 1 calc R U . . .
 H35J H 0.353246 0.707085 0.170214 0.593 Uiso 1 1 calc R U . . .
 H35K H 0.366830 0.713206 0.206200 0.593 Uiso 1 1 calc R U . . .
 C356 C 0.3883(9) -0.0988(6) 0.2206(5) 0.161(3) Uani 1 1 d . U . . .
 C357 C 0.6105(7) 0.3725(6) 0.3419(3) 0.189(4) Uani 1 1 d D U . . .
 H35L H 0.587663 0.353456 0.346737 0.226 Uiso 1 1 calc R U . . .
 H35M H 0.586452 0.402966 0.347785 0.226 Uiso 1 1 calc R U . . .
 C358 C 0.0157(6) 0.0705(5) 0.3311(3) 0.131(3) Uani 1 1 d . U . . .
 C359 C 0.6756(7) 0.3940(7) 0.3644(6) 0.278(8) Uani 1 1 d D U . . .
 H35N H 0.706474 0.384849 0.377630 0.418 Uiso 1 1 calc R U . . .
 H35O H 0.687432 0.404444 0.341349 0.418 Uiso 1 1 calc R U . . .
 H35P H 0.644183 0.417969 0.375398 0.418 Uiso 1 1 calc R U . . .
 C360 C 0.4970(6) 0.2718(6) 0.4484(4) 0.156(4) Uani 1 1 d . U . . .
 H360 H 0.521255 0.252771 0.463443 0.188 Uiso 1 1 calc R U . . .
 C361 C 0.7287(9) 0.0055(6) 0.1232(7) 0.315(7) Uani 1 1 d D U . . .
 H36A H 0.738682 -0.019952 0.109104 0.378 Uiso 1 1 calc R U . . .
 H36B H 0.691412 0.009940 0.136263 0.378 Uiso 1 1 calc R U . . .
 C362 C 0.5837(6) 0.2645(6) 0.4011(4) 0.149(3) Uani 1 1 d . U . . .
 H362 H 0.592996 0.287013 0.384123 0.179 Uiso 1 1 calc R U . . .
 C363 C 0.8265(11) -0.0034(11) 0.1286(9) 0.389(11) Uani 1 1 d D U . . .
 H36C H 0.853337 -0.010697 0.144479 0.584 Uiso 1 1 calc R U . . .
 H36D H 0.840867 -0.024456 0.110750 0.584 Uiso 1 1 calc R U . . .
 H36E H 0.820349 0.026717 0.118223 0.584 Uiso 1 1 calc R U . . .
 C364 C 0.1929(6) 0.5791(6) 0.1050(4) 0.149(4) Uani 1 1 d . U . . .
 H364 H 0.164250 0.595973 0.091964 0.179 Uiso 1 1 calc R U . . .
 C365 C 0.3088(13) 0.5992(8) 0.3809(7) 0.336(8) Uani 1 1 d D U . . .
 H36F H 0.342887 0.606519 0.377948 0.403 Uiso 1 1 calc R U . . .
 H36G H 0.287876 0.609303 0.403317 0.403 Uiso 1 1 calc R U . . .
 C366 C -0.0569(5) 0.1838(5) 0.4682(3) 0.135(3) Uani 1 1 d . U . . .
 H366 H -0.072525 0.161357 0.474119 0.162 Uiso 1 1 calc R U . . .
 C367 C 0.3398(11) 0.5222(7) 0.4162(6) 0.281(6) Uani 1 1 d D U . . .
 H36H H 0.366162 0.528497 0.427694 0.337 Uiso 1 1 calc R U . . .
 H36I H 0.306284 0.522266 0.432243 0.337 Uiso 1 1 calc R U . . .
 C368 C -0.0995(5) 0.3682(5) 0.1564(4) 0.138(3) Uani 1 1 d . U . . .
 C369 C 0.2037(9) 0.4312(9) 0.5720(4) 0.341(8) Uani 1 1 d D U . . .
 H36J H 0.220142 0.400039 0.580918 0.409 Uiso 1 1 calc R U . . .
 H36K H 0.164748 0.436304 0.569895 0.409 Uiso 1 1 calc DR U . . .
 C370 C 0.3345(7) -0.0957(6) 0.3812(4) 0.179(4) Uani 1 1 d . U . . .
 H370 H 0.346613 -0.107237 0.402592 0.215 Uiso 1 1 calc R U . . .
 C371 C 0.2509(9) 0.3934(9) 0.5191(5) 0.281(6) Uani 1 1 d D U . . .
 H37A H 0.288933 0.386920 0.506512 0.337 Uiso 1 1 calc R U . . .
 H37B H 0.250875 0.368101 0.535694 0.337 Uiso 1 1 calc R U . . .
 C372 C 0.0364(8) 0.5300(9) 0.4077(4) 0.174(3) Uani 1 1 d . U . . .
 C373 C 0.5653(11) -0.1922(7) 0.3443(8) 0.330(7) Uani 1 1 d D U . . .
 H37C H 0.539753 -0.194549 0.329890 0.396 Uiso 1 1 calc R U . . .
 H37D H 0.565564 -0.214397 0.363639 0.396 Uiso 1 1 calc R U . . .
 C374 C 0.2852(7) -0.0781(7) 0.3395(4) 0.168(3) Uani 1 1 d . U . . .
 C375 C 0.5583(8) -0.1126(6) 0.3609(6) 0.263(5) Uani 1 1 d D U . . .
 H37E H 0.590116 -0.125298 0.373752 0.315 Uiso 1 1 calc R U . . .
 H37F H 0.573133 -0.105033 0.337323 0.315 Uiso 1 1 calc R U . . .
 C376 C -0.0215(6) 0.5571(6) 0.2473(4) 0.139(3) Uani 1 1 d . U . . .
 C377 C 0.1636(9) -0.1311(7) 0.2409(6) 0.300(6) Uani 1 1 d D U . . .
 H37G H 0.127427 -0.116345 0.232598 0.360 Uiso 1 1 calc R U . . .
 H37H H 0.162395 -0.158496 0.254446 0.360 Uiso 1 1 calc R U . . .
 C378 C 0.3993(8) 0.2357(8) 0.4907(4) 0.172(3) Uani 1 1 d . U . . .
 C379 C 0.2143(14) -0.1891(9) 0.2018(8) 0.402(12) Uani 1 1 d D U . . .
 H37I H 0.243167 -0.197506 0.182012 0.603 Uiso 1 1 calc R U . . .
 H37J H 0.225139 -0.210679 0.221034 0.603 Uiso 1 1 calc R U . . .
 H37K H 0.179167 -0.188719 0.196310 0.603 Uiso 1 1 calc R U . . .
 C380 C 0.5846(7) -0.0154(7) 0.1918(5) 0.160(3) Uani 1 1 d . U . . .
 C381 C 0.1262(10) 0.7158(7) 0.1434(7) 0.299(8) Uani 1 1 d D U . . .
 H38A H 0.148470 0.720954 0.158733 0.359 Uiso 1 1 calc R U . . .
 H38B H 0.140964 0.723520 0.119831 0.359 Uiso 1 1 calc R U . . .
 C382 C 0.0173(7) 0.2854(6) 0.4418(4) 0.155(3) Uani 1 1 d . U . . .
 H38C H 0.058126 0.270548 0.438477 0.186 Uiso 1 1 calc R U . . .
 H38D H 0.006351 0.302205 0.420259 0.186 Uiso 1 1 calc R U . . .
 C383 C 0.1918(7) 0.6375(7) 0.1362(5) 0.210(5) Uani 1 1 d D U . . .
 H38E H 0.207070 0.653330 0.116517 0.252 Uiso 1 1 calc R U . . .
 H38F H 0.212200 0.636527 0.154968 0.252 Uiso 1 1 calc R U . . .
 C384 C 0.4290(8) -0.0755(6) 0.2719(4) 0.148(3) Uani 1 1 d . U . . .
 C385 C -0.1018(8) 0.4888(6) 0.4747(5) 0.355(8) Uani 1 1 d D U . . .
 H38G H -0.139500 0.487384 0.479137 0.426 Uiso 1 1 calc R U . . .
 H38H H -0.087536 0.485207 0.450163 0.426 Uiso 1 1 calc DR U . . .
 C386 C 0.5205(6) 0.2832(6) 0.4144(4) 0.147(3) Uani 1 1 d . U . . .
 C387 C -0.2612(12) 0.6232(9) 0.3064(7) 0.323(10) Uani 1 1 d D U . . .
 H38I H -0.286769 0.654100 0.306393 0.485 Uiso 1 1 calc R U . . .
 H38J H -0.275694 0.605397 0.324396 0.485 Uiso 1 1 calc R U . . .
 H38K H -0.224751 0.621783 0.310424 0.485 Uiso 1 1 calc R U . . .
 C388 C 0.4288(7) 0.3307(6) 0.4047(4) 0.153(3) Uani 1 1 d . U . . .
 C389 C -0.2175(10) 0.5586(7) 0.2687(6) 0.258(6) Uani 1 1 d D U . . .
 H38L H -0.232900 0.538831 0.284600 0.309 Uiso 1 1 calc R U . . .
 H38M H -0.180857 0.554798 0.274620 0.309 Uiso 1 1 calc R U . . .
 C390 C -0.1549(7) 0.4248(7) 0.2309(4) 0.163(4) Uani 1 1 d . U . . .
 H390 H -0.156228 0.396056 0.237004 0.196 Uiso 1 1 calc R U . . .
 C391 C -0.3328(11) 0.4208(10) 0.4682(7) 0.383(13) Uani 1 1 d D U . . .
 H39C H -0.352163 0.404713 0.484929 0.574 Uiso 1 1 calc R U . . .
 H39D H -0.322757 0.440696 0.479927 0.574 Uiso 1 1 calc R U . . .
 H39E H -0.357294 0.438148 0.451699 0.574 Uiso 1 1 calc R U . . .
 C392 C -0.1229(5) 0.0811(5) 0.3827(3) 0.140(4) Uani 1 1 d . U . . .
 H39F H -0.161156 0.099923 0.379988 0.210 Uiso 1 1 calc R U . . .
 H39G H -0.116397 0.050656 0.377855 0.210 Uiso 1 1 calc R U . . .
 H39H H -0.117057 0.081432 0.406128 0.210 Uiso 1 1 calc R U . . .
 C393 C -0.2505(9) 0.4120(8) 0.4243(5) 0.278(6) Uani 1 1 d D U . . .
 H39I H -0.276751 0.432659 0.409476 0.333 Uiso 1 1 calc R U . . .
 H39J H -0.236978 0.429740 0.436275 0.333 Uiso 1 1 calc R U . . .
 C394 C 0.5009(6) 0.0691(6) 0.3996(4) 0.154(3) Uani 1 1 d . U . . .
 C395 C 0.2389(8) -0.1179(7) 0.3997(5) 0.218(5) Uani 1 1 d D U . . .
 H39K H 0.237944 -0.138522 0.383993 0.262 Uiso 1 1 calc R U . . .
 H39L H 0.266039 -0.137300 0.414503 0.262 Uiso 1 1 calc R U . . .
 C396 C 0.5477(7) -0.0771(7) 0.2263(5) 0.160(3) Uani 1 1 d . U . . .
 C397 C 0.1976(9) -0.1675(7) 0.4457(6) 0.294(7) Uani 1 1 d D U . . .
 H39M H 0.214826 -0.167574 0.465714 0.352 Uiso 1 1 calc R U . . .
 H39N H 0.224495 -0.190696 0.431030 0.352 Uiso 1 1 calc R U . . .
 C398 C 0.0195(7) 0.5823(6) 0.1144(4) 0.165(4) Uani 1 1 d . U . . .
 H398 H 0.027553 0.599660 0.094667 0.198 Uiso 1 1 calc R U . . .
 C399 C -0.1291(9) 0.1112(6) 0.2385(5) 0.214(5) Uani 1 1 d D U . . .
 H39O H -0.162751 0.138332 0.239918 0.257 Uiso 1 1 calc R U . . .
 H39P H -0.117711 0.103795 0.261424 0.257 Uiso 1 1 calc R U . . .
 C400 C 0.3569(7) -0.0722(6) 0.3581(4) 0.172(4) Uani 1 1 d . U . . .
 H400 H 0.387911 -0.064333 0.359217 0.206 Uiso 1 1 calc R U . . .
 C401 C -0.1498(11) 0.0494(6) 0.2645(6) 0.305(7) Uani 1 1 d D U . . .
 H40A H -0.154625 0.021113 0.262384 0.366 Uiso 1 1 calc R U . . .
 H40B H -0.117702 0.043523 0.276478 0.366 Uiso 1 1 calc R U . . .
 C402 C -0.0364(9) 0.3579(8) 0.4660(5) 0.185(4) Uani 1 1 d . U . . .
 C404 C 0.3525(9) -0.0725(8) 0.1657(5) 0.167(3) Uani 1 1 d . U . . .
 C406 C 0.1035(6) 0.1571(5) 0.1073(4) 0.137(3) Uani 1 1 d . U . . .
 H40C H 0.104016 0.184852 0.114601 0.165 Uiso 1 1 calc R U . . .
 H40D H 0.127315 0.132056 0.120804 0.165 Uiso 1 1 calc R U . . .
 C408 C 0.4368(7) 0.1906(8) 0.4930(4) 0.167(3) Uani 1 1 d . U . . .
 H408 H 0.472277 0.185138 0.498985 0.201 Uiso 1 1 calc R U . . .
 C410 C 0.2430(8) 0.0395(7) 0.1466(4) 0.173(3) Uani 1 1 d . U . . .
 H41C H 0.249034 0.065121 0.132557 0.208 Uiso 1 1 calc R U . . .
 H41D H 0.230640 0.047875 0.170424 0.208 Uiso 1 1 calc R U . . .
 C412 C 0.3241(8) 0.5553(7) 0.2269(5) 0.186(4) Uani 1 1 d . U . . .
 C413 C -0.0857(9) 0.4146(6) 0.5057(6) 0.276(6) Uani 1 1 d D U . . .
 H41E H -0.098961 0.413368 0.530492 0.331 Uiso 1 1 calc R U . . .
 H41F H -0.117291 0.419539 0.493544 0.331 Uiso 1 1 calc R U . . .
 C414 C 0.5809(7) -0.0425(7) 0.1729(5) 0.168(3) Uani 1 1 d . U . . .
 C416 C 0.1517(7) 0.5823(7) 0.3304(4) 0.167(3) Uani 1 1 d . U . . .
 C417 C 0.1108(10) 0.1328(6) 0.5951(6) 0.333(8) Uani 1 1 d D U . . .
 H41G H 0.141584 0.129858 0.607444 0.400 Uiso 1 1 calc R U . . .
 H41H H 0.124228 0.109024 0.579120 0.400 Uiso 1 1 calc R U . . .
 C418 C 0.1688(7) 0.5762(6) 0.2614(4) 0.150(3) Uani 1 1 d . U . . .
 C419 C 0.1450(9) 0.1873(8) 0.5602(6) 0.243(5) Uani 1 1 d D U . . .
 H41I H 0.157343 0.189605 0.581593 0.292 Uiso 1 1 calc R U . . .
 H41J H 0.168776 0.157081 0.553478 0.292 Uiso 1 1 calc R U . . .
 C420 C 0.6093(6) 0.3016(5) -0.0052(3) 0.146(5) Uani 1 1 d . U . . .
 H42A H 0.596244 0.307014 -0.027308 0.219 Uiso 1 1 calc R U . . .
 H42B H 0.608384 0.329400 0.002183 0.219 Uiso 1 1 calc R U . . .
 H42C H 0.647349 0.280076 -0.007125 0.219 Uiso 1 1 calc R U . . .
 S8 S 0.1811(2) 0.4297(2) 0.15339(15) 0.1891(19) Uani 1 1 d D U . . .
 F20 F 0.1714(8) 0.3576(6) 0.1603(5) 0.359(6) Uani 1 1 d D U . . .
 F22 F 0.2417(7) 0.3658(6) 0.1832(5) 0.361(6) Uani 1 1 d D U . . .
 F24 F 0.1449(8) 0.3969(6) 0.2058(4) 0.355(7) Uani 1 1 d D U . . .
 O29 O 0.2243(5) 0.4153(5) 0.1257(3) 0.233(5) Uani 1 1 d D U . . .
 O57 O 0.1264(4) 0.4374(5) 0.1469(3) 0.232(5) Uani 1 1 d D U . . .
 O59 O 0.1847(5) 0.4590(4) 0.1759(3) 0.226(4) Uani 1 1 d D U . . .
 C203 C 0.1878(7) 0.3779(5) 0.1817(4) 0.283(4) Uani 1 1 d D U . . .
 S6 S 0.3904(3) -0.1534(3) 0.47712(17) 0.247(3) Uani 1 1 d D U . . .
 F14 F 0.3481(6) -0.1880(6) 0.4430(4) 0.309(6) Uani 1 1 d D U . . .
 F16 F 0.4093(6) -0.2326(5) 0.4703(4) 0.312(6) Uani 1 1 d D U . . .
 F18 F 0.3261(6) -0.1964(6) 0.4975(4) 0.299(5) Uani 1 1 d D U . . .
 O7 O 0.4169(5) -0.1687(5) 0.5076(3) 0.243(5) Uani 1 1 d D U . . .
 O27 O 0.3440(6) -0.1125(5) 0.4768(4) 0.287(6) Uani 1 1 d D U . . .
 O55 O 0.4298(6) -0.1565(7) 0.4455(3) 0.299(6) Uani 1 1 d D U . . .
 C405 C 0.3661(7) -0.1958(6) 0.4725(4) 0.276(4) Uani 1 1 d D U . . .
 S1 S 0.1119(3) 0.6476(2) 0.01702(17) 0.198(2) Uani 1 1 d D U . . .
 F1 F 0.1597(6) 0.6777(5) 0.0525(3) 0.279(5) Uani 1 1 d D U . . .
 F4 F 0.0778(7) 0.7227(5) 0.0421(4) 0.312(6) Uani 1 1 d D U . . .
 F6 F 0.1466(6) 0.7104(4) 0.0017(4) 0.261(5) Uani 1 1 d D U . . .
 O3 O 0.1653(5) 0.6174(4) 0.0038(3) 0.227(4) Uani 1 1 d D U . . .
 O25 O 0.0775(5) 0.6663(4) -0.0088(3) 0.184(4) Uani 1 1 d D U . . .
 O49 O 0.0892(6) 0.6282(5) 0.0475(3) 0.242(5) Uani 1 1 d D U . . .
 C403 C 0.1255(6) 0.6934(5) 0.0299(4) 0.232(4) Uani 1 1 d D U . . .
 S10 S -0.0109(3) 0.3411(2) 0.27548(16) 0.201(2) Uani 1 1 d D U . . .
 F26 F 0.0759(7) 0.2768(5) 0.2793(5) 0.349(6) Uani 1 1 d D U . . .
 F28 F 0.0721(7) 0.3176(6) 0.2332(4) 0.344(6) Uani 1 1 d D U . . .
 F30 F 0.0791(7) 0.3408(6) 0.2789(5) 0.345(6) Uani 1 1 d D U . . .
 O15 O -0.0261(6) 0.3311(5) 0.3110(3) 0.229(5) Uani 1 1 d D U . . .
 O31 O -0.0186(6) 0.3873(4) 0.2670(3) 0.231(5) Uani 1 1 d D U . . .
 O61 O -0.0311(6) 0.3216(5) 0.2532(3) 0.237(5) Uani 1 1 d D U . . .
 C407 C 0.0637(7) 0.3153(5) 0.2654(4) 0.267(4) Uani 1 1 d D U . . .
 S2 S 0.5201(3) 0.1608(3) 0.22844(18) 0.218(2) Uani 1 1 d D U . . .
 F3 F 0.4238(8) 0.2138(6) 0.2102(5) 0.374(7) Uani 1 1 d D U . . .
 F13 F 0.4294(7) 0.1505(6) 0.2308(5) 0.343(6) Uani 1 1 d D U . . .
 F25 F 0.4223(8) 0.2016(7) 0.2614(5) 0.385(7) Uani 1 1 d D U . . .
 O9 O 0.5316(7) 0.1320(5) 0.2011(3) 0.265(5) Uani 1 1 d D U . . .
 O37 O 0.5271(7) 0.1370(5) 0.2618(3) 0.246(5) Uani 1 1 d D U . . .
 O73 O 0.5341(7) 0.1996(5) 0.2200(3) 0.238(5) Uani 1 1 d D U . . .
 C411 C 0.4455(7) 0.1836(5) 0.2328(4) 0.284(4) Uani 1 1 d D U . . .
 S7 S 0.1401(3) 0.1215(3) 0.21715(16) 0.226(2) Uani 1 1 d D U . . .
 F11 F 0.1931(8) 0.1486(6) 0.2531(4) 0.372(6) Uani 1 1 d D U . . .
 F21 F 0.1989(8) 0.1728(6) 0.2030(4) 0.375(7) Uani 1 1 d D U . . .
 F23 F 0.1252(8) 0.2004(5) 0.2357(5) 0.392(7) Uani 1 1 d D U . . .
 O35 O 0.1794(6) 0.0808(4) 0.2260(3) 0.254(5) Uani 1 1 d D U . . .
 O69 O 0.1399(6) 0.1333(5) 0.1819(3) 0.264(5) Uani 1 1 d D U . . .
 O71 O 0.0878(5) 0.1315(6) 0.2365(4) 0.278(6) Uani 1 1 d D U . . .
 C205 C 0.1647(7) 0.1627(5) 0.2275(4) 0.295(4) Uani 1 1 d D U . . .
 S3 S 0.3677(4) 0.3857(3) 0.2839(2) 0.270(3) Uani 1 1 d D U . . .
 F5 F 0.2964(8) 0.3376(7) 0.2961(5) 0.384(6) Uani 1 1 d D U . . .
 F9 F 0.3096(8) 0.3574(7) 0.2468(5) 0.372(6) Uani 1 1 d D U . . .
 F19 F 0.3596(9) 0.3061(6) 0.2652(5) 0.382(6) Uani 1 1 d D U . . .
 O17 O 0.4161(6) 0.3507(6) 0.2942(4) 0.299(6) Uani 1 1 d D U . . .
 O33 O 0.3205(7) 0.4117(6) 0.3069(4) 0.307(6) Uani 1 1 d D U . . .
 O67 O 0.3707(8) 0.4064(6) 0.2498(4) 0.329(7) Uani 1 1 d D U . . .
 C409 C 0.3347(8) 0.3475(6) 0.2740(5) 0.324(5) Uani 1 1 d D U . . .
 S9 S 0.3260(3) 0.0731(3) 0.34871(19) 0.227(2) Uani 1 1 d D U . . .
 F7 F 0.2520(7) 0.1366(7) 0.3317(5) 0.392(7) Uani 1 1 d D U . . .
 F27 F 0.3266(9) 0.1464(6) 0.3311(5) 0.380(6) Uani 1 1 d D U . . .
 F29 F 0.3313(8) 0.1038(7) 0.2928(4) 0.371(7) Uani 1 1 d D U . . .
 O19 O 0.3283(6) 0.0936(5) 0.3765(4) 0.251(5) Uani 1 1 d D U . . .
 O75 O 0.3761(5) 0.0478(5) 0.3312(4) 0.272(5) Uani 1 1 d D U . . .
 O77 O 0.2842(6) 0.0558(5) 0.3503(4) 0.257(5) Uani 1 1 d D U . . .
 C103 C 0.3036(7) 0.1237(6) 0.3192(4) 0.311(5) Uani 1 1 d D U . . .
 S4 S 0.5939(7) -0.2312(5) 0.1491(4) 0.497(7) Uani 1 1 d D U . . .
 F8 F 0.5117(8) -0.2101(7) 0.1195(6) 0.451(8) Uani 1 1 d D U . . .
 F10 F 0.5301(8) -0.1518(5) 0.1399(6) 0.401(7) Uani 1 1 d D U . . .
 F12 F 0.5773(8) -0.1794(6) 0.0983(4) 0.379(6) Uani 1 1 d D U . . .
 O13 O 0.5480(12) -0.2326(10) 0.1770(6) 0.524(10) Uani 1 1 d D U . . .
 O51 O 0.6062(13) -0.2640(8) 0.1215(7) 0.523(9) Uani 1 1 d D U . . .
 O53 O 0.6320(10) -0.2053(9) 0.1438(8) 0.494(9) Uani 1 1 d D U . . .
 C101 C 0.5434(8) -0.1876(6) 0.1233(5) 0.457(7) Uani 1 1 d D U . . .
 S11 S -0.0556(4) 0.7048(3) 0.3720(2) 0.287(3) Uani 1 1 d D U . . .
 F17 F -0.0485(8) 0.7578(6) 0.3178(4) 0.375(7) Uani 1 1 d D U . . .
 F33 F 0.0276(7) 0.7328(6) 0.3447(4) 0.341(6) Uani 1 1 d D U . . .
 F35 F -0.0482(8) 0.7857(5) 0.3644(5) 0.369(7) Uani 1 1 d D U . . .
 O41 O -0.0254(6) 0.6650(5) 0.3522(4) 0.286(6) Uani 1 1 d D U . . .
 O81 O -0.0421(7) 0.7027(6) 0.4057(4) 0.313(7) Uani 1 1 d D U . . .
 O83 O -0.1143(6) 0.7266(7) 0.3669(5) 0.333(7) Uani 1 1 d D U . . .
 C415 C -0.0285(7) 0.7472(6) 0.3483(5) 0.322(5) Uani 1 1 d D U . . .
 S5 S 0.1699(5) 0.2931(4) 0.4067(3) 0.359(5) Uani 1 1 d D U . . .
 F2 F 0.2525(8) 0.2575(8) 0.3507(6) 0.442(7) Uani 1 1 d D U . . .
 F15 F 0.1874(10) 0.3121(8) 0.3404(5) 0.454(8) Uani 1 1 d D U . . .
 F31 F 0.1838(10) 0.2500(8) 0.3500(6) 0.444(7) Uani 1 1 d D U . . .
 O5 O 0.1684(9) 0.2497(6) 0.4196(6) 0.371(7) Uani 1 1 d D U . . .
 O39 O 0.2151(8) 0.3082(7) 0.4112(6) 0.365(7) Uani 1 1 d D U . . .
 O79 O 0.1189(7) 0.3293(6) 0.3994(6) 0.374(7) Uani 1 1 d D U . . .
 C207 C 0.1994(8) 0.2779(7) 0.3626(5) 0.402(6) Uani 1 1 d D U . . .
 S12 S 0.3290(3) 0.2090(3) 0.0982(2) 0.248(3) Uani 1 1 d D U . . .
 F32 F 0.2459(7) 0.2332(7) 0.1445(5) 0.398(7) Uani 1 1 d D U . . .
 F34 F 0.3190(9) 0.1860(7) 0.1608(5) 0.406(8) Uani 1 1 d D U . . .
 F36 F 0.3061(9) 0.2563(6) 0.1491(5) 0.384(7) Uani 1 1 d D U . . .
 O2 O 0.3264(7) 0.1653(5) 0.1001(5) 0.285(5) Uani 1 1 d D U . . .
 O63 O 0.2894(7) 0.2448(5) 0.0814(5) 0.298(6) Uani 1 1 d D U . . .
 O65 O 0.3825(5) 0.2128(5) 0.0961(4) 0.260(5) Uani 1 1 d D U . . .
 C51 C 0.2994(7) 0.2217(6) 0.1422(4) 0.322(5) Uani 1 1 d D U . . .

loop_
  _atom_site_aniso_label
  _atom_site_aniso_U_11
  _atom_site_aniso_U_22
  _atom_site_aniso_U_33
  _atom_site_aniso_U_23
  _atom_site_aniso_U_13
  _atom_site_aniso_U_12
 Ag1 0.0959(6) 0.1734(10) 0.0925(6) 0.0225(6) -0.0289(5) -0.0672(7)
 Ag2 0.2143(14) 0.2392(16) 0.1123(8) -0.0125(9) -0.0031(9) -0.1368(13)
 Ag3 0.1367(9) 0.2324(15) 0.1093(8) 0.0198(9) -0.0328(7) -0.0655(10)
 Ag4 0.1095(7) 0.1726(10) 0.1076(7) 0.0376(7) -0.0341(6) -0.0758(7)
 Ag5 0.2086(14) 0.2456(17) 0.1370(10) -0.0425(10) 0.0115(9) -0.1409(13)
 Ag6 0.1328(9) 0.2027(12) 0.1208(8) 0.0531(8) -0.0468(7) -0.0987(9)
 Ag7 0.0998(8) 0.2794(18) 0.1300(9) -0.0033(10) -0.0285(7) -0.0683(10)
 Ag8 0.1203(8) 0.2196(13) 0.1271(8) 0.0077(8) -0.0310(6) -0.1041(9)
 Ag9 0.1498(10) 0.2135(14) 0.1562(11) 0.0328(10) -0.0425(8) -0.0935(10)
 Ag10 0.1187(8) 0.2142(14) 0.1391(9) -0.0041(9) -0.0295(7) -0.0729(9)
 Ag11 0.1388(11) 0.369(3) 0.1458(12) -0.0598(14) -0.0333(9) -0.0473(14)
 Ag12 0.1488(10) 0.2192(14) 0.1119(8) 0.0242(8) -0.0246(7) -0.0940(10)
 O1 0.098(4) 0.164(6) 0.095(4) 0.016(4) -0.036(4) -0.065(4)
 O4 0.129(5) 0.201(6) 0.099(5) 0.020(5) -0.050(4) -0.096(5)
 O6 0.127(5) 0.196(6) 0.105(5) 0.045(4) -0.044(4) -0.103(5)
 O8 0.113(4) 0.182(6) 0.099(4) 0.029(4) -0.040(4) -0.088(5)
 O10 0.133(5) 0.191(6) 0.112(5) 0.033(4) -0.035(4) -0.105(5)
 O11 0.133(6) 0.301(8) 0.101(6) -0.002(6) -0.014(5) -0.080(6)
 O12 0.112(5) 0.172(6) 0.108(5) 0.016(4) -0.049(4) -0.063(4)
 O14 0.112(5) 0.195(6) 0.106(5) 0.041(4) -0.032(4) -0.071(5)
 O16 0.111(5) 0.213(7) 0.121(5) -0.013(5) -0.025(4) -0.071(5)
 O18 0.103(5) 0.189(6) 0.114(5) 0.041(4) -0.043(4) -0.066(4)
 O20 0.116(5) 0.190(7) 0.109(5) 0.038(5) -0.032(4) -0.073(5)
 O21 0.169(6) 0.197(7) 0.110(5) 0.001(5) -0.010(5) -0.101(6)
 O22 0.107(5) 0.203(7) 0.117(5) -0.010(5) -0.027(4) -0.063(5)
 O23 0.128(5) 0.303(8) 0.105(5) -0.020(6) -0.027(5) -0.077(6)
 O24 0.108(5) 0.181(6) 0.108(5) 0.013(4) -0.035(4) -0.062(5)
 O26 0.119(5) 0.198(6) 0.101(5) 0.023(4) -0.023(4) -0.082(5)
 O28 0.092(4) 0.173(6) 0.102(4) 0.025(4) -0.034(4) -0.060(4)
 O30 0.112(5) 0.194(6) 0.106(5) 0.021(5) -0.030(4) -0.065(5)
 O32 0.115(5) 0.194(6) 0.104(4) 0.035(5) -0.038(5) -0.071(5)
 O34 0.118(5) 0.197(6) 0.113(5) 0.000(5) -0.001(5) -0.084(5)
 O36 0.124(5) 0.191(7) 0.135(5) 0.032(5) -0.038(4) -0.091(5)
 O38 0.123(5) 0.199(6) 0.113(5) 0.043(5) -0.042(4) -0.105(5)
 O40 0.114(5) 0.192(6) 0.111(5) 0.029(5) -0.039(4) -0.061(6)
 O42 0.123(5) 0.209(7) 0.139(5) -0.011(5) -0.009(5) -0.070(5)
 O43 0.119(6) 0.270(7) 0.113(5) 0.047(6) -0.019(5) -0.071(5)
 O44 0.108(5) 0.187(6) 0.155(5) 0.045(5) -0.027(5) -0.078(5)
 O45 0.120(6) 0.279(7) 0.130(6) 0.030(6) 0.001(5) -0.060(6)
 O46 0.112(5) 0.205(7) 0.113(5) 0.017(5) -0.033(4) -0.067(5)
 O47 0.124(5) 0.266(8) 0.116(5) 0.005(6) -0.015(5) -0.064(5)
 O48 0.131(5) 0.198(6) 0.125(6) 0.022(5) -0.033(4) -0.098(5)
 O50 0.128(5) 0.216(7) 0.117(5) -0.008(5) -0.009(5) -0.082(5)
 O52 0.111(5) 0.291(8) 0.104(5) 0.005(6) -0.011(5) -0.062(6)
 O54 0.117(5) 0.205(7) 0.117(5) 0.036(5) -0.029(4) -0.083(5)
 O56 0.095(5) 0.186(6) 0.145(5) 0.050(5) -0.017(4) -0.071(5)
 O58 0.129(5) 0.188(6) 0.098(4) 0.038(5) -0.039(4) -0.078(5)
 O60 0.139(5) 0.183(6) 0.107(5) 0.013(5) -0.035(4) -0.087(5)
 O62 0.135(5) 0.184(6) 0.123(5) 0.030(5) -0.038(4) -0.092(5)
 O64 0.152(5) 0.195(6) 0.102(5) 0.015(5) -0.045(4) -0.100(5)
 O66 0.109(5) 0.233(7) 0.113(5) 0.007(5) -0.020(4) -0.071(5)
 O68 0.118(5) 0.190(6) 0.108(5) 0.028(5) -0.035(4) -0.070(5)
 O70 0.184(6) 0.229(7) 0.115(5) -0.003(5) -0.015(5) -0.112(6)
 O72 0.155(6) 0.213(8) 0.133(6) -0.022(5) 0.004(5) -0.088(6)
 O74 0.178(6) 0.217(7) 0.120(5) -0.030(6) 0.014(5) -0.102(6)
 O76 0.126(5) 0.283(9) 0.124(6) -0.023(6) -0.033(5) -0.086(6)
 O78 0.146(6) 0.180(7) 0.141(6) 0.004(5) -0.010(5) -0.081(5)
 O80 0.202(7) 0.239(7) 0.108(6) -0.025(6) 0.009(5) -0.136(6)
 O82 0.123(5) 0.250(8) 0.118(5) 0.052(5) -0.019(5) -0.073(5)
 O84 0.204(7) 0.250(8) 0.112(5) -0.018(5) 0.000(5) -0.139(6)
 N1 0.128(5) 0.193(6) 0.100(5) 0.027(5) -0.041(4) -0.109(5)
 N2 0.174(7) 0.298(9) 0.193(8) -0.014(8) -0.058(6) -0.125(7)
 N3 0.134(6) 0.208(8) 0.153(7) 0.021(7) -0.042(5) -0.072(6)
 N4 0.128(6) 0.209(7) 0.116(5) 0.043(5) -0.037(4) -0.101(5)
 N5 0.241(9) 0.283(9) 0.184(8) 0.020(8) -0.039(7) -0.173(7)
 N6 0.101(5) 0.196(7) 0.107(5) 0.036(5) -0.034(4) -0.081(5)
 N8 0.102(5) 0.185(6) 0.106(5) 0.033(4) -0.037(4) -0.061(5)
 N9 0.188(7) 0.230(8) 0.143(7) 0.011(6) 0.001(5) -0.087(7)
 N10 0.106(5) 0.180(6) 0.102(5) 0.018(5) -0.012(4) -0.076(5)
 N11 0.128(7) 0.261(7) 0.151(7) 0.048(6) -0.044(5) -0.070(6)
 N12 0.155(6) 0.224(8) 0.110(5) 0.032(5) -0.033(5) -0.095(6)
 N13 0.141(6) 0.277(9) 0.147(6) -0.020(6) -0.045(5) -0.101(6)
 N14 0.138(6) 0.207(6) 0.135(6) 0.038(5) -0.038(5) -0.112(5)
 N15 0.137(6) 0.274(7) 0.134(7) 0.019(6) -0.008(5) -0.083(7)
 N16 0.100(5) 0.179(6) 0.114(6) 0.040(4) -0.045(4) -0.075(4)
 N17 0.168(8) 0.282(8) 0.162(8) 0.000(7) -0.001(6) -0.100(8)
 N18 0.099(5) 0.227(7) 0.132(6) 0.037(5) -0.031(4) -0.089(5)
 N19 0.138(6) 0.266(9) 0.181(8) 0.003(7) -0.022(5) -0.090(7)
 N20 0.137(6) 0.166(6) 0.103(5) 0.019(5) -0.045(4) -0.066(5)
 N22 0.170(7) 0.183(6) 0.105(5) 0.030(5) -0.059(5) -0.087(6)
 N24 0.152(6) 0.202(6) 0.130(5) 0.014(5) -0.051(5) -0.112(5)
 N25 0.172(7) 0.231(7) 0.153(6) 0.003(6) -0.069(5) -0.107(5)
 N26 0.125(6) 0.232(8) 0.134(6) 0.044(6) -0.035(5) -0.116(6)
 N28 0.150(7) 0.257(9) 0.124(6) 0.026(6) -0.045(5) -0.094(6)
 N29 0.149(7) 0.248(8) 0.190(8) -0.007(8) -0.025(5) -0.056(7)
 N30 0.113(5) 0.189(6) 0.116(5) 0.016(5) -0.013(4) -0.086(5)
 N31 0.229(8) 0.253(8) 0.130(6) -0.036(6) 0.019(5) -0.148(7)
 N32 0.152(7) 0.182(7) 0.136(6) 0.036(5) -0.023(5) -0.080(5)
 N33 0.187(7) 0.247(8) 0.140(7) 0.061(6) -0.063(5) -0.105(6)
 N34 0.162(6) 0.222(8) 0.121(6) 0.021(6) -0.016(5) -0.087(6)
 N35 0.158(6) 0.229(8) 0.147(6) 0.075(5) -0.052(5) -0.112(6)
 N36 0.130(6) 0.280(8) 0.119(6) 0.020(6) -0.039(5) -0.080(6)
 N37 0.177(8) 0.268(9) 0.164(8) 0.021(7) -0.057(6) -0.097(7)
 N38 0.184(8) 0.189(7) 0.144(7) 0.034(6) -0.022(6) -0.092(6)
 N39 0.150(7) 0.317(10) 0.145(7) 0.031(7) -0.045(5) -0.092(7)
 N40 0.131(6) 0.236(8) 0.150(6) -0.004(6) -0.012(5) -0.098(6)
 N41 0.201(9) 0.258(10) 0.261(10) -0.034(8) -0.030(7) -0.044(8)
 N42 0.216(7) 0.232(7) 0.121(6) -0.034(6) 0.012(5) -0.142(6)
 N44 0.154(7) 0.247(9) 0.162(7) 0.037(7) -0.023(5) -0.115(7)
 N45 0.209(9) 0.383(11) 0.137(6) -0.009(7) -0.044(6) -0.054(8)
 C161 0.199(8) 0.363(11) 0.134(7) -0.010(8) -0.041(6) -0.066(8)
 N23 0.165(7) 0.345(9) 0.124(6) -0.004(7) -0.027(6) -0.061(6)
 C323 0.187(9) 0.355(11) 0.119(7) 0.006(8) -0.029(7) -0.055(8)
 C81 0.203(9) 0.368(11) 0.125(7) -0.003(8) -0.038(7) -0.050(8)
 N46 0.184(8) 0.221(8) 0.136(7) 0.053(6) -0.074(6) -0.115(6)
 N47 0.263(10) 0.254(9) 0.180(8) 0.015(7) -0.120(7) -0.081(8)
 N48 0.216(7) 0.253(8) 0.142(6) 0.016(6) -0.018(6) -0.155(6)
 C1 0.128(5) 0.185(6) 0.098(5) 0.049(4) -0.047(5) -0.099(5)
 C2 0.111(7) 0.249(7) 0.134(7) 0.033(6) -0.032(5) -0.084(6)
 C3 0.50(2) 0.270(14) 0.44(2) 0.001(18) -0.09(2) -0.079(19)
 C4 0.104(6) 0.181(7) 0.140(6) 0.038(6) -0.041(5) -0.086(5)
 C5 0.103(6) 0.269(8) 0.113(6) -0.020(6) -0.001(6) -0.060(7)
 C6 0.091(5) 0.166(6) 0.101(5) 0.015(4) -0.033(4) -0.068(4)
 C7 0.208(7) 0.217(8) 0.132(7) -0.042(6) -0.001(6) -0.135(6)
 C8 0.128(5) 0.183(7) 0.105(6) 0.050(5) -0.044(4) -0.100(5)
 C9 0.156(8) 0.300(10) 0.171(7) -0.014(8) -0.058(6) -0.109(7)
 C10 0.091(5) 0.175(6) 0.103(5) 0.006(5) -0.020(4) -0.065(4)
 C11 0.220(10) 0.305(12) 0.245(10) 0.013(10) -0.042(8) -0.145(9)
 C12 0.093(5) 0.166(6) 0.092(5) 0.015(5) -0.027(4) -0.074(5)
 C13 0.34(2) 0.45(2) 0.34(2) 0.107(18) 0.064(17) -0.133(19)
 C14 0.089(5) 0.165(6) 0.102(5) 0.015(5) -0.027(4) -0.073(4)
 C15 0.113(6) 0.270(8) 0.110(6) 0.012(7) -0.028(6) -0.063(7)
 C16 0.105(6) 0.182(6) 0.116(7) 0.019(6) -0.009(5) -0.077(6)
 C17 0.145(12) 0.296(11) 0.156(11) -0.067(10) -0.007(10) -0.074(11)
 C18 0.103(5) 0.192(7) 0.096(5) 0.036(6) -0.040(4) -0.078(5)
 C19 0.159(6) 0.188(7) 0.154(7) -0.016(6) 0.001(6) -0.068(6)
 C20 0.092(5) 0.200(7) 0.111(5) 0.031(6) -0.036(5) -0.080(6)
 C21 0.094(5) 0.195(6) 0.109(4) 0.036(5) -0.042(5) -0.068(6)
 C22 0.115(8) 0.191(11) 0.102(8) 0.018(7) -0.032(6) -0.095(8)
 C23 0.31(2) 0.44(2) 0.242(16) -0.091(16) -0.004(18) -0.090(19)
 C24 0.101(5) 0.195(6) 0.097(5) 0.015(5) -0.017(5) -0.082(5)
 C25 0.294(12) 0.239(12) 0.273(12) 0.022(10) 0.014(10) -0.141(9)
 C26 0.105(6) 0.186(7) 0.099(5) 0.021(5) -0.016(5) -0.072(5)
 C27 0.117(6) 0.191(6) 0.107(5) 0.005(5) -0.026(5) -0.081(5)
 C28 0.109(6) 0.182(7) 0.113(6) 0.032(6) -0.044(5) -0.070(6)
 C29 0.150(7) 0.197(8) 0.152(6) -0.030(6) 0.013(7) -0.079(6)
 C30 0.125(7) 0.197(7) 0.115(6) 0.028(6) -0.044(5) -0.105(6)
 C31 0.123(6) 0.268(7) 0.091(5) 0.046(6) -0.012(5) -0.071(5)
 C32 0.092(6) 0.163(7) 0.104(6) 0.012(5) -0.028(5) -0.072(5)
 C33 0.130(6) 0.266(7) 0.097(5) 0.052(6) -0.028(5) -0.067(6)
 C34 0.124(6) 0.179(7) 0.137(5) 0.032(5) -0.048(5) -0.100(5)
 C35 0.231(14) 0.259(13) 0.180(13) -0.079(11) 0.054(10) -0.146(11)
 C36 0.107(6) 0.185(6) 0.113(6) 0.012(6) -0.008(5) -0.077(6)
 C37 0.171(9) 0.238(10) 0.228(10) -0.007(9) -0.016(7) -0.070(8)
 C38 0.132(5) 0.187(6) 0.105(5) 0.041(4) -0.049(5) -0.101(5)
 C39 0.146(8) 0.266(10) 0.189(9) 0.076(8) -0.033(7) -0.112(8)
 C40 0.102(5) 0.187(6) 0.098(5) 0.048(5) -0.036(4) -0.069(5)
 C41 0.194(11) 0.291(11) 0.180(9) 0.048(9) -0.085(8) -0.077(9)
 C42 0.106(5) 0.174(6) 0.101(5) 0.037(5) -0.038(4) -0.082(5)
 C43 0.265(13) 0.300(14) 0.209(13) -0.012(10) 0.046(10) -0.152(11)
 C44 0.114(5) 0.171(6) 0.096(4) 0.029(5) -0.036(4) -0.090(5)
 C45 0.237(10) 0.257(11) 0.285(12) -0.048(9) -0.013(9) -0.046(9)
 C46 0.111(5) 0.185(6) 0.096(5) 0.048(5) -0.034(4) -0.070(5)
 C47 0.231(11) 0.290(11) 0.227(11) -0.010(9) -0.053(9) -0.066(10)
 C48 0.100(6) 0.183(6) 0.114(6) 0.028(5) -0.036(5) -0.068(5)
 C49 0.219(13) 0.437(16) 0.220(14) 0.044(12) 0.003(9) -0.100(12)
 C50 0.156(8) 0.187(7) 0.122(7) 0.031(6) -0.023(6) -0.084(6)
 C52 0.112(5) 0.186(6) 0.128(5) 0.046(5) -0.045(5) -0.091(5)
 C53 0.127(6) 0.199(6) 0.106(6) 0.034(5) -0.033(5) -0.075(5)
 C54 0.091(8) 0.225(13) 0.120(8) 0.030(9) -0.004(7) -0.053(8)
 C55 0.138(6) 0.204(8) 0.113(7) 0.025(6) -0.034(5) -0.091(6)
 C56 0.091(5) 0.200(6) 0.111(5) 0.030(5) -0.034(4) -0.069(6)
 C57 0.101(5) 0.267(7) 0.105(5) 0.002(6) -0.013(5) -0.064(6)
 C58 0.143(9) 0.188(11) 0.087(7) 0.024(7) -0.032(6) -0.097(9)
 C59 0.118(6) 0.267(9) 0.119(7) 0.020(7) -0.009(6) -0.065(6)
 C60 0.128(5) 0.186(6) 0.096(5) 0.043(4) -0.047(4) -0.101(5)
 C61 0.152(11) 0.315(16) 0.095(7) 0.029(10) -0.036(8) -0.048(11)
 C62 0.111(5) 0.166(7) 0.094(5) 0.028(5) -0.033(4) -0.086(5)
 C63 0.150(7) 0.318(8) 0.115(6) -0.007(8) -0.013(6) -0.064(7)
 C64 0.136(9) 0.188(12) 0.108(9) 0.037(8) -0.009(7) -0.073(9)
 C65 0.223(10) 0.231(10) 0.151(8) 0.042(7) -0.090(7) -0.101(8)
 C66 0.133(9) 0.172(11) 0.109(8) 0.042(8) -0.028(7) -0.086(8)
 C67 0.123(6) 0.228(7) 0.126(6) -0.024(6) -0.028(5) -0.075(5)
 C68 0.193(7) 0.229(7) 0.105(6) -0.035(6) 0.025(5) -0.121(6)
 C69 0.138(7) 0.282(8) 0.124(6) -0.033(7) -0.012(6) -0.076(6)
 C70 0.148(7) 0.168(5) 0.099(6) 0.034(5) -0.045(5) -0.075(6)
 C71 0.140(7) 0.250(9) 0.166(7) 0.000(7) -0.015(5) -0.100(7)
 C72 0.112(6) 0.171(7) 0.110(6) 0.016(6) -0.040(5) -0.065(6)
 C73 0.217(10) 0.236(10) 0.181(9) 0.002(8) 0.013(9) -0.083(9)
 C74 0.115(6) 0.197(8) 0.107(5) 0.027(5) -0.034(5) -0.083(6)
 C75 0.243(10) 0.272(11) 0.154(9) -0.024(8) 0.024(7) -0.154(9)
 C76 0.089(5) 0.172(6) 0.118(6) 0.011(5) -0.026(4) -0.064(5)
 C78 0.094(5) 0.165(6) 0.103(5) 0.013(5) -0.036(4) -0.068(4)
 C79 0.127(6) 0.224(8) 0.129(6) -0.022(6) -0.024(5) -0.068(5)
 C80 0.134(7) 0.197(7) 0.131(7) 0.036(6) -0.052(5) -0.105(6)
 C82 0.121(6) 0.272(7) 0.106(6) 0.034(6) -0.003(5) -0.065(6)
 C83 0.280(13) 0.355(15) 0.278(14) -0.003(13) -0.066(11) -0.117(13)
 C84 0.127(6) 0.186(6) 0.094(5) 0.024(6) -0.034(5) -0.096(5)
 C85 0.173(9) 0.226(9) 0.136(8) 0.023(7) -0.002(6) -0.084(8)
 C86 0.128(6) 0.194(7) 0.120(7) 0.021(6) -0.038(6) -0.098(5)
 C87 0.223(12) 0.353(14) 0.233(11) -0.029(11) -0.112(9) -0.121(10)
 C88 0.138(5) 0.189(6) 0.082(5) 0.025(5) -0.034(5) -0.098(5)
 C89 0.196(8) 0.209(8) 0.129(6) 0.037(7) -0.077(6) -0.106(7)
 C90 0.135(6) 0.205(6) 0.119(7) 0.022(6) -0.036(5) -0.107(5)
 C91 0.33(2) 0.321(19) 0.37(2) 0.004(17) -0.068(18) 0.000(19)
 C92 0.111(6) 0.184(7) 0.107(6) 0.037(5) -0.026(4) -0.067(5)
 C93 0.35(2) 0.39(2) 0.34(2) 0.027(18) -0.026(17) -0.035(19)
 C94 0.099(5) 0.166(6) 0.108(5) 0.015(5) -0.035(4) -0.067(5)
 C95 0.307(18) 0.327(17) 0.303(19) -0.051(19) -0.039(19) 0.040(16)
 C96 0.106(5) 0.193(6) 0.099(5) 0.045(4) -0.034(4) -0.075(5)
 C97 0.263(13) 0.307(13) 0.266(13) -0.031(12) -0.013(13) -0.086(12)
 C98 0.129(7) 0.204(9) 0.120(7) 0.012(7) -0.011(5) -0.101(7)
 C99 0.253(11) 0.308(12) 0.225(11) 0.097(9) -0.023(9) -0.100(10)
 C100 0.094(5) 0.182(6) 0.154(6) 0.040(5) -0.040(5) -0.084(5)
 C102 0.091(5) 0.172(7) 0.097(5) 0.022(5) -0.036(5) -0.059(5)
 C104 0.125(6) 0.203(7) 0.145(6) -0.015(6) -0.005(5) -0.073(5)
 C105 0.130(6) 0.293(8) 0.105(7) -0.037(7) -0.007(6) -0.076(6)
 C106 0.088(8) 0.189(12) 0.132(9) 0.022(8) -0.030(6) -0.034(8)
 C107 0.121(5) 0.186(6) 0.107(5) 0.006(5) -0.027(5) -0.082(5)
 C108 0.101(6) 0.184(7) 0.148(7) 0.044(6) -0.022(6) -0.077(6)
 C109 0.207(8) 0.230(7) 0.121(6) -0.027(7) 0.011(6) -0.127(7)
 C110 0.118(6) 0.190(7) 0.100(6) 0.025(6) -0.040(5) -0.084(5)
 C111 0.229(9) 0.242(9) 0.122(7) -0.036(7) 0.012(6) -0.139(8)
 C112 0.105(6) 0.181(7) 0.103(5) 0.006(5) -0.012(5) -0.074(5)
 C113 0.221(8) 0.246(8) 0.126(6) -0.042(7) 0.009(5) -0.155(7)
 C114 0.114(6) 0.194(8) 0.106(5) 0.035(6) -0.029(5) -0.071(6)
 C115 0.123(6) 0.257(7) 0.107(5) 0.004(6) -0.020(5) -0.075(6)
 C116 0.099(5) 0.165(6) 0.093(5) 0.029(5) -0.030(4) -0.076(5)
 C117 0.117(6) 0.260(8) 0.118(6) 0.047(7) -0.027(6) -0.078(6)
 C118 0.099(4) 0.178(6) 0.102(5) 0.038(5) -0.038(4) -0.080(5)
 C119 0.113(6) 0.211(8) 0.116(6) -0.015(6) -0.024(5) -0.055(6)
 C120 0.112(5) 0.186(6) 0.102(5) 0.039(5) -0.036(4) -0.084(5)
 C121 0.193(9) 0.275(10) 0.174(8) -0.008(8) -0.094(7) -0.101(7)
 C122 0.095(5) 0.195(6) 0.112(5) 0.037(5) -0.037(5) -0.076(5)
 C123 0.144(8) 0.276(7) 0.143(8) 0.000(7) -0.019(6) -0.096(8)
 C124 0.134(7) 0.236(8) 0.141(7) 0.040(7) -0.039(5) -0.116(7)
 C125 0.098(5) 0.255(7) 0.111(5) 0.002(6) -0.014(5) -0.066(6)
 C126 0.116(7) 0.179(8) 0.116(7) 0.031(6) -0.050(5) -0.086(6)
 C127 0.094(5) 0.253(7) 0.114(5) -0.011(6) -0.013(5) -0.061(6)
 C128 0.136(5) 0.185(6) 0.085(5) 0.019(6) -0.031(5) -0.090(5)
 C129 0.116(6) 0.214(7) 0.119(6) -0.007(5) -0.031(5) -0.058(5)
 C130 0.107(6) 0.163(7) 0.101(5) 0.017(5) -0.034(4) -0.061(5)
 C131 0.186(9) 0.181(8) 0.152(8) 0.038(6) -0.030(6) -0.087(7)
 C132 0.130(6) 0.189(7) 0.099(6) 0.036(5) -0.046(5) -0.101(5)
 C133 0.175(7) 0.222(7) 0.119(6) -0.037(6) 0.039(5) -0.101(6)
 C134 0.109(5) 0.198(7) 0.109(6) 0.002(5) -0.024(5) -0.062(5)
 C135 0.225(11) 0.268(12) 0.181(10) 0.085(9) -0.095(9) -0.130(10)
 C136 0.110(5) 0.175(6) 0.091(5) 0.053(4) -0.037(4) -0.075(5)
 C137 0.137(10) 0.303(13) 0.105(9) -0.026(10) -0.011(9) -0.061(9)
 C138 0.099(6) 0.184(7) 0.105(5) 0.034(5) -0.033(5) -0.065(5)
 C139 0.128(6) 0.294(8) 0.111(6) -0.023(7) -0.002(6) -0.069(6)
 C140 0.122(5) 0.202(7) 0.105(5) 0.045(6) -0.036(5) -0.104(6)
 C141 0.157(8) 0.237(9) 0.172(8) 0.062(7) -0.026(6) -0.113(7)
 C142 0.124(5) 0.189(7) 0.124(5) 0.052(5) -0.054(5) -0.094(5)
 C143 0.120(6) 0.244(8) 0.101(5) 0.047(6) -0.035(5) -0.072(6)
 C144 0.103(5) 0.182(6) 0.097(5) 0.044(5) -0.033(4) -0.066(5)
 C145 0.143(7) 0.294(10) 0.121(6) 0.027(7) -0.043(5) -0.080(7)
 C146 0.136(6) 0.188(6) 0.079(5) 0.019(6) -0.033(5) -0.093(5)
 C147 0.248(10) 0.238(11) 0.163(8) 0.028(7) -0.105(8) -0.094(9)
 C148 0.110(6) 0.181(6) 0.138(5) 0.037(5) -0.039(5) -0.091(5)
 C149 0.126(5) 0.245(7) 0.125(5) -0.020(6) -0.030(5) -0.081(5)
 C150 0.125(6) 0.192(7) 0.098(6) 0.032(6) -0.034(5) -0.076(6)
 C151 0.171(7) 0.223(8) 0.145(6) -0.040(6) 0.031(6) -0.092(6)
 C152 0.122(6) 0.220(8) 0.129(6) 0.052(6) -0.034(5) -0.105(6)
 C153 0.189(13) 0.211(10) 0.185(13) -0.039(9) -0.010(11) -0.082(11)
 C154 0.136(6) 0.262(8) 0.110(6) 0.073(6) -0.039(5) -0.118(6)
 C155 0.136(7) 0.276(8) 0.107(6) 0.014(7) -0.020(5) -0.061(6)
 C156 0.107(5) 0.200(6) 0.098(5) 0.018(5) -0.024(5) -0.074(5)
 C157 0.258(11) 0.311(11) 0.207(10) 0.003(10) -0.061(8) -0.159(10)
 C158 0.102(5) 0.206(8) 0.119(6) -0.007(6) -0.027(5) -0.065(6)
 C159 0.238(11) 0.257(12) 0.218(11) 0.010(10) 0.015(11) -0.054(10)
 C160 0.113(5) 0.188(7) 0.102(5) 0.005(5) -0.021(5) -0.080(5)
 C162 0.142(6) 0.198(7) 0.104(6) 0.026(6) -0.041(5) -0.104(5)
 C163 0.155(9) 0.269(12) 0.200(11) 0.095(9) -0.028(8) -0.114(9)
 C164 0.113(5) 0.185(7) 0.102(5) 0.039(6) -0.035(5) -0.079(6)
 C165 0.262(17) 0.331(19) 0.200(11) 0.023(16) -0.091(12) -0.095(16)
 C166 0.095(4) 0.172(6) 0.099(4) 0.033(5) -0.033(4) -0.070(5)
 C167 0.265(13) 0.272(14) 0.240(13) 0.007(11) 0.024(12) -0.036(11)
 C168 0.134(6) 0.189(7) 0.110(6) 0.044(5) -0.054(5) -0.104(6)
 C169 0.110(7) 0.234(8) 0.163(8) 0.037(7) -0.034(6) -0.079(7)
 C170 0.144(7) 0.226(9) 0.125(7) 0.047(6) -0.038(6) -0.107(7)
 C171 0.240(16) 0.305(19) 0.247(18) -0.011(14) -0.104(13) -0.072(15)
 C172 0.130(5) 0.188(6) 0.081(5) 0.023(5) -0.035(5) -0.095(5)
 C173 0.293(18) 0.35(2) 0.286(19) 0.051(18) 0.030(17) 0.026(15)
 C174 0.105(5) 0.177(6) 0.155(6) 0.038(5) -0.045(5) -0.096(5)
 C175 0.244(15) 0.39(2) 0.35(2) 0.014(18) -0.024(15) -0.137(15)
 C176 0.110(6) 0.280(7) 0.103(6) -0.015(6) -0.004(5) -0.064(6)
 C177 0.303(15) 0.308(14) 0.332(14) 0.054(14) -0.041(13) -0.111(12)
 C178 0.134(8) 0.215(10) 0.124(8) 0.007(7) -0.006(6) -0.105(7)
 C179 0.266(12) 0.277(12) 0.156(8) 0.049(10) -0.099(8) -0.136(10)
 C180 0.095(5) 0.192(6) 0.108(5) 0.037(5) -0.037(5) -0.076(5)
 C181 0.279(15) 0.314(13) 0.351(16) 0.000(12) -0.019(12) -0.038(14)
 C182 0.123(7) 0.176(7) 0.151(6) 0.032(6) -0.050(6) -0.095(5)
 C183 0.268(13) 0.277(12) 0.322(14) -0.032(12) -0.054(12) -0.027(12)
 C184 0.103(5) 0.179(6) 0.106(5) 0.008(5) -0.024(5) -0.067(5)
 C185 0.291(12) 0.421(15) 0.206(11) -0.062(11) -0.050(10) -0.070(12)
 C186 0.103(5) 0.281(7) 0.100(5) -0.001(6) -0.005(5) -0.066(6)
 C187 0.298(13) 0.304(12) 0.280(13) 0.015(11) -0.047(11) -0.116(11)
 C188 0.102(6) 0.217(7) 0.103(6) 0.009(5) -0.035(5) -0.070(7)
 C189 0.308(15) 0.343(15) 0.284(14) -0.053(12) -0.031(12) -0.031(15)
 C190 0.128(6) 0.249(9) 0.140(7) 0.003(7) -0.027(6) -0.077(7)
 C191 0.240(11) 0.269(11) 0.244(11) -0.020(11) -0.044(10) -0.017(10)
 C192 0.110(5) 0.205(6) 0.107(5) 0.009(5) -0.016(5) -0.083(5)
 C193 0.375(14) 0.266(11) 0.295(12) 0.008(11) -0.138(12) -0.072(11)
 C194 0.144(5) 0.189(6) 0.082(5) 0.029(5) -0.036(5) -0.103(5)
 C195 0.196(9) 0.256(10) 0.202(9) 0.024(9) -0.005(9) -0.106(8)
 C196 0.174(8) 0.224(9) 0.125(7) 0.016(7) -0.007(6) -0.092(7)
 C197 0.184(9) 0.360(12) 0.179(10) 0.042(9) -0.035(8) -0.110(8)
 C198 0.134(5) 0.194(6) 0.115(6) 0.021(5) -0.043(5) -0.102(5)
 C199 0.305(18) 0.36(2) 0.35(2) 0.123(17) -0.005(18) -0.131(16)
 C200 0.123(6) 0.203(8) 0.115(6) -0.003(6) -0.006(6) -0.077(6)
 C201 0.38(2) 0.31(2) 0.340(19) 0.035(18) 0.086(16) -0.082(17)
 C202 0.106(5) 0.198(6) 0.134(5) 0.048(5) -0.039(5) -0.096(5)
 C204 0.118(6) 0.201(7) 0.107(6) 0.029(5) -0.026(5) -0.085(6)
 C206 0.173(8) 0.214(8) 0.147(7) 0.005(6) -0.062(6) -0.106(6)
 C208 0.158(8) 0.257(9) 0.130(8) 0.033(7) -0.043(6) -0.097(7)
 C209 0.253(12) 0.351(13) 0.267(13) 0.047(11) 0.018(10) -0.136(11)
 C210 0.112(6) 0.175(5) 0.112(6) 0.018(6) -0.013(5) -0.074(5)
 C211 0.129(7) 0.242(8) 0.131(6) -0.024(7) -0.022(6) -0.075(6)
 C212 0.108(5) 0.191(6) 0.095(5) 0.032(5) -0.022(4) -0.065(5)
 C213 0.130(6) 0.253(9) 0.125(6) -0.026(6) -0.032(5) -0.086(5)
 C214 0.114(5) 0.195(7) 0.101(5) 0.023(5) -0.025(5) -0.065(5)
 C215 0.180(7) 0.222(7) 0.112(6) -0.040(6) 0.030(5) -0.108(6)
 C216 0.118(5) 0.184(7) 0.139(5) 0.037(5) -0.043(5) -0.094(5)
 C217 0.175(7) 0.212(8) 0.109(6) -0.001(6) -0.018(6) -0.100(7)
 C218 0.091(5) 0.171(6) 0.108(5) 0.012(4) -0.031(4) -0.071(5)
 C219 0.101(6) 0.186(7) 0.166(7) 0.041(5) -0.042(5) -0.090(5)
 C220 0.106(6) 0.212(8) 0.113(6) 0.038(6) -0.023(5) -0.080(5)
 C221 0.221(8) 0.233(9) 0.127(7) -0.032(7) 0.006(6) -0.142(8)
 C222 0.198(7) 0.227(7) 0.112(6) -0.012(6) -0.008(5) -0.135(6)
 C223 0.148(6) 0.193(7) 0.121(6) 0.031(5) -0.051(5) -0.105(5)
 C224 0.134(5) 0.186(7) 0.122(6) 0.029(5) -0.050(5) -0.099(5)
 C225 0.119(6) 0.249(7) 0.096(5) 0.057(5) -0.032(4) -0.068(5)
 C226 0.169(8) 0.278(9) 0.143(7) 0.066(7) -0.071(5) -0.135(7)
 N27 0.154(6) 0.274(8) 0.126(6) 0.076(6) -0.061(4) -0.135(6)
 C228 0.175(8) 0.279(9) 0.132(7) 0.086(7) -0.068(5) -0.145(7)
 C230 0.187(8) 0.280(9) 0.147(8) 0.080(8) -0.078(6) -0.141(8)
 N7 0.196(8) 0.284(9) 0.168(8) 0.074(7) -0.069(6) -0.136(7)
 C227 0.168(6) 0.183(7) 0.120(6) 0.010(5) -0.004(5) -0.096(6)
 C229 0.117(5) 0.186(6) 0.109(5) 0.034(5) -0.033(4) -0.083(5)
 C231 0.202(7) 0.231(7) 0.121(6) -0.023(5) -0.003(6) -0.139(6)
 C232 0.108(6) 0.188(8) 0.119(6) 0.036(6) -0.051(5) -0.080(6)
 C233 0.135(7) 0.306(10) 0.147(8) 0.027(8) -0.051(6) -0.085(8)
 C234 0.117(7) 0.246(8) 0.162(9) 0.050(7) -0.040(6) -0.073(7)
 C235 0.110(6) 0.240(7) 0.127(6) -0.010(6) -0.019(5) -0.060(6)
 C236 0.102(6) 0.217(7) 0.116(6) -0.007(5) -0.024(5) -0.058(5)
 C237 0.128(7) 0.183(7) 0.137(6) 0.037(6) -0.034(6) -0.080(5)
 C238 0.120(7) 0.191(9) 0.122(8) 0.030(7) -0.056(6) -0.081(7)
 C239 0.187(9) 0.232(10) 0.139(8) 0.018(7) 0.009(6) -0.084(8)
 C240 0.139(6) 0.183(7) 0.103(6) 0.016(5) -0.037(6) -0.098(6)
 C241 0.149(9) 0.207(12) 0.138(9) 0.055(9) -0.074(8) -0.108(9)
 C242 0.099(6) 0.181(7) 0.094(6) 0.047(5) -0.037(5) -0.070(5)
 C243 0.131(6) 0.279(8) 0.111(7) 0.034(7) -0.022(5) -0.067(6)
 C244 0.119(6) 0.196(8) 0.120(6) 0.015(6) -0.013(5) -0.099(6)
 C245 0.124(6) 0.263(8) 0.128(5) -0.023(6) -0.025(5) -0.081(6)
 C246 0.140(8) 0.253(10) 0.158(8) 0.037(8) -0.017(6) -0.117(7)
 C247 0.117(5) 0.220(7) 0.112(5) 0.045(5) -0.034(4) -0.086(5)
 C248 0.133(6) 0.196(8) 0.137(7) -0.008(7) -0.006(6) -0.078(6)
 C249 0.172(7) 0.183(8) 0.143(7) -0.009(6) 0.002(6) -0.084(7)
 C250 0.133(7) 0.200(8) 0.128(6) 0.009(6) -0.031(6) -0.093(5)
 C251 0.125(6) 0.275(7) 0.101(6) 0.040(6) -0.010(5) -0.068(6)
 C252 0.097(5) 0.207(6) 0.102(5) 0.020(5) -0.029(5) -0.071(5)
 C253 0.132(11) 0.258(10) 0.155(12) -0.017(10) 0.000(9) -0.024(11)
 C254 0.122(5) 0.240(7) 0.111(5) 0.054(5) -0.030(5) -0.080(5)
 C255 0.165(8) 0.303(10) 0.192(8) -0.014(9) -0.060(7) -0.119(7)
 C256 0.125(5) 0.226(7) 0.113(5) -0.002(5) -0.022(5) -0.086(5)
 C257 0.181(13) 0.241(15) 0.149(11) -0.025(10) 0.026(9) -0.116(12)
 C258 0.107(6) 0.212(7) 0.112(6) 0.028(6) -0.029(5) -0.070(6)
 C259 0.133(6) 0.303(7) 0.100(6) -0.021(6) -0.021(5) -0.080(6)
 C260 0.092(8) 0.199(12) 0.144(10) 0.017(9) -0.020(6) -0.073(8)
 C261 0.133(6) 0.306(8) 0.101(6) -0.011(6) -0.012(6) -0.077(6)
 C262 0.166(7) 0.174(7) 0.113(7) 0.010(6) -0.052(6) -0.063(7)
 C263 0.137(7) 0.297(10) 0.130(7) 0.024(7) -0.049(6) -0.077(8)
 C264 0.138(5) 0.189(6) 0.125(6) 0.028(5) -0.048(5) -0.104(5)
 C265 0.135(6) 0.304(8) 0.099(6) -0.010(6) -0.015(6) -0.076(5)
 C266 0.101(6) 0.203(8) 0.119(6) 0.035(7) -0.034(5) -0.074(6)
 C267 0.211(10) 0.250(10) 0.172(9) 0.081(8) -0.079(8) -0.131(9)
 C268 0.157(7) 0.194(8) 0.108(6) 0.021(5) -0.025(5) -0.084(6)
 C269 0.196(7) 0.226(7) 0.123(6) -0.013(6) -0.007(5) -0.124(6)
 C270 0.199(7) 0.242(8) 0.106(7) -0.018(7) 0.003(6) -0.139(6)
 C271 0.207(10) 0.315(12) 0.205(10) -0.002(10) -0.099(8) -0.119(8)
 C272 0.118(6) 0.196(7) 0.112(5) 0.020(6) -0.034(6) -0.068(6)
 C273 0.118(5) 0.193(6) 0.104(6) 0.030(5) -0.027(5) -0.068(5)
 C274 0.115(5) 0.196(6) 0.129(5) 0.043(5) -0.043(5) -0.098(5)
 C275 0.128(6) 0.294(7) 0.107(6) -0.035(6) -0.011(6) -0.079(6)
 C276 0.093(5) 0.189(6) 0.111(5) 0.034(5) -0.040(5) -0.073(5)
 C277 0.114(5) 0.222(7) 0.112(5) 0.039(5) -0.029(4) -0.076(5)
 C278 0.107(6) 0.217(8) 0.112(6) 0.014(6) -0.022(5) -0.071(6)
 C279 0.131(7) 0.263(10) 0.185(9) -0.002(7) -0.013(6) -0.100(7)
 C280 0.133(6) 0.220(8) 0.143(7) -0.011(6) -0.004(6) -0.091(7)
 C281 0.124(5) 0.252(7) 0.117(5) 0.002(6) -0.018(5) -0.081(6)
 C282 0.194(7) 0.231(7) 0.114(6) -0.039(6) 0.034(5) -0.120(6)
 C283 0.180(8) 0.233(9) 0.158(8) 0.092(7) -0.069(6) -0.127(7)
 C284 0.116(5) 0.182(7) 0.103(5) 0.038(5) -0.034(4) -0.081(5)
 C285 0.164(8) 0.258(10) 0.222(10) -0.025(8) -0.035(6) -0.039(8)
 C286 0.172(9) 0.271(11) 0.159(8) 0.010(8) -0.061(6) -0.104(8)
 C287 0.227(9) 0.269(10) 0.167(8) 0.019(8) -0.023(7) -0.167(7)
 C288 0.173(8) 0.210(8) 0.126(7) -0.028(6) 0.002(6) -0.086(7)
 C289 0.165(8) 0.279(9) 0.165(8) 0.004(8) 0.013(6) -0.089(9)
 C290 0.190(8) 0.223(8) 0.113(7) -0.043(7) 0.038(6) -0.110(6)
 C291 0.161(6) 0.178(7) 0.145(7) -0.004(6) 0.004(5) -0.083(6)
 C292 0.106(5) 0.196(7) 0.091(5) 0.020(5) -0.021(4) -0.059(5)
 C293 0.232(9) 0.263(9) 0.159(7) 0.020(7) -0.030(7) -0.163(7)
 C294 0.143(5) 0.190(6) 0.084(5) 0.022(5) -0.037(5) -0.098(5)
 C295 0.162(8) 0.280(11) 0.202(10) 0.003(8) -0.039(7) -0.083(8)
 C296 0.110(5) 0.193(6) 0.110(6) 0.040(5) -0.034(5) -0.079(6)
 C297 0.176(12) 0.209(13) 0.134(10) 0.043(9) -0.076(9) -0.080(11)
 C298 0.131(5) 0.189(7) 0.100(5) 0.013(6) -0.019(5) -0.085(5)
 C299 0.178(10) 0.285(12) 0.218(11) -0.003(9) -0.060(7) -0.079(9)
 C300 0.107(6) 0.181(7) 0.119(7) 0.034(5) -0.046(5) -0.065(6)
 C301 0.177(9) 0.277(9) 0.168(9) 0.047(8) -0.071(7) -0.066(8)
 C302 0.137(6) 0.219(8) 0.129(6) 0.058(6) -0.045(5) -0.106(6)
 C303 0.134(7) 0.255(9) 0.168(8) -0.002(7) -0.014(6) -0.097(7)
 C304 0.112(6) 0.188(7) 0.110(7) 0.033(6) -0.033(5) -0.069(6)
 C305 0.154(12) 0.275(16) 0.221(14) 0.099(12) -0.040(11) -0.111(12)
 C306 0.188(7) 0.226(7) 0.109(6) -0.035(6) 0.019(5) -0.113(6)
 C307 0.167(8) 0.225(9) 0.192(9) -0.023(7) -0.025(6) -0.082(7)
 N21 0.187(8) 0.246(9) 0.227(9) -0.032(7) -0.023(6) -0.066(7)
 C77 0.164(8) 0.236(10) 0.212(10) -0.004(8) -0.035(7) -0.070(7)
 C309 0.154(8) 0.221(9) 0.189(9) 0.000(7) -0.044(7) -0.073(7)
 N43 0.149(7) 0.207(8) 0.160(7) -0.005(6) -0.031(6) -0.089(6)
 C308 0.110(5) 0.199(7) 0.111(5) 0.015(5) -0.031(5) -0.063(5)
 C310 0.154(6) 0.175(7) 0.118(6) 0.016(5) -0.008(5) -0.094(6)
 C311 0.190(12) 0.227(12) 0.183(12) -0.057(10) 0.054(11) -0.087(9)
 C312 0.180(8) 0.219(8) 0.152(7) 0.002(6) -0.065(6) -0.113(6)
 C313 0.183(13) 0.297(16) 0.114(9) -0.014(11) -0.043(9) -0.053(12)
 C314 0.122(5) 0.198(7) 0.108(5) 0.042(5) -0.037(4) -0.082(5)
 C315 0.196(7) 0.206(8) 0.145(7) -0.022(6) -0.002(6) -0.106(7)
 C316 0.102(6) 0.200(7) 0.108(5) 0.024(5) -0.020(5) -0.065(5)
 C317 0.270(11) 0.335(13) 0.246(12) -0.003(11) -0.067(10) -0.138(11)
 C318 0.130(6) 0.211(7) 0.143(6) -0.015(5) -0.004(5) -0.084(6)
 C319 0.138(11) 0.222(10) 0.166(12) -0.026(11) -0.013(10) -0.062(8)
 C320 0.135(6) 0.181(7) 0.133(5) 0.030(6) -0.055(5) -0.099(5)
 C321 0.234(9) 0.280(10) 0.184(9) 0.022(8) -0.032(7) -0.175(8)
 C322 0.136(5) 0.188(6) 0.110(6) 0.037(5) -0.052(5) -0.104(5)
 C324 0.174(11) 0.198(12) 0.114(8) 0.033(7) -0.059(7) -0.113(9)
 C325 0.212(7) 0.234(8) 0.132(7) -0.048(6) 0.022(6) -0.126(6)
 C326 0.119(6) 0.179(7) 0.104(5) 0.046(5) -0.034(5) -0.073(5)
 C327 0.180(11) 0.193(10) 0.205(14) -0.039(11) 0.007(12) -0.068(9)
 C328 0.120(6) 0.195(8) 0.129(7) 0.029(6) -0.034(5) -0.085(6)
 C329 0.123(6) 0.299(9) 0.113(7) 0.004(7) -0.020(6) -0.069(6)
 C330 0.109(6) 0.182(6) 0.148(6) 0.040(5) -0.037(5) -0.092(5)
 C331 0.219(12) 0.307(13) 0.192(10) 0.037(11) -0.100(9) -0.094(11)
 C332 0.125(6) 0.233(8) 0.116(6) 0.042(6) -0.042(5) -0.093(6)
 C333 0.196(10) 0.245(10) 0.260(11) -0.020(9) -0.023(8) -0.061(9)
 C334 0.106(8) 0.199(12) 0.188(11) 0.044(9) -0.053(7) -0.095(8)
 C335 0.260(11) 0.286(12) 0.189(11) -0.006(8) 0.034(9) -0.151(10)
 C336 0.162(8) 0.268(10) 0.139(8) 0.014(8) -0.056(6) -0.090(8)
 C337 0.128(6) 0.292(9) 0.111(6) -0.019(7) -0.021(6) -0.083(7)
 C338 0.134(6) 0.190(7) 0.131(7) 0.033(6) -0.046(5) -0.102(5)
 C339 0.123(6) 0.271(7) 0.096(5) 0.044(6) -0.012(5) -0.071(5)
 C340 0.180(8) 0.179(8) 0.148(8) 0.036(6) -0.019(6) -0.080(7)
 C341 0.154(8) 0.273(8) 0.153(9) 0.014(7) 0.008(6) -0.087(8)
 C342 0.127(9) 0.235(14) 0.148(10) -0.031(10) -0.035(8) -0.077(10)
 C343 0.197(11) 0.294(14) 0.239(13) -0.003(11) -0.078(9) -0.077(11)
 C344 0.134(5) 0.197(6) 0.115(6) 0.022(5) -0.041(5) -0.099(5)
 C345 0.287(18) 0.37(2) 0.262(19) -0.060(15) 0.079(13) -0.155(17)
 C346 0.207(7) 0.224(7) 0.123(6) -0.045(6) 0.008(6) -0.137(6)
 C347 0.209(14) 0.348(19) 0.246(17) 0.078(15) -0.099(13) -0.130(14)
 C348 0.105(5) 0.216(7) 0.111(5) 0.002(5) -0.022(5) -0.083(6)
 C349 0.241(17) 0.42(2) 0.309(18) -0.079(17) -0.103(14) -0.151(14)
 C350 0.177(8) 0.183(7) 0.115(7) 0.009(6) -0.052(6) -0.074(7)
 C351 0.146(6) 0.212(6) 0.138(6) 0.016(5) -0.053(5) -0.118(4)
 C352 0.164(10) 0.192(12) 0.147(9) 0.021(9) -0.079(8) -0.104(9)
 C353 0.261(13) 0.320(13) 0.289(12) 0.029(12) -0.040(11) -0.120(10)
 C354 0.137(5) 0.190(6) 0.115(6) 0.025(5) -0.042(5) -0.096(5)
 C355 0.39(2) 0.308(15) 0.40(2) 0.08(2) -0.04(2) -0.065(16)
 C356 0.177(6) 0.189(7) 0.136(6) -0.004(5) -0.001(5) -0.100(6)
 C357 0.233(10) 0.241(10) 0.132(7) 0.054(8) -0.077(7) -0.129(8)
 C358 0.122(5) 0.192(6) 0.101(5) 0.037(5) -0.037(4) -0.087(5)
 C359 0.313(18) 0.322(18) 0.269(17) 0.015(16) -0.131(14) -0.162(14)
 C360 0.128(6) 0.246(8) 0.108(6) -0.002(6) -0.025(5) -0.081(6)
 C361 0.270(13) 0.277(11) 0.329(14) -0.016(11) -0.005(11) -0.039(12)
 C362 0.120(5) 0.227(7) 0.116(6) -0.010(6) -0.023(5) -0.078(6)
 C363 0.278(17) 0.39(2) 0.42(2) 0.01(2) -0.015(16) -0.054(19)
 C364 0.113(7) 0.205(9) 0.136(7) 0.043(7) -0.039(6) -0.073(7)
 C365 0.297(15) 0.290(13) 0.345(16) -0.017(13) -0.054(13) -0.017(14)
 C366 0.110(6) 0.196(7) 0.098(6) 0.021(6) -0.018(5) -0.061(6)
 C367 0.241(11) 0.265(11) 0.298(13) -0.047(10) -0.039(10) -0.038(10)
 C368 0.098(5) 0.187(6) 0.144(5) 0.046(5) -0.032(5) -0.081(5)
 C369 0.314(14) 0.433(17) 0.224(13) -0.079(12) -0.015(12) -0.065(14)
 C370 0.171(8) 0.243(9) 0.132(7) 0.061(7) -0.051(6) -0.096(7)
 C371 0.250(11) 0.408(13) 0.157(9) -0.040(10) -0.068(8) -0.062(10)
 C372 0.130(6) 0.291(8) 0.101(6) -0.031(6) -0.007(5) -0.075(6)
 C373 0.331(16) 0.317(13) 0.306(15) 0.006(13) -0.035(13) -0.089(13)
 C374 0.168(7) 0.234(9) 0.123(7) 0.042(6) -0.045(5) -0.101(6)
 C375 0.254(11) 0.300(10) 0.233(10) 0.055(10) -0.047(9) -0.116(9)
 C376 0.107(5) 0.205(7) 0.113(6) 0.008(5) -0.034(5) -0.065(5)
 C377 0.284(13) 0.317(12) 0.260(13) -0.051(11) -0.054(11) -0.045(12)
 C378 0.132(6) 0.273(7) 0.091(6) 0.028(6) -0.011(5) -0.065(6)
 C379 0.40(2) 0.35(2) 0.36(2) -0.096(16) -0.026(19) -0.01(2)
 C380 0.139(6) 0.211(7) 0.147(6) -0.021(5) 0.007(6) -0.091(6)
 C381 0.274(13) 0.271(12) 0.273(13) -0.031(14) -0.046(13) 0.002(12)
 C382 0.151(7) 0.210(8) 0.124(7) 0.056(6) -0.054(6) -0.094(6)
 C383 0.187(9) 0.230(9) 0.202(9) -0.007(9) -0.058(8) -0.050(8)
 C384 0.156(6) 0.173(7) 0.128(6) 0.007(5) -0.001(5) -0.088(6)
 C385 0.415(16) 0.276(13) 0.342(15) 0.021(12) -0.137(14) -0.061(14)
 C386 0.122(5) 0.231(7) 0.110(5) -0.008(5) -0.021(4) -0.087(5)
 C387 0.302(19) 0.370(19) 0.297(18) -0.074(15) -0.011(19) -0.117(17)
 C388 0.123(5) 0.238(7) 0.117(6) 0.003(6) -0.020(5) -0.092(6)
 C389 0.235(11) 0.290(12) 0.240(11) -0.011(10) -0.020(11) -0.095(10)
 C390 0.140(8) 0.241(9) 0.142(8) 0.039(8) -0.024(6) -0.120(7)
 C391 0.259(19) 0.51(2) 0.29(2) 0.020(19) 0.045(14) -0.079(17)
 C392 0.108(7) 0.206(11) 0.137(9) 0.049(9) -0.051(7) -0.095(8)
 C393 0.203(11) 0.405(14) 0.200(12) 0.039(10) -0.021(8) -0.103(10)
 C394 0.122(5) 0.241(7) 0.111(5) 0.056(5) -0.032(4) -0.094(5)
 C395 0.211(9) 0.269(10) 0.199(9) 0.088(8) -0.066(7) -0.131(8)
 C396 0.140(6) 0.194(7) 0.150(6) -0.021(6) 0.005(6) -0.071(6)
 C397 0.275(13) 0.318(14) 0.242(13) 0.111(11) -0.002(11) -0.111(12)
 C398 0.153(7) 0.227(9) 0.137(7) 0.067(6) -0.043(6) -0.109(7)
 C399 0.222(10) 0.226(10) 0.204(10) 0.027(8) 0.000(7) -0.118(8)
 C400 0.159(8) 0.240(9) 0.125(7) 0.047(7) -0.043(6) -0.089(7)
 C401 0.332(14) 0.252(14) 0.295(14) 0.041(11) 0.039(12) -0.122(11)
 C402 0.213(9) 0.229(9) 0.151(7) 0.037(7) -0.089(7) -0.109(7)
 C404 0.198(7) 0.212(7) 0.133(6) -0.027(6) -0.004(5) -0.124(6)
 C406 0.127(6) 0.189(7) 0.126(6) 0.024(6) -0.037(6) -0.094(6)
 C408 0.127(7) 0.272(8) 0.086(6) 0.037(7) -0.017(6) -0.068(6)
 C410 0.201(8) 0.239(8) 0.118(7) 0.007(7) -0.003(6) -0.138(6)
 C412 0.155(7) 0.276(10) 0.161(7) -0.006(8) -0.047(6) -0.107(7)
 C413 0.325(12) 0.264(11) 0.233(10) 0.002(9) -0.135(10) -0.060(9)
 C414 0.155(7) 0.207(7) 0.145(6) -0.031(5) 0.021(6) -0.082(6)
 C416 0.132(6) 0.261(8) 0.123(5) -0.032(6) -0.023(5) -0.080(6)
 C417 0.296(14) 0.370(15) 0.297(15) 0.080(12) 0.022(12) -0.140(12)
 C418 0.118(5) 0.228(7) 0.126(5) -0.017(6) -0.027(5) -0.081(5)
 C419 0.211(10) 0.311(11) 0.207(10) 0.012(9) 0.012(8) -0.122(9)
 C420 0.146(9) 0.196(12) 0.106(8) 0.005(8) -0.006(7) -0.085(9)
 S8 0.152(3) 0.280(5) 0.174(4) -0.022(3) -0.031(3) -0.116(4)
 F20 0.415(12) 0.318(10) 0.375(12) -0.035(9) -0.049(10) -0.167(10)
 F22 0.311(8) 0.356(12) 0.361(12) 0.034(10) -0.094(9) -0.052(9)
 F24 0.382(11) 0.361(12) 0.283(10) 0.017(8) 0.043(9) -0.143(10)
 O29 0.177(8) 0.315(11) 0.226(9) -0.046(7) 0.006(7) -0.117(8)
 O57 0.156(6) 0.336(11) 0.236(10) -0.061(8) -0.043(6) -0.104(8)
 O59 0.188(9) 0.302(9) 0.227(10) -0.048(8) -0.045(7) -0.116(8)
 C203 0.285(7) 0.294(6) 0.264(7) 0.000(5) -0.024(6) -0.111(6)
 S6 0.189(5) 0.350(7) 0.186(5) 0.002(6) -0.102(4) -0.050(5)
 F14 0.307(13) 0.412(15) 0.239(9) -0.008(11) -0.115(9) -0.132(11)
 F16 0.249(11) 0.370(10) 0.300(13) -0.062(11) -0.081(9) -0.060(9)
 F18 0.231(10) 0.404(15) 0.261(9) -0.012(11) -0.074(8) -0.098(9)
 O7 0.185(10) 0.356(14) 0.169(8) 0.042(9) -0.107(7) -0.058(9)
 O27 0.223(11) 0.348(11) 0.260(12) 0.050(11) -0.132(9) -0.044(9)
 O55 0.274(12) 0.436(16) 0.175(8) 0.017(12) -0.094(8) -0.096(10)
 C405 0.218(9) 0.374(9) 0.227(8) -0.018(9) -0.098(7) -0.066(7)
 S1 0.202(5) 0.226(5) 0.228(5) 0.070(4) -0.133(4) -0.130(4)
 F1 0.331(11) 0.302(12) 0.270(10) 0.011(9) -0.196(9) -0.128(9)
 F4 0.328(11) 0.325(11) 0.290(12) -0.042(10) -0.147(8) -0.071(9)
 F6 0.300(11) 0.259(10) 0.316(10) 0.091(9) -0.164(8) -0.185(9)
 O3 0.188(8) 0.264(11) 0.285(11) 0.036(9) -0.113(8) -0.126(7)
 O25 0.197(8) 0.211(9) 0.207(9) 0.073(7) -0.119(7) -0.132(7)
 O49 0.263(11) 0.267(12) 0.222(10) 0.091(9) -0.105(8) -0.125(9)
 C403 0.248(8) 0.261(8) 0.254(8) 0.039(7) -0.152(6) -0.133(6)
 S10 0.230(4) 0.234(5) 0.172(4) 0.046(4) -0.058(3) -0.126(4)
 F26 0.326(11) 0.304(9) 0.354(11) 0.055(9) -0.062(11) -0.060(8)
 F28 0.327(11) 0.375(12) 0.268(8) -0.001(8) 0.004(8) -0.085(10)
 F30 0.272(9) 0.404(11) 0.406(12) -0.032(10) -0.091(10) -0.153(10)
 O15 0.273(10) 0.265(10) 0.175(7) 0.030(7) -0.050(7) -0.131(9)
 O31 0.289(10) 0.230(7) 0.193(9) 0.028(7) -0.045(9) -0.124(7)
 O61 0.296(10) 0.261(10) 0.197(8) 0.033(8) -0.072(8) -0.149(9)
 C407 0.256(6) 0.287(7) 0.259(7) 0.013(6) -0.045(6) -0.105(6)
 S2 0.263(4) 0.250(5) 0.186(4) 0.016(4) -0.063(4) -0.140(4)
 F3 0.338(11) 0.369(11) 0.376(10) 0.061(10) -0.091(10) -0.091(9)
 F13 0.301(10) 0.375(10) 0.405(13) 0.007(9) -0.085(10) -0.174(9)
 F25 0.363(11) 0.391(13) 0.345(9) -0.062(9) 0.001(10) -0.083(10)
 O9 0.340(11) 0.263(10) 0.206(8) -0.011(8) -0.052(9) -0.117(9)
 O37 0.317(10) 0.266(11) 0.194(7) 0.030(7) -0.066(8) -0.150(9)
 O73 0.311(10) 0.261(9) 0.179(9) 0.022(7) -0.057(9) -0.147(9)
 C411 0.281(6) 0.303(7) 0.280(7) 0.002(6) -0.056(6) -0.117(5)
 S7 0.202(5) 0.280(5) 0.163(4) 0.055(4) -0.017(4) -0.076(4)
 F11 0.366(12) 0.420(13) 0.334(10) -0.035(10) -0.105(9) -0.116(9)
 F21 0.366(12) 0.377(12) 0.384(11) 0.036(10) -0.006(9) -0.179(9)
 F23 0.413(12) 0.329(9) 0.370(13) -0.033(10) -0.043(9) -0.064(8)
 O35 0.234(10) 0.285(8) 0.179(9) 0.045(8) -0.008(8) -0.050(8)
 O69 0.239(10) 0.322(12) 0.178(7) 0.062(8) -0.035(7) -0.063(9)
 O71 0.220(8) 0.313(12) 0.228(10) 0.060(10) 0.018(8) -0.060(7)
 C205 0.286(7) 0.310(7) 0.271(7) 0.009(6) -0.035(6) -0.097(5)
 S3 0.248(6) 0.313(6) 0.205(5) 0.032(5) -0.030(4) -0.069(5)
 F5 0.349(11) 0.398(11) 0.384(10) 0.012(10) -0.016(9) -0.140(8)
 F9 0.353(11) 0.407(11) 0.349(9) -0.013(9) -0.093(8) -0.112(9)
 F19 0.374(11) 0.361(9) 0.379(11) -0.022(8) -0.045(9) -0.099(8)
 O17 0.261(10) 0.348(13) 0.223(10) 0.025(9) -0.035(8) -0.046(8)
 O33 0.285(11) 0.327(11) 0.241(10) 0.012(9) -0.011(9) -0.055(9)
 O67 0.305(12) 0.361(12) 0.240(9) 0.073(9) -0.009(9) -0.068(9)
 C409 0.308(7) 0.344(7) 0.299(7) 0.003(6) -0.044(6) -0.100(6)
 S9 0.184(4) 0.307(6) 0.221(5) -0.042(4) -0.018(4) -0.123(4)
 F7 0.295(8) 0.417(13) 0.407(13) -0.001(11) -0.056(9) -0.069(8)
 F27 0.405(12) 0.354(10) 0.408(13) -0.019(9) -0.036(11) -0.178(10)
 F29 0.401(12) 0.400(13) 0.279(8) 0.002(7) -0.023(9) -0.125(11)
 O19 0.213(10) 0.307(12) 0.269(9) -0.062(7) -0.026(8) -0.123(8)
 O75 0.202(8) 0.336(11) 0.287(11) -0.070(9) -0.020(8) -0.098(8)
 O77 0.216(9) 0.325(11) 0.271(11) -0.081(9) -0.005(9) -0.136(8)
 C103 0.294(7) 0.333(7) 0.298(7) -0.011(6) -0.032(6) -0.112(6)
 S4 0.505(9) 0.473(8) 0.505(9) -0.061(6) -0.063(6) -0.161(6)
 F8 0.475(12) 0.436(13) 0.482(14) -0.103(11) -0.028(10) -0.203(10)
 F10 0.398(12) 0.419(10) 0.445(12) -0.038(9) -0.064(10) -0.211(8)
 F12 0.411(11) 0.339(11) 0.471(11) -0.121(8) -0.113(8) -0.177(9)
 O13 0.534(15) 0.490(15) 0.518(12) -0.036(10) -0.030(11) -0.169(12)
 O51 0.563(16) 0.475(12) 0.514(14) -0.075(11) -0.076(13) -0.155(10)
 O53 0.483(12) 0.485(15) 0.508(15) -0.053(12) -0.073(11) -0.158(10)
 C101 0.474(9) 0.443(8) 0.482(9) -0.072(6) -0.071(6) -0.184(6)
 S11 0.245(7) 0.318(8) 0.268(7) -0.122(6) -0.024(7) -0.039(6)
 F17 0.371(14) 0.375(15) 0.301(12) -0.059(9) -0.047(11) -0.033(14)
 F33 0.296(10) 0.370(15) 0.314(14) -0.077(12) 0.003(10) -0.073(10)
 F35 0.380(15) 0.320(12) 0.348(14) -0.109(11) 0.011(13) -0.060(11)
 O41 0.237(12) 0.325(12) 0.273(13) -0.139(10) -0.033(11) -0.036(10)
 O81 0.277(13) 0.333(14) 0.259(10) -0.131(10) -0.016(11) -0.005(12)
 O83 0.247(10) 0.352(16) 0.305(14) -0.030(14) -0.022(11) -0.002(10)
 C415 0.297(9) 0.330(10) 0.297(10) -0.105(8) -0.018(9) -0.047(9)
 S5 0.338(7) 0.378(7) 0.398(7) 0.012(6) -0.086(6) -0.166(6)
 F2 0.409(10) 0.455(12) 0.447(11) -0.018(11) -0.059(9) -0.142(9)
 F15 0.451(14) 0.459(12) 0.419(10) 0.025(10) -0.071(12) -0.140(10)
 F31 0.438(12) 0.463(11) 0.447(11) -0.051(9) -0.089(11) -0.161(10)
 O5 0.331(13) 0.378(11) 0.432(12) 0.022(11) -0.085(11) -0.163(10)
 O39 0.333(11) 0.378(13) 0.411(13) 0.014(11) -0.068(11) -0.166(10)
 O79 0.329(10) 0.376(12) 0.434(14) 0.023(10) -0.057(10) -0.161(9)
 C207 0.392(8) 0.410(8) 0.408(7) -0.007(6) -0.071(6) -0.151(6)
 S12 0.229(5) 0.274(6) 0.291(5) 0.031(5) -0.075(4) -0.149(4)
 F32 0.320(8) 0.431(13) 0.408(13) -0.011(12) -0.009(8) -0.120(9)
 F34 0.422(13) 0.396(11) 0.337(9) 0.056(10) -0.044(11) -0.107(10)
 F36 0.418(13) 0.378(10) 0.370(12) -0.061(9) -0.067(12) -0.139(10)
 O2 0.262(11) 0.294(9) 0.362(12) 0.015(8) -0.094(10) -0.160(8)
 O63 0.246(10) 0.319(11) 0.346(10) 0.053(10) -0.084(10) -0.126(9)
 O65 0.233(8) 0.278(11) 0.315(11) 0.037(10) -0.083(7) -0.143(8)
 C51 0.312(7) 0.331(7) 0.319(6) 0.007(6) -0.046(6) -0.121(6)

_geom_special_details
;
 All esds (except the esd in the dihedral angle between two l.s. planes)
 are estimated using the full covariance matrix.  The cell esds are taken
 into account individually in the estimation of esds in distances, angles
 and torsion angles; correlations between esds in cell parameters are only
 used when they are defined by crystal symmetry.  An approximate (isotropic)
 treatment of cell esds is used for estimating esds involving l.s. planes.
;
loop_
  _geom_bond_atom_site_label_1
  _geom_bond_atom_site_label_2
  _geom_bond_distance
  _geom_bond_site_symmetry_2
  _geom_bond_publ_flag
 Ag1 C70 2.133(17) . ?
 Ag1 C210 2.164(17) . ?
 Ag2 C196 2.077(18) . ?
 Ag2 C293 2.132(18) . ?
 Ag3 C145 2.094(16) . ?
 Ag3 C402 2.133(17) . ?
 Ag4 C48 2.165(17) . ?
 Ag4 C50 2.06(2) . ?
 Ag5 C113 2.121(19) . ?
 Ag5 C307 2.124(10) . ?
 Ag6 C124 2.121(15) . ?
 Ag6 C302 2.090(13) . ?
 Ag7 C2 2.14(2) . ?
 Ag7 C123 2.20(2) . ?
 Ag8 C90 2.185(16) . ?
 Ag8 C351 1.903(15) . ?
 Ag9 C71 2.150(18) . ?
 Ag9 C226 2.107(8) . ?
 Ag10 C328 2.074(16) . ?
 Ag10 C412 2.002(18) . ?
 Ag11 C161 2.109(12) . ?
 Ag11 C285 2.09(2) . ?
 Ag12 C208 2.162(18) . ?
 Ag12 C374 2.134(16) . ?
 O1 C6 1.363(15) . ?
 O1 C102 1.442(12) . ?
 O4 C88 1.360(16) . ?
 O4 C110 1.425(15) . ?
 O6 C1 1.411(17) . ?
 O6 C140 1.387(13) . ?
 O8 C42 1.403(13) . ?
 O8 C110 1.355(15) . ?
 O10 C38 1.471(17) . ?
 O10 C86 1.378(16) . ?
 O11 C265 1.37(2) . ?
 O11 C329 1.463(19) . ?
 O12 C72 1.412(15) . ?
 O12 C94 1.429(15) . ?
 O14 C46 1.380(17) . ?
 O14 C114 1.445(14) . ?
 O16 C158 1.393(15) . ?
 O16 C418 1.405(16) . ?
 O18 C40 1.412(17) . ?
 O18 C304 1.393(15) . ?
 O20 C114 1.453(15) . ?
 O20 C229 1.380(15) . ?
 O21 C217 1.428(17) . ?
 O21 C227 1.438(18) . ?
 O22 C134 1.403(15) . ?
 O22 C158 1.428(14) . ?
 O23 C259 1.424(19) . ?
 O23 C337 1.356(16) . ?
 O24 C72 1.380(15) . ?
 O24 C184 1.408(14) . ?
 O26 C156 1.396(17) . ?
 O26 C204 1.444(14) . ?
 O28 C102 1.421(13) . ?
 O28 C166 1.383(14) . ?
 O30 C214 1.355(16) . ?
 O30 C272 1.401(14) . ?
 O32 C150 1.436(15) . ?
 O32 C180 1.359(16) . ?
 O34 C192 1.431(17) . ?
 O34 C200 1.411(16) . ?
 O36 C216 1.357(18) . ?
 O36 C406 1.439(14) . ?
 O38 C140 1.435(14) . ?
 O38 C274 1.394(15) . ?
 O40 C21 1.294(17) . ?
 O40 C272 1.445(15) . ?
 O42 C104 1.376(18) . ?
 O42 C248 1.447(15) . ?
 O43 C117 1.416(18) . ?
 O43 C339 1.34(2) . ?
 O44 C108 1.485(17) . ?
 O44 C330 1.406(18) . ?
 O45 C59 1.467(17) . ?
 O45 C82 1.30(2) . ?
 O46 C278 1.413(16) . ?
 O46 C376 1.386(17) . ?
 O47 C59 1.452(19) . ?
 O47 C281 1.459(18) . ?
 O48 C86 1.395(16) . ?
 O48 C198 1.423(14) . ?
 O50 C200 1.395(16) . ?
 O50 C256 1.428(16) . ?
 O52 C186 1.47(2) . ?
 O52 C329 1.448(17) . ?
 O54 C204 1.435(14) . ?
 O54 C247 1.378(17) . ?
 O56 C108 1.373(15) . ?
 O56 C368 1.340(14) . ?
 O58 C150 1.424(16) . ?
 O58 C358 1.372(13) . ?
 O60 C107 1.406(15) . ?
 O60 C240 1.374(14) . ?
 O62 C354 1.339(16) . ?
 O62 C406 1.419(15) . ?
 O64 C240 1.460(14) . ?
 O64 C294 1.374(17) . ?
 O66 C125 1.378(18) . ?
 O66 C278 1.431(15) . ?
 O68 C273 1.366(15) . ?
 O68 C304 1.397(15) . ?
 O70 C217 1.452(16) . ?
 O70 C269 1.475(19) . ?
 O72 C288 1.420(18) . ?
 O72 C380 1.482(19) . ?
 O74 C215 1.45(2) . ?
 O74 C288 1.413(16) . ?
 O76 C245 1.364(19) . ?
 O76 C337 1.43(2) . ?
 O78 C248 1.408(16) . ?
 O78 C384 1.415(18) . ?
 O80 C68 1.30(2) . ?
 O80 C270 1.360(17) . ?
 O82 C117 1.433(17) . ?
 O82 C254 1.419(16) . ?
 O84 C231 1.40(2) . ?
 O84 C270 1.379(16) . ?
 N1 C30 1.286(16) . ?
 N1 C90 1.326(15) . ?
 N1 C132 1.484(15) . ?
 N2 C11 1.76(2) . ?
 N2 C255 1.35(2) . ?
 N2 C412 1.467(19) . ?
 N3 C328 1.431(18) . ?
 N3 C364 1.305(19) . ?
 N3 C383 1.360(19) . ?
 N4 C74 1.468(14) . ?
 N4 C170 1.340(15) . ?
 N4 C302 1.346(15) . ?
 N5 C157 1.478(9) . ?
 N5 C293 1.38(2) . ?
 N5 C321 1.45(2) . ?
 N6 C18 1.471(16) . ?
 N6 C266 1.467(15) . ?
 N6 C328 1.324(18) . ?
 N8 C28 1.331(17) . ?
 N8 C48 1.319(15) . ?
 N8 C138 1.458(15) . ?
 N9 C73 1.45(2) . ?
 N9 C196 1.27(2) . ?
 N9 C239 1.44(2) . ?
 N10 C16 1.365(17) . ?
 N10 C26 1.526(15) . ?
 N10 C210 1.309(15) . ?
 N11 C2 1.40(2) . ?
 N11 C234 1.38(2) . ?
 N11 C301 1.67(2) . ?
 N12 C268 1.527(16) . ?
 N12 C374 1.343(18) . ?
 N12 C400 1.330(17) . ?
 N13 C9 1.409(18) . ?
 N13 C213 1.492(18) . ?
 N13 C412 1.36(2) . ?
 N14 C80 1.314(19) . ?
 N14 C90 1.296(17) . ?
 N14 C141 1.528(18) . ?
 N15 C123 1.25(2) . ?
 N15 C243 1.495(18) . ?
 N15 C341 1.38(2) . ?
 N16 C48 1.309(16) . ?
 N16 C232 1.512(14) . ?
 N16 C300 1.340(17) . ?
 N17 C123 1.40(2) . ?
 N17 C289 1.33(2) . ?
 N17 C419 1.49(2) . ?
 N18 C2 1.354(19) . ?
 N18 C169 1.35(2) . ?
 N18 C220 1.506(16) . ?
 N19 C71 1.345(19) . ?
 N19 C279 1.44(2) . ?
 N19 C295 1.517(9) . ?
 N20 C70 1.352(16) . ?
 N20 C130 1.496(15) . ?
 N20 C262 1.271(17) . ?
 N22 C70 1.319(17) . ?
 N22 C89 1.488(16) . ?
 N22 C350 1.363(18) . ?
 N24 C162 1.494(16) . ?
 N24 C206 1.36(2) . ?
 N24 C351 1.395(17) . ?
 N25 C121 1.578(19) . ?
 N25 C312 1.29(2) . ?
 N25 C351 1.488(19) . ?
 N26 C124 1.34(2) . ?
 N26 C152 1.424(19) . ?
 N26 C390 1.432(17) . ?
 N28 C208 1.31(2) . ?
 N28 C332 1.44(2) . ?
 N28 C336 1.366(19) . ?
 N29 C37 1.44(2) . ?
 N29 C190 1.48(2) . ?
 N29 C285 1.36(3) . ?
 N30 C36 1.374(16) . ?
 N30 C210 1.278(16) . ?
 N30 C244 1.486(14) . ?
 N31 C75 1.55(2) . ?
 N31 C111 1.34(2) . ?
 N31 C113 1.39(2) . ?
 N32 C50 1.355(18) . ?
 N32 C237 1.467(17) . ?
 N32 C340 1.39(2) . ?
 N33 C370 1.344(19) . ?
 N33 C374 1.355(17) . ?
 N33 C395 1.86(2) . ?
 N34 C55 1.411(19) . ?
 N34 C85 1.446(19) . ?
 N34 C196 1.32(2) . ?
 N35 C283 1.515(17) . ?
 N35 C302 1.392(16) . ?
 N35 C398 1.357(16) . ?
 N36 C15 1.444(18) . ?
 N36 C145 1.349(18) . ?
 N36 C263 1.385(17) . ?
 N37 C47 1.467(9) . ?
 N37 C208 1.435(19) . ?
 N37 C286 1.24(2) . ?
 N38 C50 1.292(19) . ?
 N38 C131 1.37(2) . ?
 N38 C399 1.446(19) . ?
 N39 C145 1.379(19) . ?
 N39 C197 1.521(15) . ?
 N39 C233 1.345(19) . ?
 N40 C71 1.24(2) . ?
 N40 C280 1.431(17) . ?
 N40 C303 1.403(18) . ?
 N41 C285 1.40(3) . ?
 N41 C333 1.40(3) . ?
 N41 C367 1.464(10) . ?
 N42 C109 1.491(18) . ?
 N42 C113 1.307(18) . ?
 N42 C221 1.48(2) . ?
 N44 C124 1.47(2) . ?
 N44 C195 1.45(2) . ?
 N44 C246 1.39(2) . ?
 N45 C161 1.4200 . ?
 N45 C81 1.4200 . ?
 N45 C371 1.460(15) . ?
 C161 N23 1.4200 . ?
 N23 C323 1.4200 . ?
 N23 C63 1.450(17) . ?
 C323 H323 0.9500 . ?
 C323 C81 1.4200 . ?
 C81 H81 0.9500 . ?
 N46 C65 1.396(19) . ?
 N46 C382 1.455(19) . ?
 N46 C402 1.36(2) . ?
 N47 C147 1.29(2) . ?
 N47 C402 1.32(2) . ?
 N47 C413 1.523(16) . ?
 N48 C287 1.317(19) . ?
 N48 C293 1.37(2) . ?
 N48 C410 1.495(19) . ?
 C1 C8 1.434(17) . ?
 C1 C60 1.311(18) . ?
 C3 H3A 0.9800 . ?
 C3 H3B 0.9800 . ?
 C3 H3C 0.9800 . ?
 C3 C385 1.543(8) . ?
 C4 H4 0.9500 . ?
 C4 C52 1.403(17) . ?
 C4 C100 1.381(16) . ?
 C5 H5 0.9500 . ?
 C5 C127 1.376(19) . ?
 C5 C176 1.32(2) . ?
 C6 C14 1.416(16) . ?
 C6 C78 1.386(17) . ?
 C7 H7 0.9500 . ?
 C7 C346 1.38(2) . ?
 C7 C404 1.43(2) . ?
 C8 C142 1.507(19) . ?
 C8 C168 1.361(19) . ?
 C9 H9 0.9500 . ?
 C9 C255 1.42(2) . ?
 C10 C76 1.485(17) . ?
 C10 C112 1.405(16) . ?
 C10 C184 1.369(17) . ?
 C11 H11A 0.9900 . ?
 C11 H11B 0.9900 . ?
 C11 C353 1.542(13) . ?
 C12 H12 1.0000 . ?
 C12 C14 1.495(17) . ?
 C12 C22 1.523(14) . ?
 C12 C116 1.538(14) . ?
 C13 H13A 0.9800 . ?
 C13 H13B 0.9800 . ?
 C13 H13C 0.9800 . ?
 C13 C417 1.553(13) . ?
 C14 C32 1.362(17) . ?
 C15 H15A 0.9900 . ?
 C15 H15B 0.9900 . ?
 C15 C57 1.53(2) . ?
 C16 H16 0.9500 . ?
 C16 C36 1.389(15) . ?
 C17 H17A 0.9800 . ?
 C17 H17B 0.9800 . ?
 C17 H17C 0.9800 . ?
 C17 C69 1.55(2) . ?
 C18 H18A 0.9900 . ?
 C18 H18B 0.9900 . ?
 C18 C118 1.502(16) . ?
 C19 H19 1.0000 . ?
 C19 C291 1.60(2) . ?
 C19 C327 1.49(2) . ?
 C19 C396 1.54(2) . ?
 C20 H20 0.9500 . ?
 C20 C56 1.328(19) . ?
 C20 C122 1.423(19) . ?
 C21 C56 1.507(19) . ?
 C21 C276 1.46(2) . ?
 C22 H22A 0.9800 . ?
 C22 H22B 0.9800 . ?
 C22 H22C 0.9800 . ?
 C23 H23A 0.9800 . ?
 C23 H23B 0.9800 . ?
 C23 H23C 0.9800 . ?
 C23 C369 1.487(13) . ?
 C24 C26 1.591(16) . ?
 C24 C156 1.374(19) . ?
 C24 C192 1.39(2) . ?
 C25 H25A 0.9900 . ?
 C25 H25B 0.9900 . ?
 C25 C399 1.479(13) . ?
 C25 C401 1.523(13) . ?
 C26 H26A 0.9900 . ?
 C26 H26B 0.9900 . ?
 C27 C107 1.394(17) . ?
 C27 C184 1.437(18) . ?
 C27 C250 1.488(18) . ?
 C28 H28 0.9500 . ?
 C28 C300 1.362(16) . ?
 C29 H29 0.9500 . ?
 C29 C396 1.45(2) . ?
 C29 C414 1.34(2) . ?
 C30 H30 0.9500 . ?
 C30 C80 1.352(17) . ?
 C31 C33 1.54(2) . ?
 C31 C339 1.50(2) . ?
 C31 C408 1.35(2) . ?
 C32 H32 0.9500 . ?
 C32 C218 1.376(17) . ?
 C33 H33 1.0000 . ?
 C33 C61 1.475(18) . ?
 C33 C225 1.57(2) . ?
 C34 C182 1.42(2) . ?
 C34 C216 1.347(18) . ?
 C34 C320 1.53(2) . ?
 C35 H35A 0.9800 . ?
 C35 H35B 0.9800 . ?
 C35 H35C 0.9800 . ?
 C35 C325 1.50(2) . ?
 C36 H36 0.9500 . ?
 C37 H37 0.9500 . ?
 C37 C333 1.39(3) . ?
 C38 C60 1.382(19) . ?
 C38 C322 1.416(16) . ?
 C39 H39A 0.9900 . ?
 C39 H39B 0.9900 . ?
 C39 C141 1.459(14) . ?
 C39 C163 1.577(15) . ?
 C40 C96 1.383(19) . ?
 C40 C144 1.396(17) . ?
 C41 H41A 0.9900 . ?
 C41 H41B 0.9900 . ?
 C41 C301 1.490(15) . ?
 C41 C331 1.600(15) . ?
 C42 C44 1.378(16) . ?
 C42 C118 1.375(17) . ?
 C43 H43A 0.9900 . ?
 C43 H43B 0.9900 . ?
 C43 C335 1.543(9) . ?
 C43 C345 1.521(10) . ?
 C44 C62 1.396(14) . ?
 C44 C84 1.530(17) . ?
 C45 H45A 0.9900 . ?
 C45 H45B 0.9900 . ?
 C45 N21 1.485(10) . ?
 C45 C361 1.526(13) . ?
 C46 C96 1.40(2) . ?
 C46 C136 1.417(17) . ?
 C47 H47A 0.9900 . ?
 C47 H47B 0.9900 . ?
 C47 C377 1.445(13) . ?
 C49 H49A 0.9900 . ?
 C49 H49B 0.9900 . ?
 C49 C391 1.515(14) . ?
 C49 C393 1.501(13) . ?
 C52 C142 1.500(16) . ?
 C52 C274 1.407(18) . ?
 C53 C214 1.380(17) . ?
 C53 C273 1.377(18) . ?
 C53 C382 1.541(19) . ?
 C54 H54A 0.9800 . ?
 C54 H54B 0.9800 . ?
 C54 H54C 0.9800 . ?
 C54 C316 1.521(16) . ?
 C55 H55A 0.9900 . ?
 C55 H55B 0.9900 . ?
 C55 C344 1.503(18) . ?
 C56 C316 1.510(19) . ?
 C57 C125 1.34(2) . ?
 C57 C186 1.40(2) . ?
 C58 H58A 0.9800 . ?
 C58 H58B 0.9800 . ?
 C58 H58C 0.9800 . ?
 C58 C84 1.497(15) . ?
 C59 H59A 0.9900 . ?
 C59 H59B 0.9900 . ?
 C60 C132 1.559(15) . ?
 C61 H61A 0.9800 . ?
 C61 H61B 0.9800 . ?
 C61 H61C 0.9800 . ?
 C62 H62 0.9500 . ?
 C62 C116 1.395(15) . ?
 C63 H63A 0.9900 . ?
 C63 H63B 0.9900 . ?
 C63 C261 1.56(3) . ?
 C64 H64A 0.9800 . ?
 C64 H64B 0.9800 . ?
 C64 H64C 0.9800 . ?
 C64 C92 1.557(16) . ?
 C65 H65 0.9500 . ?
 C65 C147 1.29(2) . ?
 C66 H66A 0.9800 . ?
 C66 H66B 0.9800 . ?
 C66 H66C 0.9800 . ?
 C66 C326 1.580(15) . ?
 C67 C79 1.50(2) . ?
 C67 C211 1.319(19) . ?
 C67 C418 1.39(2) . ?
 C68 C282 1.29(3) . ?
 C68 C306 1.45(2) . ?
 C69 H69 1.0000 . ?
 C69 C275 1.58(3) . ?
 C69 C416 1.55(2) . ?
 C72 H72A 0.9900 . ?
 C72 H72B 0.9900 . ?
 C73 H73A 0.9900 . ?
 C73 H73B 0.9900 . ?
 C73 C159 1.525(10) . ?
 C74 H74A 0.9900 . ?
 C74 H74B 0.9900 . ?
 C74 C308 1.565(19) . ?
 C75 H75A 0.9900 . ?
 C75 H75B 0.9900 . ?
 C75 C335 1.540(10) . ?
 C76 H76 1.0000 . ?
 C76 C218 1.503(18) . ?
 C76 C260 1.549(16) . ?
 C78 C94 1.408(18) . ?
 C78 C130 1.531(16) . ?
 C79 H79 1.0000 . ?
 C79 C129 1.52(2) . ?
 C79 C319 1.54(2) . ?
 C80 H80 0.9500 . ?
 C82 C251 1.42(3) . ?
 C82 C378 1.43(2) . ?
 C83 H83A 0.9900 . ?
 C83 H83B 0.9900 . ?
 C83 C175 1.530(9) . ?
 C83 C317 1.519(10) . ?
 C84 H84 1.0000 . ?
 C84 C172 1.419(18) . ?
 C85 H85 0.9500 . ?
 C85 C239 1.24(2) . ?
 C86 H86A 0.9900 . ?
 C86 H86B 0.9900 . ?
 C87 H87A 0.9900 . ?
 C87 H87B 0.9900 . ?
 C87 C271 1.540(9) . ?
 C87 C349 1.531(10) . ?
 C88 C172 1.519(17) . ?
 C88 C194 1.356(19) . ?
 C89 H89A 0.9900 . ?
 C89 H89B 0.9900 . ?
 C89 C357 1.507(12) . ?
 C91 H91A 0.9800 . ?
 C91 H91B 0.9800 . ?
 C91 H91C 0.9800 . ?
 C91 C365 1.525(14) . ?
 C92 H92 1.0000 . ?
 C92 C144 1.546(19) . ?
 C92 C212 1.557(18) . ?
 C93 H93A 0.9800 . ?
 C93 H93B 0.9800 . ?
 C93 H93C 0.9800 . ?
 C93 C373 1.526(13) . ?
 C94 C218 1.453(17) . ?
 C95 H95A 0.9800 . ?
 C95 H95B 0.9800 . ?
 C95 H95C 0.9800 . ?
 C95 C381 1.484(13) . ?
 C96 C220 1.511(16) . ?
 C97 H97A 0.9900 . ?
 C97 H97B 0.9900 . ?
 C97 C387 1.499(13) . ?
 C97 C389 1.493(13) . ?
 C98 H98A 0.9900 . ?
 C98 H98B 0.9900 . ?
 C98 C178 1.534(16) . ?
 C98 C244 1.490(17) . ?
 C99 H99A 0.9900 . ?
 C99 H99B 0.9900 . ?
 C99 C395 1.632(12) . ?
 C99 C397 1.518(13) . ?
 C100 C219 1.573(18) . ?
 C100 C368 1.515(19) . ?
 C102 H10A 0.9900 . ?
 C102 H10B 0.9900 . ?
 C104 C318 1.35(2) . ?
 C104 C396 1.35(2) . ?
 C105 H105 0.9500 . ?
 C105 C275 1.34(2) . ?
 C105 C372 1.46(2) . ?
 C106 H10C 0.9800 . ?
 C106 H10D 0.9800 . ?
 C106 H10E 0.9800 . ?
 C106 C258 1.533(16) . ?
 C107 C160 1.362(18) . ?
 C108 H10F 0.9900 . ?
 C108 H10G 0.9900 . ?
 C109 H10H 0.9900 . ?
 C109 H10I 0.9900 . ?
 C109 C306 1.58(2) . ?
 C110 H11C 0.9900 . ?
 C110 H11D 0.9900 . ?
 C111 H111 0.9500 . ?
 C111 C221 1.327(19) . ?
 C112 H112 0.9500 . ?
 C112 C160 1.373(17) . ?
 C114 H11E 0.9900 . ?
 C114 H11F 0.9900 . ?
 C115 C155 1.54(2) . ?
 C115 C281 1.42(2) . ?
 C115 C360 1.348(19) . ?
 C116 C166 1.427(16) . ?
 C117 H11G 0.9900 . ?
 C117 H11H 0.9900 . ?
 C118 C166 1.436(15) . ?
 C119 H119 0.9500 . ?
 C119 C129 1.423(19) . ?
 C119 C236 1.254(19) . ?
 C120 C164 1.431(15) . ?
 C120 C296 1.492(17) . ?
 C120 C358 1.344(17) . ?
 C121 H12A 0.9900 . ?
 C121 H12B 0.9900 . ?
 C121 C271 1.529(9) . ?
 C122 C180 1.527(18) . ?
 C122 C296 1.507(19) . ?
 C125 C127 1.43(2) . ?
 C126 H12C 0.9900 . ?
 C126 H12D 0.9900 . ?
 C126 C232 1.466(16) . ?
 C126 C238 1.530(15) . ?
 C127 C235 1.49(2) . ?
 C128 C146 1.312(18) . ?
 C128 C294 1.411(18) . ?
 C128 C298 1.556(19) . ?
 C129 C134 1.41(2) . ?
 C130 H13D 0.9900 . ?
 C130 H13E 0.9900 . ?
 C131 H131 0.9500 . ?
 C131 C340 1.39(2) . ?
 C132 H13F 0.9900 . ?
 C132 H13G 0.9900 . ?
 C133 C151 1.44(2) . ?
 C133 C215 1.43(2) . ?
 C133 C290 1.47(2) . ?
 C134 C308 1.399(19) . ?
 C135 H13H 0.9900 . ?
 C135 H13I 0.9900 . ?
 C135 C267 1.541(9) . ?
 C135 C347 1.534(9) . ?
 C136 C242 1.371(18) . ?
 C136 C326 1.532(19) . ?
 C137 H13J 0.9800 . ?
 C137 H13K 0.9800 . ?
 C137 H13L 0.9800 . ?
 C137 C139 1.60(2) . ?
 C138 H13M 0.9900 . ?
 C138 H13N 0.9900 . ?
 C138 C276 1.513(16) . ?
 C139 H139 1.0000 . ?
 C139 C176 1.50(2) . ?
 C139 C372 1.57(2) . ?
 C140 H14A 0.9900 . ?
 C140 H14B 0.9900 . ?
 C141 H14C 0.9900 . ?
 C141 H14D 0.9900 . ?
 C142 H142 1.0000 . ?
 C142 C241 1.509(15) . ?
 C143 H143 0.9500 . ?
 C143 C225 1.319(18) . ?
 C143 C277 1.48(2) . ?
 C144 C242 1.358(18) . ?
 C146 H146 0.9500 . ?
 C146 C172 1.460(19) . ?
 C147 H147 0.9500 . ?
 C148 C216 1.40(2) . ?
 C148 C237 1.520(18) . ?
 C148 C330 1.35(2) . ?
 C149 C213 1.54(2) . ?
 C149 C245 1.45(2) . ?
 C149 C418 1.42(2) . ?
 C150 H15C 0.9900 . ?
 C150 H15D 0.9900 . ?
 C151 H151 1.0000 . ?
 C151 C311 1.60(2) . ?
 C151 C414 1.61(2) . ?
 C152 H15E 0.9900 . ?
 C152 H15F 0.9900 . ?
 C152 C202 1.477(18) . ?
 C153 H15G 0.9800 . ?
 C153 H15H 0.9800 . ?
 C153 H15I 0.9800 . ?
 C153 C315 1.49(2) . ?
 C154 H15J 0.9900 . ?
 C154 H15K 0.9900 . ?
 C154 N27 1.505(18) . ?
 C154 C394 1.46(2) . ?
 C155 H155 1.0000 . ?
 C155 C313 1.54(2) . ?
 C155 C378 1.57(3) . ?
 C156 C252 1.373(17) . ?
 C157 H15L 0.9900 . ?
 C157 H15M 0.9900 . ?
 C157 C317 1.524(10) . ?
 C158 H15N 0.9900 . ?
 C158 H15O 0.9900 . ?
 C159 H15P 0.9900 . ?
 C159 H15Q 0.9900 . ?
 C159 C167 1.514(10) . ?
 C160 C298 1.554(17) . ?
 C162 H16A 0.9900 . ?
 C162 H16B 0.9900 . ?
 C162 C194 1.571(16) . ?
 C163 H16C 0.9900 . ?
 C163 H16D 0.9900 . ?
 C163 C305 1.469(15) . ?
 C164 H164 0.9500 . ?
 C164 C284 1.393(17) . ?
 C165 H16E 0.9800 . ?
 C165 H16F 0.9800 . ?
 C165 H16G 0.9800 . ?
 C165 C331 1.491(16) . ?
 C167 H16H 0.9900 . ?
 C167 H16I 0.9900 . ?
 C167 C173 1.545(10) . ?
 C168 H168 0.9500 . ?
 C168 C322 1.283(19) . ?
 C169 H169 0.9500 . ?
 C169 C234 1.251(19) . ?
 C170 H170 0.9500 . ?
 C170 C398 1.300(17) . ?
 C171 H17D 0.9800 . ?
 C171 H17E 0.9800 . ?
 C171 H17F 0.9800 . ?
 C171 C343 1.542(10) . ?
 C173 H17G 0.9800 . ?
 C173 H17H 0.9800 . ?
 C173 H17I 0.9800 . ?
 C174 C182 1.37(2) . ?
 C174 C219 1.49(2) . ?
 C174 C330 1.435(19) . ?
 C175 H17J 0.9800 . ?
 C175 H17K 0.9800 . ?
 C175 H17L 0.9800 . ?
 C176 C186 1.35(2) . ?
 C177 H17M 0.9900 . ?
 C177 H17N 0.9900 . ?
 C177 C353 1.522(13) . ?
 C177 C355 1.544(13) . ?
 C178 H17O 0.9900 . ?
 C178 H17P 0.9900 . ?
 C178 C257 1.529(19) . ?
 C179 H17Q 0.9900 . ?
 C179 H17R 0.9900 . ?
 C179 C357 1.522(12) . ?
 C179 C359 1.518(13) . ?
 C180 C276 1.369(19) . ?
 C181 H18C 0.9900 . ?
 C181 H18D 0.9900 . ?
 C181 C361 1.527(13) . ?
 C181 C363 1.561(13) . ?
 C182 H182 0.9500 . ?
 C183 H18E 0.9900 . ?
 C183 H18F 0.9900 . ?
 C183 C365 1.473(13) . ?
 C183 C367 1.501(13) . ?
 C185 H18G 0.9900 . ?
 C185 H18H 0.9900 . ?
 C185 C369 1.483(14) . ?
 C185 C371 1.490(14) . ?
 C187 H18I 0.9900 . ?
 C187 H18J 0.9900 . ?
 C187 C373 1.494(12) . ?
 C187 C375 1.507(8) . ?
 C188 H188 0.9500 . ?
 C188 C252 1.338(19) . ?
 C188 C348 1.41(2) . ?
 C189 H18K 0.9900 . ?
 C189 H18L 0.9900 . ?
 C189 C377 1.480(14) . ?
 C189 C379 1.494(14) . ?
 C190 H19A 0.9900 . ?
 C190 H19B 0.9900 . ?
 C190 C388 1.58(2) . ?
 C191 H19C 0.9900 . ?
 C191 H19D 0.9900 . ?
 C191 C381 1.489(13) . ?
 C191 C383 1.464(13) . ?
 C192 C348 1.415(18) . ?
 C193 H19E 0.9900 . ?
 C193 H19F 0.9900 . ?
 C193 C385 1.524(8) . ?
 C193 C413 1.525(10) . ?
 C194 C294 1.38(2) . ?
 C195 H19G 0.9900 . ?
 C195 H19H 0.9900 . ?
 C195 C389 1.509(13) . ?
 C197 H19I 0.9900 . ?
 C197 H19J 0.9900 . ?
 C197 C393 1.437(13) . ?
 C198 C264 1.313(18) . ?
 C198 C344 1.414(18) . ?
 C199 H19K 0.9800 . ?
 C199 H19L 0.9800 . ?
 C199 H19M 0.9800 . ?
 C199 C397 1.565(13) . ?
 C200 H20A 0.9900 . ?
 C200 H20B 0.9900 . ?
 C201 H20C 0.9800 . ?
 C201 H20D 0.9800 . ?
 C201 H20E 0.9800 . ?
 C201 C401 1.502(13) . ?
 C202 C274 1.415(17) . ?
 C202 C368 1.352(18) . ?
 C204 H20F 0.9900 . ?
 C204 H20G 0.9900 . ?
 C206 H206 0.9500 . ?
 C206 C312 1.403(19) . ?
 C209 H20H 0.9900 . ?
 C209 H20I 0.9900 . ?
 C209 C417 1.536(13) . ?
 C209 C419 1.509(13) . ?
 C211 H211 0.9500 . ?
 C211 C416 1.40(2) . ?
 C212 C273 1.421(18) . ?
 C212 C366 1.413(16) . ?
 C213 H21A 0.9900 . ?
 C213 H21B 0.9900 . ?
 C214 C292 1.445(19) . ?
 C215 C306 1.37(2) . ?
 C217 H21C 0.9900 . ?
 C217 H21D 0.9900 . ?
 C219 H219 1.0000 . ?
 C219 C334 1.582(17) . ?
 C220 H22D 0.9900 . ?
 C220 H22E 0.9900 . ?
 C221 H221 0.9500 . ?
 C222 C231 1.42(2) . ?
 C222 C269 1.43(2) . ?
 C222 C410 1.39(2) . ?
 C223 H223 1.0000 . ?
 C223 C264 1.567(18) . ?
 C223 C322 1.58(2) . ?
 C223 C324 1.555(16) . ?
 C224 C320 1.520(16) . ?
 C224 C338 1.353(17) . ?
 C224 C354 1.450(18) . ?
 C225 C254 1.39(2) . ?
 C226 N27 1.4200 . ?
 C226 N7 1.4200 . ?
 N27 C228 1.4200 . ?
 C228 H228 0.9500 . ?
 C228 C230 1.4200 . ?
 C230 H230 0.9500 . ?
 C230 N7 1.4200 . ?
 N7 C375 1.478(9) . ?
 C227 C310 1.42(2) . ?
 C227 C356 1.43(2) . ?
 C229 C284 1.381(17) . ?
 C229 C314 1.441(16) . ?
 C231 C346 1.44(3) . ?
 C232 H23D 0.9900 . ?
 C232 H23E 0.9900 . ?
 C233 H233 0.9500 . ?
 C233 C263 1.33(2) . ?
 C234 H234 0.9500 . ?
 C235 H235 1.0000 . ?
 C235 C236 1.495(19) . ?
 C235 C253 1.60(2) . ?
 C236 C376 1.41(2) . ?
 C237 H23F 0.9900 . ?
 C237 H23G 0.9900 . ?
 C238 H23H 0.9900 . ?
 C238 H23I 0.9900 . ?
 C238 C297 1.443(18) . ?
 C239 H239 0.9500 . ?
 C240 H24A 0.9900 . ?
 C240 H24B 0.9900 . ?
 C241 H24C 0.9800 . ?
 C241 H24D 0.9800 . ?
 C241 H24E 0.9800 . ?
 C242 H242 0.9500 . ?
 C243 H24F 0.9900 . ?
 C243 H24G 0.9900 . ?
 C243 C251 1.55(2) . ?
 C244 H24H 0.9900 . ?
 C244 H24I 0.9900 . ?
 C245 C416 1.38(2) . ?
 C246 H246 0.9500 . ?
 C246 C390 1.30(2) . ?
 C247 C277 1.363(19) . ?
 C247 C394 1.432(18) . ?
 C248 H24J 0.9900 . ?
 C248 H24K 0.9900 . ?
 C249 H249 0.9500 . ?
 C249 C291 1.38(2) . ?
 C249 C356 1.33(2) . ?
 C250 H25C 0.9900 . ?
 C250 H25D 0.9900 . ?
 C250 N43 1.491(16) . ?
 C251 C339 1.45(3) . ?
 C252 C258 1.523(19) . ?
 C253 H25E 0.9800 . ?
 C253 H25F 0.9800 . ?
 C253 H25G 0.9800 . ?
 C254 C394 1.37(2) . ?
 C255 H255 0.9500 . ?
 C256 C386 1.40(2) . ?
 C256 C388 1.322(19) . ?
 C257 H25H 0.9800 . ?
 C257 H25I 0.9800 . ?
 C257 H25J 0.9800 . ?
 C258 H258 1.0000 . ?
 C258 C277 1.577(17) . ?
 C259 C261 1.43(3) . ?
 C259 C275 1.38(3) . ?
 C260 H26C 0.9800 . ?
 C260 H26D 0.9800 . ?
 C260 H26E 0.9800 . ?
 C261 C265 1.43(2) . ?
 C262 H262 0.9500 . ?
 C262 C350 1.361(18) . ?
 C263 H263 0.9500 . ?
 C264 C338 1.436(16) . ?
 C265 C372 1.39(3) . ?
 C266 H266 0.9500 . ?
 C266 C364 1.31(2) . ?
 C267 H26F 0.9900 . ?
 C267 H26G 0.9900 . ?
 C267 C283 1.516(9) . ?
 C268 H26H 0.9900 . ?
 C268 H26I 0.9900 . ?
 C268 C310 1.56(2) . ?
 C269 C404 1.33(2) . ?
 C270 H27A 0.9900 . ?
 C270 H27B 0.9900 . ?
 C271 H27C 0.9900 . ?
 C271 H27D 0.9900 . ?
 C272 H27E 0.9900 . ?
 C272 H27F 0.9900 . ?
 C278 H27G 0.9900 . ?
 C278 H27H 0.9900 . ?
 C279 H279 0.9500 . ?
 C279 C303 1.27(2) . ?
 C280 H28A 0.9900 . ?
 C280 H28B 0.9900 . ?
 C280 C318 1.58(2) . ?
 C281 C388 1.406(19) . ?
 C282 C290 1.38(2) . ?
 C282 C325 1.54(2) . ?
 C283 H28C 0.9900 . ?
 C283 H28D 0.9900 . ?
 C284 C326 1.523(16) . ?
 C286 H286 0.9500 . ?
 C286 C336 1.33(2) . ?
 C287 H287 0.9500 . ?
 C287 C321 1.27(2) . ?
 C288 H28E 0.9900 . ?
 C288 H28F 0.9900 . ?
 C289 H289 0.9500 . ?
 C289 C341 1.40(2) . ?
 C290 H290 0.9500 . ?
 C291 C384 1.35(2) . ?
 C292 C316 1.551(17) . ?
 C292 C366 1.439(18) . ?
 C295 H29A 0.9900 . ?
 C295 H29B 0.9900 . ?
 C295 C299 1.520(9) . ?
 C296 H296 1.0000 . ?
 C296 C392 1.543(15) . ?
 C297 H29C 0.9800 . ?
 C297 H29D 0.9800 . ?
 C297 H29E 0.9800 . ?
 C298 H298 1.0000 . ?
 C298 C420 1.548(16) . ?
 C299 H29F 0.9900 . ?
 C299 H29G 0.9900 . ?
 C299 C343 1.535(9) . ?
 C300 H300 0.9500 . ?
 C301 H30A 0.9900 . ?
 C301 H30B 0.9900 . ?
 C303 H303 0.9500 . ?
 C304 H30C 0.9900 . ?
 C304 H30D 0.9900 . ?
 C305 H30E 0.9800 . ?
 C305 H30F 0.9800 . ?
 C305 H30G 0.9800 . ?
 C307 N21 1.4200 . ?
 C307 N43 1.4200 . ?
 N21 C77 1.4200 . ?
 C77 H77 0.9500 . ?
 C77 C309 1.4200 . ?
 C309 H309 0.9500 . ?
 C309 N43 1.4200 . ?
 C308 C376 1.351(18) . ?
 C310 C384 1.28(2) . ?
 C311 H31A 0.9800 . ?
 C311 H31B 0.9800 . ?
 C311 H31C 0.9800 . ?
 C312 H312 0.9500 . ?
 C313 H31D 0.9800 . ?
 C313 H31E 0.9800 . ?
 C313 H31F 0.9800 . ?
 C314 C332 1.500(18) . ?
 C314 C358 1.427(18) . ?
 C315 H315 1.0000 . ?
 C315 C356 1.53(2) . ?
 C315 C404 1.51(2) . ?
 C316 H316 1.0000 . ?
 C317 H31G 0.9900 . ?
 C317 H31H 0.9900 . ?
 C318 C380 1.40(2) . ?
 C319 H31I 0.9800 . ?
 C319 H31J 0.9800 . ?
 C319 H31K 0.9800 . ?
 C320 H320 1.0000 . ?
 C320 C352 1.519(16) . ?
 C321 H321 0.9500 . ?
 C324 H32A 0.9800 . ?
 C324 H32B 0.9800 . ?
 C324 H32C 0.9800 . ?
 C325 H325 1.0000 . ?
 C325 C346 1.58(2) . ?
 C326 H326 1.0000 . ?
 C327 H32D 0.9800 . ?
 C327 H32E 0.9800 . ?
 C327 H32F 0.9800 . ?
 C329 H32G 0.9900 . ?
 C329 H32H 0.9900 . ?
 C331 H33A 0.9900 . ?
 C331 H33B 0.9900 . ?
 C332 H33C 0.9900 . ?
 C332 H33D 0.9900 . ?
 C333 H333 0.9500 . ?
 C334 H33E 0.9800 . ?
 C334 H33F 0.9800 . ?
 C334 H33G 0.9800 . ?
 C335 H33H 0.9900 . ?
 C335 H33I 0.9900 . ?
 C336 H336 0.9500 . ?
 C337 H33J 0.9900 . ?
 C337 H33K 0.9900 . ?
 C338 H338 0.9500 . ?
 C340 H340 0.9500 . ?
 C341 H341 0.9500 . ?
 C342 H34A 0.9800 . ?
 C342 H34B 0.9800 . ?
 C342 H34C 0.9800 . ?
 C342 C362 1.596(18) . ?
 C343 H34D 0.9900 . ?
 C343 H34E 0.9900 . ?
 C344 C354 1.439(17) . ?
 C345 H34F 0.9800 . ?
 C345 H34G 0.9800 . ?
 C345 H34H 0.9800 . ?
 C347 H34I 0.9800 . ?
 C347 H34J 0.9800 . ?
 C347 H34K 0.9800 . ?
 C348 C362 1.47(2) . ?
 C349 H34L 0.9800 . ?
 C349 H34M 0.9800 . ?
 C349 H34N 0.9800 . ?
 C350 H350 0.9500 . ?
 C352 H35D 0.9800 . ?
 C352 H35E 0.9800 . ?
 C352 H35F 0.9800 . ?
 C353 H35G 0.9900 . ?
 C353 H35H 0.9900 . ?
 C355 H35I 0.9800 . ?
 C355 H35J 0.9800 . ?
 C355 H35K 0.9800 . ?
 C357 H35L 0.9900 . ?
 C357 H35M 0.9900 . ?
 C359 H35N 0.9800 . ?
 C359 H35O 0.9800 . ?
 C359 H35P 0.9800 . ?
 C360 H360 0.9500 . ?
 C360 C386 1.451(18) . ?
 C361 H36A 0.9900 . ?
 C361 H36B 0.9900 . ?
 C362 H362 1.0000 . ?
 C362 C386 1.555(19) . ?
 C363 H36C 0.9800 . ?
 C363 H36D 0.9800 . ?
 C363 H36E 0.9800 . ?
 C364 H364 0.9500 . ?
 C365 H36F 0.9900 . ?
 C365 H36G 0.9900 . ?
 C366 H366 0.9500 . ?
 C367 H36H 0.9900 . ?
 C367 H36I 0.9900 . ?
 C369 H36J 0.9900 . ?
 C369 H36K 0.9900 . ?
 C370 H370 0.9500 . ?
 C370 C400 1.318(19) . ?
 C371 H37A 0.9900 . ?
 C371 H37B 0.9900 . ?
 C373 H37C 0.9900 . ?
 C373 H37D 0.9900 . ?
 C375 H37E 0.9900 . ?
 C375 H37F 0.9900 . ?
 C377 H37G 0.9900 . ?
 C377 H37H 0.9900 . ?
 C378 C408 1.43(2) . ?
 C379 H37I 0.9800 . ?
 C379 H37J 0.9800 . ?
 C379 H37K 0.9800 . ?
 C380 C414 1.27(2) . ?
 C381 H38A 0.9900 . ?
 C381 H38B 0.9900 . ?
 C382 H38C 0.9900 . ?
 C382 H38D 0.9900 . ?
 C383 H38E 0.9900 . ?
 C383 H38F 0.9900 . ?
 C385 H38G 0.9900 . ?
 C385 H38H 0.9900 . ?
 C387 H38I 0.9800 . ?
 C387 H38J 0.9800 . ?
 C387 H38K 0.9800 . ?
 C389 H38L 0.9900 . ?
 C389 H38M 0.9900 . ?
 C390 H390 0.9500 . ?
 C391 H39C 0.9800 . ?
 C391 H39D 0.9800 . ?
 C391 H39E 0.9800 . ?
 C392 H39F 0.9800 . ?
 C392 H39G 0.9800 . ?
 C392 H39H 0.9800 . ?
 C393 H39I 0.9900 . ?
 C393 H39J 0.9900 . ?
 C395 H39K 0.9900 . ?
 C395 H39L 0.9900 . ?
 C397 H39M 0.9900 . ?
 C397 H39N 0.9900 . ?
 C398 H398 0.9500 . ?
 C399 H39O 0.9900 . ?
 C399 H39P 0.9900 . ?
 C400 H400 0.9500 . ?
 C401 H40A 0.9900 . ?
 C401 H40B 0.9900 . ?
 C406 H40C 0.9900 . ?
 C406 H40D 0.9900 . ?
 C408 H408 0.9500 . ?
 C410 H41C 0.9900 . ?
 C410 H41D 0.9900 . ?
 C413 H41E 0.9900 . ?
 C413 H41F 0.9900 . ?
 C417 H41G 0.9900 . ?
 C417 H41H 0.9900 . ?
 C419 H41I 0.9900 . ?
 C419 H41J 0.9900 . ?
 C420 H42A 0.9800 . ?
 C420 H42B 0.9800 . ?
 C420 H42C 0.9800 . ?
 S8 O29 1.419(10) . ?
 S8 O57 1.429(9) . ?
 S8 O59 1.433(10) . ?
 S8 C203 1.875(15) . ?
 F20 C203 1.361(12) . ?
 F22 C203 1.330(12) . ?
 F24 C203 1.352(12) . ?
 S6 O7 1.455(9) . ?
 S6 O27 1.434(10) . ?
 S6 O55 1.470(11) . ?
 S6 C405 1.760(15) . ?
 F14 C405 1.313(11) . ?
 F16 C405 1.309(12) . ?
 F18 C405 1.317(12) . ?
 S1 O3 1.432(10) . ?
 S1 O25 1.424(8) . ?
 S1 O49 1.435(10) . ?
 S1 C403 1.810(14) . ?
 F1 C403 1.312(11) . ?
 F4 C403 1.316(11) . ?
 F6 C403 1.315(11) . ?
 S10 O15 1.436(9) . ?
 S10 O31 1.445(10) . ?
 S10 O61 1.432(10) . ?
 S10 C407 1.811(15) . ?
 F26 C407 1.252(12) . ?
 F28 C407 1.268(12) . ?
 F30 C407 1.260(12) . ?
 S2 O9 1.449(10) . ?
 S2 O37 1.464(10) . ?
 S2 O73 1.426(10) . ?
 S2 C411 1.799(15) . ?
 F3 C411 1.288(12) . ?
 F13 C411 1.312(12) . ?
 F25 C411 1.297(12) . ?
 S7 O35 1.394(10) . ?
 S7 O69 1.417(10) . ?
 S7 O71 1.390(10) . ?
 S7 C205 1.811(15) . ?
 F11 C205 1.312(12) . ?
 F21 C205 1.302(12) . ?
 F23 C205 1.313(12) . ?
 S3 O17 1.440(11) . ?
 S3 O33 1.453(11) . ?
 S3 O67 1.447(11) . ?
 S3 C409 1.871(15) . ?
 F5 C409 1.321(13) . ?
 F9 C409 1.319(13) . ?
 F19 C409 1.325(13) . ?
 S9 O19 1.392(10) . ?
 S9 O75 1.380(10) . ?
 S9 O77 1.392(10) . ?
 S9 C103 1.870(16) . ?
 F7 C103 1.281(12) . ?
 F27 C103 1.293(12) . ?
 F29 C103 1.268(12) . ?
 S4 O13 1.498(14) . ?
 S4 O51 1.545(14) . ?
 S4 O53 1.502(13) . ?
 S4 C101 1.888(18) . ?
 F8 C101 1.333(12) . ?
 F10 C101 1.317(12) . ?
 F12 C101 1.285(13) . ?
 S11 O41 1.486(11) . ?
 S11 O81 1.447(11) . ?
 S11 O83 1.477(11) . ?
 S11 C415 1.859(16) . ?
 F17 C415 1.369(12) . ?
 F33 C415 1.355(12) . ?
 F35 C415 1.366(12) . ?
 S5 O5 1.454(12) . ?
 S5 O39 1.488(12) . ?
 S5 O79 1.464(12) . ?
 S5 C207 1.846(16) . ?
 F2 C207 1.325(13) . ?
 F15 C207 1.312(13) . ?
 F31 C207 1.309(13) . ?
 S12 O2 1.441(11) . ?
 S12 O63 1.429(11) . ?
 S12 O65 1.441(10) . ?
 S12 C51 1.824(16) . ?
 F32 C51 1.301(12) . ?
 F34 C51 1.285(12) . ?
 F36 C51 1.272(12) . ?

loop_
  _geom_angle_atom_site_label_1
  _geom_angle_atom_site_label_2
  _geom_angle_atom_site_label_3
  _geom_angle
  _geom_angle_site_symmetry_1
  _geom_angle_site_symmetry_3
  _geom_angle_publ_flag
 C70 Ag1 C210 174.4(5) . . ?
 C196 Ag2 C293 175.7(8) . . ?
 C145 Ag3 C402 173.6(9) . . ?
 C50 Ag4 C48 174.9(6) . . ?
 C113 Ag5 C307 169.1(7) . . ?
 C302 Ag6 C124 173.2(6) . . ?
 C2 Ag7 C123 174.4(7) . . ?
 C351 Ag8 C90 171.2(6) . . ?
 C226 Ag9 C71 171.9(6) . . ?
 C412 Ag10 C328 169.7(7) . . ?
 C285 Ag11 C161 169.8(10) . . ?
 C374 Ag12 C208 171.3(7) . . ?
 C6 O1 C102 121.2(10) . . ?
 C88 O4 C110 119.0(10) . . ?
 C140 O6 C1 116.7(11) . . ?
 C110 O8 C42 117.5(11) . . ?
 C86 O10 C38 117.7(10) . . ?
 C265 O11 C329 118.9(13) . . ?
 C72 O12 C94 116.5(9) . . ?
 C46 O14 C114 118.5(11) . . ?
 C158 O16 C418 114.1(11) . . ?
 C304 O18 C40 112.6(10) . . ?
 C229 O20 C114 117.8(12) . . ?
 C217 O21 C227 117.0(12) . . ?
 C134 O22 C158 115.3(11) . . ?
 C337 O23 C259 117.4(12) . . ?
 C72 O24 C184 117.5(11) . . ?
 C156 O26 C204 113.8(11) . . ?
 C166 O28 C102 118.2(11) . . ?
 C214 O30 C272 116.8(12) . . ?
 C180 O32 C150 117.4(10) . . ?
 C200 O34 C192 116.8(11) . . ?
 C216 O36 C406 121.1(11) . . ?
 C274 O38 C140 118.4(12) . . ?
 C21 O40 C272 118.0(12) . . ?
 C104 O42 C248 118.3(12) . . ?
 C339 O43 C117 114.8(13) . . ?
 C330 O44 C108 120.3(10) . . ?
 C82 O45 C59 116.2(13) . . ?
 C376 O46 C278 116.5(11) . . ?
 C59 O47 C281 111.1(14) . . ?
 C86 O48 C198 120.2(12) . . ?
 C200 O50 C256 113.8(13) . . ?
 C329 O52 C186 118.2(12) . . ?
 C247 O54 C204 112.8(12) . . ?
 C368 O56 C108 120.7(12) . . ?
 C358 O58 C150 114.8(11) . . ?
 C240 O60 C107 119.7(12) . . ?
 C354 O62 C406 116.9(13) . . ?
 C294 O64 C240 118.4(11) . . ?
 C125 O66 C278 117.7(11) . . ?
 C273 O68 C304 113.5(12) . . ?
 C217 O70 C269 121.3(12) . . ?
 C288 O72 C380 125.6(13) . . ?
 C288 O74 C215 116.7(12) . . ?
 C245 O76 C337 118.2(13) . . ?
 C248 O78 C384 117.7(12) . . ?
 C68 O80 C270 120.2(14) . . ?
 C254 O82 C117 117.7(13) . . ?
 C270 O84 C231 117.6(13) . . ?
 C30 N1 C90 104.6(12) . . ?
 C30 N1 C132 127.3(13) . . ?
 C90 N1 C132 127.7(15) . . ?
 C255 N2 C11 114.8(15) . . ?
 C255 N2 C412 113.9(17) . . ?
 C412 N2 C11 126.6(16) . . ?
 C364 N3 C328 113.0(17) . . ?
 C364 N3 C383 127.9(18) . . ?
 C383 N3 C328 119.1(17) . . ?
 C170 N4 C74 128.9(12) . . ?
 C170 N4 C302 110.4(12) . . ?
 C302 N4 C74 120.6(11) . . ?
 C293 N5 C157 130.8(18) . . ?
 C293 N5 C321 101.2(16) . . ?
 C321 N5 C157 127.3(18) . . ?
 C266 N6 C18 124.0(14) . . ?
 C328 N6 C18 124.4(12) . . ?
 C328 N6 C266 111.5(14) . . ?
 C28 N8 C138 124.8(13) . . ?
 C48 N8 C28 106.3(13) . . ?
 C48 N8 C138 128.8(15) . . ?
 C196 N9 C73 120(2) . . ?
 C196 N9 C239 117(2) . . ?
 C239 N9 C73 123.0(18) . . ?
 C16 N10 C26 125.2(12) . . ?
 C210 N10 C16 109.5(13) . . ?
 C210 N10 C26 125.2(14) . . ?
 C2 N11 C301 120.7(18) . . ?
 C234 N11 C2 112.5(16) . . ?
 C234 N11 C301 121.3(16) . . ?
 C374 N12 C268 121.7(13) . . ?
 C400 N12 C268 125.8(14) . . ?
 C400 N12 C374 112.3(14) . . ?
 C9 N13 C213 118.5(16) . . ?
 C412 N13 C9 116.8(16) . . ?
 C412 N13 C213 124.5(14) . . ?
 C80 N14 C141 135.2(16) . . ?
 C90 N14 C80 106.3(13) . . ?
 C90 N14 C141 118.4(16) . . ?
 C123 N15 C243 121(2) . . ?
 C123 N15 C341 111.1(16) . . ?
 C341 N15 C243 128.0(18) . . ?
 C48 N16 C232 122.3(14) . . ?
 C48 N16 C300 112.0(12) . . ?
 C300 N16 C232 125.7(13) . . ?
 C123 N17 C419 121(2) . . ?
 C289 N17 C123 116.6(15) . . ?
 C289 N17 C419 122(2) . . ?
 C2 N18 C220 117.2(17) . . ?
 C169 N18 C2 109.3(16) . . ?
 C169 N18 C220 133.4(16) . . ?
 C71 N19 C279 106.5(16) . . ?
 C71 N19 C295 124.9(17) . . ?
 C279 N19 C295 128.5(16) . . ?
 C70 N20 C130 121.4(14) . . ?
 C262 N20 C70 110.0(14) . . ?
 C262 N20 C130 128.5(14) . . ?
 C70 N22 C89 127.2(15) . . ?
 C70 N22 C350 110.4(13) . . ?
 C350 N22 C89 122.4(15) . . ?
 C206 N24 C162 121.8(15) . . ?
 C206 N24 C351 118.7(14) . . ?
 C351 N24 C162 119.2(15) . . ?
 C312 N25 C121 124.4(17) . . ?
 C312 N25 C351 116.0(15) . . ?
 C351 N25 C121 119.6(16) . . ?
 C124 N26 C152 125.9(13) . . ?
 C124 N26 C390 106.8(16) . . ?
 C152 N26 C390 127.3(16) . . ?
 C208 N28 C332 122.6(15) . . ?
 C208 N28 C336 110(2) . . ?
 C336 N28 C332 127.9(19) . . ?
 C37 N29 C190 116(2) . . ?
 C285 N29 C37 114(2) . . ?
 C285 N29 C190 131(2) . . ?
 C36 N30 C244 121.1(13) . . ?
 C210 N30 C36 109.7(12) . . ?
 C210 N30 C244 128.5(15) . . ?
 C111 N31 C75 122.4(17) . . ?
 C111 N31 C113 117.0(16) . . ?
 C113 N31 C75 120.5(17) . . ?
 C50 N32 C237 125.1(17) . . ?
 C50 N32 C340 111.0(16) . . ?
 C340 N32 C237 123.6(15) . . ?
 C370 N33 C374 108.3(15) . . ?
 C370 N33 C395 121.6(13) . . ?
 C374 N33 C395 126.4(14) . . ?
 C55 N34 C85 120.4(18) . . ?
 C196 N34 C55 125.4(16) . . ?
 C196 N34 C85 114.1(18) . . ?
 C302 N35 C283 122.9(12) . . ?
 C398 N35 C283 128.1(12) . . ?
 C398 N35 C302 109.0(13) . . ?
 C145 N36 C15 122.9(14) . . ?
 C145 N36 C263 111.4(15) . . ?
 C263 N36 C15 125.6(14) . . ?
 C208 N37 C47 106.8(13) . . ?
 C286 N37 C47 144(2) . . ?
 C286 N37 C208 109.1(18) . . ?
 C50 N38 C131 111.7(17) . . ?
 C50 N38 C399 125.5(18) . . ?
 C131 N38 C399 122.5(16) . . ?
 C145 N39 C197 117.1(15) . . ?
 C233 N39 C145 111.6(16) . . ?
 C233 N39 C197 120.7(17) . . ?
 C71 N40 C280 125.0(16) . . ?
 C71 N40 C303 111.6(16) . . ?
 C303 N40 C280 123.5(16) . . ?
 C285 N41 C367 125(3) . . ?
 C333 N41 C285 97.3(18) . . ?
 C333 N41 C367 137(3) . . ?
 C113 N42 C109 126.0(17) . . ?
 C113 N42 C221 109.8(15) . . ?
 C221 N42 C109 124.0(15) . . ?
 C195 N44 C124 126.9(17) . . ?
 C246 N44 C124 101.3(18) . . ?
 C246 N44 C195 130.9(18) . . ?
 C161 N45 C371 125.7(16) . . ?
 C81 N45 C161 108.0 . . ?
 C81 N45 C371 125.7(16) . . ?
 N45 C161 Ag11 127.4(9) . . ?
 N45 C161 N23 108.0 . . ?
 N23 C161 Ag11 124.1(9) . . ?
 C161 N23 C63 128.3(14) . . ?
 C323 N23 C161 108.0 . . ?
 C323 N23 C63 123.7(14) . . ?
 N23 C323 H323 126.0 . . ?
 N23 C323 C81 108.0 . . ?
 C81 C323 H323 126.0 . . ?
 N45 C81 C323 108.0 . . ?
 N45 C81 H81 126.0 . . ?
 C323 C81 H81 126.0 . . ?
 C65 N46 C382 128.1(15) . . ?
 C402 N46 C65 108.6(14) . . ?
 C402 N46 C382 122.9(15) . . ?
 C147 N47 C402 116.9(17) . . ?
 C147 N47 C413 126.3(19) . . ?
 C402 N47 C413 116.5(18) . . ?
 C287 N48 C293 110.8(17) . . ?
 C287 N48 C410 126.9(17) . . ?
 C293 N48 C410 122.2(15) . . ?
 O6 C1 C8 117.4(15) . . ?
 C60 C1 O6 117.3(13) . . ?
 C60 C1 C8 124.7(17) . . ?
 N11 C2 Ag7 129.0(14) . . ?
 N18 C2 Ag7 130.4(14) . . ?
 N18 C2 N11 100.6(18) . . ?
 H3A C3 H3B 109.5 . . ?
 H3A C3 H3C 109.5 . . ?
 H3B C3 H3C 109.5 . . ?
 C385 C3 H3A 109.5 . . ?
 C385 C3 H3B 109.5 . . ?
 C385 C3 H3C 109.5 . . ?
 C52 C4 H4 120.0 . . ?
 C100 C4 H4 120.0 . . ?
 C100 C4 C52 120.0(14) . . ?
 C127 C5 H5 116.4 . . ?
 C176 C5 H5 116.4 . . ?
 C176 C5 C127 127(2) . . ?
 O1 C6 C14 121.0(13) . . ?
 O1 C6 C78 116.7(12) . . ?
 C78 C6 C14 122.3(15) . . ?
 C346 C7 H7 121.2 . . ?
 C346 C7 C404 118(2) . . ?
 C404 C7 H7 121.2 . . ?
 C1 C8 C142 120.5(16) . . ?
 C168 C8 C1 113.8(16) . . ?
 C168 C8 C142 125.7(13) . . ?
 N13 C9 H9 128.2 . . ?
 N13 C9 C255 103.7(17) . . ?
 C255 C9 H9 128.2 . . ?
 C112 C10 C76 123.2(13) . . ?
 C184 C10 C76 119.0(12) . . ?
 C184 C10 C112 117.6(13) . . ?
 N2 C11 H11A 115.4 . . ?
 N2 C11 H11B 115.4 . . ?
 H11A C11 H11B 112.4 . . ?
 C353 C11 N2 79.1(14) . . ?
 C353 C11 H11A 115.4 . . ?
 C353 C11 H11B 115.4 . . ?
 C14 C12 H12 106.1 . . ?
 C14 C12 C22 116.0(10) . . ?
 C14 C12 C116 107.3(10) . . ?
 C22 C12 H12 106.1 . . ?
 C22 C12 C116 114.5(9) . . ?
 C116 C12 H12 106.1 . . ?
 H13A C13 H13B 109.5 . . ?
 H13A C13 H13C 109.5 . . ?
 H13B C13 H13C 109.5 . . ?
 C417 C13 H13A 109.5 . . ?
 C417 C13 H13B 109.5 . . ?
 C417 C13 H13C 109.5 . . ?
 C6 C14 C12 119.0(14) . . ?
 C32 C14 C6 117.5(14) . . ?
 C32 C14 C12 123.4(12) . . ?
 N36 C15 H15A 108.0 . . ?
 N36 C15 H15B 108.0 . . ?
 N36 C15 C57 117.2(15) . . ?
 H15A C15 H15B 107.2 . . ?
 C57 C15 H15A 108.0 . . ?
 C57 C15 H15B 108.0 . . ?
 N10 C16 H16 127.4 . . ?
 N10 C16 C36 105.2(14) . . ?
 C36 C16 H16 127.4 . . ?
 H17A C17 H17B 109.5 . . ?
 H17A C17 H17C 109.5 . . ?
 H17B C17 H17C 109.5 . . ?
 C69 C17 H17A 109.5 . . ?
 C69 C17 H17B 109.5 . . ?
 C69 C17 H17C 109.5 . . ?
 N6 C18 H18A 108.8 . . ?
 N6 C18 H18B 108.8 . . ?
 N6 C18 C118 113.8(10) . . ?
 H18A C18 H18B 107.7 . . ?
 C118 C18 H18A 108.8 . . ?
 C118 C18 H18B 108.8 . . ?
 C291 C19 H19 105.8 . . ?
 C327 C19 H19 105.8 . . ?
 C327 C19 C291 110.2(16) . . ?
 C327 C19 C396 119.3(16) . . ?
 C396 C19 H19 105.8 . . ?
 C396 C19 C291 108.9(15) . . ?
 C56 C20 H20 116.3 . . ?
 C56 C20 C122 127.3(15) . . ?
 C122 C20 H20 116.3 . . ?
 O40 C21 C56 125.0(16) . . ?
 O40 C21 C276 121.4(14) . . ?
 C276 C21 C56 113.5(16) . . ?
 C12 C22 H22A 109.5 . . ?
 C12 C22 H22B 109.5 . . ?
 C12 C22 H22C 109.5 . . ?
 H22A C22 H22B 109.5 . . ?
 H22A C22 H22C 109.5 . . ?
 H22B C22 H22C 109.5 . . ?
 H23A C23 H23B 109.5 . . ?
 H23A C23 H23C 109.5 . . ?
 H23B C23 H23C 109.5 . . ?
 C369 C23 H23A 109.5 . . ?
 C369 C23 H23B 109.4 . . ?
 C369 C23 H23C 109.5 . . ?
 C156 C24 C26 119.8(15) . . ?
 C156 C24 C192 121.0(15) . . ?
 C192 C24 C26 118.9(15) . . ?
 H25A C25 H25B 109.1 . . ?
 C399 C25 H25A 111.2 . . ?
 C399 C25 H25B 111.2 . . ?
 C399 C25 C401 102.8(14) . . ?
 C401 C25 H25A 111.2 . . ?
 C401 C25 H25B 111.2 . . ?
 N10 C26 C24 109.6(9) . . ?
 N10 C26 H26A 109.8 . . ?
 N10 C26 H26B 109.8 . . ?
 C24 C26 H26A 109.8 . . ?
 C24 C26 H26B 109.8 . . ?
 H26A C26 H26B 108.2 . . ?
 C107 C27 C184 117.3(14) . . ?
 C107 C27 C250 121.8(13) . . ?
 C184 C27 C250 120.9(13) . . ?
 N8 C28 H28 124.3 . . ?
 N8 C28 C300 111.4(15) . . ?
 C300 C28 H28 124.3 . . ?
 C396 C29 H29 118.3 . . ?
 C414 C29 H29 118.3 . . ?
 C414 C29 C396 123.3(19) . . ?
 N1 C30 H30 124.9 . . ?
 N1 C30 C80 110.3(15) . . ?
 C80 C30 H30 124.9 . . ?
 C339 C31 C33 115(2) . . ?
 C408 C31 C33 126.8(18) . . ?
 C408 C31 C339 118(2) . . ?
 C14 C32 H32 117.3 . . ?
 C14 C32 C218 125.3(13) . . ?
 C218 C32 H32 117.3 . . ?
 C31 C33 H33 109.2 . . ?
 C31 C33 C225 105.2(12) . . ?
 C61 C33 C31 112.7(17) . . ?
 C61 C33 H33 109.2 . . ?
 C61 C33 C225 111.2(13) . . ?
 C225 C33 H33 109.2 . . ?
 C182 C34 C320 120.7(14) . . ?
 C216 C34 C182 115.9(18) . . ?
 C216 C34 C320 123.5(18) . . ?
 H35A C35 H35B 109.5 . . ?
 H35A C35 H35C 109.5 . . ?
 H35B C35 H35C 109.5 . . ?
 C325 C35 H35A 109.5 . . ?
 C325 C35 H35B 109.5 . . ?
 C325 C35 H35C 109.5 . . ?
 N30 C36 C16 105.6(13) . . ?
 N30 C36 H36 127.2 . . ?
 C16 C36 H36 127.2 . . ?
 N29 C37 H37 132.7 . . ?
 C333 C37 N29 95(2) . . ?
 C333 C37 H37 132.7 . . ?
 C60 C38 O10 119.9(12) . . ?
 C60 C38 C322 122.5(16) . . ?
 C322 C38 O10 117.4(15) . . ?
 H39A C39 H39B 108.8 . . ?
 C141 C39 H39A 110.8 . . ?
 C141 C39 H39B 110.8 . . ?
 C141 C39 C163 104.9(14) . . ?
 C163 C39 H39A 110.8 . . ?
 C163 C39 H39B 110.8 . . ?
 C96 C40 O18 117.2(12) . . ?
 C96 C40 C144 121.6(16) . . ?
 C144 C40 O18 120.6(15) . . ?
 H41A C41 H41B 109.0 . . ?
 C301 C41 H41A 111.0 . . ?
 C301 C41 H41B 111.0 . . ?
 C301 C41 C331 103.7(12) . . ?
 C331 C41 H41A 111.0 . . ?
 C331 C41 H41B 111.0 . . ?
 C44 C42 O8 120.4(12) . . ?
 C118 C42 O8 117.4(11) . . ?
 C118 C42 C44 122.1(11) . . ?
 H43A C43 H43B 109.1 . . ?
 C335 C43 H43A 111.2 . . ?
 C335 C43 H43B 111.2 . . ?
 C345 C43 H43A 111.2 . . ?
 C345 C43 H43B 111.2 . . ?
 C345 C43 C335 102.9(18) . . ?
 C42 C44 C62 120.0(12) . . ?
 C42 C44 C84 121.6(11) . . ?
 C62 C44 C84 118.1(12) . . ?
 H45A C45 H45B 108.5 . . ?
 N21 C45 H45A 110.2 . . ?
 N21 C45 H45B 110.2 . . ?
 N21 C45 C361 107.4(13) . . ?
 C361 C45 H45A 110.2 . . ?
 C361 C45 H45B 110.2 . . ?
 O14 C46 C96 117.3(13) . . ?
 O14 C46 C136 122.4(16) . . ?
 C96 C46 C136 120.2(17) . . ?
 N37 C47 H47A 108.2 . . ?
 N37 C47 H47B 108.2 . . ?
 H47A C47 H47B 107.4 . . ?
 C377 C47 N37 116.3(15) . . ?
 C377 C47 H47A 108.2 . . ?
 C377 C47 H47B 108.2 . . ?
 N8 C48 Ag4 122.3(12) . . ?
 N16 C48 Ag4 129.1(11) . . ?
 N16 C48 N8 108.3(15) . . ?
 H49A C49 H49B 108.1 . . ?
 C391 C49 H49A 109.6 . . ?
 C391 C49 H49B 109.6 . . ?
 C393 C49 H49A 109.6 . . ?
 C393 C49 H49B 109.6 . . ?
 C393 C49 C391 110.3(19) . . ?
 N32 C50 Ag4 124.2(14) . . ?
 N38 C50 Ag4 129.0(15) . . ?
 N38 C50 N32 106.5(18) . . ?
 C4 C52 C142 122.1(13) . . ?
 C4 C52 C274 118.2(13) . . ?
 C274 C52 C142 119.7(12) . . ?
 C214 C53 C382 119.2(14) . . ?
 C273 C53 C214 124.6(16) . . ?
 C273 C53 C382 116.2(13) . . ?
 H54A C54 H54B 109.5 . . ?
 H54A C54 H54C 109.5 . . ?
 H54B C54 H54C 109.5 . . ?
 C316 C54 H54A 109.5 . . ?
 C316 C54 H54B 109.5 . . ?
 C316 C54 H54C 109.5 . . ?
 N34 C55 H55A 109.4 . . ?
 N34 C55 H55B 109.4 . . ?
 N34 C55 C344 111.0(13) . . ?
 H55A C55 H55B 108.0 . . ?
 C344 C55 H55A 109.4 . . ?
 C344 C55 H55B 109.4 . . ?
 C20 C56 C21 121.3(16) . . ?
 C20 C56 C316 125.3(15) . . ?
 C21 C56 C316 113.4(16) . . ?
 C125 C57 C15 121.4(18) . . ?
 C125 C57 C186 116(2) . . ?
 C186 C57 C15 122.2(19) . . ?
 H58A C58 H58B 109.5 . . ?
 H58A C58 H58C 109.5 . . ?
 H58B C58 H58C 109.5 . . ?
 C84 C58 H58A 109.5 . . ?
 C84 C58 H58B 109.5 . . ?
 C84 C58 H58C 109.5 . . ?
 O45 C59 H59A 109.0 . . ?
 O45 C59 H59B 109.0 . . ?
 O47 C59 O45 113.1(14) . . ?
 O47 C59 H59A 109.0 . . ?
 O47 C59 H59B 109.0 . . ?
 H59A C59 H59B 107.8 . . ?
 C1 C60 C38 115.4(14) . . ?
 C1 C60 C132 126.0(15) . . ?
 C38 C60 C132 117.8(14) . . ?
 C33 C61 H61A 109.5 . . ?
 C33 C61 H61B 109.5 . . ?
 C33 C61 H61C 109.5 . . ?
 H61A C61 H61B 109.5 . . ?
 H61A C61 H61C 109.5 . . ?
 H61B C61 H61C 109.5 . . ?
 C44 C62 H62 119.4 . . ?
 C44 C62 C116 121.1(12) . . ?
 C116 C62 H62 119.4 . . ?
 N23 C63 H63A 109.3 . . ?
 N23 C63 H63B 109.3 . . ?
 N23 C63 C261 111.6(16) . . ?
 H63A C63 H63B 108.0 . . ?
 C261 C63 H63A 109.3 . . ?
 C261 C63 H63B 109.3 . . ?
 H64A C64 H64B 109.5 . . ?
 H64A C64 H64C 109.5 . . ?
 H64B C64 H64C 109.5 . . ?
 C92 C64 H64A 109.5 . . ?
 C92 C64 H64B 109.5 . . ?
 C92 C64 H64C 109.5 . . ?
 N46 C65 H65 126.4 . . ?
 C147 C65 N46 107.2(16) . . ?
 C147 C65 H65 126.4 . . ?
 H66A C66 H66B 109.5 . . ?
 H66A C66 H66C 109.5 . . ?
 H66B C66 H66C 109.5 . . ?
 C326 C66 H66A 109.5 . . ?
 C326 C66 H66B 109.5 . . ?
 C326 C66 H66C 109.5 . . ?
 C211 C67 C79 120.5(18) . . ?
 C211 C67 C418 120.1(18) . . ?
 C418 C67 C79 119.3(16) . . ?
 O80 C68 C306 117(2) . . ?
 C282 C68 O80 124(2) . . ?
 C282 C68 C306 119(3) . . ?
 C17 C69 H69 106.6 . . ?
 C17 C69 C275 115.4(16) . . ?
 C17 C69 C416 115.3(17) . . ?
 C275 C69 H69 106.6 . . ?
 C416 C69 H69 106.6 . . ?
 C416 C69 C275 105.9(15) . . ?
 N20 C70 Ag1 126.3(12) . . ?
 N22 C70 Ag1 128.0(12) . . ?
 N22 C70 N20 105.6(15) . . ?
 N19 C71 Ag9 127.1(15) . . ?
 N40 C71 Ag9 124.7(14) . . ?
 N40 C71 N19 107.9(17) . . ?
 O12 C72 H72A 108.8 . . ?
 O12 C72 H72B 108.8 . . ?
 O24 C72 O12 113.6(11) . . ?
 O24 C72 H72A 108.8 . . ?
 O24 C72 H72B 108.8 . . ?
 H72A C72 H72B 107.7 . . ?
 N9 C73 H73A 111.1 . . ?
 N9 C73 H73B 111.1 . . ?
 N9 C73 C159 103.1(17) . . ?
 H73A C73 H73B 109.1 . . ?
 C159 C73 H73A 111.1 . . ?
 C159 C73 H73B 111.1 . . ?
 N4 C74 H74A 108.8 . . ?
 N4 C74 H74B 108.8 . . ?
 N4 C74 C308 113.7(13) . . ?
 H74A C74 H74B 107.7 . . ?
 C308 C74 H74A 108.8 . . ?
 C308 C74 H74B 108.8 . . ?
 N31 C75 H75A 109.1 . . ?
 N31 C75 H75B 109.1 . . ?
 H75A C75 H75B 107.8 . . ?
 C335 C75 N31 112.5(16) . . ?
 C335 C75 H75A 109.1 . . ?
 C335 C75 H75B 109.1 . . ?
 C10 C76 H76 107.4 . . ?
 C10 C76 C218 110.1(10) . . ?
 C10 C76 C260 111.3(11) . . ?
 C218 C76 H76 107.4 . . ?
 C218 C76 C260 112.9(12) . . ?
 C260 C76 H76 107.4 . . ?
 C6 C78 C94 117.5(13) . . ?
 C6 C78 C130 124.6(14) . . ?
 C94 C78 C130 117.9(13) . . ?
 C67 C79 H79 105.5 . . ?
 C67 C79 C129 105.6(15) . . ?
 C67 C79 C319 118.5(15) . . ?
 C129 C79 H79 105.5 . . ?
 C129 C79 C319 115.2(14) . . ?
 C319 C79 H79 105.5 . . ?
 N14 C80 C30 106.6(16) . . ?
 N14 C80 H80 126.7 . . ?
 C30 C80 H80 126.7 . . ?
 O45 C82 C251 120(2) . . ?
 O45 C82 C378 123(2) . . ?
 C251 C82 C378 117(2) . . ?
 H83A C83 H83B 108.2 . . ?
 C175 C83 H83A 109.7 . . ?
 C175 C83 H83B 109.8 . . ?
 C317 C83 H83A 109.7 . . ?
 C317 C83 H83B 109.8 . . ?
 C317 C83 C175 109.6(13) . . ?
 C44 C84 H84 106.4 . . ?
 C58 C84 C44 115.7(11) . . ?
 C58 C84 H84 106.4 . . ?
 C172 C84 C44 107.5(11) . . ?
 C172 C84 C58 113.9(13) . . ?
 C172 C84 H84 106.4 . . ?
 N34 C85 H85 127.4 . . ?
 C239 C85 N34 105(2) . . ?
 C239 C85 H85 127.4 . . ?
 O10 C86 O48 112.5(12) . . ?
 O10 C86 H86A 109.1 . . ?
 O10 C86 H86B 109.1 . . ?
 O48 C86 H86A 109.1 . . ?
 O48 C86 H86B 109.1 . . ?
 H86A C86 H86B 107.8 . . ?
 H87A C87 H87B 108.0 . . ?
 C271 C87 H87A 109.3 . . ?
 C271 C87 H87B 109.3 . . ?
 C349 C87 H87A 109.3 . . ?
 C349 C87 H87B 109.3 . . ?
 C349 C87 C271 111.6(16) . . ?
 O4 C88 C172 116.7(15) . . ?
 C194 C88 O4 121.2(13) . . ?
 C194 C88 C172 122.1(16) . . ?
 N22 C89 H89A 109.6 . . ?
 N22 C89 H89B 109.6 . . ?
 N22 C89 C357 110.3(12) . . ?
 H89A C89 H89B 108.1 . . ?
 C357 C89 H89A 109.6 . . ?
 C357 C89 H89B 109.6 . . ?
 N1 C90 Ag8 119.2(12) . . ?
 N14 C90 Ag8 128.7(12) . . ?
 N14 C90 N1 112.0(14) . . ?
 H91A C91 H91B 109.5 . . ?
 H91A C91 H91C 109.5 . . ?
 H91B C91 H91C 109.5 . . ?
 C365 C91 H91A 109.5 . . ?
 C365 C91 H91B 109.5 . . ?
 C365 C91 H91C 109.5 . . ?
 C64 C92 H92 107.9 . . ?
 C64 C92 C212 112.1(11) . . ?
 C144 C92 C64 115.2(13) . . ?
 C144 C92 H92 107.9 . . ?
 C144 C92 C212 105.5(11) . . ?
 C212 C92 H92 107.9 . . ?
 H93A C93 H93B 109.5 . . ?
 H93A C93 H93C 109.5 . . ?
 H93B C93 H93C 109.5 . . ?
 C373 C93 H93A 109.5 . . ?
 C373 C93 H93B 109.5 . . ?
 C373 C93 H93C 109.5 . . ?
 O12 C94 C218 118.5(14) . . ?
 C78 C94 O12 119.5(12) . . ?
 C78 C94 C218 121.9(14) . . ?
 H95A C95 H95B 109.5 . . ?
 H95A C95 H95C 109.5 . . ?
 H95B C95 H95C 109.5 . . ?
 C381 C95 H95A 109.5 . . ?
 C381 C95 H95B 109.5 . . ?
 C381 C95 H95C 109.5 . . ?
 C40 C96 C46 118.4(14) . . ?
 C40 C96 C220 122.1(15) . . ?
 C46 C96 C220 119.4(16) . . ?
 H97A C97 H97B 107.4 . . ?
 C387 C97 H97A 108.3 . . ?
 C387 C97 H97B 108.3 . . ?
 C389 C97 H97A 108.3 . . ?
 C389 C97 H97B 108.3 . . ?
 C389 C97 C387 116(2) . . ?
 H98A C98 H98B 107.9 . . ?
 C178 C98 H98A 109.2 . . ?
 C178 C98 H98B 109.2 . . ?
 C244 C98 H98A 109.2 . . ?
 C244 C98 H98B 109.2 . . ?
 C244 C98 C178 111.9(12) . . ?
 H99A C99 H99B 107.7 . . ?
 C395 C99 H99A 108.8 . . ?
 C395 C99 H99B 108.8 . . ?
 C397 C99 H99A 108.8 . . ?
 C397 C99 H99B 108.8 . . ?
 C397 C99 C395 113.9(16) . . ?
 C4 C100 C219 121.4(14) . . ?
 C4 C100 C368 120.4(13) . . ?
 C368 C100 C219 118.1(12) . . ?
 O1 C102 H10A 109.2 . . ?
 O1 C102 H10B 109.2 . . ?
 O28 C102 O1 111.9(9) . . ?
 O28 C102 H10A 109.2 . . ?
 O28 C102 H10B 109.2 . . ?
 H10A C102 H10B 107.9 . . ?
 C318 C104 O42 119.1(19) . . ?
 C318 C104 C396 120(2) . . ?
 C396 C104 O42 121.3(19) . . ?
 C275 C105 H105 121.6 . . ?
 C275 C105 C372 117(2) . . ?
 C372 C105 H105 121.6 . . ?
 H10C C106 H10D 109.5 . . ?
 H10C C106 H10E 109.5 . . ?
 H10D C106 H10E 109.5 . . ?
 C258 C106 H10C 109.5 . . ?
 C258 C106 H10D 109.5 . . ?
 C258 C106 H10E 109.5 . . ?
 C27 C107 O60 116.1(13) . . ?
 C160 C107 O60 123.0(13) . . ?
 C160 C107 C27 121.0(14) . . ?
 O44 C108 H10F 109.0 . . ?
 O44 C108 H10G 109.0 . . ?
 O56 C108 O44 113.0(12) . . ?
 O56 C108 H10F 109.0 . . ?
 O56 C108 H10G 109.0 . . ?
 H10F C108 H10G 107.8 . . ?
 N42 C109 H10H 109.9 . . ?
 N42 C109 H10I 109.9 . . ?
 N42 C109 C306 108.8(14) . . ?
 H10H C109 H10I 108.3 . . ?
 C306 C109 H10H 109.9 . . ?
 C306 C109 H10I 109.9 . . ?
 O4 C110 H11C 108.2 . . ?
 O4 C110 H11D 108.2 . . ?
 O8 C110 O4 116.3(11) . . ?
 O8 C110 H11C 108.2 . . ?
 O8 C110 H11D 108.2 . . ?
 H11C C110 H11D 107.4 . . ?
 N31 C111 H111 128.2 . . ?
 C221 C111 N31 103.5(19) . . ?
 C221 C111 H111 128.3 . . ?
 C10 C112 H112 119.3 . . ?
 C160 C112 C10 121.5(14) . . ?
 C160 C112 H112 119.3 . . ?
 N31 C113 Ag5 131.8(14) . . ?
 N42 C113 Ag5 126.0(14) . . ?
 N42 C113 N31 101.8(17) . . ?
 O14 C114 O20 112.7(10) . . ?
 O14 C114 H11E 109.1 . . ?
 O14 C114 H11F 109.1 . . ?
 O20 C114 H11E 109.1 . . ?
 O20 C114 H11F 109.1 . . ?
 H11E C114 H11F 107.8 . . ?
 C281 C115 C155 117.7(15) . . ?
 C360 C115 C155 124.3(16) . . ?
 C360 C115 C281 117.7(15) . . ?
 C62 C116 C12 122.6(11) . . ?
 C62 C116 C166 118.1(11) . . ?
 C166 C116 C12 119.3(11) . . ?
 O43 C117 O82 113.5(12) . . ?
 O43 C117 H11G 108.9 . . ?
 O43 C117 H11H 108.9 . . ?
 O82 C117 H11G 108.9 . . ?
 O82 C117 H11H 108.9 . . ?
 H11G C117 H11H 107.7 . . ?
 C42 C118 C18 120.9(10) . . ?
 C42 C118 C166 118.3(12) . . ?
 C166 C118 C18 120.7(12) . . ?
 C129 C119 H119 116.5 . . ?
 C236 C119 H119 116.5 . . ?
 C236 C119 C129 127.1(18) . . ?
 C164 C120 C296 122.1(12) . . ?
 C358 C120 C164 117.1(13) . . ?
 C358 C120 C296 120.8(12) . . ?
 N25 C121 H12A 110.7 . . ?
 N25 C121 H12B 110.7 . . ?
 H12A C121 H12B 108.8 . . ?
 C271 C121 N25 105.1(13) . . ?
 C271 C121 H12A 110.7 . . ?
 C271 C121 H12B 110.7 . . ?
 C20 C122 C180 112.4(16) . . ?
 C20 C122 C296 127.4(13) . . ?
 C296 C122 C180 120.1(14) . . ?
 N15 C123 Ag7 128.6(16) . . ?
 N15 C123 N17 102.7(18) . . ?
 N17 C123 Ag7 127.6(15) . . ?
 N26 C124 Ag6 126.7(14) . . ?
 N26 C124 N44 110.1(14) . . ?
 N44 C124 Ag6 122.8(15) . . ?
 O66 C125 C127 119.9(18) . . ?
 C57 C125 O66 118(2) . . ?
 C57 C125 C127 122(2) . . ?
 H12C C126 H12D 107.8 . . ?
 C232 C126 H12C 109.0 . . ?
 C232 C126 H12D 109.0 . . ?
 C232 C126 C238 112.8(12) . . ?
 C238 C126 H12C 109.0 . . ?
 C238 C126 H12D 109.0 . . ?
 C5 C127 C125 114.2(19) . . ?
 C5 C127 C235 126(2) . . ?
 C125 C127 C235 119.4(17) . . ?
 C146 C128 C294 117.5(17) . . ?
 C146 C128 C298 123.9(14) . . ?
 C294 C128 C298 118.6(16) . . ?
 C119 C129 C79 126.4(17) . . ?
 C134 C129 C79 118.8(15) . . ?
 C134 C129 C119 114.7(16) . . ?
 N20 C130 C78 108.7(10) . . ?
 N20 C130 H13D 109.9 . . ?
 N20 C130 H13E 109.9 . . ?
 C78 C130 H13D 109.9 . . ?
 C78 C130 H13E 109.9 . . ?
 H13D C130 H13E 108.3 . . ?
 N38 C131 H131 126.4 . . ?
 N38 C131 C340 107.1(19) . . ?
 C340 C131 H131 126.4 . . ?
 N1 C132 C60 107.4(9) . . ?
 N1 C132 H13F 110.2 . . ?
 N1 C132 H13G 110.2 . . ?
 C60 C132 H13F 110.2 . . ?
 C60 C132 H13G 110.2 . . ?
 H13F C132 H13G 108.5 . . ?
 C151 C133 C290 123(2) . . ?
 C215 C133 C151 123(2) . . ?
 C215 C133 C290 113(2) . . ?
 O22 C134 C129 121.4(15) . . ?
 C308 C134 O22 119.7(15) . . ?
 C308 C134 C129 118.7(15) . . ?
 H13H C135 H13I 107.2 . . ?
 C267 C135 H13H 107.9 . . ?
 C267 C135 H13I 107.9 . . ?
 C347 C135 H13H 107.9 . . ?
 C347 C135 H13I 107.9 . . ?
 C347 C135 C267 117.8(15) . . ?
 C46 C136 C326 117.9(15) . . ?
 C242 C136 C46 118.3(16) . . ?
 C242 C136 C326 123.5(13) . . ?
 H13J C137 H13K 109.5 . . ?
 H13J C137 H13L 109.5 . . ?
 H13K C137 H13L 109.5 . . ?
 C139 C137 H13J 109.5 . . ?
 C139 C137 H13K 109.5 . . ?
 C139 C137 H13L 109.5 . . ?
 N8 C138 H13M 109.0 . . ?
 N8 C138 H13N 109.0 . . ?
 N8 C138 C276 112.8(10) . . ?
 H13M C138 H13N 107.8 . . ?
 C276 C138 H13M 109.0 . . ?
 C276 C138 H13N 109.0 . . ?
 C137 C139 H139 109.0 . . ?
 C176 C139 C137 106.5(15) . . ?
 C176 C139 H139 109.0 . . ?
 C176 C139 C372 114.0(11) . . ?
 C372 C139 C137 109.3(15) . . ?
 C372 C139 H139 109.0 . . ?
 O6 C140 O38 110.7(10) . . ?
 O6 C140 H14A 109.5 . . ?
 O6 C140 H14B 109.5 . . ?
 O38 C140 H14A 109.5 . . ?
 O38 C140 H14B 109.5 . . ?
 H14A C140 H14B 108.1 . . ?
 N14 C141 H14C 110.1 . . ?
 N14 C141 H14D 110.1 . . ?
 C39 C141 N14 108.2(13) . . ?
 C39 C141 H14C 110.1 . . ?
 C39 C141 H14D 110.1 . . ?
 H14C C141 H14D 108.4 . . ?
 C8 C142 H142 106.6 . . ?
 C8 C142 C241 116.8(13) . . ?
 C52 C142 C8 108.2(11) . . ?
 C52 C142 H142 106.6 . . ?
 C52 C142 C241 111.3(10) . . ?
 C241 C142 H142 106.6 . . ?
 C225 C143 H143 120.8 . . ?
 C225 C143 C277 118.5(16) . . ?
 C277 C143 H143 120.8 . . ?
 C40 C144 C92 118.3(15) . . ?
 C242 C144 C40 118.5(16) . . ?
 C242 C144 C92 123.2(13) . . ?
 N36 C145 Ag3 128.8(13) . . ?
 N36 C145 N39 102.5(14) . . ?
 N39 C145 Ag3 128.7(13) . . ?
 C128 C146 H146 115.5 . . ?
 C128 C146 C172 129.1(15) . . ?
 C172 C146 H146 115.5 . . ?
 N47 C147 C65 105.8(17) . . ?
 N47 C147 H147 127.1 . . ?
 C65 C147 H147 127.1 . . ?
 C216 C148 C237 122.2(17) . . ?
 C330 C148 C216 118.4(16) . . ?
 C330 C148 C237 119.2(17) . . ?
 C245 C149 C213 116.8(15) . . ?
 C418 C149 C213 125.1(15) . . ?
 C418 C149 C245 118.0(18) . . ?
 O32 C150 H15C 108.7 . . ?
 O32 C150 H15D 108.7 . . ?
 O58 C150 O32 114.4(11) . . ?
 O58 C150 H15C 108.7 . . ?
 O58 C150 H15D 108.7 . . ?
 H15C C150 H15D 107.6 . . ?
 C133 C151 H151 105.7 . . ?
 C133 C151 C311 120.2(19) . . ?
 C133 C151 C414 108.1(15) . . ?
 C311 C151 H151 105.7 . . ?
 C311 C151 C414 110.5(17) . . ?
 C414 C151 H151 105.7 . . ?
 N26 C152 H15E 109.6 . . ?
 N26 C152 H15F 109.6 . . ?
 N26 C152 C202 110.4(12) . . ?
 H15E C152 H15F 108.1 . . ?
 C202 C152 H15E 109.6 . . ?
 C202 C152 H15F 109.6 . . ?
 H15G C153 H15H 109.5 . . ?
 H15G C153 H15I 109.5 . . ?
 H15H C153 H15I 109.5 . . ?
 C315 C153 H15G 109.5 . . ?
 C315 C153 H15H 109.5 . . ?
 C315 C153 H15I 109.5 . . ?
 H15J C154 H15K 107.8 . . ?
 N27 C154 H15J 109.0 . . ?
 N27 C154 H15K 109.0 . . ?
 C394 C154 H15J 109.0 . . ?
 C394 C154 H15K 109.0 . . ?
 C394 C154 N27 113.1(12) . . ?
 C115 C155 H155 109.6 . . ?
 C115 C155 C378 103.7(15) . . ?
 C313 C155 C115 113.5(14) . . ?
 C313 C155 H155 109.6 . . ?
 C313 C155 C378 110.5(17) . . ?
 C378 C155 H155 109.6 . . ?
 C24 C156 O26 118.8(14) . . ?
 C252 C156 O26 121.9(16) . . ?
 C252 C156 C24 119.3(18) . . ?
 N5 C157 H15L 110.7 . . ?
 N5 C157 H15M 110.7 . . ?
 N5 C157 C317 105.2(16) . . ?
 H15L C157 H15M 108.8 . . ?
 C317 C157 H15L 110.7 . . ?
 C317 C157 H15M 110.7 . . ?
 O16 C158 O22 113.9(13) . . ?
 O16 C158 H15N 108.8 . . ?
 O16 C158 H15O 108.8 . . ?
 O22 C158 H15N 108.8 . . ?
 O22 C158 H15O 108.8 . . ?
 H15N C158 H15O 107.7 . . ?
 C73 C159 H15P 110.2 . . ?
 C73 C159 H15Q 110.2 . . ?
 H15P C159 H15Q 108.5 . . ?
 C167 C159 C73 107.6(13) . . ?
 C167 C159 H15P 110.2 . . ?
 C167 C159 H15Q 110.2 . . ?
 C107 C160 C112 120.6(13) . . ?
 C107 C160 C298 116.9(13) . . ?
 C112 C160 C298 122.4(13) . . ?
 N24 C162 H16A 110.0 . . ?
 N24 C162 H16B 110.0 . . ?
 N24 C162 C194 108.7(10) . . ?
 H16A C162 H16B 108.3 . . ?
 C194 C162 H16A 110.0 . . ?
 C194 C162 H16B 110.0 . . ?
 C39 C163 H16C 109.8 . . ?
 C39 C163 H16D 109.8 . . ?
 H16C C163 H16D 108.3 . . ?
 C305 C163 C39 109.3(15) . . ?
 C305 C163 H16C 109.8 . . ?
 C305 C163 H16D 109.8 . . ?
 C120 C164 H164 118.4 . . ?
 C284 C164 C120 123.2(12) . . ?
 C284 C164 H164 118.4 . . ?
 H16E C165 H16F 109.5 . . ?
 H16E C165 H16G 109.5 . . ?
 H16F C165 H16G 109.5 . . ?
 C331 C165 H16E 109.5 . . ?
 C331 C165 H16F 109.5 . . ?
 C331 C165 H16G 109.5 . . ?
 O28 C166 C116 120.8(10) . . ?
 O28 C166 C118 118.9(11) . . ?
 C116 C166 C118 120.2(12) . . ?
 C159 C167 H16H 110.7 . . ?
 C159 C167 H16I 110.7 . . ?
 C159 C167 C173 105.1(13) . . ?
 H16H C167 H16I 108.8 . . ?
 C173 C167 H16H 110.7 . . ?
 C173 C167 H16I 110.7 . . ?
 C8 C168 H168 116.9 . . ?
 C322 C168 C8 126.1(15) . . ?
 C322 C168 H168 116.9 . . ?
 N18 C169 H169 122.8 . . ?
 C234 C169 N18 114(2) . . ?
 C234 C169 H169 122.8 . . ?
 N4 C170 H170 125.4 . . ?
 C398 C170 N4 109.2(14) . . ?
 C398 C170 H170 125.4 . . ?
 H17D C171 H17E 109.5 . . ?
 H17D C171 H17F 109.5 . . ?
 H17E C171 H17F 109.5 . . ?
 C343 C171 H17D 109.5 . . ?
 C343 C171 H17E 109.5 . . ?
 C343 C171 H17F 109.5 . . ?
 C84 C172 C88 122.5(15) . . ?
 C84 C172 C146 128.6(13) . . ?
 C146 C172 C88 108.9(15) . . ?
 C167 C173 H17G 109.5 . . ?
 C167 C173 H17H 109.5 . . ?
 C167 C173 H17I 109.5 . . ?
 H17G C173 H17H 109.5 . . ?
 H17G C173 H17I 109.5 . . ?
 H17H C173 H17I 109.5 . . ?
 C182 C174 C219 124.0(16) . . ?
 C182 C174 C330 117.0(18) . . ?
 C330 C174 C219 118.9(17) . . ?
 C83 C175 H17J 109.5 . . ?
 C83 C175 H17K 109.5 . . ?
 C83 C175 H17L 109.5 . . ?
 H17J C175 H17K 109.5 . . ?
 H17J C175 H17L 109.5 . . ?
 H17K C175 H17L 109.5 . . ?
 C5 C176 C139 127(2) . . ?
 C5 C176 C186 115(2) . . ?
 C186 C176 C139 117(2) . . ?
 H17M C177 H17N 106.6 . . ?
 C353 C177 H17M 106.7 . . ?
 C353 C177 H17N 106.7 . . ?
 C353 C177 C355 123(2) . . ?
 C355 C177 H17M 106.7 . . ?
 C355 C177 H17N 106.7 . . ?
 C98 C178 H17O 108.8 . . ?
 C98 C178 H17P 108.8 . . ?
 H17O C178 H17P 107.7 . . ?
 C257 C178 C98 113.7(14) . . ?
 C257 C178 H17O 108.8 . . ?
 C257 C178 H17P 108.8 . . ?
 H17Q C179 H17R 108.8 . . ?
 C357 C179 H17Q 110.7 . . ?
 C357 C179 H17R 110.7 . . ?
 C359 C179 H17Q 110.7 . . ?
 C359 C179 H17R 110.7 . . ?
 C359 C179 C357 105.2(12) . . ?
 O32 C180 C122 115.0(15) . . ?
 O32 C180 C276 123.6(13) . . ?
 C276 C180 C122 121.4(15) . . ?
 H18C C181 H18D 108.3 . . ?
 C361 C181 H18C 109.8 . . ?
 C361 C181 H18D 109.8 . . ?
 C361 C181 C363 109.2(15) . . ?
 C363 C181 H18C 109.8 . . ?
 C363 C181 H18D 109.8 . . ?
 C34 C182 H182 118.4 . . ?
 C174 C182 C34 123.3(16) . . ?
 C174 C182 H182 118.4 . . ?
 H18E C183 H18F 106.3 . . ?
 C365 C183 H18E 106.2 . . ?
 C365 C183 H18F 106.2 . . ?
 C365 C183 C367 125(2) . . ?
 C367 C183 H18E 106.2 . . ?
 C367 C183 H18F 106.2 . . ?
 O24 C184 C27 116.6(13) . . ?
 C10 C184 O24 121.4(12) . . ?
 C10 C184 C27 121.9(13) . . ?
 H18G C185 H18H 107.8 . . ?
 C369 C185 H18G 109.1 . . ?
 C369 C185 H18H 109.1 . . ?
 C369 C185 C371 112.6(19) . . ?
 C371 C185 H18G 109.1 . . ?
 C371 C185 H18H 109.1 . . ?
 C57 C186 O52 115(2) . . ?
 C176 C186 O52 120.4(18) . . ?
 C176 C186 C57 125(2) . . ?
 H18I C187 H18J 106.1 . . ?
 C373 C187 H18I 105.5 . . ?
 C373 C187 H18J 105.5 . . ?
 C373 C187 C375 127.2(15) . . ?
 C375 C187 H18I 105.5 . . ?
 C375 C187 H18J 105.5 . . ?
 C252 C188 H188 118.5 . . ?
 C252 C188 C348 123.1(15) . . ?
 C348 C188 H188 118.5 . . ?
 H18K C189 H18L 108.2 . . ?
 C377 C189 H18K 109.7 . . ?
 C377 C189 H18L 109.7 . . ?
 C377 C189 C379 109.9(19) . . ?
 C379 C189 H18K 109.7 . . ?
 C379 C189 H18L 109.6 . . ?
 N29 C190 H19A 109.1 . . ?
 N29 C190 H19B 109.1 . . ?
 N29 C190 C388 112.5(15) . . ?
 H19A C190 H19B 107.8 . . ?
 C388 C190 H19A 109.1 . . ?
 C388 C190 H19B 109.1 . . ?
 H19C C191 H19D 107.3 . . ?
 C381 C191 H19C 108.2 . . ?
 C381 C191 H19D 108.2 . . ?
 C383 C191 H19C 108.2 . . ?
 C383 C191 H19D 108.2 . . ?
 C383 C191 C381 116(2) . . ?
 C24 C192 O34 120.7(14) . . ?
 C24 C192 C348 120.1(17) . . ?
 C348 C192 O34 119.0(17) . . ?
 H19E C193 H19F 108.2 . . ?
 C385 C193 H19E 109.7 . . ?
 C385 C193 H19F 109.6 . . ?
 C385 C193 C413 110.0(12) . . ?
 C413 C193 H19E 109.7 . . ?
 C413 C193 H19F 109.7 . . ?
 C88 C194 C162 116.2(15) . . ?
 C88 C194 C294 121.4(15) . . ?
 C294 C194 C162 122.4(16) . . ?
 N44 C195 H19G 109.3 . . ?
 N44 C195 H19H 109.3 . . ?
 N44 C195 C389 111.7(18) . . ?
 H19G C195 H19H 107.9 . . ?
 C389 C195 H19G 109.3 . . ?
 C389 C195 H19H 109.3 . . ?
 N9 C196 Ag2 135.8(19) . . ?
 N9 C196 N34 98.9(18) . . ?
 N34 C196 Ag2 125.3(15) . . ?
 N39 C197 H19I 111.5 . . ?
 N39 C197 H19J 111.5 . . ?
 H19I C197 H19J 109.3 . . ?
 C393 C197 N39 101.5(16) . . ?
 C393 C197 H19I 111.5 . . ?
 C393 C197 H19J 111.5 . . ?
 C264 C198 O48 119.7(14) . . ?
 C264 C198 C344 124.0(13) . . ?
 C344 C198 O48 116.4(13) . . ?
 H19K C199 H19L 109.5 . . ?
 H19K C199 H19M 109.5 . . ?
 H19L C199 H19M 109.5 . . ?
 C397 C199 H19K 109.5 . . ?
 C397 C199 H19L 109.5 . . ?
 C397 C199 H19M 109.5 . . ?
 O34 C200 H20A 109.7 . . ?
 O34 C200 H20B 109.7 . . ?
 O50 C200 O34 109.7(12) . . ?
 O50 C200 H20A 109.7 . . ?
 O50 C200 H20B 109.7 . . ?
 H20A C200 H20B 108.2 . . ?
 H20C C201 H20D 109.5 . . ?
 H20C C201 H20E 109.5 . . ?
 H20D C201 H20E 109.5 . . ?
 C401 C201 H20C 109.5 . . ?
 C401 C201 H20D 109.4 . . ?
 C401 C201 H20E 109.5 . . ?
 C274 C202 C152 124.2(13) . . ?
 C368 C202 C152 117.2(13) . . ?
 C368 C202 C274 118.6(15) . . ?
 O26 C204 H20F 109.5 . . ?
 O26 C204 H20G 109.5 . . ?
 O54 C204 O26 110.7(10) . . ?
 O54 C204 H20F 109.5 . . ?
 O54 C204 H20G 109.5 . . ?
 H20F C204 H20G 108.1 . . ?
 N24 C206 H206 128.3 . . ?
 N24 C206 C312 103.4(18) . . ?
 C312 C206 H206 128.3 . . ?
 N28 C208 Ag12 129.5(14) . . ?
 N28 C208 N37 103.8(16) . . ?
 N37 C208 Ag12 126.3(12) . . ?
 H20H C209 H20I 108.6 . . ?
 C417 C209 H20H 110.3 . . ?
 C417 C209 H20I 110.3 . . ?
 C419 C209 H20H 110.3 . . ?
 C419 C209 H20I 110.3 . . ?
 C419 C209 C417 107.0(17) . . ?
 N10 C210 Ag1 123.8(12) . . ?
 N30 C210 Ag1 126.0(11) . . ?
 N30 C210 N10 109.8(15) . . ?
 C67 C211 H211 119.3 . . ?
 C67 C211 C416 121.4(18) . . ?
 C416 C211 H211 119.3 . . ?
 C273 C212 C92 118.7(12) . . ?
 C366 C212 C92 119.5(13) . . ?
 C366 C212 C273 121.7(14) . . ?
 N13 C213 C149 113.4(15) . . ?
 N13 C213 H21A 108.9 . . ?
 N13 C213 H21B 108.9 . . ?
 C149 C213 H21A 108.9 . . ?
 C149 C213 H21B 108.9 . . ?
 H21A C213 H21B 107.7 . . ?
 O30 C214 C53 121.8(15) . . ?
 O30 C214 C292 121.0(13) . . ?
 C53 C214 C292 117.2(15) . . ?
 C133 C215 O74 114(2) . . ?
 C306 C215 O74 123(2) . . ?
 C306 C215 C133 123(2) . . ?
 O36 C216 C148 118.2(15) . . ?
 C34 C216 O36 117.6(18) . . ?
 C34 C216 C148 124.0(19) . . ?
 O21 C217 O70 108.5(14) . . ?
 O21 C217 H21C 110.0 . . ?
 O21 C217 H21D 110.0 . . ?
 O70 C217 H21C 110.0 . . ?
 O70 C217 H21D 110.0 . . ?
 H21C C217 H21D 108.4 . . ?
 C32 C218 C76 126.0(13) . . ?
 C32 C218 C94 115.4(14) . . ?
 C94 C218 C76 118.4(14) . . ?
 C100 C219 H219 107.4 . . ?
 C100 C219 C334 108.3(11) . . ?
 C174 C219 C100 110.8(10) . . ?
 C174 C219 H219 107.4 . . ?
 C174 C219 C334 115.4(14) . . ?
 C334 C219 H219 107.4 . . ?
 N18 C220 C96 114.3(10) . . ?
 N18 C220 H22D 108.7 . . ?
 N18 C220 H22E 108.7 . . ?
 C96 C220 H22D 108.7 . . ?
 C96 C220 H22E 108.7 . . ?
 H22D C220 H22E 107.6 . . ?
 N42 C221 H221 126.2 . . ?
 C111 C221 N42 107.7(18) . . ?
 C111 C221 H221 126.2 . . ?
 C231 C222 C269 109(2) . . ?
 C410 C222 C231 123(2) . . ?
 C410 C222 C269 128.6(19) . . ?
 C264 C223 H223 109.0 . . ?
 C264 C223 C322 107.9(12) . . ?
 C322 C223 H223 109.0 . . ?
 C324 C223 H223 109.0 . . ?
 C324 C223 C264 112.3(11) . . ?
 C324 C223 C322 109.6(13) . . ?
 C338 C224 C320 121.9(13) . . ?
 C338 C224 C354 120.4(13) . . ?
 C354 C224 C320 117.6(13) . . ?
 C143 C225 C33 123.2(17) . . ?
 C143 C225 C254 120.5(16) . . ?
 C254 C225 C33 116.4(15) . . ?
 N27 C226 Ag9 119.8(8) . . ?
 N27 C226 N7 108.0 . . ?
 N7 C226 Ag9 131.8(8) . . ?
 C226 N27 C154 128.8(11) . . ?
 C226 N27 C228 108.0 . . ?
 C228 N27 C154 123.0(11) . . ?
 N27 C228 H228 126.0 . . ?
 C230 C228 N27 108.0 . . ?
 C230 C228 H228 126.0 . . ?
 C228 C230 H230 126.0 . . ?
 N7 C230 C228 108.0 . . ?
 N7 C230 H230 126.0 . . ?
 C226 N7 C375 118.2(13) . . ?
 C230 N7 C226 108.0 . . ?
 C230 N7 C375 133.8(13) . . ?
 C310 C227 O21 119.9(17) . . ?
 C310 C227 C356 119.4(19) . . ?
 C356 C227 O21 120.6(17) . . ?
 O20 C229 C284 120.5(12) . . ?
 O20 C229 C314 118.0(13) . . ?
 C284 C229 C314 121.2(13) . . ?
 O84 C231 C222 118(2) . . ?
 O84 C231 C346 118.0(18) . . ?
 C222 C231 C346 123(2) . . ?
 N16 C232 H23D 109.1 . . ?
 N16 C232 H23E 109.1 . . ?
 C126 C232 N16 112.5(11) . . ?
 C126 C232 H23D 109.1 . . ?
 C126 C232 H23E 109.1 . . ?
 H23D C232 H23E 107.8 . . ?
 N39 C233 H233 126.3 . . ?
 C263 C233 N39 107.4(16) . . ?
 C263 C233 H233 126.3 . . ?
 N11 C234 H234 128.5 . . ?
 C169 C234 N11 103(2) . . ?
 C169 C234 H234 128.5 . . ?
 C127 C235 H235 108.9 . . ?
 C127 C235 C236 109.1(13) . . ?
 C127 C235 C253 110.4(15) . . ?
 C236 C235 H235 108.9 . . ?
 C236 C235 C253 110.6(16) . . ?
 C253 C235 H235 108.9 . . ?
 C119 C236 C235 124.8(18) . . ?
 C119 C236 C376 118.1(16) . . ?
 C376 C236 C235 117.1(16) . . ?
 N32 C237 C148 112.7(12) . . ?
 N32 C237 H23F 109.1 . . ?
 N32 C237 H23G 109.1 . . ?
 C148 C237 H23F 109.1 . . ?
 C148 C237 H23G 109.1 . . ?
 H23F C237 H23G 107.8 . . ?
 C126 C238 H23H 108.0 . . ?
 C126 C238 H23I 108.0 . . ?
 H23H C238 H23I 107.3 . . ?
 C297 C238 C126 117.0(13) . . ?
 C297 C238 H23H 108.0 . . ?
 C297 C238 H23I 108.0 . . ?
 N9 C239 H239 128.0 . . ?
 C85 C239 N9 104.0(19) . . ?
 C85 C239 H239 128.0 . . ?
 O60 C240 O64 110.1(10) . . ?
 O60 C240 H24A 109.6 . . ?
 O60 C240 H24B 109.6 . . ?
 O64 C240 H24A 109.6 . . ?
 O64 C240 H24B 109.6 . . ?
 H24A C240 H24B 108.2 . . ?
 C142 C241 H24C 109.5 . . ?
 C142 C241 H24D 109.5 . . ?
 C142 C241 H24E 109.5 . . ?
 H24C C241 H24D 109.5 . . ?
 H24C C241 H24E 109.5 . . ?
 H24D C241 H24E 109.5 . . ?
 C136 C242 H242 118.6 . . ?
 C144 C242 C136 122.9(14) . . ?
 C144 C242 H242 118.6 . . ?
 N15 C243 H24F 109.3 . . ?
 N15 C243 H24G 109.3 . . ?
 N15 C243 C251 111.5(13) . . ?
 H24F C243 H24G 108.0 . . ?
 C251 C243 H24F 109.3 . . ?
 C251 C243 H24G 109.3 . . ?
 N30 C244 C98 113.2(12) . . ?
 N30 C244 H24H 108.9 . . ?
 N30 C244 H24I 108.9 . . ?
 C98 C244 H24H 108.9 . . ?
 C98 C244 H24I 108.9 . . ?
 H24H C244 H24I 107.7 . . ?
 O76 C245 C149 118.3(17) . . ?
 O76 C245 C416 124.8(16) . . ?
 C416 C245 C149 116.9(18) . . ?
 N44 C246 H246 122.9 . . ?
 C390 C246 N44 114.2(18) . . ?
 C390 C246 H246 122.9 . . ?
 O54 C247 C394 118.9(15) . . ?
 C277 C247 O54 119.5(13) . . ?
 C277 C247 C394 121.4(16) . . ?
 O42 C248 H24J 108.6 . . ?
 O42 C248 H24K 108.6 . . ?
 O78 C248 O42 114.6(14) . . ?
 O78 C248 H24J 108.6 . . ?
 O78 C248 H24K 108.6 . . ?
 H24J C248 H24K 107.6 . . ?
 C291 C249 H249 116.5 . . ?
 C356 C249 H249 116.5 . . ?
 C356 C249 C291 127(2) . . ?
 C27 C250 H25C 110.0 . . ?
 C27 C250 H25D 110.0 . . ?
 C27 C250 N43 108.3(12) . . ?
 H25C C250 H25D 108.4 . . ?
 N43 C250 H25C 110.0 . . ?
 N43 C250 H25D 110.0 . . ?
 C82 C251 C243 122(2) . . ?
 C82 C251 C339 123(2) . . ?
 C339 C251 C243 115(2) . . ?
 C156 C252 C258 119.9(17) . . ?
 C188 C252 C156 120.6(17) . . ?
 C188 C252 C258 119.5(14) . . ?
 C235 C253 H25E 109.5 . . ?
 C235 C253 H25F 109.5 . . ?
 C235 C253 H25G 109.5 . . ?
 H25E C253 H25F 109.5 . . ?
 H25E C253 H25G 109.5 . . ?
 H25F C253 H25G 109.5 . . ?
 C225 C254 O82 119.9(15) . . ?
 C394 C254 O82 115.4(16) . . ?
 C394 C254 C225 124.7(15) . . ?
 N2 C255 C9 106.9(16) . . ?
 N2 C255 H255 126.5 . . ?
 C9 C255 H255 126.5 . . ?
 C386 C256 O50 119.0(14) . . ?
 C388 C256 O50 116.7(16) . . ?
 C388 C256 C386 124.0(16) . . ?
 C178 C257 H25H 109.5 . . ?
 C178 C257 H25I 109.5 . . ?
 C178 C257 H25J 109.5 . . ?
 H25H C257 H25I 109.5 . . ?
 H25H C257 H25J 109.5 . . ?
 H25I C257 H25J 109.5 . . ?
 C106 C258 H258 105.8 . . ?
 C106 C258 C277 113.4(11) . . ?
 C252 C258 C106 116.9(13) . . ?
 C252 C258 H258 105.8 . . ?
 C252 C258 C277 108.3(11) . . ?
 C277 C258 H258 105.8 . . ?
 O23 C259 C261 114(2) . . ?
 C275 C259 O23 124(2) . . ?
 C275 C259 C261 122(2) . . ?
 C76 C260 H26C 109.5 . . ?
 C76 C260 H26D 109.5 . . ?
 C76 C260 H26E 109.5 . . ?
 H26C C260 H26D 109.5 . . ?
 H26C C260 H26E 109.5 . . ?
 H26D C260 H26E 109.5 . . ?
 C259 C261 C63 123.2(19) . . ?
 C259 C261 C265 118(2) . . ?
 C265 C261 C63 119(2) . . ?
 N20 C262 H262 124.9 . . ?
 N20 C262 C350 110.1(17) . . ?
 C350 C262 H262 124.9 . . ?
 N36 C263 H263 126.8 . . ?
 C233 C263 N36 106.4(16) . . ?
 C233 C263 H263 126.8 . . ?
 C198 C264 C223 120.2(13) . . ?
 C198 C264 C338 120.0(14) . . ?
 C338 C264 C223 119.7(13) . . ?
 O11 C265 C261 118(2) . . ?
 O11 C265 C372 125(2) . . ?
 C372 C265 C261 117(2) . . ?
 N6 C266 H266 127.7 . . ?
 C364 C266 N6 104.6(16) . . ?
 C364 C266 H266 127.7 . . ?
 C135 C267 H26F 109.5 . . ?
 C135 C267 H26G 109.5 . . ?
 H26F C267 H26G 108.1 . . ?
 C283 C267 C135 110.7(16) . . ?
 C283 C267 H26F 109.5 . . ?
 C283 C267 H26G 109.5 . . ?
 N12 C268 H26H 109.5 . . ?
 N12 C268 H26I 109.5 . . ?
 N12 C268 C310 110.7(13) . . ?
 H26H C268 H26I 108.1 . . ?
 C310 C268 H26H 109.5 . . ?
 C310 C268 H26I 109.5 . . ?
 C222 C269 O70 112(2) . . ?
 C404 C269 O70 116(2) . . ?
 C404 C269 C222 132(2) . . ?
 O80 C270 O84 117.3(15) . . ?
 O80 C270 H27A 108.0 . . ?
 O80 C270 H27B 108.0 . . ?
 O84 C270 H27A 108.0 . . ?
 O84 C270 H27B 108.0 . . ?
 H27A C270 H27B 107.2 . . ?
 C87 C271 H27C 110.0 . . ?
 C87 C271 H27D 110.0 . . ?
 C121 C271 C87 108.6(14) . . ?
 C121 C271 H27C 110.0 . . ?
 C121 C271 H27D 110.0 . . ?
 H27C C271 H27D 108.3 . . ?
 O30 C272 O40 111.9(11) . . ?
 O30 C272 H27E 109.2 . . ?
 O30 C272 H27F 109.2 . . ?
 O40 C272 H27E 109.2 . . ?
 O40 C272 H27F 109.2 . . ?
 H27E C272 H27F 107.9 . . ?
 O68 C273 C53 122.2(15) . . ?
 O68 C273 C212 119.5(13) . . ?
 C53 C273 C212 118.1(14) . . ?
 O38 C274 C52 120.3(12) . . ?
 O38 C274 C202 115.6(13) . . ?
 C52 C274 C202 124.1(13) . . ?
 C105 C275 C69 118(2) . . ?
 C105 C275 C259 122(2) . . ?
 C259 C275 C69 120.2(19) . . ?
 C21 C276 C138 116.6(15) . . ?
 C180 C276 C21 123.7(14) . . ?
 C180 C276 C138 119.7(15) . . ?
 C143 C277 C258 117.8(14) . . ?
 C247 C277 C143 119.1(14) . . ?
 C247 C277 C258 122.3(14) . . ?
 O46 C278 O66 112.5(13) . . ?
 O46 C278 H27G 109.1 . . ?
 O46 C278 H27H 109.1 . . ?
 O66 C278 H27G 109.1 . . ?
 O66 C278 H27H 109.1 . . ?
 H27G C278 H27H 107.8 . . ?
 N19 C279 H279 126.8 . . ?
 C303 C279 N19 106.5(17) . . ?
 C303 C279 H279 126.8 . . ?
 N40 C280 H28A 109.2 . . ?
 N40 C280 H28B 109.2 . . ?
 N40 C280 C318 111.8(14) . . ?
 H28A C280 H28B 107.9 . . ?
 C318 C280 H28A 109.2 . . ?
 C318 C280 H28B 109.2 . . ?
 C115 C281 O47 121.4(14) . . ?
 C388 C281 O47 117.5(16) . . ?
 C388 C281 C115 121.1(16) . . ?
 C68 C282 C290 123(2) . . ?
 C68 C282 C325 117(2) . . ?
 C290 C282 C325 120(2) . . ?
 N35 C283 C267 111.9(14) . . ?
 N35 C283 H28C 109.2 . . ?
 N35 C283 H28D 109.2 . . ?
 C267 C283 H28C 109.2 . . ?
 C267 C283 H28D 109.2 . . ?
 H28C C283 H28D 107.9 . . ?
 C164 C284 C326 121.4(12) . . ?
 C229 C284 C164 118.0(12) . . ?
 C229 C284 C326 120.4(12) . . ?
 N29 C285 Ag11 120(2) . . ?
 N29 C285 N41 111(2) . . ?
 N41 C285 Ag11 129(2) . . ?
 N37 C286 H286 124.4 . . ?
 N37 C286 C336 111(2) . . ?
 C336 C286 H286 124.4 . . ?
 N48 C287 H287 126.3 . . ?
 C321 C287 N48 107(2) . . ?
 C321 C287 H287 126.3 . . ?
 O72 C288 H28E 109.4 . . ?
 O72 C288 H28F 109.4 . . ?
 O74 C288 O72 111.2(15) . . ?
 O74 C288 H28E 109.4 . . ?
 O74 C288 H28F 109.4 . . ?
 H28E C288 H28F 108.0 . . ?
 N17 C289 H289 130.6 . . ?
 N17 C289 C341 98.8(15) . . ?
 C341 C289 H289 130.6 . . ?
 C133 C290 H290 119.2 . . ?
 C282 C290 C133 122(2) . . ?
 C282 C290 H290 119.2 . . ?
 C249 C291 C19 120.9(18) . . ?
 C384 C291 C19 122.3(19) . . ?
 C384 C291 C249 116(2) . . ?
 C214 C292 C316 119.7(13) . . ?
 C366 C292 C214 120.8(13) . . ?
 C366 C292 C316 119.4(14) . . ?
 N5 C293 Ag2 124.9(15) . . ?
 N48 C293 Ag2 126.8(14) . . ?
 N48 C293 N5 107.7(16) . . ?
 O64 C294 C128 119.1(16) . . ?
 O64 C294 C194 120.0(14) . . ?
 C194 C294 C128 120.8(17) . . ?
 N19 C295 H29A 110.4 . . ?
 N19 C295 H29B 110.4 . . ?
 N19 C295 C299 106.5(14) . . ?
 H29A C295 H29B 108.6 . . ?
 C299 C295 H29A 110.4 . . ?
 C299 C295 H29B 110.4 . . ?
 C120 C296 C122 107.1(11) . . ?
 C120 C296 H296 107.6 . . ?
 C120 C296 C392 115.6(11) . . ?
 C122 C296 H296 107.6 . . ?
 C122 C296 C392 111.1(13) . . ?
 C392 C296 H296 107.6 . . ?
 C238 C297 H29C 109.5 . . ?
 C238 C297 H29D 109.5 . . ?
 C238 C297 H29E 109.5 . . ?
 H29C C297 H29D 109.5 . . ?
 H29C C297 H29E 109.5 . . ?
 H29D C297 H29E 109.5 . . ?
 C128 C298 H298 108.0 . . ?
 C160 C298 C128 108.2(11) . . ?
 C160 C298 H298 108.0 . . ?
 C420 C298 C128 110.5(12) . . ?
 C420 C298 C160 114.0(11) . . ?
 C420 C298 H298 108.0 . . ?
 C295 C299 H29F 109.6 . . ?
 C295 C299 H29G 109.6 . . ?
 C295 C299 C343 110.2(15) . . ?
 H29F C299 H29G 108.1 . . ?
 C343 C299 H29F 109.6 . . ?
 C343 C299 H29G 109.6 . . ?
 N16 C300 C28 102.1(15) . . ?
 N16 C300 H300 129.0 . . ?
 C28 C300 H300 129.0 . . ?
 N11 C301 H30A 112.0 . . ?
 N11 C301 H30B 112.0 . . ?
 C41 C301 N11 98.7(13) . . ?
 C41 C301 H30A 112.0 . . ?
 C41 C301 H30B 112.0 . . ?
 H30A C301 H30B 109.7 . . ?
 N4 C302 Ag6 128.8(10) . . ?
 N4 C302 N35 103.7(12) . . ?
 N35 C302 Ag6 126.5(10) . . ?
 N40 C303 H303 126.5 . . ?
 C279 C303 N40 106.9(19) . . ?
 C279 C303 H303 126.5 . . ?
 O18 C304 O68 113.1(11) . . ?
 O18 C304 H30C 109.0 . . ?
 O18 C304 H30D 109.0 . . ?
 O68 C304 H30C 109.0 . . ?
 O68 C304 H30D 109.0 . . ?
 H30C C304 H30D 107.8 . . ?
 C163 C305 H30E 109.5 . . ?
 C163 C305 H30F 109.5 . . ?
 C163 C305 H30G 109.5 . . ?
 H30E C305 H30F 109.5 . . ?
 H30E C305 H30G 109.5 . . ?
 H30F C305 H30G 109.5 . . ?
 C68 C306 C109 120(2) . . ?
 C215 C306 C68 120(2) . . ?
 C215 C306 C109 120(2) . . ?
 N21 C307 Ag5 127.5(9) . . ?
 N21 C307 N43 108.0 . . ?
 N43 C307 Ag5 124.2(9) . . ?
 C307 N21 C45 126.0(16) . . ?
 C307 N21 C77 108.0 . . ?
 C77 N21 C45 125.5(16) . . ?
 N21 C77 H77 126.0 . . ?
 C309 C77 N21 108.0 . . ?
 C309 C77 H77 126.0 . . ?
 C77 C309 H309 126.0 . . ?
 C77 C309 N43 108.0 . . ?
 N43 C309 H309 126.0 . . ?
 C307 N43 C250 121.9(12) . . ?
 C307 N43 C309 108.0 . . ?
 C309 N43 C250 130.0(12) . . ?
 C134 C308 C74 118.5(14) . . ?
 C376 C308 C74 120.2(15) . . ?
 C376 C308 C134 121.2(17) . . ?
 C227 C310 C268 115.4(16) . . ?
 C384 C310 C227 121(2) . . ?
 C384 C310 C268 123.4(18) . . ?
 C151 C311 H31A 109.5 . . ?
 C151 C311 H31B 109.5 . . ?
 C151 C311 H31C 109.5 . . ?
 H31A C311 H31B 109.5 . . ?
 H31A C311 H31C 109.5 . . ?
 H31B C311 H31C 109.5 . . ?
 N25 C312 C206 107.4(19) . . ?
 N25 C312 H312 126.3 . . ?
 C206 C312 H312 126.3 . . ?
 C155 C313 H31D 109.5 . . ?
 C155 C313 H31E 109.5 . . ?
 C155 C313 H31F 109.5 . . ?
 H31D C313 H31E 109.5 . . ?
 H31D C313 H31F 109.5 . . ?
 H31E C313 H31F 109.5 . . ?
 C229 C314 C332 121.2(13) . . ?
 C358 C314 C229 117.0(13) . . ?
 C358 C314 C332 121.6(12) . . ?
 C153 C315 H315 106.1 . . ?
 C153 C315 C356 113.7(18) . . ?
 C153 C315 C404 114.9(17) . . ?
 C356 C315 H315 106.1 . . ?
 C404 C315 H315 106.1 . . ?
 C404 C315 C356 109.2(16) . . ?
 C54 C316 C292 115.2(11) . . ?
 C54 C316 H316 107.6 . . ?
 C56 C316 C54 112.4(13) . . ?
 C56 C316 C292 106.1(11) . . ?
 C56 C316 H316 107.6 . . ?
 C292 C316 H316 107.6 . . ?
 C83 C317 C157 116.4(13) . . ?
 C83 C317 H31G 108.2 . . ?
 C83 C317 H31H 108.2 . . ?
 C157 C317 H31G 108.2 . . ?
 C157 C317 H31H 108.2 . . ?
 H31G C317 H31H 107.3 . . ?
 C104 C318 C280 120.4(17) . . ?
 C104 C318 C380 117(2) . . ?
 C380 C318 C280 122.0(17) . . ?
 C79 C319 H31I 109.5 . . ?
 C79 C319 H31J 109.5 . . ?
 C79 C319 H31K 109.5 . . ?
 H31I C319 H31J 109.5 . . ?
 H31I C319 H31K 109.5 . . ?
 H31J C319 H31K 109.5 . . ?
 C34 C320 H320 106.9 . . ?
 C224 C320 C34 107.3(11) . . ?
 C224 C320 H320 106.9 . . ?
 C352 C320 C34 113.7(13) . . ?
 C352 C320 C224 114.8(11) . . ?
 C352 C320 H320 106.9 . . ?
 N5 C321 H321 123.7 . . ?
 C287 C321 N5 112.7(19) . . ?
 C287 C321 H321 123.7 . . ?
 C38 C322 C223 117.1(15) . . ?
 C168 C322 C38 116.8(17) . . ?
 C168 C322 C223 126.1(14) . . ?
 C223 C324 H32A 109.5 . . ?
 C223 C324 H32B 109.5 . . ?
 C223 C324 H32C 109.5 . . ?
 H32A C324 H32B 109.5 . . ?
 H32A C324 H32C 109.5 . . ?
 H32B C324 H32C 109.5 . . ?
 C35 C325 C282 114.1(19) . . ?
 C35 C325 H325 109.5 . . ?
 C35 C325 C346 109.5(16) . . ?
 C282 C325 H325 109.5 . . ?
 C282 C325 C346 104.6(13) . . ?
 C346 C325 H325 109.5 . . ?
 C66 C326 H326 107.4 . . ?
 C136 C326 C66 112.1(12) . . ?
 C136 C326 H326 107.4 . . ?
 C284 C326 C66 111.8(10) . . ?
 C284 C326 C136 110.5(11) . . ?
 C284 C326 H326 107.4 . . ?
 C19 C327 H32D 109.5 . . ?
 C19 C327 H32E 109.5 . . ?
 C19 C327 H32F 109.5 . . ?
 H32D C327 H32E 109.5 . . ?
 H32D C327 H32F 109.5 . . ?
 H32E C327 H32F 109.5 . . ?
 N3 C328 Ag10 132.2(14) . . ?
 N6 C328 Ag10 126.0(12) . . ?
 N6 C328 N3 101.1(14) . . ?
 O11 C329 H32G 110.2 . . ?
 O11 C329 H32H 110.2 . . ?
 O52 C329 O11 107.3(15) . . ?
 O52 C329 H32G 110.2 . . ?
 O52 C329 H32H 110.2 . . ?
 H32G C329 H32H 108.5 . . ?
 O44 C330 C174 118.9(17) . . ?
 C148 C330 O44 119.8(15) . . ?
 C148 C330 C174 121.2(18) . . ?
 C41 C331 H33A 110.5 . . ?
 C41 C331 H33B 110.5 . . ?
 C165 C331 C41 106.2(13) . . ?
 C165 C331 H33A 110.5 . . ?
 C165 C331 H33B 110.5 . . ?
 H33A C331 H33B 108.7 . . ?
 N28 C332 C314 107.9(13) . . ?
 N28 C332 H33C 110.1 . . ?
 N28 C332 H33D 110.1 . . ?
 C314 C332 H33C 110.1 . . ?
 C314 C332 H33D 110.1 . . ?
 H33C C332 H33D 108.4 . . ?
 N41 C333 H333 118.5 . . ?
 C37 C333 N41 123(2) . . ?
 C37 C333 H333 118.5 . . ?
 C219 C334 H33E 109.5 . . ?
 C219 C334 H33F 109.5 . . ?
 C219 C334 H33G 109.5 . . ?
 H33E C334 H33F 109.5 . . ?
 H33E C334 H33G 109.5 . . ?
 H33F C334 H33G 109.5 . . ?
 C43 C335 H33H 108.1 . . ?
 C43 C335 H33I 108.1 . . ?
 C75 C335 C43 116.9(18) . . ?
 C75 C335 H33H 108.1 . . ?
 C75 C335 H33I 108.1 . . ?
 H33H C335 H33I 107.3 . . ?
 N28 C336 H336 126.9 . . ?
 C286 C336 N28 106(2) . . ?
 C286 C336 H336 126.9 . . ?
 O23 C337 O76 114.5(17) . . ?
 O23 C337 H33J 108.6 . . ?
 O23 C337 H33K 108.6 . . ?
 O76 C337 H33J 108.6 . . ?
 O76 C337 H33K 108.6 . . ?
 H33J C337 H33K 107.6 . . ?
 C224 C338 C264 120.1(14) . . ?
 C224 C338 H338 120.0 . . ?
 C264 C338 H338 120.0 . . ?
 O43 C339 C31 121(2) . . ?
 O43 C339 C251 120.9(18) . . ?
 C251 C339 C31 118(2) . . ?
 N32 C340 C131 103.5(18) . . ?
 N32 C340 H340 128.3 . . ?
 C131 C340 H340 128.3 . . ?
 N15 C341 C289 109.6(17) . . ?
 N15 C341 H341 125.2 . . ?
 C289 C341 H341 125.2 . . ?
 H34A C342 H34B 109.5 . . ?
 H34A C342 H34C 109.5 . . ?
 H34B C342 H34C 109.5 . . ?
 C362 C342 H34A 109.5 . . ?
 C362 C342 H34B 109.5 . . ?
 C362 C342 H34C 109.5 . . ?
 C171 C343 H34D 108.7 . . ?
 C171 C343 H34E 108.7 . . ?
 C299 C343 C171 114.1(17) . . ?
 C299 C343 H34D 108.7 . . ?
 C299 C343 H34E 108.7 . . ?
 H34D C343 H34E 107.6 . . ?
 C198 C344 C55 122.2(13) . . ?
 C198 C344 C354 117.0(14) . . ?
 C354 C344 C55 120.6(14) . . ?
 C43 C345 H34F 109.5 . . ?
 C43 C345 H34G 109.5 . . ?
 C43 C345 H34H 109.5 . . ?
 H34F C345 H34G 109.5 . . ?
 H34F C345 H34H 109.5 . . ?
 H34G C345 H34H 109.5 . . ?
 C7 C346 C231 121.3(19) . . ?
 C7 C346 C325 125(2) . . ?
 C231 C346 C325 114(2) . . ?
 C135 C347 H34I 109.5 . . ?
 C135 C347 H34J 109.5 . . ?
 C135 C347 H34K 109.5 . . ?
 H34I C347 H34J 109.5 . . ?
 H34I C347 H34K 109.5 . . ?
 H34J C347 H34K 109.5 . . ?
 C188 C348 C192 115.8(17) . . ?
 C188 C348 C362 125.6(15) . . ?
 C192 C348 C362 118.5(17) . . ?
 C87 C349 H34L 109.5 . . ?
 C87 C349 H34M 109.5 . . ?
 C87 C349 H34N 109.5 . . ?
 H34L C349 H34M 109.5 . . ?
 H34L C349 H34N 109.5 . . ?
 H34M C349 H34N 109.5 . . ?
 N22 C350 H350 128.1 . . ?
 C262 C350 N22 103.8(16) . . ?
 C262 C350 H350 128.1 . . ?
 N24 C351 Ag8 130.6(12) . . ?
 N24 C351 N25 93.9(13) . . ?
 N25 C351 Ag8 135.5(12) . . ?
 C320 C352 H35D 109.5 . . ?
 C320 C352 H35E 109.5 . . ?
 C320 C352 H35F 109.5 . . ?
 H35D C352 H35E 109.5 . . ?
 H35D C352 H35F 109.5 . . ?
 H35E C352 H35F 109.5 . . ?
 C11 C353 H35G 109.5 . . ?
 C11 C353 H35H 109.5 . . ?
 C177 C353 C11 110.5(18) . . ?
 C177 C353 H35G 109.6 . . ?
 C177 C353 H35H 109.6 . . ?
 H35G C353 H35H 108.1 . . ?
 O62 C354 C224 122.9(13) . . ?
 O62 C354 C344 118.6(13) . . ?
 C344 C354 C224 118.5(14) . . ?
 C177 C355 H35I 109.5 . . ?
 C177 C355 H35J 109.5 . . ?
 C177 C355 H35K 109.5 . . ?
 H35I C355 H35J 109.5 . . ?
 H35I C355 H35K 109.5 . . ?
 H35J C355 H35K 109.5 . . ?
 C227 C356 C315 119.8(19) . . ?
 C249 C356 C227 113.6(19) . . ?
 C249 C356 C315 127(2) . . ?
 C89 C357 C179 107.6(12) . . ?
 C89 C357 H35L 110.2 . . ?
 C89 C357 H35M 110.2 . . ?
 C179 C357 H35L 110.2 . . ?
 C179 C357 H35M 110.2 . . ?
 H35L C357 H35M 108.5 . . ?
 O58 C358 C314 115.1(12) . . ?
 C120 C358 O58 121.3(13) . . ?
 C120 C358 C314 123.2(13) . . ?
 C179 C359 H35N 109.5 . . ?
 C179 C359 H35O 109.5 . . ?
 C179 C359 H35P 109.5 . . ?
 H35N C359 H35O 109.5 . . ?
 H35N C359 H35P 109.5 . . ?
 H35O C359 H35P 109.5 . . ?
 C115 C360 H360 118.9 . . ?
 C115 C360 C386 122.2(16) . . ?
 C386 C360 H360 118.9 . . ?
 C45 C361 C181 114.2(15) . . ?
 C45 C361 H36A 108.7 . . ?
 C45 C361 H36B 108.7 . . ?
 C181 C361 H36A 108.7 . . ?
 C181 C361 H36B 108.7 . . ?
 H36A C361 H36B 107.6 . . ?
 C342 C362 H362 108.4 . . ?
 C348 C362 C342 115.5(15) . . ?
 C348 C362 H362 108.4 . . ?
 C348 C362 C386 106.4(13) . . ?
 C386 C362 C342 109.5(12) . . ?
 C386 C362 H362 108.4 . . ?
 C181 C363 H36C 109.5 . . ?
 C181 C363 H36D 109.5 . . ?
 C181 C363 H36E 109.5 . . ?
 H36C C363 H36D 109.5 . . ?
 H36C C363 H36E 109.5 . . ?
 H36D C363 H36E 109.5 . . ?
 N3 C364 C266 109.8(16) . . ?
 N3 C364 H364 125.1 . . ?
 C266 C364 H364 125.1 . . ?
 C91 C365 H36F 106.3 . . ?
 C91 C365 H36G 106.3 . . ?
 C183 C365 C91 124(2) . . ?
 C183 C365 H36F 106.3 . . ?
 C183 C365 H36G 106.3 . . ?
 H36F C365 H36G 106.4 . . ?
 C212 C366 C292 117.5(14) . . ?
 C212 C366 H366 121.2 . . ?
 C292 C366 H366 121.2 . . ?
 N41 C367 C183 89.5(18) . . ?
 N41 C367 H36H 113.7 . . ?
 N41 C367 H36I 113.7 . . ?
 C183 C367 H36H 113.7 . . ?
 C183 C367 H36I 113.7 . . ?
 H36H C367 H36I 111.0 . . ?
 O56 C368 C100 117.2(13) . . ?
 O56 C368 C202 123.9(15) . . ?
 C202 C368 C100 118.7(13) . . ?
 C23 C369 H36J 107.2 . . ?
 C23 C369 H36K 107.1 . . ?
 C185 C369 C23 121(2) . . ?
 C185 C369 H36J 107.2 . . ?
 C185 C369 H36K 107.1 . . ?
 H36J C369 H36K 106.8 . . ?
 N33 C370 H370 125.1 . . ?
 C400 C370 N33 109.9(16) . . ?
 C400 C370 H370 125.1 . . ?
 N45 C371 C185 107.5(18) . . ?
 N45 C371 H37A 110.2 . . ?
 N45 C371 H37B 110.2 . . ?
 C185 C371 H37A 110.2 . . ?
 C185 C371 H37B 110.2 . . ?
 H37A C371 H37B 108.5 . . ?
 C105 C372 C139 122(2) . . ?
 C265 C372 C105 123.4(19) . . ?
 C265 C372 C139 113(2) . . ?
 C93 C373 H37C 104.6 . . ?
 C93 C373 H37D 104.6 . . ?
 C187 C373 C93 130.6(19) . . ?
 C187 C373 H37C 104.6 . . ?
 C187 C373 H37D 104.6 . . ?
 H37C C373 H37D 105.7 . . ?
 N12 C374 Ag12 126.3(12) . . ?
 N12 C374 N33 104.0(14) . . ?
 N33 C374 Ag12 128.7(13) . . ?
 C187 C375 H37E 107.8 . . ?
 C187 C375 H37F 107.7 . . ?
 N7 C375 C187 118.2(14) . . ?
 N7 C375 H37E 107.8 . . ?
 N7 C375 H37F 107.7 . . ?
 H37E C375 H37F 107.1 . . ?
 O46 C376 C236 121.0(15) . . ?
 C308 C376 O46 118.8(16) . . ?
 C308 C376 C236 120.0(17) . . ?
 C47 C377 C189 117.0(17) . . ?
 C47 C377 H37G 108.1 . . ?
 C47 C377 H37H 108.1 . . ?
 C189 C377 H37G 108.1 . . ?
 C189 C377 H37H 108.0 . . ?
 H37G C377 H37H 107.3 . . ?
 C82 C378 C155 116(2) . . ?
 C82 C378 C408 121(2) . . ?
 C408 C378 C155 123.6(18) . . ?
 C189 C379 H37I 109.5 . . ?
 C189 C379 H37J 109.4 . . ?
 C189 C379 H37K 109.5 . . ?
 H37I C379 H37J 109.5 . . ?
 H37I C379 H37K 109.5 . . ?
 H37J C379 H37K 109.5 . . ?
 C318 C380 O72 115.3(18) . . ?
 C414 C380 O72 114.9(19) . . ?
 C414 C380 C318 127(2) . . ?
 C95 C381 C191 117(2) . . ?
 C95 C381 H38A 108.1 . . ?
 C95 C381 H38B 108.1 . . ?
 C191 C381 H38A 108.1 . . ?
 C191 C381 H38B 108.1 . . ?
 H38A C381 H38B 107.3 . . ?
 N46 C382 C53 110.5(13) . . ?
 N46 C382 H38C 109.6 . . ?
 N46 C382 H38D 109.6 . . ?
 C53 C382 H38C 109.6 . . ?
 C53 C382 H38D 109.6 . . ?
 H38C C382 H38D 108.1 . . ?
 N3 C383 C191 128.9(18) . . ?
 N3 C383 H38E 105.1 . . ?
 N3 C383 H38F 105.1 . . ?
 C191 C383 H38E 105.1 . . ?
 C191 C383 H38F 105.1 . . ?
 H38E C383 H38F 105.9 . . ?
 C291 C384 O78 118.4(18) . . ?
 C310 C384 O78 119.3(19) . . ?
 C310 C384 C291 122(2) . . ?
 C3 C385 H38G 110.2 . . ?
 C3 C385 H38H 110.2 . . ?
 C193 C385 C3 107.6(11) . . ?
 C193 C385 H38G 110.2 . . ?
 C193 C385 H38H 110.2 . . ?
 H38G C385 H38H 108.5 . . ?
 C256 C386 C360 115.8(15) . . ?
 C256 C386 C362 121.4(14) . . ?
 C360 C386 C362 122.8(15) . . ?
 C97 C387 H38I 109.5 . . ?
 C97 C387 H38J 109.5 . . ?
 C97 C387 H38K 109.5 . . ?
 H38I C387 H38J 109.5 . . ?
 H38I C387 H38K 109.5 . . ?
 H38J C387 H38K 109.5 . . ?
 C256 C388 C190 121.6(15) . . ?
 C256 C388 C281 119.0(17) . . ?
 C281 C388 C190 119.4(15) . . ?
 C97 C389 C195 111.3(18) . . ?
 C97 C389 H38L 109.4 . . ?
 C97 C389 H38M 109.4 . . ?
 C195 C389 H38L 109.4 . . ?
 C195 C389 H38M 109.4 . . ?
 H38L C389 H38M 108.0 . . ?
 N26 C390 H390 126.3 . . ?
 C246 C390 N26 107.4(18) . . ?
 C246 C390 H390 126.3 . . ?
 C49 C391 H39C 109.5 . . ?
 C49 C391 H39D 109.5 . . ?
 C49 C391 H39E 109.5 . . ?
 H39C C391 H39D 109.5 . . ?
 H39C C391 H39E 109.5 . . ?
 H39D C391 H39E 109.5 . . ?
 C296 C392 H39F 109.5 . . ?
 C296 C392 H39G 109.5 . . ?
 C296 C392 H39H 109.5 . . ?
 H39F C392 H39G 109.5 . . ?
 H39F C392 H39H 109.5 . . ?
 H39G C392 H39H 109.5 . . ?
 C49 C393 H39I 109.0 . . ?
 C49 C393 H39J 109.0 . . ?
 C197 C393 C49 112.8(19) . . ?
 C197 C393 H39I 109.0 . . ?
 C197 C393 H39J 109.0 . . ?
 H39I C393 H39J 107.8 . . ?
 C247 C394 C154 119.4(15) . . ?
 C254 C394 C154 125.1(14) . . ?
 C254 C394 C247 115.5(16) . . ?
 N33 C395 H39K 93.4 . . ?
 N33 C395 H39L 93.4 . . ?
 C99 C395 N33 169.1(16) . . ?
 C99 C395 H39K 93.4 . . ?
 C99 C395 H39L 93.4 . . ?
 H39K C395 H39L 103.0 . . ?
 C29 C396 C19 122.2(18) . . ?
 C104 C396 C19 120.8(18) . . ?
 C104 C396 C29 117.0(19) . . ?
 C99 C397 C199 112.1(17) . . ?
 C99 C397 H39M 109.2 . . ?
 C99 C397 H39N 109.2 . . ?
 C199 C397 H39M 109.2 . . ?
 C199 C397 H39N 109.2 . . ?
 H39M C397 H39N 107.9 . . ?
 N35 C398 H398 126.2 . . ?
 C170 C398 N35 107.6(14) . . ?
 C170 C398 H398 126.2 . . ?
 N38 C399 C25 117.5(15) . . ?
 N38 C399 H39O 107.9 . . ?
 N38 C399 H39P 107.9 . . ?
 C25 C399 H39O 107.9 . . ?
 C25 C399 H39P 107.9 . . ?
 H39O C399 H39P 107.2 . . ?
 N12 C400 H400 127.3 . . ?
 C370 C400 N12 105.3(16) . . ?
 C370 C400 H400 127.3 . . ?
 C25 C401 H40A 111.9 . . ?
 C25 C401 H40B 112.0 . . ?
 C201 C401 C25 99.1(13) . . ?
 C201 C401 H40A 111.9 . . ?
 C201 C401 H40B 112.0 . . ?
 H40A C401 H40B 109.6 . . ?
 N46 C402 Ag3 127.6(15) . . ?
 N47 C402 Ag3 130.8(17) . . ?
 N47 C402 N46 100.6(13) . . ?
 C7 C404 C315 118(2) . . ?
 C269 C404 C7 117(2) . . ?
 C269 C404 C315 125(2) . . ?
 O36 C406 H40C 108.9 . . ?
 O36 C406 H40D 108.9 . . ?
 O62 C406 O36 113.2(11) . . ?
 O62 C406 H40C 108.9 . . ?
 O62 C406 H40D 108.9 . . ?
 H40C C406 H40D 107.7 . . ?
 C31 C408 C378 124(2) . . ?
 C31 C408 H408 118.0 . . ?
 C378 C408 H408 118.0 . . ?
 N48 C410 H41C 109.4 . . ?
 N48 C410 H41D 109.4 . . ?
 C222 C410 N48 111.4(17) . . ?
 C222 C410 H41C 109.4 . . ?
 C222 C410 H41D 109.4 . . ?
 H41C C410 H41D 108.0 . . ?
 N2 C412 Ag10 132.0(15) . . ?
 N13 C412 Ag10 129.0(13) . . ?
 N13 C412 N2 98.6(15) . . ?
 N47 C413 C193 108.9(14) . . ?
 N47 C413 H41E 109.9 . . ?
 N47 C413 H41F 109.9 . . ?
 C193 C413 H41E 109.9 . . ?
 C193 C413 H41F 109.9 . . ?
 H41E C413 H41F 108.3 . . ?
 C29 C414 C151 118.1(19) . . ?
 C380 C414 C29 115(2) . . ?
 C380 C414 C151 127(2) . . ?
 C211 C416 C69 119.9(18) . . ?
 C245 C416 C69 118.0(17) . . ?
 C245 C416 C211 122.1(17) . . ?
 C13 C417 H41G 109.7 . . ?
 C13 C417 H41H 109.7 . . ?
 C209 C417 C13 109.9(17) . . ?
 C209 C417 H41G 109.7 . . ?
 C209 C417 H41H 109.7 . . ?
 H41G C417 H41H 108.2 . . ?
 O16 C418 C149 114.4(16) . . ?
 C67 C418 O16 124.2(16) . . ?
 C67 C418 C149 121.4(16) . . ?
 N17 C419 C209 151.7(19) . . ?
 N17 C419 H41I 98.7 . . ?
 N17 C419 H41J 98.7 . . ?
 C209 C419 H41I 98.7 . . ?
 C209 C419 H41J 98.7 . . ?
 H41I C419 H41J 103.9 . . ?
 C298 C420 H42A 109.5 . . ?
 C298 C420 H42B 109.5 . . ?
 C298 C420 H42C 109.5 . . ?
 H42A C420 H42B 109.5 . . ?
 H42A C420 H42C 109.5 . . ?
 H42B C420 H42C 109.5 . . ?
 O29 S8 O57 115.7(8) . . ?
 O29 S8 O59 118.9(8) . . ?
 O29 S8 C203 103.9(8) . . ?
 O57 S8 O59 115.1(9) . . ?
 O57 S8 C203 95.8(8) . . ?
 O59 S8 C203 102.4(8) . . ?
 F20 C203 S8 96.1(12) . . ?
 F22 C203 S8 96.9(12) . . ?
 F22 C203 F20 118.9(16) . . ?
 F22 C203 F24 127.5(16) . . ?
 F24 C203 S8 96.3(11) . . ?
 F24 C203 F20 109.9(14) . . ?
 O7 S6 O55 113.6(9) . . ?
 O7 S6 C405 103.4(9) . . ?
 O27 S6 O7 119.2(10) . . ?
 O27 S6 O55 111.0(11) . . ?
 O27 S6 C405 107.1(9) . . ?
 O55 S6 C405 100.0(9) . . ?
 F14 C405 S6 107.9(12) . . ?
 F14 C405 F18 110.7(15) . . ?
 F16 C405 S6 107.0(13) . . ?
 F16 C405 F14 106.0(14) . . ?
 F16 C405 F18 114.8(15) . . ?
 F18 C405 S6 110.1(13) . . ?
 O3 S1 O49 110.3(9) . . ?
 O3 S1 C403 104.8(7) . . ?
 O25 S1 O3 111.7(9) . . ?
 O25 S1 O49 117.6(8) . . ?
 O25 S1 C403 105.2(6) . . ?
 O49 S1 C403 106.1(8) . . ?
 F1 C403 S1 108.1(10) . . ?
 F1 C403 F4 112.5(14) . . ?
 F1 C403 F6 113.4(13) . . ?
 F4 C403 S1 108.0(12) . . ?
 F6 C403 S1 105.1(10) . . ?
 F6 C403 F4 109.3(14) . . ?
 O15 S10 O31 113.5(9) . . ?
 O15 S10 C407 107.7(8) . . ?
 O31 S10 C407 101.4(8) . . ?
 O61 S10 O15 114.3(9) . . ?
 O61 S10 O31 115.0(9) . . ?
 O61 S10 C407 103.1(9) . . ?
 F26 C407 S10 106.0(13) . . ?
 F26 C407 F28 115.1(16) . . ?
 F26 C407 F30 114.5(16) . . ?
 F28 C407 S10 103.4(13) . . ?
 F30 C407 S10 100.4(12) . . ?
 F30 C407 F28 115.0(16) . . ?
 O9 S2 O37 113.6(10) . . ?
 O9 S2 C411 99.7(9) . . ?
 O37 S2 C411 99.8(8) . . ?
 O73 S2 O9 116.4(10) . . ?
 O73 S2 O37 120.3(9) . . ?
 O73 S2 C411 101.9(9) . . ?
 F3 C411 S2 117.1(14) . . ?
 F3 C411 F13 106.3(16) . . ?
 F3 C411 F25 104.1(16) . . ?
 F13 C411 S2 106.2(12) . . ?
 F25 C411 S2 113.4(14) . . ?
 F25 C411 F13 109.4(17) . . ?
 O35 S7 O69 116.2(10) . . ?
 O35 S7 C205 105.1(9) . . ?
 O69 S7 C205 98.4(9) . . ?
 O71 S7 O35 115.4(10) . . ?
 O71 S7 O69 115.0(10) . . ?
 O71 S7 C205 103.5(10) . . ?
 F11 C205 S7 111.8(13) . . ?
 F11 C205 F23 106.7(13) . . ?
 F21 C205 S7 113.4(13) . . ?
 F21 C205 F11 104.3(13) . . ?
 F21 C205 F23 105.8(13) . . ?
 F23 C205 S7 114.1(14) . . ?
 O17 S3 O33 125.1(11) . . ?
 O17 S3 O67 119.5(11) . . ?
 O17 S3 C409 95.0(10) . . ?
 O33 S3 C409 96.3(10) . . ?
 O67 S3 O33 112.9(11) . . ?
 O67 S3 C409 94.7(10) . . ?
 F5 C409 S3 121.6(15) . . ?
 F5 C409 F19 92.5(15) . . ?
 F9 C409 S3 118.6(14) . . ?
 F9 C409 F5 99.1(17) . . ?
 F9 C409 F19 89.5(15) . . ?
 F19 C409 S3 127.7(16) . . ?
 O19 S9 C103 97.9(9) . . ?
 O75 S9 O19 116.6(10) . . ?
 O75 S9 O77 113.3(11) . . ?
 O75 S9 C103 102.3(9) . . ?
 O77 S9 O19 119.5(10) . . ?
 O77 S9 C103 102.8(9) . . ?
 F7 C103 S9 96.1(13) . . ?
 F7 C103 F27 108.7(15) . . ?
 F27 C103 S9 97.4(14) . . ?
 F29 C103 S9 94.2(13) . . ?
 F29 C103 F7 133.5(19) . . ?
 F29 C103 F27 114.7(16) . . ?
 O13 S4 O51 114.0(15) . . ?
 O13 S4 O53 131.8(17) . . ?
 O13 S4 C101 91.4(12) . . ?
 O51 S4 C101 89.2(12) . . ?
 O53 S4 O51 114.1(15) . . ?
 O53 S4 C101 91.7(12) . . ?
 F8 C101 S4 99.2(12) . . ?
 F10 C101 S4 102.6(13) . . ?
 F10 C101 F8 129.1(18) . . ?
 F12 C101 S4 100.2(12) . . ?
 F12 C101 F8 121.2(17) . . ?
 F12 C101 F10 99.4(14) . . ?
 O41 S11 C415 103.2(9) . . ?
 O81 S11 O41 116.9(11) . . ?
 O81 S11 O83 118.0(12) . . ?
 O81 S11 C415 102.9(11) . . ?
 O83 S11 O41 113.5(11) . . ?
 O83 S11 C415 98.3(10) . . ?
 F17 C415 S11 107.4(13) . . ?
 F33 C415 S11 111.4(13) . . ?
 F33 C415 F17 113.1(16) . . ?
 F33 C415 F35 107.0(15) . . ?
 F35 C415 S11 112.1(14) . . ?
 F35 C415 F17 105.8(15) . . ?
 O5 S5 O39 122.7(14) . . ?
 O5 S5 O79 120.1(14) . . ?
 O5 S5 C207 95.6(12) . . ?
 O39 S5 C207 94.3(11) . . ?
 O79 S5 O39 114.0(14) . . ?
 O79 S5 C207 98.1(12) . . ?
 F2 C207 S5 126.9(17) . . ?
 F15 C207 S5 112.7(15) . . ?
 F15 C207 F2 99.6(17) . . ?
 F31 C207 S5 118.1(16) . . ?
 F31 C207 F2 92.9(16) . . ?
 F31 C207 F15 102.4(19) . . ?
 O2 S12 C51 97.7(9) . . ?
 O63 S12 O2 118.9(11) . . ?
 O63 S12 O65 115.2(10) . . ?
 O63 S12 C51 98.9(10) . . ?
 O65 S12 O2 118.3(11) . . ?
 O65 S12 C51 101.3(9) . . ?
 F32 C51 S12 107.4(14) . . ?
 F34 C51 S12 107.1(14) . . ?
 F34 C51 F32 109.9(17) . . ?
 F36 C51 S12 110.5(15) . . ?
 F36 C51 F32 104.0(16) . . ?
 F36 C51 F34 117.5(18) . . ?

loop_
  _geom_torsion_atom_site_label_1
  _geom_torsion_atom_site_label_2
  _geom_torsion_atom_site_label_3
  _geom_torsion_atom_site_label_4
  _geom_torsion
  _geom_torsion_site_symmetry_1
  _geom_torsion_site_symmetry_2
  _geom_torsion_site_symmetry_3
  _geom_torsion_site_symmetry_4
  _geom_torsion_publ_flag
 Ag5 C307 N21 C45 13.4(16) . . . . ?
 Ag5 C307 N21 C77 -174.1(11) . . . . ?
 Ag5 C307 N43 C250 -4.1(13) . . . . ?
 Ag5 C307 N43 C309 174.3(10) . . . . ?
 Ag9 C226 N27 C154 -1.5(12) . . . . ?
 Ag9 C226 N27 C228 173.3(7) . . . . ?
 Ag9 C226 N7 C230 -172.2(8) . . . . ?
 Ag9 C226 N7 C375 6.0(14) . . . . ?
 Ag11 C161 N23 C323 172.1(13) . . . . ?
 Ag11 C161 N23 C63 -6.6(19) . . . . ?
 O1 C6 C14 C12 -1.7(16) . . . . ?
 O1 C6 C14 C32 178.4(10) . . . . ?
 O1 C6 C78 C94 180.0(10) . . . . ?
 O1 C6 C78 C130 1.7(17) . . . . ?
 O4 C88 C172 C84 1.7(17) . . . . ?
 O4 C88 C172 C146 -176.7(10) . . . . ?
 O4 C88 C194 C162 0.1(18) . . . . ?
 O4 C88 C194 C294 -179.9(11) . . . . ?
 O6 C1 C8 C142 -4.3(17) . . . . ?
 O6 C1 C8 C168 178.5(11) . . . . ?
 O6 C1 C60 C38 179.1(10) . . . . ?
 O6 C1 C60 C132 9(2) . . . . ?
 O8 C42 C44 C62 179.8(12) . . . . ?
 O8 C42 C44 C84 -6(2) . . . . ?
 O8 C42 C118 C18 4(2) . . . . ?
 O8 C42 C118 C166 -178.7(11) . . . . ?
 O10 C38 C60 C1 -177.1(10) . . . . ?
 O10 C38 C60 C132 -6.6(17) . . . . ?
 O10 C38 C322 C168 -179.1(12) . . . . ?
 O10 C38 C322 C223 2.5(17) . . . . ?
 O11 C265 C372 C105 -178.4(14) . . . . ?
 O11 C265 C372 C139 -14(2) . . . . ?
 O12 C94 C218 C32 -178.6(10) . . . . ?
 O12 C94 C218 C76 6.7(16) . . . . ?
 O14 C46 C96 C40 -179.9(10) . . . . ?
 O14 C46 C96 C220 4.0(18) . . . . ?
 O14 C46 C136 C242 177.5(11) . . . . ?
 O14 C46 C136 C326 -8.5(17) . . . . ?
 O18 C40 C96 C46 176.0(10) . . . . ?
 O18 C40 C96 C220 -8.0(18) . . . . ?
 O18 C40 C144 C92 5.5(17) . . . . ?
 O18 C40 C144 C242 -174.1(11) . . . . ?
 O20 C229 C284 C164 -176.5(13) . . . . ?
 O20 C229 C284 C326 8(2) . . . . ?
 O20 C229 C314 C332 -6(2) . . . . ?
 O20 C229 C314 C358 179.6(13) . . . . ?
 O21 C227 C310 C268 0(2) . . . . ?
 O21 C227 C310 C384 176.3(14) . . . . ?
 O21 C227 C356 C249 -175.6(14) . . . . ?
 O21 C227 C356 C315 3(2) . . . . ?
 O22 C134 C308 C74 3(2) . . . . ?
 O22 C134 C308 C376 -178.7(13) . . . . ?
 O23 C259 C261 C63 -5(2) . . . . ?
 O23 C259 C261 C265 179.1(13) . . . . ?
 O23 C259 C275 C69 3(3) . . . . ?
 O23 C259 C275 C105 -178.7(13) . . . . ?
 O26 C156 C252 C188 177.6(12) . . . . ?
 O26 C156 C252 C258 -3.5(19) . . . . ?
 O30 C214 C292 C316 4(2) . . . . ?
 O30 C214 C292 C366 -177.7(13) . . . . ?
 O32 C180 C276 C21 178.2(11) . . . . ?
 O32 C180 C276 C138 -1.5(19) . . . . ?
 O34 C192 C348 C188 -179.6(11) . . . . ?
 O34 C192 C348 C362 4.1(19) . . . . ?
 O40 C21 C56 C20 178.1(13) . . . . ?
 O40 C21 C56 C316 -1.6(18) . . . . ?
 O40 C21 C276 C138 2.3(18) . . . . ?
 O40 C21 C276 C180 -177.4(12) . . . . ?
 O42 C104 C318 C280 1(2) . . . . ?
 O42 C104 C318 C380 175.8(15) . . . . ?
 O42 C104 C396 C19 -3(3) . . . . ?
 O42 C104 C396 C29 177.4(14) . . . . ?
 O45 C82 C251 C243 -3(2) . . . . ?
 O45 C82 C251 C339 -176.5(14) . . . . ?
 O45 C82 C378 C155 -6(2) . . . . ?
 O45 C82 C378 C408 179.2(14) . . . . ?
 O47 C281 C388 C190 -1(3) . . . . ?
 O47 C281 C388 C256 176.5(16) . . . . ?
 O48 C198 C264 C223 -2(2) . . . . ?
 O48 C198 C264 C338 -178.1(13) . . . . ?
 O48 C198 C344 C55 -5(2) . . . . ?
 O48 C198 C344 C354 -179.7(13) . . . . ?
 O50 C256 C386 C360 173.7(14) . . . . ?
 O50 C256 C386 C362 -5(2) . . . . ?
 O50 C256 C388 C190 3(3) . . . . ?
 O50 C256 C388 C281 -173.8(15) . . . . ?
 O54 C247 C277 C143 179.9(13) . . . . ?
 O54 C247 C277 C258 11(2) . . . . ?
 O54 C247 C394 C154 -5(2) . . . . ?
 O54 C247 C394 C254 177.3(14) . . . . ?
 O60 C107 C160 C112 178.0(13) . . . . ?
 O60 C107 C160 C298 1(2) . . . . ?
 O66 C125 C127 C5 179.1(12) . . . . ?
 O66 C125 C127 C235 -3(2) . . . . ?
 O70 C269 C404 C7 -178.6(12) . . . . ?
 O70 C269 C404 C315 -2(3) . . . . ?
 O72 C380 C414 C29 -172.7(15) . . . . ?
 O72 C380 C414 C151 12(3) . . . . ?
 O74 C215 C306 C68 177.2(13) . . . . ?
 O74 C215 C306 C109 -7(2) . . . . ?
 O76 C245 C416 C69 -1(3) . . . . ?
 O76 C245 C416 C211 178.9(17) . . . . ?
 O80 C68 C282 C290 177.2(15) . . . . ?
 O80 C68 C282 C325 3(3) . . . . ?
 O80 C68 C306 C109 2(2) . . . . ?
 O80 C68 C306 C215 177.9(15) . . . . ?
 O82 C254 C394 C154 2(3) . . . . ?
 O82 C254 C394 C247 179.7(14) . . . . ?
 O84 C231 C346 C7 -174.6(14) . . . . ?
 O84 C231 C346 C325 3(2) . . . . ?
 N1 C30 C80 N14 2.4(16) . . . . ?
 N2 C11 C353 C177 167(2) . . . . ?
 N4 C74 C308 C134 -83.5(16) . . . . ?
 N4 C74 C308 C376 98.1(16) . . . . ?
 N4 C170 C398 N35 -3(2) . . . . ?
 N5 C157 C317 C83 175(2) . . . . ?
 N6 C18 C118 C42 -82.1(17) . . . . ?
 N6 C18 C118 C166 101.1(14) . . . . ?
 N6 C266 C364 N3 -0.1(17) . . . . ?
 N8 C28 C300 N16 -0.6(15) . . . . ?
 N8 C138 C276 C21 -82.2(15) . . . . ?
 N8 C138 C276 C180 97.5(16) . . . . ?
 N9 C73 C159 C167 -177.2(18) . . . . ?
 N10 C16 C36 N30 0.0(15) . . . . ?
 N12 C268 C310 C227 99.7(16) . . . . ?
 N12 C268 C310 C384 -77.0(19) . . . . ?
 N13 C9 C255 N2 -2(2) . . . . ?
 N15 C243 C251 C82 -77(2) . . . . ?
 N15 C243 C251 C339 97(2) . . . . ?
 N17 C289 C341 N15 6(2) . . . . ?
 N18 C169 C234 N11 1(2) . . . . ?
 N19 C279 C303 N40 5(2) . . . . ?
 N19 C295 C299 C343 -178.0(16) . . . . ?
 N20 C262 C350 N22 -2.6(19) . . . . ?
 N22 C89 C357 C179 173.8(14) . . . . ?
 N24 C162 C194 C88 98.9(15) . . . . ?
 N24 C162 C194 C294 -81.2(16) . . . . ?
 N24 C206 C312 N25 0.1(19) . . . . ?
 N25 C121 C271 C87 -176.8(17) . . . . ?
 N26 C152 C202 C274 99.6(17) . . . . ?
 N26 C152 C202 C368 -81.7(18) . . . . ?
 N29 C37 C333 N41 -4(3) . . . . ?
 N29 C190 C388 C256 -83(2) . . . . ?
 N29 C190 C388 C281 94(2) . . . . ?
 N31 C75 C335 C43 169.5(17) . . . . ?
 N31 C111 C221 N42 -5(2) . . . . ?
 N33 C370 C400 N12 2(2) . . . . ?
 N34 C55 C344 C198 -81(2) . . . . ?
 N34 C55 C344 C354 93.2(18) . . . . ?
 N34 C85 C239 N9 4(2) . . . . ?
 N36 C15 C57 C125 -79(2) . . . . ?
 N36 C15 C57 C186 99.0(18) . . . . ?
 N37 C47 C377 C189 103(3) . . . . ?
 N37 C286 C336 N28 -4(3) . . . . ?
 N38 C131 C340 N32 5.2(19) . . . . ?
 N39 C197 C393 C49 -178.2(19) . . . . ?
 N39 C233 C263 N36 6(3) . . . . ?
 N40 C280 C318 C104 98.3(18) . . . . ?
 N40 C280 C318 C380 -76(2) . . . . ?
 N42 C109 C306 C68 -84.2(19) . . . . ?
 N42 C109 C306 C215 100.5(18) . . . . ?
 N44 C195 C389 C97 -174(2) . . . . ?
 N44 C246 C390 N26 -2(2) . . . . ?
 N45 C161 N23 C323 0.0 . . . . ?
 N45 C161 N23 C63 -178.7(18) . . . . ?
 C161 N45 C81 C323 0.0 . . . . ?
 C161 N45 C371 C185 91.5(19) . . . . ?
 C161 N23 C323 C81 0.0 . . . . ?
 C161 N23 C63 C261 -86.3(19) . . . . ?
 N23 C323 C81 N45 0.0 . . . . ?
 N23 C63 C261 C259 98(2) . . . . ?
 N23 C63 C261 C265 -86(2) . . . . ?
 C323 N23 C63 C261 95.2(19) . . . . ?
 C81 N45 C161 Ag11 -171.8(14) . . . . ?
 C81 N45 C161 N23 0.0 . . . . ?
 C81 N45 C371 C185 -98(2) . . . . ?
 N46 C65 C147 N47 -6(3) . . . . ?
 N48 C287 C321 N5 5(3) . . . . ?
 C1 O6 C140 O38 -95.9(14) . . . . ?
 C1 C8 C142 C52 -86.0(15) . . . . ?
 C1 C8 C142 C241 147.4(12) . . . . ?
 C1 C8 C168 C322 -3(2) . . . . ?
 C1 C60 C132 N1 -84.9(16) . . . . ?
 C2 N11 C234 C169 -3(2) . . . . ?
 C2 N11 C301 C41 68(2) . . . . ?
 C2 N18 C169 C234 1(2) . . . . ?
 C2 N18 C220 C96 -97.4(16) . . . . ?
 C4 C52 C142 C8 -91.1(16) . . . . ?
 C4 C52 C142 C241 38(2) . . . . ?
 C4 C52 C274 O38 -179.7(13) . . . . ?
 C4 C52 C274 C202 -1(2) . . . . ?
 C4 C100 C219 C174 88.3(17) . . . . ?
 C4 C100 C219 C334 -39.2(19) . . . . ?
 C4 C100 C368 O56 -178.7(13) . . . . ?
 C4 C100 C368 C202 -3(2) . . . . ?
 C5 C127 C235 C236 89(2) . . . . ?
 C5 C127 C235 C253 -33(2) . . . . ?
 C5 C176 C186 O52 -178.0(12) . . . . ?
 C5 C176 C186 C57 -4(3) . . . . ?
 C6 O1 C102 O28 -89.8(14) . . . . ?
 C6 C14 C32 C218 0.9(18) . . . . ?
 C6 C78 C94 O12 178.6(10) . . . . ?
 C6 C78 C94 C218 2.5(18) . . . . ?
 C6 C78 C130 N20 -82.0(15) . . . . ?
 C8 C1 C60 C38 -10(2) . . . . ?
 C8 C1 C60 C132 -179.3(11) . . . . ?
 C8 C168 C322 C38 1(2) . . . . ?
 C8 C168 C322 C223 179.7(12) . . . . ?
 C9 N13 C213 C149 93.0(19) . . . . ?
 C9 N13 C412 Ag10 172.2(15) . . . . ?
 C9 N13 C412 N2 -1(2) . . . . ?
 C10 C76 C218 C32 -88.3(15) . . . . ?
 C10 C76 C218 C94 85.7(14) . . . . ?
 C10 C112 C160 C107 4(2) . . . . ?
 C10 C112 C160 C298 -179.8(13) . . . . ?
 C11 N2 C255 C9 -156.0(17) . . . . ?
 C11 N2 C412 Ag10 -19(3) . . . . ?
 C11 N2 C412 N13 154.2(18) . . . . ?
 C12 C14 C32 C218 -179.0(11) . . . . ?
 C12 C116 C166 O28 2.1(19) . . . . ?
 C12 C116 C166 C118 -179.9(12) . . . . ?
 C14 C6 C78 C94 -0.7(18) . . . . ?
 C14 C6 C78 C130 -179.0(11) . . . . ?
 C14 C12 C116 C62 -92.4(14) . . . . ?
 C14 C12 C116 C166 88.1(15) . . . . ?
 C14 C32 C218 C76 175.0(11) . . . . ?
 C14 C32 C218 C94 0.7(18) . . . . ?
 C15 N36 C145 Ag3 -6(3) . . . . ?
 C15 N36 C145 N39 174.3(18) . . . . ?
 C15 N36 C263 C233 -179.2(19) . . . . ?
 C15 C57 C125 O66 -2(2) . . . . ?
 C15 C57 C125 C127 178.3(14) . . . . ?
 C15 C57 C186 O52 -1(2) . . . . ?
 C15 C57 C186 C176 -175.6(16) . . . . ?
 C16 N10 C26 C24 86.7(16) . . . . ?
 C16 N10 C210 Ag1 177.0(9) . . . . ?
 C16 N10 C210 N30 4.5(16) . . . . ?
 C17 C69 C275 C105 34(2) . . . . ?
 C17 C69 C275 C259 -147.1(17) . . . . ?
 C17 C69 C416 C211 -34(2) . . . . ?
 C17 C69 C416 C245 146.0(18) . . . . ?
 C18 N6 C266 C364 -179.2(12) . . . . ?
 C18 N6 C328 Ag10 -9(2) . . . . ?
 C18 N6 C328 N3 179.6(10) . . . . ?
 C18 C118 C166 O28 -4(2) . . . . ?
 C18 C118 C166 C116 177.8(12) . . . . ?
 C19 C291 C384 O78 -7(3) . . . . ?
 C19 C291 C384 C310 173.4(16) . . . . ?
 C20 C56 C316 C54 -33.1(19) . . . . ?
 C20 C56 C316 C292 93.5(16) . . . . ?
 C20 C122 C180 O32 -177.1(10) . . . . ?
 C20 C122 C180 C276 5.4(17) . . . . ?
 C20 C122 C296 C120 -94.9(15) . . . . ?
 C20 C122 C296 C392 32.2(18) . . . . ?
 C21 O40 C272 O30 -92.5(16) . . . . ?
 C21 C56 C316 C54 146.5(11) . . . . ?
 C21 C56 C316 C292 -86.8(14) . . . . ?
 C22 C12 C14 C6 143.9(11) . . . . ?
 C22 C12 C14 C32 -36.2(17) . . . . ?
 C22 C12 C116 C62 37.8(19) . . . . ?
 C22 C12 C116 C166 -141.6(13) . . . . ?
 C24 C156 C252 C188 0(2) . . . . ?
 C24 C156 C252 C258 179.3(12) . . . . ?
 C24 C192 C348 C188 -4.6(19) . . . . ?
 C24 C192 C348 C362 179.1(12) . . . . ?
 C26 N10 C16 C36 175.4(10) . . . . ?
 C26 N10 C210 Ag1 -0.9(18) . . . . ?
 C26 N10 C210 N30 -173.5(11) . . . . ?
 C26 C24 C156 O26 7.1(18) . . . . ?
 C26 C24 C156 C252 -175.5(11) . . . . ?
 C26 C24 C192 O34 -7.2(18) . . . . ?
 C26 C24 C192 C348 177.9(11) . . . . ?
 C27 C107 C160 C112 -1(2) . . . . ?
 C27 C107 C160 C298 -177.9(13) . . . . ?
 C27 C250 N43 C307 -93.1(13) . . . . ?
 C27 C250 N43 C309 89.0(15) . . . . ?
 C28 N8 C48 Ag4 175.0(9) . . . . ?
 C28 N8 C48 N16 1.0(15) . . . . ?
 C28 N8 C138 C276 91.7(17) . . . . ?
 C30 N1 C90 Ag8 174.1(9) . . . . ?
 C30 N1 C90 N14 -3.5(16) . . . . ?
 C30 N1 C132 C60 87.9(16) . . . . ?
 C31 C33 C225 C143 87(2) . . . . ?
 C31 C33 C225 C254 -93(2) . . . . ?
 C33 C31 C339 O43 2(2) . . . . ?
 C33 C31 C339 C251 -179.5(13) . . . . ?
 C33 C31 C408 C378 -177.7(13) . . . . ?
 C33 C225 C254 O82 1(2) . . . . ?
 C33 C225 C254 C394 -179.3(16) . . . . ?
 C35 C325 C346 C7 29(2) . . . . ?
 C35 C325 C346 C231 -147.9(17) . . . . ?
 C36 N30 C210 Ag1 -176.8(9) . . . . ?
 C36 N30 C210 N10 -4.5(16) . . . . ?
 C36 N30 C244 C98 41.3(18) . . . . ?
 C37 N29 C190 C388 88(2) . . . . ?
 C37 N29 C285 Ag11 172.3(14) . . . . ?
 C37 N29 C285 N41 -3(3) . . . . ?
 C38 O10 C86 O48 94.9(14) . . . . ?
 C38 C60 C132 N1 105.8(14) . . . . ?
 C40 O18 C304 O68 97.8(14) . . . . ?
 C40 C96 C220 N18 103.4(17) . . . . ?
 C40 C144 C242 C136 1.2(19) . . . . ?
 C42 O8 C110 O4 -90.4(13) . . . . ?
 C42 C44 C62 C116 -3(2) . . . . ?
 C42 C44 C84 C58 147.4(13) . . . . ?
 C42 C44 C84 C172 -84.1(17) . . . . ?
 C42 C118 C166 O28 179.0(12) . . . . ?
 C42 C118 C166 C116 1(2) . . . . ?
 C44 C42 C118 C18 179.4(13) . . . . ?
 C44 C42 C118 C166 -4(2) . . . . ?
 C44 C62 C116 C12 -178.9(12) . . . . ?
 C44 C62 C116 C166 1(2) . . . . ?
 C44 C84 C172 C88 85.5(14) . . . . ?
 C44 C84 C172 C146 -96.5(15) . . . . ?
 C45 N21 C77 C309 172.6(16) . . . . ?
 C46 O14 C114 O20 -88.1(16) . . . . ?
 C46 C96 C220 N18 -80.7(17) . . . . ?
 C46 C136 C242 C144 -0.5(19) . . . . ?
 C46 C136 C326 C66 152.0(11) . . . . ?
 C46 C136 C326 C284 -82.6(15) . . . . ?
 C47 N37 C208 Ag12 7(2) . . . . ?
 C47 N37 C208 N28 -179.1(16) . . . . ?
 C47 N37 C286 C336 180(3) . . . . ?
 C48 N8 C28 C300 -0.2(16) . . . . ?
 C48 N8 C138 C276 -92.2(17) . . . . ?
 C48 N16 C232 C126 -147.6(13) . . . . ?
 C48 N16 C300 C28 1.3(15) . . . . ?
 C50 N32 C237 C148 -93.7(19) . . . . ?
 C50 N32 C340 C131 -5.3(19) . . . . ?
 C50 N38 C131 C340 -4(2) . . . . ?
 C50 N38 C399 C25 162.4(17) . . . . ?
 C52 C4 C100 C219 -175.2(13) . . . . ?
 C52 C4 C100 C368 1(2) . . . . ?
 C53 C214 C292 C316 -179.5(13) . . . . ?
 C53 C214 C292 C366 -1(2) . . . . ?
 C55 N34 C85 C239 177.9(17) . . . . ?
 C55 N34 C196 Ag2 -1(3) . . . . ?
 C55 N34 C196 N9 176.9(15) . . . . ?
 C55 C344 C354 O62 5(2) . . . . ?
 C55 C344 C354 C224 -177.6(14) . . . . ?
 C56 C20 C122 C180 -5.2(19) . . . . ?
 C56 C20 C122 C296 178.5(13) . . . . ?
 C56 C21 C276 C138 -177.9(10) . . . . ?
 C56 C21 C276 C180 2.4(18) . . . . ?
 C57 C125 C127 C5 -1(2) . . . . ?
 C57 C125 C127 C235 176.7(14) . . . . ?
 C58 C84 C172 C88 -145.0(11) . . . . ?
 C58 C84 C172 C146 33.0(18) . . . . ?
 C59 O45 C82 C251 -98.1(19) . . . . ?
 C59 O45 C82 C378 84(2) . . . . ?
 C59 O47 C281 C115 -80(2) . . . . ?
 C59 O47 C281 C388 101.1(18) . . . . ?
 C60 C1 C8 C142 -175.4(13) . . . . ?
 C60 C1 C8 C168 7(2) . . . . ?
 C60 C38 C322 C168 -4(2) . . . . ?
 C60 C38 C322 C223 177.6(12) . . . . ?
 C61 C33 C225 C143 -35(3) . . . . ?
 C61 C33 C225 C254 145.1(17) . . . . ?
 C62 C44 C84 C58 -38.3(19) . . . . ?
 C62 C44 C84 C172 90.3(14) . . . . ?
 C62 C116 C166 O28 -177.4(12) . . . . ?
 C62 C116 C166 C118 1(2) . . . . ?
 C63 N23 C323 C81 178.8(17) . . . . ?
 C63 C261 C265 O11 7(2) . . . . ?
 C63 C261 C265 C372 178.7(15) . . . . ?
 C64 C92 C144 C40 -150.3(11) . . . . ?
 C64 C92 C144 C242 29.3(17) . . . . ?
 C64 C92 C212 C273 146.5(14) . . . . ?
 C64 C92 C212 C366 -35.5(19) . . . . ?
 C65 N46 C382 C53 82(2) . . . . ?
 C65 N46 C402 Ag3 -178.2(13) . . . . ?
 C65 N46 C402 N47 -9(2) . . . . ?
 C67 C79 C129 C119 95(2) . . . . ?
 C67 C79 C129 C134 -86.1(18) . . . . ?
 C67 C211 C416 C69 -178.4(17) . . . . ?
 C67 C211 C416 C245 2(3) . . . . ?
 C68 O80 C270 O84 -88(2) . . . . ?
 C68 C282 C290 C133 7(3) . . . . ?
 C68 C282 C325 C35 144.5(18) . . . . ?
 C68 C282 C325 C346 -96(2) . . . . ?
 C70 N20 C130 C78 -102.8(14) . . . . ?
 C70 N20 C262 C350 2.5(19) . . . . ?
 C70 N22 C89 C357 -107.9(18) . . . . ?
 C70 N22 C350 C262 1.7(18) . . . . ?
 C71 N19 C279 C303 -8(2) . . . . ?
 C71 N19 C295 C299 -109(2) . . . . ?
 C71 N40 C280 C318 -90(2) . . . . ?
 C71 N40 C303 C279 0(3) . . . . ?
 C72 O12 C94 C78 102.2(14) . . . . ?
 C72 O12 C94 C218 -81.6(14) . . . . ?
 C72 O24 C184 C10 81.4(16) . . . . ?
 C72 O24 C184 C27 -99.8(16) . . . . ?
 C73 N9 C196 Ag2 6(3) . . . . ?
 C73 N9 C196 N34 -171.8(16) . . . . ?
 C73 N9 C239 C85 172.1(19) . . . . ?
 C73 C159 C167 C173 -173(2) . . . . ?
 C74 N4 C170 C398 -175.9(16) . . . . ?
 C74 N4 C302 Ag6 -12(2) . . . . ?
 C74 N4 C302 N35 178.4(14) . . . . ?
 C74 C308 C376 O46 -2(2) . . . . ?
 C74 C308 C376 C236 -176.5(13) . . . . ?
 C75 N31 C111 C221 -179.3(17) . . . . ?
 C75 N31 C113 Ag5 7(3) . . . . ?
 C75 N31 C113 N42 -179.0(16) . . . . ?
 C76 C10 C112 C160 -178.2(13) . . . . ?
 C76 C10 C184 O24 -5(2) . . . . ?
 C76 C10 C184 C27 175.8(13) . . . . ?
 C78 C6 C14 C12 179.0(10) . . . . ?
 C78 C6 C14 C32 -0.9(18) . . . . ?
 C78 C94 C218 C32 -2.4(17) . . . . ?
 C78 C94 C218 C76 -177.1(11) . . . . ?
 C79 C67 C211 C416 179.1(16) . . . . ?
 C79 C67 C418 O16 2(3) . . . . ?
 C79 C67 C418 C149 -178.8(15) . . . . ?
 C79 C129 C134 O22 -4(2) . . . . ?
 C79 C129 C134 C308 -179.2(14) . . . . ?
 C80 N14 C90 Ag8 -172.3(10) . . . . ?
 C80 N14 C90 N1 5.0(17) . . . . ?
 C80 N14 C141 C39 74(2) . . . . ?
 C82 O45 C59 O47 -96(2) . . . . ?
 C82 C251 C339 O43 175.3(15) . . . . ?
 C82 C251 C339 C31 -3(2) . . . . ?
 C82 C378 C408 C31 -2(3) . . . . ?
 C84 C44 C62 C116 -177.8(12) . . . . ?
 C85 N34 C55 C344 87.9(18) . . . . ?
 C85 N34 C196 Ag2 174.7(12) . . . . ?
 C85 N34 C196 N9 -7(2) . . . . ?
 C86 O10 C38 C60 102.3(15) . . . . ?
 C86 O10 C38 C322 -82.6(14) . . . . ?
 C86 O48 C198 C264 79.3(18) . . . . ?
 C86 O48 C198 C344 -99.4(17) . . . . ?
 C88 O4 C110 O8 91.0(15) . . . . ?
 C88 C194 C294 O64 179.9(11) . . . . ?
 C88 C194 C294 C128 -3(2) . . . . ?
 C89 N22 C70 Ag1 1(2) . . . . ?
 C89 N22 C70 N20 -178.7(12) . . . . ?
 C89 N22 C350 C262 -179.8(13) . . . . ?
 C90 N1 C30 C80 0.6(15) . . . . ?
 C90 N1 C132 C60 -100.6(15) . . . . ?
 C90 N14 C80 C30 -4.4(16) . . . . ?
 C90 N14 C141 C39 -111.0(17) . . . . ?
 C92 C144 C242 C136 -178.5(11) . . . . ?
 C92 C212 C273 O68 -4(2) . . . . ?
 C92 C212 C273 C53 -178.9(14) . . . . ?
 C92 C212 C366 C292 -179.4(13) . . . . ?
 C94 O12 C72 O24 93.0(14) . . . . ?
 C94 C78 C130 N20 99.8(14) . . . . ?
 C96 C40 C144 C92 176.1(11) . . . . ?
 C96 C40 C144 C242 -3.5(19) . . . . ?
 C96 C46 C136 C242 2.1(18) . . . . ?
 C96 C46 C136 C326 176.1(11) . . . . ?
 C100 C4 C52 C142 178.2(14) . . . . ?
 C100 C4 C52 C274 1(2) . . . . ?
 C102 O1 C6 C14 79.9(14) . . . . ?
 C102 O1 C6 C78 -100.8(12) . . . . ?
 C102 O28 C166 C116 -80.4(15) . . . . ?
 C102 O28 C166 C118 101.5(13) . . . . ?
 C104 O42 C248 O78 91.9(18) . . . . ?
 C104 C318 C380 O72 173.2(14) . . . . ?
 C104 C318 C380 C414 14(3) . . . . ?
 C106 C258 C277 C143 42(2) . . . . ?
 C106 C258 C277 C247 -148.5(16) . . . . ?
 C107 O60 C240 O64 91.3(14) . . . . ?
 C107 C27 C184 O24 -177.5(13) . . . . ?
 C107 C27 C184 C10 1(2) . . . . ?
 C107 C27 C250 N43 102.8(16) . . . . ?
 C107 C160 C298 C128 87.1(17) . . . . ?
 C107 C160 C298 C420 -149.6(14) . . . . ?
 C108 O44 C330 C148 99.2(16) . . . . ?
 C108 O44 C330 C174 -77.0(16) . . . . ?
 C108 O56 C368 C100 81.8(16) . . . . ?
 C108 O56 C368 C202 -94(2) . . . . ?
 C109 N42 C113 Ag5 0(3) . . . . ?
 C109 N42 C113 N31 -174.2(16) . . . . ?
 C109 N42 C221 C111 177.4(17) . . . . ?
 C110 O4 C88 C172 -77.3(14) . . . . ?
 C110 O4 C88 C194 103.8(15) . . . . ?
 C110 O8 C42 C44 81.4(15) . . . . ?
 C110 O8 C42 C118 -103.6(15) . . . . ?
 C111 N31 C75 C335 49(3) . . . . ?
 C111 N31 C113 Ag5 -177.2(15) . . . . ?
 C111 N31 C113 N42 -3(2) . . . . ?
 C112 C10 C76 C218 87.3(15) . . . . ?
 C112 C10 C76 C260 -38.7(18) . . . . ?
 C112 C10 C184 O24 179.8(12) . . . . ?
 C112 C10 C184 C27 1(2) . . . . ?
 C112 C160 C298 C128 -89.3(16) . . . . ?
 C112 C160 C298 C420 34(2) . . . . ?
 C113 N31 C75 C335 -136(2) . . . . ?
 C113 N31 C111 C221 5(3) . . . . ?
 C113 N42 C109 C306 -92(2) . . . . ?
 C113 N42 C221 C111 3(2) . . . . ?
 C114 O14 C46 C96 -101.9(14) . . . . ?
 C114 O14 C46 C136 82.5(15) . . . . ?
 C114 O20 C229 C284 -84.2(16) . . . . ?
 C114 O20 C229 C314 102.1(15) . . . . ?
 C115 C155 C378 C82 -87.9(17) . . . . ?
 C115 C155 C378 C408 86.3(18) . . . . ?
 C115 C281 C388 C190 179.9(17) . . . . ?
 C115 C281 C388 C256 -3(3) . . . . ?
 C115 C360 C386 C256 3(3) . . . . ?
 C115 C360 C386 C362 -178.3(17) . . . . ?
 C116 C12 C14 C6 -86.7(13) . . . . ?
 C116 C12 C14 C32 93.2(13) . . . . ?
 C117 O43 C339 C31 -79.4(18) . . . . ?
 C117 O43 C339 C251 101.9(18) . . . . ?
 C117 O82 C254 C225 79.3(19) . . . . ?
 C117 O82 C254 C394 -100.8(19) . . . . ?
 C118 C42 C44 C62 5(2) . . . . ?
 C118 C42 C44 C84 179.3(13) . . . . ?
 C119 C129 C134 O22 174.8(13) . . . . ?
 C119 C129 C134 C308 0(2) . . . . ?
 C119 C236 C376 O46 -176.8(14) . . . . ?
 C119 C236 C376 C308 -3(2) . . . . ?
 C120 C164 C284 C229 0(2) . . . . ?
 C120 C164 C284 C326 174.8(14) . . . . ?
 C121 N25 C312 C206 175.0(13) . . . . ?
 C121 N25 C351 Ag8 4(2) . . . . ?
 C121 N25 C351 N24 -172.9(12) . . . . ?
 C122 C20 C56 C21 4(2) . . . . ?
 C122 C20 C56 C316 -176.8(11) . . . . ?
 C122 C180 C276 C21 -5(2) . . . . ?
 C122 C180 C276 C138 175.8(10) . . . . ?
 C123 N15 C243 C251 -97(2) . . . . ?
 C123 N15 C341 C289 -11(2) . . . . ?
 C123 N17 C289 C341 1(3) . . . . ?
 C123 N17 C419 C209 -119(5) . . . . ?
 C124 N26 C152 C202 -91.0(18) . . . . ?
 C124 N26 C390 C246 -0.6(19) . . . . ?
 C124 N44 C195 C389 -124(2) . . . . ?
 C124 N44 C246 C390 3(2) . . . . ?
 C125 O66 C278 O46 -92.0(17) . . . . ?
 C125 C57 C186 O52 177.3(13) . . . . ?
 C125 C57 C186 C176 3(3) . . . . ?
 C125 C127 C235 C236 -88.6(19) . . . . ?
 C125 C127 C235 C253 149.8(15) . . . . ?
 C127 C5 C176 C139 174.3(14) . . . . ?
 C127 C5 C176 C186 2(3) . . . . ?
 C127 C235 C236 C119 -91(2) . . . . ?
 C127 C235 C236 C376 87.4(19) . . . . ?
 C128 C146 C172 C84 177.2(13) . . . . ?
 C128 C146 C172 C88 -4.6(19) . . . . ?
 C129 C119 C236 C235 177.0(15) . . . . ?
 C129 C119 C236 C376 -1(3) . . . . ?
 C129 C134 C308 C74 178.2(13) . . . . ?
 C129 C134 C308 C376 -3(2) . . . . ?
 C130 N20 C70 Ag1 0.9(18) . . . . ?
 C130 N20 C70 N22 -179.2(11) . . . . ?
 C130 N20 C262 C350 -179.8(12) . . . . ?
 C130 C78 C94 O12 -3.0(16) . . . . ?
 C130 C78 C94 C218 -179.2(10) . . . . ?
 C131 N38 C50 Ag4 -174.0(12) . . . . ?
 C131 N38 C50 N32 0(2) . . . . ?
 C131 N38 C399 C25 -25(3) . . . . ?
 C132 N1 C30 C80 173.7(10) . . . . ?
 C132 N1 C90 Ag8 1.0(16) . . . . ?
 C132 N1 C90 N14 -176.6(11) . . . . ?
 C133 C151 C414 C29 91(2) . . . . ?
 C133 C151 C414 C380 -94(3) . . . . ?
 C133 C215 C306 C68 4(3) . . . . ?
 C133 C215 C306 C109 179.1(13) . . . . ?
 C134 O22 C158 O16 -94.5(15) . . . . ?
 C134 C308 C376 O46 179.2(13) . . . . ?
 C134 C308 C376 C236 5(2) . . . . ?
 C135 C267 C283 N35 177.8(13) . . . . ?
 C136 C46 C96 C40 -4.3(19) . . . . ?
 C136 C46 C96 C220 179.6(11) . . . . ?
 C137 C139 C176 C5 35(2) . . . . ?
 C137 C139 C176 C186 -153.0(15) . . . . ?
 C137 C139 C372 C105 -38.1(19) . . . . ?
 C137 C139 C372 C265 157.3(14) . . . . ?
 C138 N8 C28 C300 176.6(11) . . . . ?
 C138 N8 C48 Ag4 -1.6(18) . . . . ?
 C138 N8 C48 N16 -175.7(11) . . . . ?
 C139 C176 C186 O52 9(2) . . . . ?
 C139 C176 C186 C57 -176.7(13) . . . . ?
 C140 O6 C1 C8 84.6(13) . . . . ?
 C140 O6 C1 C60 -103.6(13) . . . . ?
 C140 O38 C274 C52 -80.1(16) . . . . ?
 C140 O38 C274 C202 101.0(15) . . . . ?
 C141 N14 C80 C30 170.6(14) . . . . ?
 C141 N14 C90 Ag8 11.7(19) . . . . ?
 C141 N14 C90 N1 -171.0(11) . . . . ?
 C141 C39 C163 C305 80(2) . . . . ?
 C142 C8 C168 C322 -179.9(13) . . . . ?
 C142 C52 C274 O38 3(2) . . . . ?
 C142 C52 C274 C202 -178.3(14) . . . . ?
 C143 C225 C254 O82 -179.5(15) . . . . ?
 C143 C225 C254 C394 1(3) . . . . ?
 C144 C40 C96 C46 5.0(19) . . . . ?
 C144 C40 C96 C220 -178.9(11) . . . . ?
 C144 C92 C212 C273 -87.4(16) . . . . ?
 C144 C92 C212 C366 90.6(15) . . . . ?
 C145 N36 C15 C57 -96(2) . . . . ?
 C145 N36 C263 C233 -1(3) . . . . ?
 C145 N39 C197 C393 117(2) . . . . ?
 C145 N39 C233 C263 -9(3) . . . . ?
 C146 C128 C294 O64 178.1(11) . . . . ?
 C146 C128 C294 C194 1(2) . . . . ?
 C146 C128 C298 C160 90.8(16) . . . . ?
 C146 C128 C298 C420 -34.6(19) . . . . ?
 C147 N47 C402 Ag3 174.2(16) . . . . ?
 C147 N47 C402 N46 5(3) . . . . ?
 C147 N47 C413 C193 94(2) . . . . ?
 C149 C245 C416 C69 179.9(16) . . . . ?
 C149 C245 C416 C211 0(3) . . . . ?
 C150 O32 C180 C122 -78.1(14) . . . . ?
 C150 O32 C180 C276 99.3(16) . . . . ?
 C150 O58 C358 C120 81.4(17) . . . . ?
 C150 O58 C358 C314 -105.3(15) . . . . ?
 C151 C133 C215 O74 4(2) . . . . ?
 C151 C133 C215 C306 178.0(15) . . . . ?
 C151 C133 C290 C282 177.1(16) . . . . ?
 C152 N26 C124 Ag6 -4(2) . . . . ?
 C152 N26 C124 N44 -176.8(12) . . . . ?
 C152 N26 C390 C246 178.5(15) . . . . ?
 C152 C202 C274 O38 -3(2) . . . . ?
 C152 C202 C274 C52 177.7(15) . . . . ?
 C152 C202 C368 O56 0(2) . . . . ?
 C152 C202 C368 C100 -176.1(13) . . . . ?
 C153 C315 C356 C227 -145.9(17) . . . . ?
 C153 C315 C356 C249 33(3) . . . . ?
 C153 C315 C404 C7 -37(2) . . . . ?
 C153 C315 C404 C269 145.5(19) . . . . ?
 C154 N27 C228 C230 175.2(11) . . . . ?
 C155 C115 C281 O47 1(3) . . . . ?
 C155 C115 C281 C388 179.9(17) . . . . ?
 C155 C115 C360 C386 -179.5(17) . . . . ?
 C155 C378 C408 C31 -175.9(15) . . . . ?
 C156 O26 C204 O54 -96.4(15) . . . . ?
 C156 C24 C26 N10 -81.6(15) . . . . ?
 C156 C24 C192 O34 178.8(11) . . . . ?
 C156 C24 C192 C348 4(2) . . . . ?
 C156 C252 C258 C106 147.4(13) . . . . ?
 C156 C252 C258 C277 -83.0(16) . . . . ?
 C157 N5 C293 Ag2 -1(4) . . . . ?
 C157 N5 C293 N48 171(2) . . . . ?
 C157 N5 C321 C287 -174(2) . . . . ?
 C158 O16 C418 C67 -79(2) . . . . ?
 C158 O16 C418 C149 102.5(15) . . . . ?
 C158 O22 C134 C129 81.1(18) . . . . ?
 C158 O22 C134 C308 -103.8(15) . . . . ?
 C162 N24 C206 C312 178.9(11) . . . . ?
 C162 N24 C351 Ag8 1.6(19) . . . . ?
 C162 N24 C351 N25 179.0(11) . . . . ?
 C162 C194 C294 O64 0.0(19) . . . . ?
 C162 C194 C294 C128 176.8(11) . . . . ?
 C163 C39 C141 N14 177.4(14) . . . . ?
 C164 C120 C296 C122 91.6(16) . . . . ?
 C164 C120 C296 C392 -33(2) . . . . ?
 C164 C120 C358 O58 175.9(13) . . . . ?
 C164 C120 C358 C314 3(2) . . . . ?
 C164 C284 C326 C66 35(2) . . . . ?
 C164 C284 C326 C136 -90.8(16) . . . . ?
 C166 O28 C102 O1 89.5(13) . . . . ?
 C168 C8 C142 C52 90.9(16) . . . . ?
 C168 C8 C142 C241 -36(2) . . . . ?
 C169 N18 C2 Ag7 177.5(11) . . . . ?
 C169 N18 C2 N11 -3.1(16) . . . . ?
 C169 N18 C220 C96 83(2) . . . . ?
 C170 N4 C74 C308 88(2) . . . . ?
 C170 N4 C302 Ag6 169.9(13) . . . . ?
 C170 N4 C302 N35 1(2) . . . . ?
 C172 C88 C194 C162 -178.8(10) . . . . ?
 C172 C88 C194 C294 1(2) . . . . ?
 C175 C83 C317 C157 -173(2) . . . . ?
 C176 C5 C127 C125 0(2) . . . . ?
 C176 C5 C127 C235 -177.7(15) . . . . ?
 C176 C139 C372 C105 81(2) . . . . ?
 C176 C139 C372 C265 -84(2) . . . . ?
 C178 C98 C244 N30 175.6(12) . . . . ?
 C180 O32 C150 O58 97.4(15) . . . . ?
 C180 C122 C296 C120 89.0(13) . . . . ?
 C180 C122 C296 C392 -143.9(11) . . . . ?
 C182 C34 C216 O36 -179.2(11) . . . . ?
 C182 C34 C216 C148 -4(2) . . . . ?
 C182 C34 C320 C224 92.9(15) . . . . ?
 C182 C34 C320 C352 -35.2(18) . . . . ?
 C182 C174 C219 C100 -88.2(17) . . . . ?
 C182 C174 C219 C334 35.2(18) . . . . ?
 C182 C174 C330 O44 177.6(11) . . . . ?
 C182 C174 C330 C148 1(2) . . . . ?
 C184 O24 C72 O12 -91.8(13) . . . . ?
 C184 C10 C76 C218 -87.1(16) . . . . ?
 C184 C10 C76 C260 146.8(13) . . . . ?
 C184 C10 C112 C160 -4(2) . . . . ?
 C184 C27 C107 O60 179.4(12) . . . . ?
 C184 C27 C107 C160 -1(2) . . . . ?
 C184 C27 C250 N43 -78.1(18) . . . . ?
 C186 O52 C329 O11 90.6(17) . . . . ?
 C186 C57 C125 O66 179.6(12) . . . . ?
 C186 C57 C125 C127 0(2) . . . . ?
 C188 C252 C258 C106 -33.6(19) . . . . ?
 C188 C252 C258 C277 96.0(16) . . . . ?
 C188 C348 C362 C342 31(2) . . . . ?
 C188 C348 C362 C386 -91.1(17) . . . . ?
 C190 N29 C37 C333 -179.3(17) . . . . ?
 C190 N29 C285 Ag11 -4(3) . . . . ?
 C190 N29 C285 N41 -179.2(18) . . . . ?
 C192 O34 C200 O50 96.8(15) . . . . ?
 C192 C24 C26 N10 104.3(14) . . . . ?
 C192 C24 C156 O26 -178.9(11) . . . . ?
 C192 C24 C156 C252 -2(2) . . . . ?
 C192 C348 C362 C342 -153.5(12) . . . . ?
 C192 C348 C362 C386 84.8(16) . . . . ?
 C194 C88 C172 C84 -179.4(12) . . . . ?
 C194 C88 C172 C146 2.2(17) . . . . ?
 C195 N44 C124 Ag6 14(2) . . . . ?
 C195 N44 C124 N26 -173.0(17) . . . . ?
 C195 N44 C246 C390 172.1(19) . . . . ?
 C196 N9 C73 C159 -107(2) . . . . ?
 C196 N9 C239 C85 -10(3) . . . . ?
 C196 N34 C55 C344 -96(2) . . . . ?
 C196 N34 C85 C239 2(2) . . . . ?
 C197 N39 C145 Ag3 -27(3) . . . . ?
 C197 N39 C145 N36 152.7(17) . . . . ?
 C197 N39 C233 C263 -152.2(18) . . . . ?
 C198 O48 C86 O10 -92.3(15) . . . . ?
 C198 C264 C338 C224 -2(2) . . . . ?
 C198 C344 C354 O62 179.7(14) . . . . ?
 C198 C344 C354 C224 -3(2) . . . . ?
 C200 O34 C192 C24 99.9(16) . . . . ?
 C200 O34 C192 C348 -85.1(16) . . . . ?
 C200 O50 C256 C386 83.4(18) . . . . ?
 C200 O50 C256 C388 -102.9(18) . . . . ?
 C204 O26 C156 C24 -100.9(14) . . . . ?
 C204 O26 C156 C252 81.8(15) . . . . ?
 C204 O54 C247 C277 -86.4(17) . . . . ?
 C204 O54 C247 C394 99.5(16) . . . . ?
 C206 N24 C162 C194 86.2(17) . . . . ?
 C206 N24 C351 Ag8 175.6(12) . . . . ?
 C206 N24 C351 N25 -7.0(17) . . . . ?
 C208 N28 C332 C314 -91.3(19) . . . . ?
 C208 N28 C336 C286 3(2) . . . . ?
 C208 N37 C47 C377 -176.5(17) . . . . ?
 C208 N37 C286 C336 3(3) . . . . ?
 C210 N10 C16 C36 -2.6(15) . . . . ?
 C210 N10 C26 C24 -95.6(15) . . . . ?
 C210 N30 C36 C16 2.7(16) . . . . ?
 C210 N30 C244 C98 -149.1(15) . . . . ?
 C211 C67 C79 C129 -95(2) . . . . ?
 C211 C67 C79 C319 36(2) . . . . ?
 C211 C67 C418 O16 -175.1(15) . . . . ?
 C211 C67 C418 C149 4(3) . . . . ?
 C212 C92 C144 C40 85.5(14) . . . . ?
 C212 C92 C144 C242 -94.9(15) . . . . ?
 C213 N13 C9 C255 177.6(17) . . . . ?
 C213 N13 C412 Ag10 -3(3) . . . . ?
 C213 N13 C412 N2 -176.3(16) . . . . ?
 C213 C149 C245 O76 -3(2) . . . . ?
 C213 C149 C245 C416 175.8(16) . . . . ?
 C213 C149 C418 O16 2(2) . . . . ?
 C213 C149 C418 C67 -177.2(16) . . . . ?
 C214 O30 C272 O40 92.8(15) . . . . ?
 C214 C53 C273 O68 -179.0(14) . . . . ?
 C214 C53 C273 C212 -4(2) . . . . ?
 C214 C53 C382 N46 95.8(17) . . . . ?
 C214 C292 C316 C54 -146.9(14) . . . . ?
 C214 C292 C316 C56 88.1(17) . . . . ?
 C214 C292 C366 C212 0(2) . . . . ?
 C215 O74 C288 O72 95.3(19) . . . . ?
 C215 C133 C151 C311 -149.2(16) . . . . ?
 C215 C133 C151 C414 83(2) . . . . ?
 C215 C133 C290 C282 -3(2) . . . . ?
 C216 O36 C406 O62 -94.8(17) . . . . ?
 C216 C34 C182 C174 2(2) . . . . ?
 C216 C34 C320 C224 -88.7(16) . . . . ?
 C216 C34 C320 C352 143.3(13) . . . . ?
 C216 C148 C237 N32 -81.6(17) . . . . ?
 C216 C148 C330 O44 -180.0(11) . . . . ?
 C216 C148 C330 C174 -4(2) . . . . ?
 C217 O21 C227 C310 100.0(17) . . . . ?
 C217 O21 C227 C356 -81.7(19) . . . . ?
 C217 O70 C269 C222 -93.2(19) . . . . ?
 C217 O70 C269 C404 83(2) . . . . ?
 C219 C100 C368 O56 -2(2) . . . . ?
 C219 C100 C368 C202 173.6(13) . . . . ?
 C219 C174 C182 C34 176.7(11) . . . . ?
 C219 C174 C330 O44 0.6(18) . . . . ?
 C219 C174 C330 C148 -175.6(12) . . . . ?
 C220 N18 C2 Ag7 -2.5(18) . . . . ?
 C220 N18 C2 N11 177.0(10) . . . . ?
 C220 N18 C169 C234 -178.8(13) . . . . ?
 C221 N42 C109 C306 95(2) . . . . ?
 C221 N42 C113 Ag5 174.5(13) . . . . ?
 C221 N42 C113 N31 0(2) . . . . ?
 C222 C231 C346 C7 2(3) . . . . ?
 C222 C231 C346 C325 179.3(14) . . . . ?
 C222 C269 C404 C7 -4(3) . . . . ?
 C222 C269 C404 C315 173.2(17) . . . . ?
 C223 C264 C338 C224 -178.0(15) . . . . ?
 C225 C143 C277 C247 6(2) . . . . ?
 C225 C143 C277 C258 175.9(15) . . . . ?
 C225 C254 C394 C154 -178.2(17) . . . . ?
 C225 C254 C394 C247 0(3) . . . . ?
 C226 N27 C228 C230 0.0 . . . . ?
 C226 N7 C375 C187 -150.6(19) . . . . ?
 N27 C154 C394 C247 99.8(16) . . . . ?
 N27 C154 C394 C254 -82(2) . . . . ?
 N27 C226 N7 C230 0.0 . . . . ?
 N27 C226 N7 C375 178.2(15) . . . . ?
 N27 C228 C230 N7 0.0 . . . . ?
 C228 C230 N7 C226 0.0 . . . . ?
 C228 C230 N7 C375 -177.8(18) . . . . ?
 C230 N7 C375 C187 27(3) . . . . ?
 N7 C226 N27 C154 -174.8(11) . . . . ?
 N7 C226 N27 C228 0.0 . . . . ?
 C227 O21 C217 O70 91.2(16) . . . . ?
 C227 C310 C384 O78 -179.2(13) . . . . ?
 C227 C310 C384 C291 1(3) . . . . ?
 C229 O20 C114 O14 89.6(14) . . . . ?
 C229 C284 C326 C66 -150.3(14) . . . . ?
 C229 C284 C326 C136 84.1(18) . . . . ?
 C229 C314 C332 N28 101.5(17) . . . . ?
 C229 C314 C358 O58 -179.2(13) . . . . ?
 C229 C314 C358 C120 -6(2) . . . . ?
 C231 O84 C270 O80 92.4(19) . . . . ?
 C231 C222 C269 O70 177.9(13) . . . . ?
 C231 C222 C269 C404 3(3) . . . . ?
 C231 C222 C410 N48 98.8(19) . . . . ?
 C232 N16 C48 Ag4 6.2(18) . . . . ?
 C232 N16 C48 N8 179.7(10) . . . . ?
 C232 N16 C300 C28 -179.9(10) . . . . ?
 C232 C126 C238 C297 177.3(13) . . . . ?
 C233 N39 C145 Ag3 -172.5(16) . . . . ?
 C233 N39 C145 N36 8(3) . . . . ?
 C233 N39 C197 C393 -102(2) . . . . ?
 C234 N11 C2 Ag7 -176.5(11) . . . . ?
 C234 N11 C2 N18 4.0(18) . . . . ?
 C234 N11 C301 C41 -139.8(18) . . . . ?
 C235 C236 C376 O46 5(2) . . . . ?
 C235 C236 C376 C308 178.8(14) . . . . ?
 C236 C119 C129 C79 -178.4(17) . . . . ?
 C236 C119 C129 C134 3(3) . . . . ?
 C237 N32 C50 Ag4 -9(2) . . . . ?
 C237 N32 C50 N38 176.3(13) . . . . ?
 C237 N32 C340 C131 -178.5(13) . . . . ?
 C237 C148 C216 O36 -5(2) . . . . ?
 C237 C148 C216 C34 -179.5(12) . . . . ?
 C237 C148 C330 O44 5(2) . . . . ?
 C237 C148 C330 C174 -179.0(11) . . . . ?
 C238 C126 C232 N16 179.6(11) . . . . ?
 C239 N9 C73 C159 72(2) . . . . ?
 C239 N9 C196 Ag2 -172.0(15) . . . . ?
 C239 N9 C196 N34 10(2) . . . . ?
 C240 O60 C107 C27 98.1(15) . . . . ?
 C240 O60 C107 C160 -81.3(17) . . . . ?
 C240 O64 C294 C128 83.0(15) . . . . ?
 C240 O64 C294 C194 -100.2(14) . . . . ?
 C242 C136 C326 C66 -34.3(17) . . . . ?
 C242 C136 C326 C284 91.1(14) . . . . ?
 C243 N15 C123 Ag7 -6(3) . . . . ?
 C243 N15 C123 N17 -175.3(14) . . . . ?
 C243 N15 C341 C289 175.1(16) . . . . ?
 C243 C251 C339 O43 1(2) . . . . ?
 C243 C251 C339 C31 -177.7(12) . . . . ?
 C244 N30 C36 C16 174.1(11) . . . . ?
 C244 N30 C210 Ag1 13(2) . . . . ?
 C244 N30 C210 N10 -175.0(12) . . . . ?
 C244 C98 C178 C257 167.2(14) . . . . ?
 C245 O76 C337 O23 -90.8(18) . . . . ?
 C245 C149 C213 N13 -84.7(19) . . . . ?
 C245 C149 C418 O16 176.7(14) . . . . ?
 C245 C149 C418 C67 -2(3) . . . . ?
 C246 N44 C124 Ag6 -176.3(11) . . . . ?
 C246 N44 C124 N26 -3.1(18) . . . . ?
 C246 N44 C195 C389 69(3) . . . . ?
 C247 O54 C204 O26 98.3(14) . . . . ?
 C248 O42 C104 C318 103.7(18) . . . . ?
 C248 O42 C104 C396 -75(2) . . . . ?
 C248 O78 C384 C291 81(2) . . . . ?
 C248 O78 C384 C310 -98.7(18) . . . . ?
 C249 C291 C384 O78 179.7(14) . . . . ?
 C249 C291 C384 C310 0(3) . . . . ?
 C250 C27 C107 O60 -1(2) . . . . ?
 C250 C27 C107 C160 178.0(15) . . . . ?
 C250 C27 C184 O24 3(2) . . . . ?
 C250 C27 C184 C10 -177.8(14) . . . . ?
 C251 C82 C378 C155 175.2(14) . . . . ?
 C251 C82 C378 C408 1(2) . . . . ?
 C252 C188 C348 C192 3(2) . . . . ?
 C252 C188 C348 C362 179.5(13) . . . . ?
 C252 C258 C277 C143 -89.5(16) . . . . ?
 C252 C258 C277 C247 80(2) . . . . ?
 C253 C235 C236 C119 31(2) . . . . ?
 C253 C235 C236 C376 -151.0(14) . . . . ?
 C254 O82 C117 O43 -96.1(16) . . . . ?
 C255 N2 C11 C353 -116(2) . . . . ?
 C255 N2 C412 Ag10 -173.4(17) . . . . ?
 C255 N2 C412 N13 0(2) . . . . ?
 C256 O50 C200 O34 -94.9(14) . . . . ?
 C259 O23 C337 O76 89(2) . . . . ?
 C259 C261 C265 O11 -177.0(15) . . . . ?
 C259 C261 C265 C372 -5(2) . . . . ?
 C260 C76 C218 C32 36.9(17) . . . . ?
 C260 C76 C218 C94 -149.1(11) . . . . ?
 C261 C259 C275 C69 -177.8(14) . . . . ?
 C261 C259 C275 C105 1(3) . . . . ?
 C261 C265 C372 C105 10(3) . . . . ?
 C261 C265 C372 C139 174.5(12) . . . . ?
 C262 N20 C70 Ag1 178.8(11) . . . . ?
 C262 N20 C70 N22 -1.4(17) . . . . ?
 C262 N20 C130 C78 79.8(19) . . . . ?
 C263 N36 C15 C57 82(2) . . . . ?
 C263 N36 C145 Ag3 176.2(15) . . . . ?
 C263 N36 C145 N39 -4(2) . . . . ?
 C264 C198 C344 C55 176.6(16) . . . . ?
 C264 C198 C344 C354 2(3) . . . . ?
 C264 C223 C322 C38 87.5(14) . . . . ?
 C264 C223 C322 C168 -90.7(17) . . . . ?
 C265 O11 C329 O52 -88.4(18) . . . . ?
 C266 N6 C18 C118 90.4(14) . . . . ?
 C266 N6 C328 Ag10 172.4(9) . . . . ?
 C266 N6 C328 N3 1.0(15) . . . . ?
 C268 N12 C374 Ag12 -9(3) . . . . ?
 C268 N12 C374 N33 -178.4(15) . . . . ?
 C268 N12 C400 C370 176.4(16) . . . . ?
 C268 C310 C384 O78 -3(2) . . . . ?
 C268 C310 C384 C291 177.1(15) . . . . ?
 C269 O70 C217 O21 -94.7(18) . . . . ?
 C269 C222 C231 O84 174.7(14) . . . . ?
 C269 C222 C231 C346 -2(2) . . . . ?
 C269 C222 C410 N48 -75(2) . . . . ?
 C270 O80 C68 C282 74(3) . . . . ?
 C270 O80 C68 C306 -103.8(18) . . . . ?
 C270 O84 C231 C222 103.6(18) . . . . ?
 C270 O84 C231 C346 -80(2) . . . . ?
 C272 O30 C214 C53 101.2(17) . . . . ?
 C272 O30 C214 C292 -82.0(16) . . . . ?
 C272 O40 C21 C56 81.0(17) . . . . ?
 C272 O40 C21 C276 -99.3(14) . . . . ?
 C273 O68 C304 O18 -99.7(13) . . . . ?
 C273 C53 C214 O30 179.6(14) . . . . ?
 C273 C53 C214 C292 3(2) . . . . ?
 C273 C53 C382 N46 -86.9(18) . . . . ?
 C273 C212 C366 C292 -1(2) . . . . ?
 C274 O38 C140 O6 92.7(14) . . . . ?
 C274 C52 C142 C8 86.3(18) . . . . ?
 C274 C52 C142 C241 -144.1(15) . . . . ?
 C274 C202 C368 O56 178.3(14) . . . . ?
 C274 C202 C368 C100 3(2) . . . . ?
 C275 C69 C416 C211 95(2) . . . . ?
 C275 C69 C416 C245 -85(2) . . . . ?
 C275 C105 C372 C139 -172.9(14) . . . . ?
 C275 C105 C372 C265 -10(3) . . . . ?
 C275 C259 C261 C63 175.8(16) . . . . ?
 C275 C259 C261 C265 0(3) . . . . ?
 C276 C21 C56 C20 -1.7(18) . . . . ?
 C276 C21 C56 C316 178.6(10) . . . . ?
 C277 C143 C225 C33 176.5(15) . . . . ?
 C277 C143 C225 C254 -3(3) . . . . ?
 C277 C247 C394 C154 -178.8(16) . . . . ?
 C277 C247 C394 C254 3(3) . . . . ?
 C278 O46 C376 C236 -82.9(18) . . . . ?
 C278 O46 C376 C308 103.1(16) . . . . ?
 C278 O66 C125 C57 -101.2(17) . . . . ?
 C278 O66 C125 C127 78.6(19) . . . . ?
 C279 N19 C71 Ag9 -166.4(15) . . . . ?
 C279 N19 C71 N40 8(3) . . . . ?
 C279 N19 C295 C299 70(3) . . . . ?
 C280 N40 C71 Ag9 -10(3) . . . . ?
 C280 N40 C71 N19 175.6(16) . . . . ?
 C280 N40 C303 C279 179.1(18) . . . . ?
 C280 C318 C380 O72 -12(2) . . . . ?
 C280 C318 C380 C414 -171(2) . . . . ?
 C281 O47 C59 O45 92.4(16) . . . . ?
 C281 C115 C155 C313 -147.6(18) . . . . ?
 C281 C115 C155 C378 92(2) . . . . ?
 C281 C115 C360 C386 -6(3) . . . . ?
 C282 C68 C306 C109 -175.3(15) . . . . ?
 C282 C68 C306 C215 0(3) . . . . ?
 C282 C325 C346 C7 -93(2) . . . . ?
 C282 C325 C346 C231 89(2) . . . . ?
 C283 N35 C302 Ag6 7(3) . . . . ?
 C283 N35 C302 N4 176.7(15) . . . . ?
 C283 N35 C398 C170 -175.6(17) . . . . ?
 C284 C229 C314 C332 -179.6(15) . . . . ?
 C284 C229 C314 C358 6(2) . . . . ?
 C285 N29 C37 C333 4(2) . . . . ?
 C285 N29 C190 C388 -96(2) . . . . ?
 C285 N41 C333 C37 3(3) . . . . ?
 C285 N41 C367 C183 -127(3) . . . . ?
 C286 N37 C47 C377 7(4) . . . . ?
 C286 N37 C208 Ag12 -175.2(14) . . . . ?
 C286 N37 C208 N28 -1(2) . . . . ?
 C287 N48 C293 Ag2 173.8(17) . . . . ?
 C287 N48 C293 N5 2(3) . . . . ?
 C287 N48 C410 C222 87(3) . . . . ?
 C288 O72 C380 C318 -94(2) . . . . ?
 C288 O72 C380 C414 68(2) . . . . ?
 C288 O74 C215 C133 -85.2(19) . . . . ?
 C288 O74 C215 C306 101(2) . . . . ?
 C289 N17 C123 Ag7 -176.3(16) . . . . ?
 C289 N17 C123 N15 -7(3) . . . . ?
 C289 N17 C419 C209 66(6) . . . . ?
 C290 C133 C151 C311 31(2) . . . . ?
 C290 C133 C151 C414 -97(2) . . . . ?
 C290 C133 C215 O74 -176.3(11) . . . . ?
 C290 C133 C215 C306 -2(2) . . . . ?
 C290 C282 C325 C35 -29(2) . . . . ?
 C290 C282 C325 C346 90(2) . . . . ?
 C291 C19 C396 C29 -93(2) . . . . ?
 C291 C19 C396 C104 87(2) . . . . ?
 C291 C249 C356 C227 -2(3) . . . . ?
 C291 C249 C356 C315 178.7(17) . . . . ?
 C293 N5 C157 C317 -120(3) . . . . ?
 C293 N5 C321 C287 -3(3) . . . . ?
 C293 N48 C287 C321 -4(3) . . . . ?
 C293 N48 C410 C222 -94(2) . . . . ?
 C294 O64 C240 O60 -94.0(15) . . . . ?
 C294 C128 C146 C172 3(2) . . . . ?
 C294 C128 C298 C160 -87.2(15) . . . . ?
 C294 C128 C298 C420 147.4(12) . . . . ?
 C295 N19 C71 Ag9 13(3) . . . . ?
 C295 N19 C71 N40 -172.6(18) . . . . ?
 C295 N19 C279 C303 172.5(18) . . . . ?
 C295 C299 C343 C171 -175.6(19) . . . . ?
 C296 C120 C164 C284 -178.3(14) . . . . ?
 C296 C120 C358 O58 -6(2) . . . . ?
 C296 C120 C358 C314 -178.4(15) . . . . ?
 C296 C122 C180 O32 -0.4(16) . . . . ?
 C296 C122 C180 C276 -177.9(12) . . . . ?
 C298 C128 C146 C172 -175.0(11) . . . . ?
 C298 C128 C294 O64 -3.8(18) . . . . ?
 C298 C128 C294 C194 179.4(12) . . . . ?
 C300 N16 C48 Ag4 -175.0(9) . . . . ?
 C300 N16 C48 N8 -1.5(16) . . . . ?
 C300 N16 C232 C126 33.7(18) . . . . ?
 C301 N11 C2 Ag7 -22(2) . . . . ?
 C301 N11 C2 N18 158.1(13) . . . . ?
 C301 N11 C234 C169 -157.3(14) . . . . ?
 C301 C41 C331 C165 -161(2) . . . . ?
 C302 N4 C74 C308 -89.4(18) . . . . ?
 C302 N4 C170 C398 2(2) . . . . ?
 C302 N35 C283 C267 -113.0(19) . . . . ?
 C302 N35 C398 C170 4(2) . . . . ?
 C303 N40 C71 Ag9 169.4(13) . . . . ?
 C303 N40 C71 N19 -5(3) . . . . ?
 C303 N40 C280 C318 91(2) . . . . ?
 C304 O18 C40 C96 106.1(14) . . . . ?
 C304 O18 C40 C144 -82.9(14) . . . . ?
 C304 O68 C273 C53 -102.5(17) . . . . ?
 C304 O68 C273 C212 82.4(16) . . . . ?
 C306 C68 C282 C290 -5(3) . . . . ?
 C306 C68 C282 C325 -179.0(13) . . . . ?
 C307 N21 C77 C309 0.0 . . . . ?
 N21 C45 C361 C181 -79(2) . . . . ?
 N21 C307 N43 C250 -178.4(12) . . . . ?
 N21 C307 N43 C309 0.0 . . . . ?
 N21 C77 C309 N43 0.0 . . . . ?
 C77 C309 N43 C250 178.2(13) . . . . ?
 C77 C309 N43 C307 0.0 . . . . ?
 N43 C307 N21 C45 -172.6(16) . . . . ?
 N43 C307 N21 C77 0.0 . . . . ?
 C310 C227 C356 C249 3(2) . . . . ?
 C310 C227 C356 C315 -178.3(15) . . . . ?
 C311 C151 C414 C29 -42(2) . . . . ?
 C311 C151 C414 C380 133(2) . . . . ?
 C312 N25 C121 C271 69(2) . . . . ?
 C312 N25 C351 Ag8 -175.9(13) . . . . ?
 C312 N25 C351 N24 6.9(18) . . . . ?
 C313 C155 C378 C82 150.0(14) . . . . ?
 C313 C155 C378 C408 -36(2) . . . . ?
 C314 C229 C284 C164 -3(2) . . . . ?
 C314 C229 C284 C326 -178.0(14) . . . . ?
 C316 C292 C366 C212 179.0(13) . . . . ?
 C318 C104 C396 C19 178.8(16) . . . . ?
 C318 C104 C396 C29 -1(3) . . . . ?
 C318 C380 C414 C29 -14(3) . . . . ?
 C318 C380 C414 C151 171.1(18) . . . . ?
 C319 C79 C129 C119 -38(2) . . . . ?
 C319 C79 C129 C134 141.1(15) . . . . ?
 C320 C34 C182 C174 -179.9(12) . . . . ?
 C320 C34 C216 O36 2.3(19) . . . . ?
 C320 C34 C216 C148 177.3(12) . . . . ?
 C320 C224 C338 C264 179.9(14) . . . . ?
 C320 C224 C354 O62 0(2) . . . . ?
 C320 C224 C354 C344 -177.7(14) . . . . ?
 C321 N5 C157 C317 48(3) . . . . ?
 C321 N5 C293 Ag2 -171.2(16) . . . . ?
 C321 N5 C293 N48 0(3) . . . . ?
 C322 C38 C60 C1 8(2) . . . . ?
 C322 C38 C60 C132 178.5(11) . . . . ?
 C322 C223 C264 C198 -89.1(18) . . . . ?
 C322 C223 C264 C338 87.2(16) . . . . ?
 C324 C223 C264 C198 149.9(15) . . . . ?
 C324 C223 C264 C338 -34(2) . . . . ?
 C324 C223 C322 C38 -149.9(11) . . . . ?
 C324 C223 C322 C168 31.9(19) . . . . ?
 C325 C282 C290 C133 -179.9(13) . . . . ?
 C326 C136 C242 C144 -174.2(11) . . . . ?
 C327 C19 C291 C249 -41(2) . . . . ?
 C327 C19 C291 C384 146.3(17) . . . . ?
 C327 C19 C396 C29 35(3) . . . . ?
 C327 C19 C396 C104 -145.0(19) . . . . ?
 C328 N3 C364 C266 0.8(19) . . . . ?
 C328 N3 C383 C191 -131(2) . . . . ?
 C328 N6 C18 C118 -87.9(16) . . . . ?
 C328 N6 C266 C364 -0.7(16) . . . . ?
 C329 O11 C265 C261 -101.0(18) . . . . ?
 C329 O11 C265 C372 88(2) . . . . ?
 C329 O52 C186 C57 97.0(17) . . . . ?
 C329 O52 C186 C176 -88(2) . . . . ?
 C330 O44 C108 O56 91.2(15) . . . . ?
 C330 C148 C216 O36 -179.6(11) . . . . ?
 C330 C148 C216 C34 5(2) . . . . ?
 C330 C148 C237 N32 93.4(18) . . . . ?
 C330 C174 C182 C34 0(2) . . . . ?
 C330 C174 C219 C100 88.5(15) . . . . ?
 C330 C174 C219 C334 -148.0(11) . . . . ?
 C331 C41 C301 N11 176.9(15) . . . . ?
 C332 N28 C208 Ag12 -7(3) . . . . ?
 C332 N28 C208 N37 179.0(13) . . . . ?
 C332 N28 C336 C286 -177.4(16) . . . . ?
 C332 C314 C358 O58 6(2) . . . . ?
 C332 C314 C358 C120 179.4(15) . . . . ?
 C333 N41 C285 Ag11 -174.5(18) . . . . ?
 C333 N41 C285 N29 0(3) . . . . ?
 C333 N41 C367 C183 65(4) . . . . ?
 C336 N28 C208 Ag12 172.7(12) . . . . ?
 C336 N28 C208 N37 -1(2) . . . . ?
 C336 N28 C332 C314 89.1(19) . . . . ?
 C337 O23 C259 C261 101.8(19) . . . . ?
 C337 O23 C259 C275 -79(2) . . . . ?
 C337 O76 C245 C149 -102.2(18) . . . . ?
 C337 O76 C245 C416 79(2) . . . . ?
 C338 C224 C320 C34 -93.1(17) . . . . ?
 C338 C224 C320 C352 34(2) . . . . ?
 C338 C224 C354 O62 179.1(15) . . . . ?
 C338 C224 C354 C344 2(2) . . . . ?
 C339 O43 C117 O82 94.4(19) . . . . ?
 C339 C31 C33 C61 -146.8(14) . . . . ?
 C339 C31 C33 C225 91.9(16) . . . . ?
 C339 C31 C408 C378 0(2) . . . . ?
 C340 N32 C50 Ag4 177.9(11) . . . . ?
 C340 N32 C50 N38 3.2(19) . . . . ?
 C340 N32 C237 C148 79(2) . . . . ?
 C341 N15 C123 Ag7 179.6(13) . . . . ?
 C341 N15 C123 N17 11(2) . . . . ?
 C341 N15 C243 C251 76(2) . . . . ?
 C342 C362 C386 C256 147.0(16) . . . . ?
 C342 C362 C386 C360 -32(2) . . . . ?
 C344 C198 C264 C223 176.8(14) . . . . ?
 C344 C198 C264 C338 1(3) . . . . ?
 C345 C43 C335 C75 63(3) . . . . ?
 C346 C7 C404 C269 3(2) . . . . ?
 C346 C7 C404 C315 -174.1(15) . . . . ?
 C347 C135 C267 C283 -62(3) . . . . ?
 C348 C188 C252 C156 -1(2) . . . . ?
 C348 C188 C252 C258 179.6(12) . . . . ?
 C348 C362 C386 C256 -88(2) . . . . ?
 C348 C362 C386 C360 93.7(18) . . . . ?
 C349 C87 C271 C121 178(2) . . . . ?
 C350 N22 C70 Ag1 179.5(10) . . . . ?
 C350 N22 C70 N20 -0.3(17) . . . . ?
 C350 N22 C89 C357 73.9(19) . . . . ?
 C351 N24 C162 C194 -99.9(15) . . . . ?
 C351 N24 C206 C312 5.0(19) . . . . ?
 C351 N25 C121 C271 -111.6(17) . . . . ?
 C351 N25 C312 C206 -5(2) . . . . ?
 C354 O62 C406 O36 90.5(15) . . . . ?
 C354 C224 C320 C34 86.2(18) . . . . ?
 C354 C224 C320 C352 -146.4(15) . . . . ?
 C354 C224 C338 C264 1(2) . . . . ?
 C355 C177 C353 C11 178(3) . . . . ?
 C356 C227 C310 C268 -178.7(14) . . . . ?
 C356 C227 C310 C384 -2(3) . . . . ?
 C356 C249 C291 C19 -172.4(17) . . . . ?
 C356 C249 C291 C384 1(3) . . . . ?
 C356 C315 C404 C7 92(2) . . . . ?
 C356 C315 C404 C269 -85(2) . . . . ?
 C358 O58 C150 O32 -93.0(13) . . . . ?
 C358 C120 C164 C284 0(2) . . . . ?
 C358 C120 C296 C122 -86.9(18) . . . . ?
 C358 C120 C296 C392 148.7(14) . . . . ?
 C358 C314 C332 N28 -84.3(19) . . . . ?
 C359 C179 C357 C89 81(2) . . . . ?
 C360 C115 C155 C313 26(3) . . . . ?
 C360 C115 C155 C378 -94(2) . . . . ?
 C360 C115 C281 O47 -173.2(16) . . . . ?
 C360 C115 C281 C388 6(3) . . . . ?
 C361 C45 N21 C307 -120.6(15) . . . . ?
 C361 C45 N21 C77 68(2) . . . . ?
 C363 C181 C361 C45 -47(3) . . . . ?
 C364 N3 C328 Ag10 -171.7(11) . . . . ?
 C364 N3 C328 N6 -1.2(17) . . . . ?
 C364 N3 C383 C191 53(4) . . . . ?
 C365 C183 C367 N41 -168(3) . . . . ?
 C366 C212 C273 O68 178.5(13) . . . . ?
 C366 C212 C273 C53 3(2) . . . . ?
 C366 C292 C316 C54 34(2) . . . . ?
 C366 C292 C316 C56 -90.6(15) . . . . ?
 C367 N41 C285 Ag11 14(4) . . . . ?
 C367 N41 C285 N29 -171(2) . . . . ?
 C367 N41 C333 C37 173(3) . . . . ?
 C367 C183 C365 C91 -153(3) . . . . ?
 C368 O56 C108 O44 -96.2(15) . . . . ?
 C368 C100 C219 C174 -88.0(17) . . . . ?
 C368 C100 C219 C334 144.5(13) . . . . ?
 C368 C202 C274 O38 177.9(13) . . . . ?
 C368 C202 C274 C52 -1(2) . . . . ?
 C369 C185 C371 N45 101.9(19) . . . . ?
 C370 N33 C374 Ag12 -166.3(15) . . . . ?
 C370 N33 C374 N12 3(2) . . . . ?
 C370 N33 C395 C99 93(9) . . . . ?
 C371 N45 C161 Ag11 -0.2(19) . . . . ?
 C371 N45 C161 N23 171.6(19) . . . . ?
 C371 N45 C81 C323 -171.6(18) . . . . ?
 C371 C185 C369 C23 156(2) . . . . ?
 C372 C105 C275 C69 -177.4(14) . . . . ?
 C372 C105 C275 C259 4(3) . . . . ?
 C372 C139 C176 C5 -85(2) . . . . ?
 C372 C139 C176 C186 86(2) . . . . ?
 C373 C187 C375 N7 177(3) . . . . ?
 C374 N12 C268 C310 -95.5(19) . . . . ?
 C374 N12 C400 C370 1(2) . . . . ?
 C374 N33 C370 C400 -3(3) . . . . ?
 C374 N33 C395 C99 -62(10) . . . . ?
 C375 C187 C373 C93 -7(6) . . . . ?
 C376 O46 C278 O66 93.7(15) . . . . ?
 C378 C82 C251 C243 175.9(12) . . . . ?
 C378 C82 C251 C339 2(2) . . . . ?
 C379 C189 C377 C47 150(2) . . . . ?
 C380 O72 C288 O74 -90.6(18) . . . . ?
 C381 C191 C383 N3 -161(2) . . . . ?
 C382 N46 C65 C147 -177.2(18) . . . . ?
 C382 N46 C402 Ag3 8(3) . . . . ?
 C382 N46 C402 N47 178.0(15) . . . . ?
 C382 C53 C214 O30 -3(2) . . . . ?
 C382 C53 C214 C292 179.7(14) . . . . ?
 C382 C53 C273 O68 4(2) . . . . ?
 C382 C53 C273 C212 179.0(14) . . . . ?
 C383 N3 C328 Ag10 11(2) . . . . ?
 C383 N3 C328 N6 -178.1(15) . . . . ?
 C383 N3 C364 C266 177.5(17) . . . . ?
 C383 C191 C381 C95 176(2) . . . . ?
 C384 O78 C248 O42 -94.0(17) . . . . ?
 C385 C193 C413 N47 128.4(19) . . . . ?
 C386 C256 C388 C190 176.7(16) . . . . ?
 C386 C256 C388 C281 -1(3) . . . . ?
 C387 C97 C389 C195 -174(2) . . . . ?
 C388 C256 C386 C360 1(3) . . . . ?
 C388 C256 C386 C362 -178.3(17) . . . . ?
 C390 N26 C124 Ag6 175.2(10) . . . . ?
 C390 N26 C124 N44 2.4(17) . . . . ?
 C390 N26 C152 C202 90.0(17) . . . . ?
 C391 C49 C393 C197 -173(2) . . . . ?
 C394 C154 N27 C226 -98.0(14) . . . . ?
 C394 C154 N27 C228 87.9(13) . . . . ?
 C394 C247 C277 C143 -6(3) . . . . ?
 C394 C247 C277 C258 -175.4(15) . . . . ?
 C395 N33 C370 C400 -162.6(16) . . . . ?
 C395 N33 C374 Ag12 -8(3) . . . . ?
 C395 N33 C374 N12 161.5(16) . . . . ?
 C395 C99 C397 C199 -155(2) . . . . ?
 C396 C19 C291 C249 92(2) . . . . ?
 C396 C19 C291 C384 -81(2) . . . . ?
 C396 C29 C414 C151 -178.9(16) . . . . ?
 C396 C29 C414 C380 5(3) . . . . ?
 C396 C104 C318 C280 179.9(15) . . . . ?
 C396 C104 C318 C380 -6(3) . . . . ?
 C397 C99 C395 N33 -161(8) . . . . ?
 C398 N35 C283 C267 66(2) . . . . ?
 C398 N35 C302 Ag6 -172.1(14) . . . . ?
 C398 N35 C302 N4 -3(2) . . . . ?
 C399 N38 C50 Ag4 -1(3) . . . . ?
 C399 N38 C50 N32 173.8(16) . . . . ?
 C399 N38 C131 C340 -177.3(15) . . . . ?
 C399 C25 C401 C201 70(2) . . . . ?
 C400 N12 C268 C310 89(2) . . . . ?
 C400 N12 C374 Ag12 167.5(14) . . . . ?
 C400 N12 C374 N33 -2(2) . . . . ?
 C401 C25 C399 N38 136.4(17) . . . . ?
 C402 N46 C65 C147 10(2) . . . . ?
 C402 N46 C382 C53 -105.4(18) . . . . ?
 C402 N47 C147 C65 1(3) . . . . ?
 C402 N47 C413 C193 -93(2) . . . . ?
 C404 C7 C346 C231 -2(3) . . . . ?
 C404 C7 C346 C325 -179.5(15) . . . . ?
 C404 C315 C356 C227 84(2) . . . . ?
 C404 C315 C356 C249 -97(2) . . . . ?
 C406 O36 C216 C34 77.7(17) . . . . ?
 C406 O36 C216 C148 -97.6(15) . . . . ?
 C406 O62 C354 C224 -76.6(18) . . . . ?
 C406 O62 C354 C344 100.9(16) . . . . ?
 C408 C31 C33 C61 31(2) . . . . ?
 C408 C31 C33 C225 -90(2) . . . . ?
 C408 C31 C339 O43 -176.4(15) . . . . ?
 C408 C31 C339 C251 2(2) . . . . ?
 C410 N48 C287 C321 175(2) . . . . ?
 C410 N48 C293 Ag2 -5(3) . . . . ?
 C410 N48 C293 N5 -176.8(18) . . . . ?
 C410 C222 C231 O84 0(3) . . . . ?
 C410 C222 C231 C346 -176.7(17) . . . . ?
 C410 C222 C269 O70 -8(3) . . . . ?
 C410 C222 C269 C404 178(2) . . . . ?
 C412 N2 C11 C353 90(2) . . . . ?
 C412 N2 C255 C9 1(3) . . . . ?
 C412 N13 C9 C255 2(3) . . . . ?
 C412 N13 C213 C149 -92(2) . . . . ?
 C413 N47 C147 C65 173.7(19) . . . . ?
 C413 N47 C402 Ag3 1(3) . . . . ?
 C413 N47 C402 N46 -168.5(15) . . . . ?
 C413 C193 C385 C3 143.7(19) . . . . ?
 C414 C29 C396 C19 -178.4(18) . . . . ?
 C414 C29 C396 C104 2(3) . . . . ?
 C416 C69 C275 C105 -94.5(19) . . . . ?
 C416 C69 C275 C259 84(2) . . . . ?
 C417 C209 C419 N17 167(4) . . . . ?
 C418 O16 C158 O22 91.1(15) . . . . ?
 C418 C67 C79 C129 87.8(19) . . . . ?
 C418 C67 C79 C319 -141.4(17) . . . . ?
 C418 C67 C211 C416 -3(3) . . . . ?
 C418 C149 C213 N13 90.4(19) . . . . ?
 C418 C149 C245 O76 -178.6(15) . . . . ?
 C418 C149 C245 C416 0(3) . . . . ?
 C419 N17 C123 Ag7 9(3) . . . . ?
 C419 N17 C123 N15 177.9(17) . . . . ?
 C419 N17 C289 C341 175.3(17) . . . . ?
 C419 C209 C417 C13 161(3) . . . . ?
 O29 S8 C203 F20 -68.7(12) . . . . ?
 O29 S8 C203 F22 51.4(13) . . . . ?
 O29 S8 C203 F24 -179.6(12) . . . . ?
 O57 S8 C203 F20 49.6(12) . . . . ?
 O57 S8 C203 F22 169.7(13) . . . . ?
 O57 S8 C203 F24 -61.2(13) . . . . ?
 O59 S8 C203 F20 167.0(11) . . . . ?
 O59 S8 C203 F22 -72.9(13) . . . . ?
 O59 S8 C203 F24 56.1(13) . . . . ?
 O7 S6 C405 F14 -171.6(12) . . . . ?
 O7 S6 C405 F16 -57.8(13) . . . . ?
 O7 S6 C405 F18 67.6(13) . . . . ?
 O27 S6 C405 F14 61.7(14) . . . . ?
 O27 S6 C405 F16 175.5(12) . . . . ?
 O27 S6 C405 F18 -59.1(14) . . . . ?
 O55 S6 C405 F14 -54.1(13) . . . . ?
 O55 S6 C405 F16 59.6(13) . . . . ?
 O55 S6 C405 F18 -175.0(12) . . . . ?
 O3 S1 C403 F1 -58.6(13) . . . . ?
 O3 S1 C403 F4 179.4(11) . . . . ?
 O3 S1 C403 F6 62.8(12) . . . . ?
 O25 S1 C403 F1 -176.5(12) . . . . ?
 O25 S1 C403 F4 61.5(12) . . . . ?
 O25 S1 C403 F6 -55.1(12) . . . . ?
 O49 S1 C403 F1 58.2(13) . . . . ?
 O49 S1 C403 F4 -63.8(13) . . . . ?
 O49 S1 C403 F6 179.5(11) . . . . ?
 O15 S10 C407 F26 45.2(15) . . . . ?
 O15 S10 C407 F28 166.7(13) . . . . ?
 O15 S10 C407 F30 -74.3(14) . . . . ?
 O31 S10 C407 F26 164.7(13) . . . . ?
 O31 S10 C407 F28 -73.8(14) . . . . ?
 O31 S10 C407 F30 45.2(14) . . . . ?
 O61 S10 C407 F26 -76.0(14) . . . . ?
 O61 S10 C407 F28 45.5(14) . . . . ?
 O61 S10 C407 F30 164.5(13) . . . . ?
 O9 S2 C411 F3 -76.2(16) . . . . ?
 O9 S2 C411 F13 42.3(15) . . . . ?
 O9 S2 C411 F25 162.5(15) . . . . ?
 O37 S2 C411 F3 167.6(16) . . . . ?
 O37 S2 C411 F13 -73.9(14) . . . . ?
 O37 S2 C411 F25 46.3(16) . . . . ?
 O73 S2 C411 F3 43.6(17) . . . . ?
 O73 S2 C411 F13 162.1(13) . . . . ?
 O73 S2 C411 F25 -77.7(16) . . . . ?
 O35 S7 C205 F11 -30.0(14) . . . . ?
 O35 S7 C205 F21 87.6(14) . . . . ?
 O35 S7 C205 F23 -151.1(13) . . . . ?
 O69 S7 C205 F11 -150.1(13) . . . . ?
 O69 S7 C205 F21 -32.6(14) . . . . ?
 O69 S7 C205 F23 88.7(14) . . . . ?
 O71 S7 C205 F11 91.5(14) . . . . ?
 O71 S7 C205 F21 -151.0(13) . . . . ?
 O71 S7 C205 F23 -29.7(15) . . . . ?
 O17 S3 C409 F5 97.0(18) . . . . ?
 O17 S3 C409 F9 -139.7(17) . . . . ?
 O17 S3 C409 F19 -25.6(19) . . . . ?
 O33 S3 C409 F5 -29.2(19) . . . . ?
 O33 S3 C409 F9 94.1(17) . . . . ?
 O33 S3 C409 F19 -151.7(19) . . . . ?
 O67 S3 C409 F5 -142.8(18) . . . . ?
 O67 S3 C409 F9 -19.6(18) . . . . ?
 O67 S3 C409 F19 94.6(19) . . . . ?
 O19 S9 C103 F7 -80.4(14) . . . . ?
 O19 S9 C103 F27 29.4(14) . . . . ?
 O19 S9 C103 F29 145.0(14) . . . . ?
 O75 S9 C103 F7 160.0(14) . . . . ?
 O75 S9 C103 F27 -90.2(14) . . . . ?
 O75 S9 C103 F29 25.4(15) . . . . ?
 O77 S9 C103 F7 42.3(15) . . . . ?
 O77 S9 C103 F27 152.2(13) . . . . ?
 O77 S9 C103 F29 -92.3(14) . . . . ?
 O13 S4 C101 F8 -60.5(18) . . . . ?
 O13 S4 C101 F10 73.2(17) . . . . ?
 O13 S4 C101 F12 175.3(17) . . . . ?
 O51 S4 C101 F8 53.5(17) . . . . ?
 O51 S4 C101 F10 -172.8(17) . . . . ?
 O51 S4 C101 F12 -70.7(16) . . . . ?
 O53 S4 C101 F8 167.6(18) . . . . ?
 O53 S4 C101 F10 -58.7(17) . . . . ?
 O53 S4 C101 F12 43.4(16) . . . . ?
 O41 S11 C415 F17 69.4(14) . . . . ?
 O41 S11 C415 F33 -55.0(15) . . . . ?
 O41 S11 C415 F35 -174.8(14) . . . . ?
 O81 S11 C415 F17 -168.7(13) . . . . ?
 O81 S11 C415 F33 66.9(15) . . . . ?
 O81 S11 C415 F35 -52.9(15) . . . . ?
 O83 S11 C415 F17 -47.3(14) . . . . ?
 O83 S11 C415 F33 -171.7(14) . . . . ?
 O83 S11 C415 F35 68.5(15) . . . . ?
 O5 S5 C207 F2 -82(2) . . . . ?
 O5 S5 C207 F15 155.1(19) . . . . ?
 O5 S5 C207 F31 36(2) . . . . ?
 O39 S5 C207 F2 41(2) . . . . ?
 O39 S5 C207 F15 -81.5(19) . . . . ?
 O39 S5 C207 F31 159.4(19) . . . . ?
 O79 S5 C207 F2 156(2) . . . . ?
 O79 S5 C207 F15 33.5(19) . . . . ?
 O79 S5 C207 F31 -86(2) . . . . ?
 O2 S12 C51 F32 -78.9(15) . . . . ?
 O2 S12 C51 F34 39.2(16) . . . . ?
 O2 S12 C51 F36 168.3(15) . . . . ?
 O63 S12 C51 F32 42.1(15) . . . . ?
 O63 S12 C51 F34 160.1(15) . . . . ?
 O63 S12 C51 F36 -70.8(16) . . . . ?
 O65 S12 C51 F32 160.2(14) . . . . ?
 O65 S12 C51 F34 -81.8(16) . . . . ?
 O65 S12 C51 F36 47.3(16) . . . . ?

_smtbx_masks_special_details
;
A solvent mask was calculated and 2435 electrons were 
found in a volume of 12785\%A^3^ in 4 voids per unit cell. 
This is consistent with the presence of 54[C2H3N] per formula unit 
which account for 2376 electrons per unit cell.
;
loop_
  _smtbx_masks_void_nr
  _smtbx_masks_void_average_x
  _smtbx_masks_void_average_y
  _smtbx_masks_void_average_z
  _smtbx_masks_void_volume
  _smtbx_masks_void_count_electrons
  _smtbx_masks_void_content
 1 -0.778 -0.518 0.644 10408.6 1888.7 '84 C2H3N'
 2 0.257 0.252 0.254 1155.5 273.4 '12 C2H3N'
 3 0.000 0.500 0.000 34.0 0.0 ?
 4 -0.257 0.748 0.746 1155.5 273.4 '12 C2H3N'
 5 0.500 0.000 0.500 30.3 0.0 ?

_smtbx_masks_void_probe_radius     1.2
_smtbx_masks_void_truncation_radius  1.2
_shelx_res_file
;
TITL 1_a.res in P-1
    1_a.res
    created by SHELXL-2018/3 at 21:06:58 on 17-Jan-2025
REM Old TITL 1 in P-1
REM SHELXT solution in P-1: R1 0.444, Rweak 0.035, Alpha 0.188
REM <I/s> 0.000 for 0 systematic absences, Orientation as input
REM Formula found by SHELXT: C345 Ag12 F37 N118 O46 S10
CELL 1.34139 26.2205 32.5662 40.0786 82.608 79.475 68.234
ZERR 2 0.0129 0.0224 0.0128 0.028 0.014 0.02
LATT 1
SFAC C H Ag F N O S
DISP Ag 0.0963 3.3588 25618.0583
DISP C 0.0148 0.007 57.7477
DISP F 0.0599 0.0411 317.6292
DISP H 0 0 0.6
DISP N 0.0253 0.0136 110.5121
DISP O 0.0412 0.025 193.9543
DISP S 0.2924 0.4247 3241.7632
UNIT 1056 1284 24 72 204 168 24
EQIV $1 -X,1-Y,1-Z
EQIV $2 1+X,+Y,+Z
EQIV $3 -1+X,+Y,+Z
EQIV $4 -X,-Y,1-Z
DFIX 1.53 C39 C141 C163 C305
DFIX 1.53 C39 C163
DFIX 1.53 C175 C83
DFIX 1.53 C331 C165 C331 C41 C41 C301
DFIX 2.5 C331 C301
DFIX 2.5 C165 C41
DFIX 2 Ag8 C351
DFIX 1.52 C11 C353 C177 C355
DANG 2.5 C11 C177 C353 C355
DFIX 1.47 C353 C177
SIMU C11 C177 C353 C355
RIGU C11 C177 C353 C355
SADI C11 C353 C353 C177 C177 C355
SADI 0.04 C11 C177 C353 C355
DFIX 1.52 C89 C357 C179 C359
DANG 2.5 C89 C179 C357 C359
DFIX 1.47 C357 C179
SIMU C89 C179 C357 C359
RIGU C89 C179 C357 C359
SADI C89 C357 C357 C179 C179 C359
SADI 0.04 C89 C179 C357 C359
DFIX 1.53 0.01 C343 C299 C299 C295 C343 C171
DFIX 1.53 0.01 N19 C295
DFIX 1.52 C45 C361 C181 C363
DANG 2.5 C45 C181 C361 C363
DFIX 1.47 C361 C181
SIMU C45 C181 C361 C363
RIGU C45 C181 C361 C363
SADI C45 C361 C361 C181 C181 C363
SADI 0.04 C45 C181 C361 C363
DFIX 1.52 C91 C365 C183 C367
DANG 2.5 C91 C183 C365 C367
DFIX 1.47 C365 C183
SIMU C91 C183 C365 C367
RIGU C91 C183 C365 C367
SADI C91 C365 C365 C183 C183 C367
SADI 0.04 C91 C183 C365 C367
DFIX 1.52 C23 C369 C185 C371
DANG 2.5 C23 C185 C369 C371
DFIX 1.47 C369 C185
SIMU C23 C185 C369 C371
RIGU C23 C185 C369 C371
SADI C23 C369 C369 C185 C185 C371
SADI 0.04 C23 C185 C369 C371
DFIX 1.52 C93 C373 C187 C375
DANG 2.5 C93 C187 C373 C375
DFIX 1.47 C373 C187
SIMU C93 C187 C373 C375
RIGU C93 C187 C373 C375
SADI C93 C373 C373 C187 C187 C375
SADI 0.04 C93 C187 C373 C375
DFIX 1.52 C47 C377 C189 C379
DANG 2.5 C47 C189 C377 C379
DFIX 1.47 C377 C189
SIMU C47 C189 C377 C379
RIGU C47 C189 C377 C379
SADI C47 C377 C377 C189 C189 C379
SADI 0.04 C47 C189 C377 C379
DFIX 1.53 0.01 C345 C43 C43 C335 C335 C75
DFIX 1.53 0.01 C349 C87
DFIX 1.53 0.01 C87 C271 C271 C121
DFIX 1.53 0.01 C317 C157 C83 C317 C175 C83
DFIX 2.5 C157 C83
DFIX 2.5 C317 C175
DFIX 1.52 C95 C381 C191 C383
DANG 2.5 C95 C191 C381 C383
DFIX 1.47 C381 C191
SIMU C95 C191 C381 C383
RIGU C95 C191 C381 C383
SADI C95 C381 C381 C191 C191 C383
SADI 0.04 C95 C191 C381 C383
DFIX 1.52 C3 C385
DANG 2.5 C3 C193
DFIX 1.47 C385 C193
SIMU C3 C193 C385
RIGU C3 C193 C385
SADI C3 C385 C385 C193
DFIX 1.52 C387 C97 C389 C195
DANG 2.5 C387 C389 C97 C195
DFIX 1.47 C97 C389
SIMU C97 C195 C387 C389
RIGU C97 C195 C387 C389
SADI C387 C97 C97 C389 C389 C195
SADI 0.04 C387 C389 C97 C195
DFIX 1.52 C391 C49 C393 C197
DANG 2.5 C391 C393 C49 C197
DFIX 1.47 C49 C393
SIMU C49 C197 C391 C393
RIGU C49 C197 C391 C393
SADI C391 C49 C49 C393 C393 C197
SADI 0.04 C391 C393 C49 C197
DFIX 1.52 C395 C99 C397 C199
DANG 2.5 C395 C397 C99 C199
DFIX 1.47 C99 C397
SIMU C99 C199 C395 C397
RIGU C99 C199 C395 C397
SADI C395 C99 C99 C397 C397 C199
SADI 0.04 C395 C397 C99 C199
DFIX 1.52 C399 C25 C401 C201
DANG 2.5 C399 C401 C25 C201
DFIX 1.47 C25 C401
SIMU C25 C201 C399 C401
RIGU C25 C201 C399 C401
SADI C399 C25 C25 C401 C401 C201
SADI 0.04 C399 C401 C25 C201
DFIX 1.53 0.01 C159 C73 C167 C159 C173 C167
DFIX 2.5 C173 C159
DFIX 2.5 C167 C73
DFIX 1.53 0.01 C347 C135
DFIX 1.53 0.01 C135 C267 C283 C267
DFIX 1.33 C403 F1 C403 F4 C403 F6
DFIX 1.82 C403 S1
DANG 2.58 C403 O3
DANG 2.56 C403 O49
DANG 2.57 C403 O25
DFIX 1.44 S1 O3 S1 O49 S1 O25
SIMU S1 > C403
RIGU S1 > C403
SADI C403 F1 C403 F4 C403 F6
SADI 0.04 F1 F4 F4 F6 F6 F1
SADI 0.04 S1 F1 S1 F4 S1 F6
SADI S1 O3 S1 O49 S1 O25
SADI 0.04 O3 O49 O49 O25 O3 O25
SADI 0.04 C403 O3 C403 O49 C403 O25
DFIX 1.33 C101 F8 C101 F10 C101 F12
DFIX 1.82 C101 S4
DANG 2.58 C101 O51
DANG 2.56 C101 O13
DANG 2.57 C101 O53
DFIX 1.44 S4 O51 S4 O13 S4 O53
SIMU S4 > C101
RIGU S4 > C101
SADI C101 F8 C101 F10 C101 F12
SADI 0.04 F8 F10 F10 F12 F12 F8
SADI 0.04 S4 F8 S4 F10 S4 F12
SADI S4 O51 S4 O13 S4 O53
SADI 0.04 O51 O13 O13 O53 O51 O53
SADI 0.04 C101 O51 C101 O13 C101 O53
DFIX 1.45 N45 C371
DFIX 1.33 C405 F14 C405 F16 C405 F18
DFIX 1.82 C405 S6
DANG 2.58 C405 O27
DANG 2.56 C405 O55
DANG 2.57 C405 O7
DFIX 1.44 S6 O27 S6 O55 S6 O7
SIMU S6 > C405
RIGU S6 > C405
SADI C405 F14 C405 F16 C405 F18
SADI 0.04 F14 F16 F16 F18 F18 F14
SADI 0.04 S6 F14 S6 F16 S6 F18
SADI S6 O27 S6 O55 S6 O7
SADI 0.04 O27 O55 O55 O7 O27 O7
SADI 0.04 C405 O27 C405 O55 C405 O7
DFIX 1.33 C203 F20 C203 F22 C203 F24
DFIX 1.82 C203 S8
DANG 2.58 C203 O57
DANG 2.56 C203 O29
DANG 2.57 C203 O59
DFIX 1.44 S8 O57 S8 O29 S8 O59
SIMU S8 > C203
RIGU S8 > C203
SADI C203 F20 C203 F22 C203 F24
SADI 0.04 F20 F22 F22 F24 F24 F20
SADI 0.04 S8 F20 S8 F22 S8 F24
SADI S8 O57 S8 O29 S8 O59
SADI 0.04 O57 O29 O29 O59 O57 O59
SADI 0.04 C203 O57 C203 O29 C203 O59
DFIX 1.33 C407 F26 C407 F28 C407 F30
DFIX 1.82 C407 S10
DANG 2.58 C407 O15
DANG 2.56 C407 O61
DANG 2.57 C407 O31
DFIX 1.44 S10 O15 S10 O61 S10 O31
SIMU S10 > C407
RIGU S10 > C407
SADI C407 F26 C407 F28 C407 F30
SADI 0.04 F26 F28 F28 F30 F30 F26
SADI 0.04 S10 F26 S10 F28 S10 F30
SADI S10 O15 S10 O61 S10 O31
SADI 0.04 O15 O61 O61 O31 O15 O31
SADI 0.04 C407 O15 C407 O61 C407 O31
DFIX 1.33 C51 F32 C51 F34 C51 F36
DFIX 1.82 C51 S12
DANG 2.58 C51 O63
DANG 2.56 C51 O2
DANG 2.57 C51 O65
DFIX 1.44 S12 O63 S12 O2 S12 O65
SIMU S12 > C51
RIGU S12 > C51
SADI C51 F32 C51 F34 C51 F36
SADI 0.04 F32 F34 F34 F36 F36 F32
SADI 0.04 S12 F32 S12 F34 S12 F36
SADI S12 O63 S12 O2 S12 O65
SADI 0.04 O63 O2 O2 O65 O63 O65
SADI 0.04 C51 O63 C51 O2 C51 O65
DFIX 1.33 C409 F9 C409 F19 C409 F5
DFIX 1.82 C409 S3
DANG 2.58 C409 O33
DANG 2.56 C409 O67
DANG 2.57 C409 O17
DFIX 1.44 S3 O33 S3 O67 S3 O17
SIMU S3 > C409
RIGU S3 > C409
SADI C409 F9 C409 F19 C409 F5
SADI 0.04 F9 F19 F19 F5 F5 F9
SADI 0.04 S3 F9 S3 F19 S3 F5
SADI S3 O33 S3 O67 S3 O17
SADI 0.04 O33 O67 O67 O17 O33 O17
SADI 0.04 C409 O33 C409 O67 C409 O17
DFIX 1.33 C205 F21 C205 F11 C205 F23
DFIX 1.82 C205 S7
DANG 2.58 C205 O69
DANG 2.56 C205 O35
DANG 2.57 C205 O71
DFIX 1.44 S7 O69 S7 O35 S7 O71
SIMU S7 > C205
RIGU S7 > C205
SADI C205 F21 C205 F11 C205 F23
SADI 0.04 F21 F11 F11 F23 F23 F21
SADI 0.04 S7 F21 S7 F11 S7 F23
SADI S7 O69 S7 O35 S7 O71
SADI 0.04 O69 O35 O35 O71 O69 O71
SADI 0.04 C205 O69 C205 O35 C205 O71
DFIX 1.33 C411 F3 C411 F25 C411 F13
DFIX 1.82 C411 S2
DANG 2.58 C411 O9
DANG 2.56 C411 O73
DANG 2.57 C411 O37
DFIX 1.44 S2 O9 S2 O73 S2 O37
SIMU S2 > C411
RIGU S2 > C411
SADI C411 F3 C411 F25 C411 F13
SADI 0.04 F3 F25 F25 F13 F13 F3
SADI 0.04 S2 F3 S2 F25 S2 F13
SADI S2 O9 S2 O73 S2 O37
SADI 0.04 O9 O73 O73 O37 O9 O37
SADI 0.04 C411 O9 C411 O73 C411 O37
DFIX 1.33 C103 F27 C103 F7 C103 F29
DFIX 1.82 C103 S9
DANG 2.58 C103 O75
DANG 2.56 C103 O19
DANG 2.57 C103 O77
DFIX 1.44 S9 O75 S9 O19 S9 O77
SIMU S9 > C103
RIGU S9 > C103
SADI C103 F27 C103 F7 C103 F29
SADI 0.04 F27 F7 F7 F29 F29 F27
SADI 0.04 S9 F27 S9 F7 S9 F29
SADI S9 O75 S9 O19 S9 O77
SADI 0.04 O75 O19 O19 O77 O75 O77
SADI 0.04 C103 O75 C103 O19 C103 O77
DFIX 1.45 N47 C413
DFIX 1.53 0.01 C193 C413 C193 C385 C385 C3
DFIX 2.5 C385 C413
DFIX 2.5 C3 C193
DFIX 1.45 N39 C197
DFIX 1.33 C207 F15 C207 F31 C207 F2
DFIX 1.82 C207 S5
DANG 2.58 C207 O39
DANG 2.56 C207 O79
DANG 2.57 C207 O5
DFIX 1.44 S5 O39 S5 O79 S5 O5
SIMU S5 > C207
RIGU S5 > C207
SADI C207 F15 C207 F31 C207 F2
SADI 0.04 F15 F31 F31 F2 F2 F15
SADI 0.04 S5 F15 S5 F31 S5 F2
SADI S5 O39 S5 O79 S5 O5
SADI 0.04 O39 O79 O79 O5 O39 O5
SADI 0.04 C207 O39 C207 O79 C207 O5
DFIX 1.33 C415 F33 C415 F17 C415 F35
DFIX 1.82 C415 S11
DANG 2.58 C415 O81
DANG 2.56 C415 O41
DANG 2.57 C415 O83
DFIX 1.44 S11 O81 S11 O41 S11 O83
SIMU S11 > C415
RIGU S11 > C415
SADI C415 F33 C415 F17 C415 F35
SADI 0.04 F33 F17 F17 F35 F35 F33
SADI 0.04 S11 F33 S11 F17 S11 F35
SADI S11 O81 S11 O41 S11 O83
SADI 0.04 O81 O41 O41 O83 O81 O83
SADI 0.04 C415 O81 C415 O41 C415 O83
DFIX 1.52 C13 C417 C209 C419
DANG 2.5 C13 C209 C417 C419
DFIX 1.47 C417 C209
SIMU C13 C209 C417 C419
RIGU C13 C209 C417 C419
SADI C13 C417 C417 C209 C209 C419
SADI 0.04 C13 C209 C417 C419
DFIX 3 F35_$1 C417
DFIX 2.1 F23 F11 F11 F21
DFIX 2.1 F23 F21
DFIX 2.56 S4 F12
DFIX 2.56 S4 F10
DFIX 2.56 F8 S4
DELU
SIMU 0.01 0.02 2
DFIX 1.45 0.01 N41 C367
DFIX 2.4 C289 C123
DFIX 2.5 N3 C191
DFIX 2.1 N17 C341
DFIX 2.5 C25 N38
DFIX 1.45 0.01 N5 C157
ISOR 0.01 0.02 O53 C101 F8 F10 F12 S4 O51 O13 F2 C207 F15 F31 S5 O39 O79 O5 =
 F28 C407 F26 F30 S10 O15 O61 O31 F23 C205 F21 F11 S7 O69 O35 O71 F7 C103 =
 F27 F29 S9 O75 O19 O77 F32 C51 F34 F36 S12 O63 O2 O65 C411 F3 F25 F13 S2 O9 =
 O73 O37 F24 C203 F20 F22 S8 O57 O29 O59 O33 C409 F9 F19 F5 S3 O67 O17
ISOR 0.01 0.02 O53 C101 F8 F10 F12 S4 O51 O13
DFIX 1.48 0.01 N21 C45
DFIX 2.5 C361 N21
DFIX 2.1 C333 C285
DFIX 1.48 0.01 N37 C47
DFIX 2.4 C47 C208
DFIX 2.1 C90 C30
DFIX 1.48 0.01 N7 C375
DFIX 1.53 0.01 C375 C187
DFIX 2.5 N7 C187
DFIX 3.3 C77 C181
DFIX 2.6 C189 C47
DFIX 3.6 C139 C385
DFIX 2.01 0.001 H139 H38h
DFIX 2.5 N37 C377
DFIX 3.5 C201_$2 C299
DFIX 3.5 C185 C3_$1
DFIX 2.6 N47 C193
DFIX 2.1 N47 C65 N47 N46
DFIX 2.01 0.001 H19i H35n_$3
DFIX 2.01 0.001 H20c H29g_$3
DFIX 2.01 0.001 H139 H3c
DFIX 2.01 0.001 H25b_$2 H36
DFIX 3.5 C3_$1 C369
DFIX 2.01 0.001 H3a_$1 H36k
DFIX 2.01 0.001 H19l_$4 H64b

L.S. 10
PLAN  300
SIZE 0.18 0.22 0.24
TEMP -123.15
CONF
LIST 4
MORE -1
BOND $H
ABIN
fmap 2
ACTA
SHEL 999 0.859
OMIT -12 -1 1
OMIT -10 -7 7
OMIT -8 -8 8
OMIT -8 -6 6
OMIT -8 -4 1
OMIT -8 -2 1
OMIT -7 -6 11
OMIT -6 -9 1
OMIT -6 -9 6
OMIT -6 -6 1
OMIT -6 -1 1
OMIT -6 -1 2
OMIT -6 1 3
OMIT -6 3 1
OMIT -6 5 8
OMIT -5 -5 1
OMIT -5 1 2
OMIT -5 1 3
OMIT -5 3 12
OMIT -4 -9 1
OMIT -4 -4 1
OMIT -4 -4 2
OMIT -4 -2 1
OMIT -4 -2 2
OMIT -4 -1 10
OMIT -4 1 4
OMIT -4 1 15
OMIT -4 4 2
OMIT -4 6 9
OMIT -4 6 14
OMIT -4 7 0
OMIT -4 9 1
OMIT -3 -8 5
OMIT -3 -5 1
OMIT -3 -5 2
OMIT -3 -3 2
OMIT -3 -2 5
OMIT -3 -1 2
OMIT -3 0 3
OMIT -3 2 10
OMIT -3 3 1
OMIT -3 3 7
OMIT -3 3 8
OMIT -3 4 9
OMIT -2 -8 12
OMIT -2 -5 1
OMIT -2 -3 1
OMIT -2 -3 3
OMIT -2 -3 4
OMIT -2 -2 3
OMIT -2 -1 9
OMIT -2 1 3
OMIT -2 2 4
OMIT -2 5 4
OMIT -2 6 2
OMIT -2 8 2
OMIT -2 17 9
OMIT -1 -7 3
OMIT -1 -6 4
OMIT -1 -6 5
OMIT -1 -4 2
OMIT -1 -4 7
OMIT -1 -3 2
OMIT -1 -2 10
OMIT -1 -1 4
OMIT -1 -1 5
OMIT -1 0 11
OMIT -1 1 9
OMIT -1 5 4
OMIT -1 5 14
OMIT -1 6 13
OMIT -1 9 4
OMIT 0 -7 3
OMIT 0 -4 6
OMIT 0 -3 5
OMIT 0 -2 2
OMIT 0 -1 5
OMIT 0 1 2
OMIT 0 1 9
OMIT 0 2 11
OMIT 0 3 2
OMIT 0 3 5
OMIT 0 4 7
OMIT 0 5 0
OMIT 0 5 6
OMIT 0 6 2
OMIT 1 -8 1
OMIT 1 -6 4
OMIT 1 -6 8
OMIT 1 -5 4
OMIT 1 -4 7
OMIT 1 -3 1
OMIT 1 -3 5
OMIT 1 -2 5
OMIT 1 -2 7
OMIT 1 -1 5
OMIT 1 -1 6
OMIT 1 -1 8
OMIT 1 -1 12
OMIT 1 1 7
OMIT 1 3 11
OMIT 1 4 1
OMIT 1 4 5
OMIT 1 6 1
OMIT 1 8 13
OMIT 2 -10 13
OMIT 2 -6 6
OMIT 2 -5 3
OMIT 2 -5 4
OMIT 2 -3 3
OMIT 2 -2 6
OMIT 2 -1 1
OMIT 2 1 10
OMIT 2 2 3
OMIT 2 2 4
OMIT 2 2 7
OMIT 2 3 0
OMIT 2 3 2
OMIT 2 3 4
OMIT 2 3 5
OMIT 2 3 12
OMIT 2 5 1
OMIT 2 5 6
OMIT 2 6 1
OMIT 2 6 6
OMIT 2 7 1
OMIT 2 8 4
OMIT 2 9 4
OMIT 3 -9 4
OMIT 3 -6 9
OMIT 3 -6 12
OMIT 3 -5 5
OMIT 3 -5 14
OMIT 3 -3 1
OMIT 3 0 3
OMIT 3 1 2
OMIT 3 1 11
OMIT 3 2 1
OMIT 3 2 2
OMIT 3 2 7
OMIT 3 3 1
OMIT 3 3 3
OMIT 3 3 4
OMIT 3 3 5
OMIT 3 3 6
OMIT 3 3 16
OMIT 3 4 5
OMIT 3 5 1
OMIT 3 6 4
OMIT 3 6 15
OMIT 3 7 5
OMIT 3 7 11
OMIT 4 -5 11
OMIT 4 -2 4
OMIT 4 -2 10
OMIT 4 0 6
OMIT 4 1 5
OMIT 4 1 6
OMIT 4 2 2
OMIT 4 3 1
OMIT 4 4 11
OMIT 4 5 0
OMIT 4 6 7
OMIT 5 -5 4
OMIT 5 -3 2
OMIT 5 -1 1
OMIT 5 -1 3
OMIT 5 0 1
OMIT 5 1 1
OMIT 5 2 5
OMIT 5 7 2
OMIT 5 8 5
OMIT 5 9 2
OMIT 6 0 4
OMIT 6 2 3
OMIT 6 4 0
OMIT 6 4 11
OMIT 6 8 5
OMIT 6 10 5
OMIT 6 10 6
OMIT 6 10 10
OMIT 6 11 11
OMIT 7 -3 4
OMIT 7 0 1
OMIT 7 0 12
OMIT 7 1 10
OMIT 7 2 6
OMIT 7 5 1
OMIT 7 5 2
OMIT 7 6 3
OMIT 7 7 14
OMIT 7 10 7
OMIT 8 -5 16
OMIT 8 1 4
OMIT 8 4 0
OMIT 8 5 1
OMIT 8 13 7
OMIT 9 3 3
OMIT 9 8 5
OMIT 9 10 5
OMIT 9 13 8
OMIT 10 -2 14
REM <olex2.extras>
REM <HklSrc "%.\\1_a.hkl">
REM </olex2.extras>

WGHT    0.010000  180.000000
FVAR       0.15300
AG1   3    0.624411    0.288568    0.260315    11.00000    0.09588    0.17336 =
         0.09252    0.02246   -0.02888   -0.06721
AG2   3    0.225833    0.074023    0.062208    11.00000    0.21428    0.23919 =
         0.11227   -0.01250   -0.00310   -0.13680
AG3   3   -0.085862    0.387692    0.426476    11.00000    0.13670    0.23237 =
         0.10928    0.01981   -0.03285   -0.06552
AG4   3   -0.117239    0.212832    0.241991    11.00000    0.10947    0.17258 =
         0.10758    0.03759   -0.03408   -0.07580
AG5   3    0.592689    0.117310    0.074623    11.00000    0.20865    0.24564 =
         0.13700   -0.04247    0.01148   -0.14095
AG6   3   -0.079535    0.517076    0.179164    11.00000    0.13282    0.20265 =
         0.12081    0.05314   -0.04683   -0.09869
AG7   3    0.244015    0.124223    0.495437    11.00000    0.09981    0.27939 =
         0.12997   -0.00335   -0.02847   -0.06834
AG8   3    0.260931    0.382712    0.000581    11.00000    0.12027    0.21960 =
         0.12710    0.00769   -0.03096   -0.10410
AG9   3    0.587761   -0.017898    0.323821    11.00000    0.14983    0.21350 =
         0.15624    0.03279   -0.04252   -0.09354
AG10  3    0.292146    0.563022    0.183766    11.00000    0.11870    0.21421 =
         0.13906   -0.00412   -0.02951   -0.07292
AG11  3    0.282551    0.436028    0.433983    11.00000    0.13881    0.36896 =
         0.14578   -0.05981   -0.03331   -0.04732
AG12  3    0.216979   -0.060532    0.311901    11.00000    0.14878    0.21921 =
         0.11190    0.02419   -0.02462   -0.09396
O1    6    0.468234    0.448933    0.188767    11.00000    0.09790    0.16409 =
         0.09547    0.01605   -0.03589   -0.06480
O4    6    0.342997    0.397914    0.034576    11.00000    0.12855    0.20123 =
         0.09888    0.01972   -0.04986   -0.09633
O6    6    0.037478    0.449015    0.084918    11.00000    0.12728    0.19586 =
         0.10499    0.04499   -0.04399   -0.10303
O8    6    0.319860    0.459659    0.066981    11.00000    0.11340    0.18226 =
         0.09931    0.02928   -0.04048   -0.08790
O10   6    0.178170    0.337328    0.017947    11.00000    0.13335    0.19057 =
         0.11202    0.03287   -0.03486   -0.10520
O11   6    0.047879    0.452813    0.426522    11.00000    0.13324    0.30062 =
         0.10058   -0.00223   -0.01423   -0.07968
O12   6    0.606142    0.302859    0.188327    11.00000    0.11150    0.17243 =
         0.10801    0.01589   -0.04875   -0.06336
O14   6    0.182781    0.016125    0.409944    11.00000    0.11238    0.19462 =
         0.10583    0.04107   -0.03189   -0.07147
O16   6    0.182296    0.572399    0.226061    11.00000    0.11131    0.21284 =
         0.12114   -0.01325   -0.02546   -0.07119
O18   6    0.132887    0.137918    0.478455    11.00000    0.10263    0.18886 =
         0.11376    0.04110   -0.04301   -0.06605
O20   6    0.147428    0.002019    0.362815    11.00000    0.11622    0.19018 =
         0.10932    0.03783   -0.03213   -0.07270
O21   6    0.293414   -0.057841    0.249345    11.00000    0.16865    0.19697 =
         0.10992    0.00108   -0.01021   -0.10148
O22   6    0.104433    0.575067    0.202759    11.00000    0.10738    0.20314 =
         0.11662   -0.00974   -0.02654   -0.06336
O23   6    0.208020    0.493056    0.386439    11.00000    0.12772    0.30308 =
         0.10541   -0.02023   -0.02743   -0.07672
O24   6    0.627720    0.242383    0.155813    11.00000    0.10841    0.18096 =
         0.10837    0.01330   -0.03505   -0.06234
O26   6    0.619492    0.116009    0.328210    11.00000    0.11858    0.19791 =
         0.10087    0.02296   -0.02251   -0.08168
O28   6    0.393775    0.490221    0.158158    11.00000    0.09178    0.17271 =
         0.10223    0.02451   -0.03383   -0.06005
O30   6   -0.084345    0.294580    0.420040    11.00000    0.11209    0.19424 =
         0.10587    0.02055   -0.02980   -0.06502
O32   6   -0.069750    0.160758    0.302641    11.00000    0.11537    0.19441 =
         0.10439    0.03500   -0.03818   -0.07055
O34   6    0.571217    0.273762    0.332020    11.00000    0.11840    0.19742 =
         0.11296    0.00017   -0.00094   -0.08433
O36   6    0.047539    0.157387    0.114608    11.00000    0.12416    0.19128 =
         0.13496    0.03223   -0.03811   -0.09111
O38   6   -0.036614    0.450637    0.127162    11.00000    0.12267    0.19946 =
         0.11349    0.04318   -0.04203   -0.10481
O40   6   -0.119514    0.281924    0.373790    11.00000    0.11388    0.19152 =
         0.11097    0.02872   -0.03860   -0.06098
O42   6    0.529700   -0.042014    0.277912    11.00000    0.12276    0.20855 =
         0.13902   -0.01132   -0.00856   -0.06993
O43   6    0.352839    0.131064    0.473027    11.00000    0.11927    0.26996 =
         0.11347    0.04669   -0.01925   -0.07095
O44   6   -0.091669    0.267704    0.181438    11.00000    0.10789    0.18734 =
         0.15462    0.04479   -0.02740   -0.07778
O45   6    0.310000    0.286399    0.478732    11.00000    0.11990    0.27859 =
         0.12990    0.03010    0.00122   -0.05962
O46   6   -0.053272    0.532808    0.243246    11.00000    0.11194    0.20502 =
         0.11251    0.01685   -0.03253   -0.06691
O47   6    0.348087    0.341156    0.448995    11.00000    0.12395    0.26566 =
         0.11641    0.00516   -0.01517   -0.06442
O48   6    0.200005    0.262331    0.015208    11.00000    0.13052    0.19812 =
         0.12462    0.02229   -0.03321   -0.09785
O50   6    0.503179    0.329219    0.361886    11.00000    0.12805    0.21580 =
         0.11675   -0.00751   -0.00864   -0.08231
O52   6   -0.029995    0.456674    0.403546    11.00000    0.11083    0.29093 =
         0.10386    0.00455   -0.01123   -0.06232
O54   6    0.581599    0.063461    0.357462    11.00000    0.11663    0.20499 =
         0.11662    0.03612   -0.02905   -0.08267
O56   6   -0.113969    0.345205    0.184278    11.00000    0.09514    0.18619 =
         0.14469    0.04974   -0.01745   -0.07131
O58   6   -0.000018    0.087744    0.299930    11.00000    0.12912    0.18753 =
         0.09795    0.03788   -0.03868   -0.07836
O60   6    0.551145    0.213265    0.065442    11.00000    0.13891    0.18345 =
         0.10720    0.01313   -0.03530   -0.08676
O62   6    0.125984    0.153254    0.072383    11.00000    0.13549    0.18433 =
         0.12319    0.03044   -0.03785   -0.09194
O64   6    0.480258    0.253105    0.033806    11.00000    0.15202    0.19544 =
         0.10238    0.01473   -0.04527   -0.09969
O66   6   -0.087831    0.501720    0.294947    11.00000    0.10861    0.23251 =
         0.11260    0.00730   -0.02001   -0.07059
O68   6    0.064811    0.208288    0.481970    11.00000    0.11774    0.19018 =
         0.10789    0.02780   -0.03494   -0.07029
O70   6    0.264101   -0.034342    0.196172    11.00000    0.18375    0.22940 =
         0.11458   -0.00254   -0.01498   -0.11182
O72   6    0.595611    0.023568    0.173284    11.00000    0.15493    0.21303 =
         0.13280   -0.02200    0.00390   -0.08775
O74   6    0.565807    0.048883    0.120365    11.00000    0.17752    0.21741 =
         0.12015   -0.03034    0.01359   -0.10248
O76   6    0.241562    0.524208    0.335218    11.00000    0.12577    0.28253 =
         0.12365   -0.02294   -0.03263   -0.08570
O78   6    0.450796   -0.064034    0.297657    11.00000    0.14570    0.17961 =
         0.14078    0.00370   -0.01029   -0.08090
O80   6    0.407618    0.053594    0.072720    11.00000    0.20187    0.23907 =
         0.10781   -0.02452    0.00867   -0.13552
O82   6    0.424323    0.073873    0.442123    11.00000    0.12292    0.24977 =
         0.11750    0.05242   -0.01934   -0.07271
O84   6    0.329851    0.033282    0.091422    11.00000    0.20390    0.24953 =
         0.11194   -0.01810   -0.00018   -0.13945
N1    5    0.162772    0.442318    0.047188    11.00000    0.12799    0.19274 =
         0.10015    0.02714   -0.04063   -0.10897
N2    5    0.371385    0.564309    0.234520    11.00000    0.17401    0.29843 =
         0.19294   -0.01392   -0.05798   -0.12451
N3    5    0.209594    0.594832    0.127605    11.00000    0.13394    0.20802 =
         0.15323    0.02129   -0.04211   -0.07242
N4    5    0.024792    0.544427    0.162651    11.00000    0.12833    0.20858 =
         0.11574    0.04313   -0.03717   -0.10055
N5    5    0.143701    0.027320    0.099010    11.00000    0.24086    0.28266 =
         0.18440    0.01975   -0.03918   -0.17277
N6    5    0.259976    0.526395    0.127858    11.00000    0.10109    0.19582 =
         0.10659    0.03635   -0.03421   -0.08059
N8    5   -0.132072    0.279598    0.294071    11.00000    0.10158    0.18454 =
         0.10623    0.03334   -0.03698   -0.06062
N9    5    0.294357    0.104564   -0.001425    11.00000    0.18833    0.23044 =
         0.14281    0.01145    0.00057   -0.08700
N10   5    0.638034    0.189541    0.268999    11.00000    0.10608    0.18019 =
         0.10204    0.01815   -0.01160   -0.07614
N11   5    0.312641    0.020606    0.486621    11.00000    0.12805    0.26111 =
         0.15080    0.04844   -0.04423   -0.07032
N12   5    0.326705   -0.062023    0.332878    11.00000    0.15546    0.22427 =
         0.11031    0.03166   -0.03271   -0.09493
N13   5    0.311226    0.534989    0.257379    11.00000    0.14126    0.27685 =
         0.14718   -0.02026   -0.04535   -0.10067
N14   5    0.198749    0.484587    0.012291    11.00000    0.13754    0.20688 =
         0.13545    0.03842   -0.03844   -0.11178
N15   5    0.231399    0.223867    0.496371    11.00000    0.13670    0.27392 =
         0.13380    0.01872   -0.00810   -0.08284
N16   5   -0.197450    0.307839    0.264037    11.00000    0.09981    0.17874 =
         0.11448    0.04042   -0.04460   -0.07452
N17   5    0.175063    0.212739    0.536637    11.00000    0.16787    0.28240 =
         0.16154   -0.00011   -0.00087   -0.10031
N18   5    0.258498    0.046649    0.449464    11.00000    0.09895    0.22654 =
         0.13190    0.03681   -0.03109   -0.08948
N19   5    0.689033   -0.001038    0.276542    11.00000    0.13833    0.26619 =
         0.18080    0.00296   -0.02155   -0.08997
N20   5    0.538058    0.384003    0.248773    11.00000    0.13716    0.16642 =
         0.10349    0.01891   -0.04474   -0.06611
N22   5    0.590964    0.384411    0.283064    11.00000    0.17048    0.18339 =
         0.10533    0.02978   -0.05880   -0.08697
N24   5    0.355519    0.296220    0.007117    11.00000    0.15244    0.20212 =
         0.13047    0.01449   -0.05076   -0.11179
N25   5    0.327966    0.297327   -0.039314    11.00000    0.17215    0.23085 =
         0.15297    0.00281   -0.06872   -0.10660
N26   5   -0.112482    0.435466    0.207568    11.00000    0.12479    0.23187 =
         0.13389    0.04416   -0.03491   -0.11645
N28   5    0.114179    0.008469    0.279641    11.00000    0.15012    0.25719 =
         0.12380    0.02564   -0.04534   -0.09380
N29   5    0.387339    0.411465    0.383518    11.00000    0.14878    0.24763 =
         0.19012   -0.00728   -0.02482   -0.05584
N30   5    0.703611    0.198630    0.233090    11.00000    0.11254    0.18910 =
         0.11566    0.01581   -0.01263   -0.08596
N31   5    0.525798    0.138782    0.010880    11.00000    0.22867    0.25298 =
         0.12988   -0.03600    0.01894   -0.14837
N32   5   -0.028310    0.152372    0.191905    11.00000    0.15166    0.18219 =
         0.13571    0.03609   -0.02334   -0.07955
N33   5    0.292021   -0.100847    0.370116    11.00000    0.18682    0.24695 =
         0.14032    0.06090   -0.06279   -0.10460
N34   5    0.254719    0.153262    0.028763    11.00000    0.16195    0.22247 =
         0.12137    0.02108   -0.01584   -0.08704
N35   5   -0.026900    0.571899    0.123351    11.00000    0.15768    0.22899 =
         0.14651    0.07490   -0.05237   -0.11225
N36   5   -0.110242    0.427196    0.353408    11.00000    0.13024    0.28026 =
         0.11928    0.01962   -0.03940   -0.07952
N37   5    0.133328   -0.055522    0.260352    11.00000    0.17744    0.26809 =
         0.16412    0.02143   -0.05732   -0.09728
N38   5   -0.085471    0.121613    0.215567    11.00000    0.18366    0.18876 =
         0.14386    0.03394   -0.02169   -0.09206
N39   5   -0.180945    0.414801    0.381225    11.00000    0.14979    0.31732 =
         0.14540    0.03081   -0.04473   -0.09181
N40   5    0.617286    0.021326    0.253330    11.00000    0.13140    0.23579 =
         0.14968   -0.00441   -0.01181   -0.09756
N41   5    0.365308    0.482898    0.396420    11.00000    0.20131    0.25842 =
         0.26108   -0.03371   -0.03004   -0.04387
N42   5    0.484450    0.117176    0.055329    11.00000    0.21580    0.23250 =
         0.12058   -0.03377    0.01212   -0.14210
N44   5   -0.178062    0.498952    0.229574    11.00000    0.15424    0.24734 =
         0.16217    0.03729   -0.02256   -0.11468
AFIX  56
N45   5    0.211662    0.400206    0.495574    11.00000    0.20901    0.38275 =
         0.13727   -0.00861   -0.04401   -0.05423
C161  1    0.217316    0.416669    0.461057    11.00000    0.19853    0.36260 =
         0.13353   -0.01016   -0.04117   -0.06551
N23   5    0.175035    0.412180    0.445782    11.00000    0.16550    0.34509 =
         0.12439   -0.00375   -0.02683   -0.06073
C323  1    0.143250    0.392942    0.470859    11.00000    0.18747    0.35496 =
         0.11923    0.00630   -0.02926   -0.05522
AFIX  43
H323  2    0.112279    0.386206    0.467617    11.00000   -1.20000
AFIX  55
C81   1    0.165887    0.385542    0.501632    11.00000    0.20250    0.36796 =
         0.12519   -0.00283   -0.03789   -0.05019
AFIX  43
H81   2    0.152718    0.372985    0.522592    11.00000   -1.20000
AFIX   0
N46   5    0.000536    0.315693    0.468782    11.00000    0.18397    0.22052 =
         0.13614    0.05345   -0.07404   -0.11469
N47   5   -0.039356    0.371067    0.496297    11.00000    0.26253    0.25400 =
         0.17950    0.01478   -0.11971   -0.08148
N48   5    0.198838    0.029161    0.134399    11.00000    0.21553    0.25335 =
         0.14235    0.01586   -0.01790   -0.15538
C1    1    0.053019    0.415071    0.062402    11.00000    0.12756    0.18501 =
         0.09849    0.04886   -0.04652   -0.09944
C2    1    0.273044    0.060356    0.475584    11.00000    0.11098    0.24927 =
         0.13435    0.03297   -0.03189   -0.08442
C3    1   -0.103493    0.533595    0.484535    11.00000    0.50359    0.27046 =
         0.43973    0.00115   -0.09354   -0.07909
AFIX  33
H3A   2   -0.127885    0.557777    0.471143    11.00000   -1.50000
H3B   2   -0.117727    0.536818    0.508796    11.00000   -1.50000
H3C   2   -0.065968    0.534649    0.479937    11.00000   -1.50000
AFIX   0
C4    1   -0.093177    0.379226    0.092723    11.00000    0.10419    0.18137 =
         0.13989    0.03811   -0.04135   -0.08596
AFIX  43
H4    2   -0.099220    0.372705    0.071664    11.00000   -1.20000
AFIX   0
C5    1   -0.062344    0.563003    0.355664    11.00000    0.10271    0.26869 =
         0.11273   -0.02001   -0.00072   -0.05984
AFIX  43
H5    2   -0.063435    0.591954    0.358132    11.00000   -1.20000
AFIX   0
C6    1    0.511637    0.417716    0.171213    11.00000    0.09067    0.16591 =
         0.10061    0.01522   -0.03299   -0.06799
C7    1    0.395390   -0.074847    0.137441    11.00000    0.20758    0.21711 =
         0.13161   -0.04166   -0.00086   -0.13477
AFIX  43
H7    2    0.428180   -0.100417    0.134757    11.00000   -1.20000
AFIX   0
C8    1    0.009460    0.408293    0.049429    11.00000    0.12820    0.18308 =
         0.10516    0.05029   -0.04448   -0.10007
C9    1    0.345273    0.529512    0.282258    11.00000    0.15637    0.29957 =
         0.17092   -0.01367   -0.05850   -0.10920
AFIX  43
H9    2    0.343225    0.515301    0.304439    11.00000   -1.20000
AFIX   0
C10   1    0.625696    0.288486    0.103227    11.00000    0.09121    0.17479 =
         0.10312    0.00555   -0.02035   -0.06488
C11   1    0.427015    0.570760    0.205041    11.00000    0.22040    0.30453 =
         0.24453    0.01266   -0.04212   -0.14467
AFIX  23
H11A  2    0.461500    0.565154    0.214511    11.00000   -1.20000
H11B  2    0.434250    0.556675    0.183348    11.00000   -1.20000
AFIX   0
C12   1    0.503656    0.470908    0.119569    11.00000    0.09259    0.16584 =
         0.09157    0.01535   -0.02749   -0.07362
AFIX  13
H12   2    0.486407    0.492033    0.137975    11.00000   -1.20000
AFIX   0
C13   1    0.060982    0.128072    0.620888    11.00000    0.33852    0.44858 =
         0.34295    0.10663    0.06359   -0.13270
AFIX  33
H13A  2    0.072711    0.099046    0.633460    11.00000   -1.50000
H13B  2    0.048062    0.151477    0.636861    11.00000   -1.50000
H13C  2    0.030743    0.130688    0.608597    11.00000   -1.50000
AFIX   0
C14   1    0.531776    0.426771    0.136875    11.00000    0.08922    0.16499 =
         0.10192    0.01537   -0.02723   -0.07280
C15   1   -0.057770    0.433857    0.345314    11.00000    0.11271    0.27028 =
         0.10977    0.01209   -0.02774   -0.06274
AFIX  23
H15A  2   -0.041678    0.425327    0.321778    11.00000   -1.20000
H15B  2   -0.032377    0.413207    0.360567    11.00000   -1.20000
AFIX   0
C16   1    0.669882    0.148211    0.258713    11.00000    0.10539    0.18189 =
         0.11559    0.01887   -0.00888   -0.07678
AFIX  43
H16   2    0.663857    0.121248    0.266094    11.00000   -1.20000
AFIX   0
C17   1    0.107554    0.634160    0.380884    11.00000    0.14541    0.29589 =
         0.15622   -0.06663   -0.00651   -0.07387
AFIX  33
H17A  2    0.102615    0.633701    0.405747    11.00000   -1.50000
H17B  2    0.127971    0.653714    0.370943    11.00000   -1.50000
H17C  2    0.071129    0.645124    0.373211    11.00000   -1.50000
AFIX   0
C18   1    0.301212    0.482124    0.134222    11.00000    0.10319    0.19229 =
         0.09642    0.03604   -0.03959   -0.07807
AFIX  23
H18A  2    0.286400    0.459543    0.130302    11.00000   -1.20000
H18B  2    0.306607    0.478278    0.158396    11.00000   -1.20000
AFIX   0
C19   1    0.530734   -0.115359    0.245013    11.00000    0.15927    0.18794 =
         0.15422   -0.01631    0.00106   -0.06827
AFIX  13
H19   2    0.538369   -0.117380    0.268837    11.00000   -1.20000
AFIX   0
C20   1   -0.111635    0.166914    0.394933    11.00000    0.09245    0.20038 =
         0.11139    0.03073   -0.03559   -0.07970
AFIX  43
H20   2   -0.119752    0.149099    0.414352    11.00000   -1.20000
AFIX   0
C21   1   -0.111282    0.240716    0.370983    11.00000    0.09414    0.19529 =
         0.10858    0.03604   -0.04242   -0.06760
C22   1    0.541325    0.490252    0.094463    11.00000    0.11503    0.19074 =
         0.10173    0.01850   -0.03202   -0.09521
AFIX  33
H22A  2    0.518938    0.519026    0.084601    11.00000   -1.50000
H22B  2    0.568607    0.494129    0.106325    11.00000   -1.50000
H22C  2    0.560664    0.470046    0.076310    11.00000   -1.50000
AFIX   0
C23   1    0.202302    0.459850    0.598410    11.00000    0.31146    0.43797 =
         0.24185   -0.09091   -0.00447   -0.09038
AFIX  33
H23A  2    0.181154    0.452909    0.619757    11.00000   -1.50000
H23B  2    0.240286    0.454523    0.601995    11.00000   -1.50000
H23C  2    0.184527    0.491028    0.590900    11.00000   -1.50000
AFIX   0
C24   1    0.594871    0.193737    0.331337    11.00000    0.10094    0.19464 =
         0.09735    0.01548   -0.01665   -0.08153
C25   1   -0.144494    0.074789    0.230214    11.00000    0.29413    0.23911 =
         0.27291    0.02207    0.01357   -0.14060
AFIX  23
H25A  2   -0.115285    0.055850    0.213585    11.00000   -1.20000
H25B  2   -0.180076    0.086426    0.220948    11.00000   -1.20000
AFIX   0
C26   1    0.583144    0.201058    0.293052    11.00000    0.10453    0.18591 =
         0.09913    0.02141   -0.01603   -0.07242
AFIX  23
H26A  2    0.562926    0.182016    0.289496    11.00000   -1.20000
H26B  2    0.559734    0.232331    0.288251    11.00000   -1.20000
AFIX   0
C27   1    0.587961    0.228783    0.110272    11.00000    0.11678    0.19091 =
         0.10720    0.00481   -0.02604   -0.08056
C28   1   -0.163105    0.320243    0.303403    11.00000    0.10883    0.18205 =
         0.11284    0.03216   -0.04423   -0.06970
AFIX  43
H28   2   -0.156366    0.334096    0.320744    11.00000   -1.20000
AFIX   0
C29   1    0.564747   -0.074798    0.189724    11.00000    0.15042    0.19700 =
         0.15201   -0.02967    0.01327   -0.07909
AFIX  43
H29   2    0.564402   -0.097449    0.177107    11.00000   -1.20000
AFIX   0
C30   1    0.138041    0.482623    0.055426    11.00000    0.12515    0.19715 =
         0.11519    0.02838   -0.04407   -0.10519
AFIX  43
H30   2    0.108279    0.492078    0.073527    11.00000   -1.20000
AFIX   0
C31   1    0.424740    0.155589    0.487111    11.00000    0.12335    0.26824 =
         0.09136    0.04601   -0.01169   -0.07068
C32   1    0.576196    0.394269    0.121321    11.00000    0.09197    0.16319 =
         0.10444    0.01228   -0.02777   -0.07181
AFIX  43
H32   2    0.589939    0.400598    0.098387    11.00000   -1.20000
AFIX   0
C33   1    0.461977    0.106431    0.490256    11.00000    0.12997    0.26584 =
         0.09697    0.05223   -0.02764   -0.06668
AFIX  13
H33   2    0.438132    0.087872    0.495566    11.00000   -1.20000
AFIX   0
C34   1   -0.011102    0.217991    0.086391    11.00000    0.12425    0.17912 =
         0.13662    0.03191   -0.04842   -0.09980
C35   1    0.462429   -0.081050    0.069210    11.00000    0.23090    0.25885 =
         0.18040   -0.07882    0.05383   -0.14638
AFIX  33
H35A  2    0.437052   -0.093191    0.062468    11.00000   -1.50000
H35B  2    0.490263   -0.079308    0.049655    11.00000   -1.50000
H35C  2    0.481014   -0.100362    0.087592    11.00000   -1.50000
AFIX   0
C36   1    0.713002    0.154026    0.235133    11.00000    0.10721    0.18505 =
         0.11349    0.01167   -0.00751   -0.07686
AFIX  43
H36   2    0.742750    0.131822    0.222967    11.00000   -1.20000
AFIX   0
C37   1    0.428397    0.424052    0.360209    11.00000    0.17116    0.23806 =
         0.22788   -0.00742   -0.01604   -0.06983
AFIX  43
H37   2    0.456950    0.408958    0.343020    11.00000   -1.20000
AFIX   0
C38   1    0.119590    0.362433    0.030128    11.00000    0.13206    0.18673 =
         0.10471    0.04107   -0.04898   -0.10136
C39   1    0.277737    0.505948   -0.011443    11.00000    0.14626    0.26647 =
         0.18867    0.07620   -0.03348   -0.11232
AFIX  23
H39A  2    0.300365    0.482629    0.003785    11.00000   -1.20000
H39B  2    0.261237    0.534018    0.000123    11.00000   -1.20000
AFIX   0
C40   1    0.116359    0.107887    0.464611    11.00000    0.10223    0.18704 =
         0.09764    0.04813   -0.03631   -0.06878
C41   1    0.322875    0.037893    0.540937    11.00000    0.19441    0.29146 =
         0.17952    0.04764   -0.08482   -0.07725
AFIX  23
H41A  2    0.301923    0.018229    0.550529    11.00000   -1.20000
H41B  2    0.296272    0.068262    0.536841    11.00000   -1.20000
AFIX   0
C42   1    0.365421    0.461446    0.079635    11.00000    0.10641    0.17449 =
         0.10116    0.03681   -0.03778   -0.08160
C43   1    0.595021    0.212881   -0.054065    11.00000    0.26537    0.30050 =
         0.20912   -0.01212    0.04633   -0.15245
AFIX  23
H43A  2    0.577213    0.241709   -0.066304    11.00000   -1.20000
H43B  2    0.618202    0.216689   -0.038637    11.00000   -1.20000
AFIX   0
C44   1    0.415588    0.454184    0.058867    11.00000    0.11377    0.17139 =
         0.09561    0.02863   -0.03575   -0.08958
C45   1    0.725849    0.046839    0.099648    11.00000    0.23677    0.25743 =
         0.28468   -0.04761   -0.01347   -0.04649
AFIX  23
H45A  2    0.763591    0.047557    0.091829    11.00000   -1.20000
H45B  2    0.708991    0.046840    0.079468    11.00000   -1.20000
AFIX   0
C46   1    0.142105    0.045847    0.431056    11.00000    0.11088    0.18494 =
         0.09599    0.04844   -0.03365   -0.07023
C47   1    0.169327   -0.102254    0.263395    11.00000    0.23138    0.28984 =
         0.22652   -0.01015   -0.05332   -0.06624
AFIX  23
H47A  2    0.208380   -0.103816    0.259251    11.00000   -1.20000
H47B  2    0.161911   -0.113895    0.287121    11.00000   -1.20000
AFIX   0
C48   1   -0.154596    0.272301    0.269648    11.00000    0.09993    0.18335 =
         0.11379    0.02760   -0.03598   -0.06780
C49   1   -0.280773    0.387989    0.449963    11.00000    0.21884    0.43740 =
         0.22032    0.04391    0.00305   -0.09954
AFIX  23
H49A  2   -0.256244    0.370138    0.466674    11.00000   -1.20000
H49B  2   -0.290841    0.367586    0.438397    11.00000   -1.20000
AFIX   0
C50   1   -0.075756    0.157978    0.213998    11.00000    0.15582    0.18655 =
         0.12187    0.03095   -0.02341   -0.08374
C52   1   -0.069020    0.410949    0.093453    11.00000    0.11204    0.18633 =
         0.12821    0.04572   -0.04517   -0.09074
C53   1   -0.010355    0.250259    0.450857    11.00000    0.12729    0.19904 =
         0.10619    0.03365   -0.03327   -0.07499
C54   1   -0.175939    0.208933    0.458140    11.00000    0.09059    0.22472 =
         0.11981    0.02992   -0.00382   -0.05298
AFIX  33
H54A  2   -0.186340    0.222786    0.479883    11.00000   -1.50000
H54B  2   -0.209392    0.214590    0.447982    11.00000   -1.50000
H54C  2   -0.157012    0.176908    0.461974    11.00000   -1.50000
AFIX   0
C55   1    0.219724    0.180244    0.054802    11.00000    0.13827    0.20358 =
         0.11311    0.02536   -0.03388   -0.09131
AFIX  23
H55A  2    0.237234    0.200408    0.060031    11.00000   -1.20000
H55B  2    0.214850    0.161374    0.075664    11.00000   -1.20000
AFIX   0
C56   1   -0.119490    0.208442    0.400082    11.00000    0.09112    0.20009 =
         0.11138    0.03029   -0.03359   -0.06925
C57   1   -0.058477    0.480393    0.347974    11.00000    0.10096    0.26650 =
         0.10510    0.00209   -0.01257   -0.06363
C58   1    0.463899    0.456277   -0.002647    11.00000    0.14282    0.18774 =
         0.08739    0.02368   -0.03162   -0.09741
AFIX  33
H58A  2    0.451133    0.488646   -0.002853    11.00000   -1.50000
H58B  2    0.501335    0.443371    0.003628    11.00000   -1.50000
H58C  2    0.464569    0.447651   -0.025310    11.00000   -1.50000
AFIX   0
C59   1    0.317159    0.312894    0.446940    11.00000    0.11763    0.26724 =
         0.11931    0.02021   -0.00898   -0.06523
AFIX  23
H59A  2    0.336800    0.292705    0.428473    11.00000   -1.20000
H59B  2    0.280129    0.331594    0.440957    11.00000   -1.20000
AFIX   0
C60   1    0.106152    0.395920    0.051739    11.00000    0.12832    0.18566 =
         0.09576    0.04306   -0.04704   -0.10124
C61   1    0.497974    0.096652    0.516731    11.00000    0.15170    0.31487 =
         0.09467    0.02889   -0.03598   -0.04832
AFIX  33
H61A  2    0.520747    0.065035    0.517691    11.00000   -1.50000
H61B  2    0.522163    0.114155    0.511275    11.00000   -1.50000
H61C  2    0.474936    0.104265    0.538824    11.00000   -1.50000
AFIX   0
C62   1    0.460664    0.456128    0.071646    11.00000    0.11101    0.16575 =
         0.09383    0.02816   -0.03303   -0.08642
AFIX  43
H62   2    0.495624    0.449522    0.057522    11.00000   -1.20000
AFIX   0
C63   1    0.164712    0.423630    0.410834    11.00000    0.14961    0.31808 =
         0.11549   -0.00677   -0.01347   -0.06446
AFIX  23
H63A  2    0.146314    0.404620    0.404708    11.00000   -1.20000
H63B  2    0.200544    0.417839    0.395590    11.00000   -1.20000
AFIX   0
C64   1   -0.018383    0.120418    0.526218    11.00000    0.13555    0.18831 =
         0.10772    0.03654   -0.00924   -0.07349
AFIX  33
H64A  2   -0.042598    0.143541    0.541353    11.00000   -1.50000
H64B  2   -0.040971    0.112338    0.513118    11.00000   -1.50000
H64C  2    0.002279    0.094281    0.539789    11.00000   -1.50000
AFIX   0
C65   1    0.022428    0.309713    0.499032    11.00000    0.22311    0.23110 =
         0.15117    0.04205   -0.08968   -0.10082
AFIX  43
H65   2    0.052839    0.285045    0.505793    11.00000   -1.20000
AFIX   0
C66   1    0.031051   -0.007775    0.450829    11.00000    0.13273    0.17173 =
         0.10882    0.04165   -0.02829   -0.08586
AFIX  33
H66A  2    0.045371   -0.019881    0.472336    11.00000   -1.50000
H66B  2   -0.004259    0.016951    0.455196    11.00000   -1.50000
H66C  2    0.025195   -0.030947    0.440350    11.00000   -1.50000
AFIX   0
C67   1    0.119795    0.605805    0.277092    11.00000    0.12307    0.22828 =
         0.12622   -0.02431   -0.02799   -0.07507
C68   1    0.451470    0.029271    0.086380    11.00000    0.19283    0.22937 =
         0.10458   -0.03542    0.02546   -0.12075
C69   1    0.140631    0.586701    0.369437    11.00000    0.13817    0.28249 =
         0.12444   -0.03284   -0.01237   -0.07571
AFIX  13
H69   2    0.177785    0.577405    0.377053    11.00000   -1.20000
AFIX   0
C70   1    0.581374    0.357943    0.264706    11.00000    0.14758    0.16764 =
         0.09892    0.03355   -0.04499   -0.07488
C71   1    0.635948    0.001695    0.279711    11.00000    0.13966    0.25013 =
         0.16554   -0.00021   -0.01467   -0.09953
C72   1    0.592105    0.267095    0.181775    11.00000    0.11249    0.17055 =
         0.11030    0.01597   -0.03994   -0.06475
AFIX  23
H72A  2    0.592067    0.247446    0.202786    11.00000   -1.20000
H72B  2    0.553995    0.278810    0.175884    11.00000   -1.20000
AFIX   0
C73   1    0.309174    0.063285   -0.017349    11.00000    0.21744    0.23573 =
         0.18150    0.00244    0.01339   -0.08290
AFIX  23
H73A  2    0.306073    0.068755   -0.041902    11.00000   -1.20000
H73B  2    0.285268    0.046447   -0.006331    11.00000   -1.20000
AFIX   0
C74   1    0.042375    0.522192    0.195078    11.00000    0.11515    0.19659 =
         0.10736    0.02696   -0.03412   -0.08282
AFIX  23
H74A  2    0.083313    0.507838    0.191736    11.00000   -1.20000
H74B  2    0.026481    0.498604    0.201877    11.00000   -1.20000
AFIX   0
C75   1    0.572973    0.150165   -0.012771    11.00000    0.24304    0.27238 =
         0.15389   -0.02382    0.02394   -0.15413
AFIX  23
H75A  2    0.599318    0.152241    0.001185    11.00000   -1.20000
H75B  2    0.593446    0.125906   -0.028110    11.00000   -1.20000
AFIX   0
C76   1    0.648939    0.315623    0.118546    11.00000    0.08885    0.17210 =
         0.11762    0.01126   -0.02616   -0.06447
AFIX  13
H76   2    0.670723    0.296155    0.136329    11.00000   -1.20000
AFIX   0
C78   1    0.535010    0.377345    0.188770    11.00000    0.09413    0.16510 =
         0.10343    0.01252   -0.03563   -0.06759
C79   1    0.076431    0.634912    0.255859    11.00000    0.12662    0.22374 =
         0.12879   -0.02161   -0.02428   -0.06820
AFIX  13
H79   2    0.096939    0.637019    0.232458    11.00000   -1.20000
AFIX   0
C80   1    0.160464    0.509604    0.034638    11.00000    0.13415    0.19749 =
         0.13069    0.03632   -0.05168   -0.10525
AFIX  43
H80   2    0.150489    0.540596    0.035935    11.00000   -1.20000
AFIX   0
C82   1    0.345869    0.246072    0.480780    11.00000    0.12146    0.27229 =
         0.10606    0.03402   -0.00274   -0.06537
C83   1    0.008869    0.079430    0.061692    11.00000    0.27975    0.35459 =
         0.27808   -0.00284   -0.06640   -0.11663
AFIX  23
H83A  2    0.003141    0.054157    0.053687    11.00000   -1.20000
H83B  2    0.022603    0.095653    0.041653    11.00000   -1.20000
AFIX   0
C84   1    0.425187    0.439719    0.022706    11.00000    0.12661    0.18566 =
         0.09446    0.02411   -0.03446   -0.09556
AFIX  13
H84   2    0.388289    0.452374    0.014493    11.00000   -1.20000
AFIX   0
C85   1    0.288879    0.170180    0.002419    11.00000    0.17306    0.22628 =
         0.13600    0.02336   -0.00228   -0.08421
AFIX  43
H85   2    0.290405    0.199135   -0.000397    11.00000   -1.20000
AFIX   0
C86   1    0.201806    0.295638    0.033119    11.00000    0.12808    0.19363 =
         0.11996    0.02123   -0.03754   -0.09787
AFIX  23
H86A  2    0.182014    0.294122    0.056512    11.00000   -1.20000
H86B  2    0.240958    0.290463    0.034761    11.00000   -1.20000
AFIX   0
C87   1    0.233175    0.302049   -0.103614    11.00000    0.22335    0.35326 =
         0.23322   -0.02852   -0.11184   -0.12074
AFIX  23
H87A  2    0.209453    0.333810   -0.103365    11.00000   -1.20000
H87B  2    0.261802    0.298215   -0.124015    11.00000   -1.20000
AFIX   0
C88   1    0.397199    0.370735    0.031665    11.00000    0.13789    0.18903 =
         0.08232    0.02470   -0.03377   -0.09787
C89   1    0.635257    0.372250    0.304922    11.00000    0.19551    0.20916 =
         0.12890    0.03711   -0.07682   -0.10636
AFIX  23
H89A  2    0.654819    0.393640    0.299851    11.00000   -1.20000
H89B  2    0.662660    0.342406    0.299955    11.00000   -1.20000
AFIX   0
C90   1    0.201338    0.444250    0.021191    11.00000    0.13451    0.20478 =
         0.11929    0.02170   -0.03623   -0.10727
C91   1    0.274078    0.628717    0.354353    11.00000    0.32682    0.32135 =
         0.36919    0.00370   -0.06814    0.00021
AFIX  33
H91A  2    0.267042    0.659840    0.357354    11.00000   -1.50000
H91B  2    0.294195    0.621233    0.331525    11.00000   -1.50000
H91C  2    0.238666    0.624043    0.357133    11.00000   -1.50000
AFIX   0
C92   1    0.023149    0.138041    0.501424    11.00000    0.11087    0.18430 =
         0.10672    0.03747   -0.02580   -0.06694
AFIX  13
H92   2    0.045355    0.146358    0.515377    11.00000   -1.20000
AFIX   0
C93   1    0.622844   -0.210517    0.323433    11.00000    0.34533    0.38879 =
         0.33914    0.02678   -0.02592   -0.03499
AFIX  33
H93A  2    0.629618   -0.240502    0.317385    11.00000   -1.50000
H93B  2    0.624834   -0.191355    0.302651    11.00000   -1.50000
H93C  2    0.651009   -0.211483    0.336876    11.00000   -1.50000
AFIX   0
C94   1    0.579893    0.344659    0.171060    11.00000    0.09853    0.16597 =
         0.10752    0.01513   -0.03502   -0.06733
C95   1    0.068087    0.746819    0.151145    11.00000    0.30712    0.32737 =
         0.30338   -0.05118   -0.03941    0.04004
AFIX  33
H95A  2    0.067347    0.777368    0.148306    11.00000   -1.50000
H95B  2    0.045516    0.743065    0.135616    11.00000   -1.50000
H95C  2    0.053048    0.740490    0.174656    11.00000   -1.50000
AFIX   0
C96   1    0.156352    0.077749    0.443372    11.00000    0.10552    0.19341 =
         0.09910    0.04537   -0.03444   -0.07546
C97   1   -0.255403    0.605581    0.272619    11.00000    0.26303    0.30729 =
         0.26565   -0.03051   -0.01313   -0.08612
AFIX  23
H97A  2   -0.292696    0.608243    0.268623    11.00000   -1.20000
H97B  2   -0.241890    0.624584    0.254689    11.00000   -1.20000
AFIX   0
C98   1    0.768847    0.196766    0.179371    11.00000    0.12924    0.20414 =
         0.11976    0.01226   -0.01130   -0.10130
AFIX  23
H98A  2    0.738504    0.199622    0.166701    11.00000   -1.20000
H98B  2    0.790011    0.164795    0.183498    11.00000   -1.20000
AFIX   0
C99   1    0.185703   -0.122668    0.426001    11.00000    0.25277    0.30767 =
         0.22450    0.09662   -0.02327   -0.10005
AFIX  23
H99A  2    0.173050   -0.099347    0.442387    11.00000   -1.20000
H99B  2    0.154982   -0.117511    0.412979    11.00000   -1.20000
AFIX   0
C100  1   -0.108165    0.357492    0.122608    11.00000    0.09434    0.18177 =
         0.15410    0.03994   -0.03995   -0.08357
C102  1    0.411708    0.457186    0.184664    11.00000    0.09140    0.17173 =
         0.09744    0.02207   -0.03594   -0.05893
AFIX  23
H10A  2    0.408649    0.429336    0.179502    11.00000   -1.20000
H10B  2    0.387096    0.466808    0.206268    11.00000   -1.20000
AFIX   0
C104  1    0.547345   -0.043763    0.243439    11.00000    0.12500    0.20271 =
         0.14487   -0.01547   -0.00545   -0.07258
C105  1    0.059443    0.563292    0.391583    11.00000    0.13011    0.29302 =
         0.10540   -0.03715   -0.00695   -0.07553
AFIX  43
H105  2    0.036265    0.592641    0.385675    11.00000   -1.20000
AFIX   0
C106  1    0.666977    0.090985    0.427395    11.00000    0.08809    0.18857 =
         0.13230    0.02242   -0.03042   -0.03408
AFIX  33
H10C  2    0.674092    0.060537    0.437143    11.00000   -1.50000
H10D  2    0.702315    0.094680    0.417870    11.00000   -1.50000
H10E  2    0.647549    0.111696    0.445210    11.00000   -1.50000
AFIX   0
C107  1    0.576079    0.239196    0.077030    11.00000    0.12081    0.18620 =
         0.10691    0.00551   -0.02722   -0.08164
C108  1   -0.078860    0.303627    0.193381    11.00000    0.10074    0.18350 =
         0.14849    0.04435   -0.02216   -0.07662
AFIX  23
H10F  2   -0.081367    0.300015    0.218467    11.00000   -1.20000
H10G  2   -0.040224    0.300805    0.183798    11.00000   -1.20000
AFIX   0
C109  1    0.464761    0.104465    0.091059    11.00000    0.20723    0.23007 =
         0.12133   -0.02688    0.01083   -0.12707
AFIX  23
H10H  2    0.423766    0.117651    0.095822    11.00000   -1.20000
H10I  2    0.480361    0.115698    0.107068    11.00000   -1.20000
AFIX   0
C110  1    0.317422    0.419119    0.065444    11.00000    0.11846    0.19015 =
         0.09992    0.02523   -0.04015   -0.08414
AFIX  23
H11C  2    0.277879    0.422033    0.069350    11.00000   -1.20000
H11D  2    0.335018    0.399493    0.084353    11.00000   -1.20000
AFIX   0
C111  1    0.480109    0.140139   -0.000246    11.00000    0.22923    0.24191 =
         0.12158   -0.03636    0.01243   -0.13926
AFIX  43
H111  2    0.470961    0.147445   -0.022659    11.00000   -1.20000
AFIX   0
C112  1    0.610638    0.298148    0.070425    11.00000    0.10517    0.18127 =
         0.10306    0.00636   -0.01223   -0.07357
AFIX  43
H112  2    0.616361    0.322667    0.056876    11.00000   -1.20000
AFIX   0
C113  1    0.531286    0.123467    0.044507    11.00000    0.22099    0.24637 =
         0.12560   -0.04212    0.00887   -0.15455
C114  1    0.181249    0.022974    0.373744    11.00000    0.11405    0.19391 =
         0.10642    0.03540   -0.02850   -0.07114
AFIX  23
H11E  2    0.219565    0.010913    0.361541    11.00000   -1.20000
H11F  2    0.166297    0.055189    0.367505    11.00000   -1.20000
AFIX   0
C115  1    0.441970    0.287355    0.459399    11.00000    0.12327    0.25705 =
         0.10711    0.00362   -0.01977   -0.07473
C116  1    0.455237    0.467612    0.104821    11.00000    0.09935    0.16505 =
         0.09305    0.02890   -0.03015   -0.07581
C117  1    0.374600    0.112099    0.441252    11.00000    0.11741    0.25969 =
         0.11817    0.04745   -0.02730   -0.07808
AFIX  23
H11G  2    0.382469    0.134696    0.424262    11.00000   -1.20000
H11H  2    0.346147    0.103647    0.433703    11.00000   -1.20000
AFIX   0
C118  1    0.356555    0.473990    0.112293    11.00000    0.09860    0.17801 =
         0.10152    0.03831   -0.03824   -0.07958
C119  1   -0.010045    0.610261    0.274222    11.00000    0.11320    0.21141 =
         0.11591   -0.01502   -0.02355   -0.05473
AFIX  43
H119  2   -0.023262    0.631053    0.291244    11.00000   -1.20000
AFIX   0
C120  1   -0.022097    0.073166    0.359139    11.00000    0.11157    0.18610 =
         0.10224    0.03930   -0.03551   -0.08447
C121  1    0.297958    0.315667   -0.071728    11.00000    0.19287    0.27511 =
         0.17377   -0.00762   -0.09433   -0.10086
AFIX  23
H12A  2    0.274949    0.347495   -0.070363    11.00000   -1.20000
H12B  2    0.325430    0.311911   -0.092698    11.00000   -1.20000
AFIX   0
C122  1   -0.092430    0.146108    0.363605    11.00000    0.09549    0.19519 =
         0.11176    0.03744   -0.03732   -0.07635
C123  1    0.218206    0.192214    0.511264    11.00000    0.14442    0.27585 =
         0.14309   -0.00005   -0.01911   -0.09601
C124  1   -0.126821    0.479486    0.206088    11.00000    0.13356    0.23592 =
         0.14078    0.04043   -0.03942   -0.11564
C125  1   -0.073999    0.512426    0.323388    11.00000    0.09783    0.25483 =
         0.11126    0.00161   -0.01370   -0.06648
C126  1   -0.255601    0.356086    0.221890    11.00000    0.11627    0.17917 =
         0.11597    0.03114   -0.05049   -0.08644
AFIX  23
H12C  2   -0.224578    0.366141    0.211551    11.00000   -1.20000
H12D  2   -0.278429    0.376151    0.239907    11.00000   -1.20000
AFIX   0
C127  1   -0.076360    0.556486    0.325823    11.00000    0.09420    0.25291 =
         0.11358   -0.01091   -0.01256   -0.06087
C128  1    0.509838    0.315676    0.023894    11.00000    0.13612    0.18456 =
         0.08480    0.01944   -0.03072   -0.08991
C129  1    0.040737    0.608064    0.253177    11.00000    0.11571    0.21356 =
         0.11859   -0.00703   -0.03067   -0.05842
C130  1    0.514428    0.365449    0.225676    11.00000    0.10695    0.16330 =
         0.10114    0.01747   -0.03368   -0.06116
AFIX  23
H13D  2    0.473367    0.377975    0.230069    11.00000   -1.20000
H13E  2    0.526400    0.332852    0.229896    11.00000   -1.20000
AFIX   0
C131  1   -0.045504    0.091262    0.195189    11.00000    0.18609    0.18122 =
         0.15214    0.03781   -0.03038   -0.08747
AFIX  43
H131  2   -0.042940    0.061772    0.193240    11.00000   -1.20000
AFIX   0
C132  1    0.154529    0.402146    0.065492    11.00000    0.12984    0.18909 =
         0.09947    0.03597   -0.04565   -0.10085
AFIX  23
H13F  2    0.145056    0.405824    0.090263    11.00000   -1.20000
H13G  2    0.188905    0.375914    0.061398    11.00000   -1.20000
AFIX   0
C133  1    0.548925   -0.018384    0.117039    11.00000    0.17514    0.22227 =
         0.11934   -0.03737    0.03917   -0.10119
C134  1    0.057650    0.578303    0.227227    11.00000    0.10932    0.19772 =
         0.10864    0.00244   -0.02382   -0.06184
C135  1   -0.106165    0.567891    0.051930    11.00000    0.22453    0.26800 =
         0.18136    0.08544   -0.09541   -0.12984
AFIX  23
H13H  2   -0.121403    0.600256    0.046360    11.00000   -1.20000
H13I  2   -0.091934    0.553493    0.030114    11.00000   -1.20000
AFIX   0
C136  1    0.089030    0.042843    0.442103    11.00000    0.10996    0.17464 =
         0.09137    0.05269   -0.03681   -0.07494
C137  1   -0.061114    0.589446    0.421772    11.00000    0.13678    0.30287 =
         0.10457   -0.02592   -0.01117   -0.06069
AFIX  33
H13J  2   -0.049403    0.594825    0.442150    11.00000   -1.50000
H13K  2   -0.053499    0.609521    0.402770    11.00000   -1.50000
H13L  2   -0.100985    0.594750    0.426138    11.00000   -1.50000
AFIX   0
C138  1   -0.081689    0.251250    0.307709    11.00000    0.09857    0.18377 =
         0.10485    0.03433   -0.03290   -0.06483
AFIX  23
H13M  2   -0.063667    0.270077    0.314558    11.00000   -1.20000
H13N  2   -0.055590    0.232825    0.289620    11.00000   -1.20000
AFIX   0
C139  1   -0.027596    0.539263    0.412401    11.00000    0.12779    0.29372 =
         0.11057   -0.02328   -0.00250   -0.06927
AFIX  13
H139  2   -0.036960    0.519014    0.431450    11.00000   -1.20000
AFIX   0
C140  1    0.022515    0.438154    0.118954    11.00000    0.12176    0.20152 =
         0.10508    0.04507   -0.03567   -0.10448
AFIX  23
H14A  2    0.035816    0.453554    0.133286    11.00000   -1.20000
H14B  2    0.040340    0.405843    0.123874    11.00000   -1.20000
AFIX   0
C141  1    0.234552    0.493114   -0.020508    11.00000    0.15713    0.23682 =
         0.17220    0.06187   -0.02589   -0.11318
AFIX  23
H14C  2    0.251574    0.465984   -0.033230    11.00000   -1.20000
H14D  2    0.211443    0.517069   -0.035117    11.00000   -1.20000
AFIX   0
C142  1   -0.050507    0.434509    0.061619    11.00000    0.12388    0.18887 =
         0.12359    0.05228   -0.05412   -0.09424
AFIX  13
H142  2   -0.051633    0.463413    0.068301    11.00000   -1.20000
AFIX   0
C143  1    0.544845    0.102735    0.444885    11.00000    0.11961    0.24431 =
         0.10135    0.04702   -0.03527   -0.07172
AFIX  43
H143  2    0.558691    0.115357    0.459647    11.00000   -1.20000
AFIX   0
C144  1    0.064162    0.104858    0.475912    11.00000    0.10320    0.18188 =
         0.09695    0.04442   -0.03287   -0.06649
C145  1   -0.127965    0.411363    0.384319    11.00000    0.14272    0.29372 =
         0.12091    0.02662   -0.04269   -0.08004
C146  1    0.495502    0.358946    0.020625    11.00000    0.13595    0.18834 =
         0.07884    0.01940   -0.03323   -0.09342
AFIX  43
H146  2    0.525341    0.369622    0.014586    11.00000   -1.20000
AFIX   0
C147  1   -0.006411    0.344010    0.516119    11.00000    0.24809    0.23845 =
         0.16324    0.02815   -0.10493   -0.09375
AFIX  43
H147  2   -0.003850    0.348374    0.538651    11.00000   -1.20000
AFIX   0
C148  1   -0.021583    0.212283    0.148088    11.00000    0.11006    0.18122 =
         0.13819    0.03704   -0.03911   -0.09055
C149  1    0.210421    0.547556    0.280319    11.00000    0.12559    0.24487 =
         0.12493   -0.01999   -0.02965   -0.08069
C150  1   -0.012257    0.134241    0.293871    11.00000    0.12486    0.19216 =
         0.09833    0.03180   -0.03387   -0.07594
AFIX  23
H15C  2   -0.000538    0.140692    0.269471    11.00000   -1.20000
H15D  2    0.009976    0.143092    0.307085    11.00000   -1.20000
AFIX   0
C151  1    0.597689   -0.043543    0.132296    11.00000    0.17128    0.22280 =
         0.14464   -0.03971    0.03131   -0.09159
AFIX  13
H151  2    0.623098   -0.026351    0.125973    11.00000   -1.20000
AFIX   0
C152  1   -0.063753    0.405414    0.189582    11.00000    0.12201    0.22049 =
         0.12860    0.05234   -0.03449   -0.10527
AFIX  23
H15E  2   -0.051444    0.376860    0.203255    11.00000   -1.20000
H15F  2   -0.033607    0.417625    0.185880    11.00000   -1.20000
AFIX   0
C153  1    0.395412   -0.154891    0.180058    11.00000    0.18906    0.21072 =
         0.18470   -0.03876   -0.01029   -0.08175
AFIX  33
H15G  2    0.400587   -0.177166    0.199296    11.00000   -1.50000
H15H  2    0.374941   -0.161367    0.164517    11.00000   -1.50000
H15I  2    0.431731   -0.155596    0.167963    11.00000   -1.50000
AFIX   0
C154  1    0.477863    0.053093    0.375596    11.00000    0.13642    0.26235 =
         0.10954    0.07263   -0.03888   -0.11834
AFIX  23
H15J  2    0.494337    0.059465    0.352158    11.00000   -1.20000
H15K  2    0.437320    0.069501    0.377763    11.00000   -1.20000
AFIX   0
C155  1    0.414956    0.276604    0.495293    11.00000    0.13649    0.27584 =
         0.10703    0.01402   -0.02043   -0.06081
AFIX  13
H155  2    0.380458    0.302203    0.502284    11.00000   -1.20000
AFIX   0
C156  1    0.609330    0.151937    0.347272    11.00000    0.10679    0.20020 =
         0.09793    0.01760   -0.02433   -0.07446
C157  1    0.110561    0.035731    0.071059    11.00000    0.25774    0.31102 =
         0.20695    0.00330   -0.06095   -0.15915
AFIX  23
H15L  2    0.112475    0.007494    0.063252    11.00000   -1.20000
H15M  2    0.124239    0.052733    0.051549    11.00000   -1.20000
AFIX   0
C158  1    0.156521    0.548445    0.213396    11.00000    0.10228    0.20592 =
         0.11873   -0.00739   -0.02733   -0.06482
AFIX  23
H15N  2    0.150666    0.525925    0.231214    11.00000   -1.20000
H15O  2    0.181650    0.532559    0.193820    11.00000   -1.20000
AFIX   0
C159  1    0.369308    0.038697   -0.011731    11.00000    0.23830    0.25663 =
         0.21801    0.01044    0.01515   -0.05355
AFIX  23
H15P  2    0.392197    0.056827   -0.021534    11.00000   -1.20000
H15Q  2    0.371595    0.032618    0.012903    11.00000   -1.20000
AFIX   0
C160  1    0.587836    0.272940    0.057517    11.00000    0.11315    0.18805 =
         0.10169    0.00480   -0.02143   -0.07984
C162  1    0.362724    0.307956    0.040336    11.00000    0.14226    0.19795 =
         0.10408    0.02570   -0.04092   -0.10358
AFIX  23
H16A  2    0.371138    0.281453    0.056493    11.00000   -1.20000
H16B  2    0.328083    0.330838    0.050234    11.00000   -1.20000
AFIX   0
C163  1    0.314181    0.511895   -0.046345    11.00000    0.15506    0.26940 =
         0.19978    0.09463   -0.02790   -0.11363
AFIX  23
H16C  2    0.351152    0.509954   -0.042273    11.00000   -1.20000
H16D  2    0.319484    0.488023   -0.061074    11.00000   -1.20000
AFIX   0
C164  1   -0.001858    0.051539    0.390028    11.00000    0.11310    0.18536 =
         0.10233    0.03873   -0.03543   -0.07931
AFIX  43
H164  2   -0.027927    0.053001    0.410118    11.00000   -1.20000
AFIX   0
C165  1    0.333340    0.038403    0.600938    11.00000    0.26157    0.33084 =
         0.20006    0.02267   -0.09119   -0.09526
AFIX  33
H16E  2    0.357106    0.038153    0.617264    11.00000   -1.50000
H16F  2    0.300134    0.065360    0.602703    11.00000   -1.50000
H16G  2    0.322331    0.012345    0.605948    11.00000   -1.50000
AFIX   0
C166  1    0.402323    0.476950    0.125528    11.00000    0.09507    0.17213 =
         0.09856    0.03274   -0.03343   -0.06970
C167  1    0.390088   -0.004353   -0.029089    11.00000    0.26530    0.27164 =
         0.24018    0.00670    0.02380   -0.03640
AFIX  23
H16H  2    0.392978    0.001370   -0.054102    11.00000   -1.20000
H16I  2    0.364757   -0.021027   -0.021456    11.00000   -1.20000
AFIX   0
C168  1    0.027957    0.375734    0.027268    11.00000    0.13423    0.18892 =
         0.11025    0.04386   -0.05370   -0.10364
AFIX  43
H168  2    0.000581    0.369080    0.018755    11.00000   -1.20000
AFIX   0
C169  1    0.289659    0.003601    0.445307    11.00000    0.11024    0.23418 =
         0.16325    0.03693   -0.03414   -0.07904
AFIX  43
H169  2    0.286488   -0.012281    0.427973    11.00000   -1.20000
AFIX   0
C170  1    0.051051    0.564332    0.137863    11.00000    0.14422    0.22645 =
         0.12460    0.04745   -0.03831   -0.10654
AFIX  43
H170  2    0.086996    0.565154    0.137471    11.00000   -1.20000
AFIX   0
C171  1    0.788790    0.014753    0.366895    11.00000    0.23968    0.30471 =
         0.24700   -0.01070   -0.10367   -0.07197
AFIX  33
H17D  2    0.815919   -0.002496    0.381979    11.00000   -1.50000
H17E  2    0.802552    0.036076    0.352253    11.00000   -1.50000
H17F  2    0.753420    0.030683    0.380573    11.00000   -1.50000
AFIX   0
C172  1    0.440093    0.392992    0.024970    11.00000    0.13010    0.18795 =
         0.08124    0.02285   -0.03499   -0.09462
C173  1    0.447868   -0.030422   -0.018468    11.00000    0.29347    0.34907 =
         0.28603    0.05103    0.03019    0.02550
AFIX  33
H17G  2    0.463894   -0.058937   -0.028908    11.00000   -1.50000
H17H  2    0.472209   -0.013303   -0.026102    11.00000   -1.50000
H17I  2    0.444160   -0.035564    0.006346    11.00000   -1.50000
AFIX   0
C174  1   -0.084856    0.275701    0.119380    11.00000    0.10460    0.17713 =
         0.15463    0.03782   -0.04518   -0.09586
C175  1   -0.046097    0.110294    0.079705    11.00000    0.24361    0.39225 =
         0.34633    0.01366   -0.02397   -0.13679
AFIX  33
H17J  2   -0.073446    0.121214    0.063907    11.00000   -1.50000
H17K  2   -0.059735    0.094018    0.099376    11.00000   -1.50000
H17L  2   -0.040318    0.135418    0.087370    11.00000   -1.50000
AFIX   0
C176  1   -0.047596    0.533515    0.381149    11.00000    0.11009    0.27966 =
         0.10337   -0.01487   -0.00447   -0.06391
C177  1    0.414143    0.650819    0.188450    11.00000    0.30259    0.30809 =
         0.33184    0.05415   -0.04077   -0.11072
AFIX  23
H17M  2    0.431448    0.640543    0.165470    11.00000   -1.20000
H17N  2    0.444922    0.646615    0.201164    11.00000   -1.20000
AFIX   0
C178  1    0.807425    0.218880    0.157730    11.00000    0.13393    0.21507 =
         0.12444    0.00661   -0.00557   -0.10495
AFIX  23
H17O  2    0.784652    0.248915    0.149410    11.00000   -1.20000
H17P  2    0.832146    0.222254    0.172287    11.00000   -1.20000
AFIX   0
C179  1    0.658164    0.354858    0.362776    11.00000    0.26627    0.27738 =
         0.15566    0.04861   -0.09912   -0.13559
AFIX  23
H17Q  2    0.645826    0.343930    0.385883    11.00000   -1.20000
H17R  2    0.689334    0.330323    0.351630    11.00000   -1.20000
AFIX   0
C180  1   -0.085527    0.178381    0.333467    11.00000    0.09494    0.19150 =
         0.10842    0.03695   -0.03689   -0.07586
C181  1    0.770390   -0.005960    0.148119    11.00000    0.27866    0.31416 =
         0.35141   -0.00001   -0.01916   -0.03797
AFIX  23
H18C  2    0.776356   -0.036209    0.158809    11.00000   -1.20000
H18D  2    0.755782    0.015102    0.166302    11.00000   -1.20000
AFIX   0
C182  1   -0.057127    0.258656    0.089003    11.00000    0.12279    0.17590 =
         0.15087    0.03248   -0.05030   -0.09470
AFIX  43
H182  2   -0.069185    0.274758    0.068635    11.00000   -1.20000
AFIX   0
C183  1    0.327212    0.550460    0.383882    11.00000    0.26813    0.27661 =
         0.32241   -0.03241   -0.05366   -0.02650
AFIX  23
H18E  2    0.361179    0.539794    0.367055    11.00000   -1.20000
H18F  2    0.298472    0.542897    0.375818    11.00000   -1.20000
AFIX   0
C184  1    0.613928    0.254466    0.122710    11.00000    0.10278    0.17889 =
         0.10645    0.00845   -0.02364   -0.06723
C185  1    0.233220    0.434856    0.537079    11.00000    0.29125    0.42108 =
         0.20558   -0.06164   -0.05003   -0.07028
AFIX  23
H18G  2    0.266344    0.442016    0.538317    11.00000   -1.20000
H18H  2    0.208502    0.459552    0.523784    11.00000   -1.20000
AFIX   0
C186  1   -0.044335    0.492289    0.376444    11.00000    0.10277    0.28084 =
         0.10044   -0.00128   -0.00479   -0.06629
C187  1    0.535452   -0.148480    0.359524    11.00000    0.29818    0.30372 =
         0.27991    0.01495   -0.04696   -0.11593
AFIX  23
H18I  2    0.521682   -0.155582    0.383426    11.00000   -1.20000
H18J  2    0.502140   -0.134082    0.348087    11.00000   -1.20000
AFIX   0
C188  1    0.607516    0.181397    0.398324    11.00000    0.10247    0.21689 =
         0.10342    0.00861   -0.03493   -0.06980
AFIX  43
H188  2    0.611387    0.176559    0.421763    11.00000   -1.20000
AFIX   0
C189  1    0.207199   -0.144116    0.211042    11.00000    0.30794    0.34312 =
         0.28366   -0.05344   -0.03112   -0.03075
AFIX  23
H18K  2    0.242723   -0.144324    0.216345    11.00000   -1.20000
H18L  2    0.196656   -0.122319    0.191569    11.00000   -1.20000
AFIX   0
C190  1    0.388675    0.365951    0.381401    11.00000    0.12841    0.24899 =
         0.13950    0.00297   -0.02661   -0.07680
AFIX  23
H19A  2    0.400895    0.357810    0.357509    11.00000   -1.20000
H19B  2    0.350695    0.365393    0.388305    11.00000   -1.20000
AFIX   0
C191  1    0.135108    0.667672    0.146388    11.00000    0.24014    0.26911 =
         0.24425   -0.02020   -0.04412   -0.01749
AFIX  23
H19C  2    0.123148    0.659420    0.170367    11.00000   -1.20000
H19D  2    0.110563    0.662861    0.132438    11.00000   -1.20000
AFIX   0
C192  1    0.585232    0.230428    0.348975    11.00000    0.10999    0.20502 =
         0.10712    0.00865   -0.01635   -0.08298
C193  1   -0.063474    0.452272    0.496041    11.00000    0.37459    0.26626 =
         0.29541    0.00761   -0.13796   -0.07222
AFIX  23
H19E  2   -0.061049    0.464395    0.516877    11.00000   -1.20000
H19F  2   -0.025722    0.440943    0.482962    11.00000   -1.20000
AFIX   0
C194  1    0.411770    0.326028    0.034088    11.00000    0.14449    0.18942 =
         0.08210    0.02896   -0.03632   -0.10294
C195  1   -0.210106    0.545817    0.232783    11.00000    0.19643    0.25643 =
         0.20219    0.02360   -0.00486   -0.10573
AFIX  23
H19G  2   -0.247030    0.552775    0.226002    11.00000   -1.20000
H19H  2   -0.190987    0.563479    0.217178    11.00000   -1.20000
AFIX   0
C196  1    0.262329    0.111229    0.026843    11.00000    0.17431    0.22368 =
         0.12455    0.01610   -0.00729   -0.09238
C197  1   -0.204270    0.382449    0.403396    11.00000    0.18354    0.35986 =
         0.17890    0.04223   -0.03485   -0.10999
AFIX  23
H19I  2   -0.216500    0.365677    0.389585    11.00000   -1.20000
H19J  2   -0.176801    0.361391    0.417270    11.00000   -1.20000
AFIX   0
C198  1    0.154727    0.246954    0.023583    11.00000    0.13382    0.19412 =
         0.11454    0.02086   -0.04297   -0.10242
C199  1    0.143767   -0.178690    0.457799    11.00000    0.30485    0.35795 =
         0.34695    0.12250   -0.00473   -0.13108
AFIX  33
H19K  2    0.153250   -0.207779    0.470341    11.00000   -1.50000
H19L  2    0.117333   -0.156098    0.472664    11.00000   -1.50000
H19M  2    0.126999   -0.179213    0.437991    11.00000   -1.50000
AFIX   0
C200  1    0.514531    0.300857    0.336036    11.00000    0.12252    0.20337 =
         0.11470   -0.00270   -0.00637   -0.07726
AFIX  23
H20A  2    0.505340    0.318444    0.314462    11.00000   -1.20000
H20B  2    0.491399    0.282129    0.341783    11.00000   -1.20000
AFIX   0
C201  1   -0.201842    0.082557    0.281695    11.00000    0.38479    0.30588 =
         0.34047    0.03475    0.08575   -0.08188
AFIX  33
H20C  2   -0.211305    0.070885    0.304821    11.00000   -1.50000
H20D  2   -0.195820    0.110302    0.282696    11.00000   -1.50000
H20E  2   -0.232334    0.088141    0.268759    11.00000   -1.50000
AFIX   0
C202  1   -0.074810    0.397958    0.156465    11.00000    0.10596    0.19802 =
         0.13389    0.04798   -0.03936   -0.09581
C204  1    0.573766    0.100299    0.332611    11.00000    0.11784    0.20081 =
         0.10654    0.02908   -0.02589   -0.08487
AFIX  23
H20F  2    0.538694    0.124582    0.339995    11.00000   -1.20000
H20G  2    0.570854    0.091156    0.310622    11.00000   -1.20000
AFIX   0
C206  1    0.385320    0.255917   -0.005170    11.00000    0.17265    0.21382 =
         0.14709    0.00533   -0.06186   -0.10555
AFIX  43
H206  2    0.413040    0.231773    0.004651    11.00000   -1.20000
AFIX   0
C208  1    0.148213   -0.032772    0.283187    11.00000    0.15778    0.25681 =
         0.12976    0.03333   -0.04293   -0.09655
C209  1    0.092801    0.178250    0.575296    11.00000    0.25334    0.35116 =
         0.26696    0.04703    0.01753   -0.13580
AFIX  23
H20H  2    0.072120    0.177892    0.557059    11.00000   -1.20000
H20I  2    0.068484    0.201524    0.590695    11.00000   -1.20000
AFIX   0
C210  1    0.660943    0.218015    0.254180    11.00000    0.11184    0.17478 =
         0.11159    0.01848   -0.01297   -0.07354
C211  1    0.112269    0.609405    0.310186    11.00000    0.12888    0.24193 =
         0.13144   -0.02444   -0.02191   -0.07538
AFIX  43
H211  2    0.079318    0.630902    0.320487    11.00000   -1.20000
AFIX   0
C212  1   -0.007097    0.180031    0.479301    11.00000    0.10798    0.19097 =
         0.09520    0.03162   -0.02223   -0.06465
C213  1    0.266969    0.515244    0.264995    11.00000    0.13039    0.25340 =
         0.12497   -0.02617   -0.03230   -0.08615
AFIX  23
H21A  2    0.278746    0.488924    0.281084    11.00000   -1.20000
H21B  2    0.262800    0.505132    0.243725    11.00000   -1.20000
AFIX   0
C214  1   -0.058835    0.256947    0.438510    11.00000    0.11377    0.19524 =
         0.10117    0.02263   -0.02514   -0.06541
C215  1    0.529829    0.028665    0.111476    11.00000    0.17962    0.22186 =
         0.11231   -0.04030    0.02991   -0.10758
C216  1    0.003393    0.196039    0.116058    11.00000    0.11838    0.18409 =
         0.13881    0.03734   -0.04308   -0.09421
C217  1    0.267290   -0.019730    0.228203    11.00000    0.17474    0.21238 =
         0.10877   -0.00061   -0.01789   -0.09957
AFIX  23
H21C  2    0.289067    0.000066    0.224090    11.00000   -1.20000
H21D  2    0.229550   -0.003080    0.239511    11.00000   -1.20000
AFIX   0
C218  1    0.602783    0.353027    0.136110    11.00000    0.09078    0.17110 =
         0.10830    0.01166   -0.03119   -0.07146
C219  1   -0.131066    0.319191    0.122546    11.00000    0.10076    0.18595 =
         0.16579    0.04105   -0.04227   -0.08978
AFIX  13
H219  2   -0.154436    0.317863    0.145073    11.00000   -1.20000
AFIX   0
C220  1    0.213309    0.080196    0.431442    11.00000    0.10603    0.21162 =
         0.11288    0.03831   -0.02294   -0.08033
AFIX  23
H22D  2    0.223052    0.075883    0.406763    11.00000   -1.20000
H22E  2    0.211856    0.110245    0.434726    11.00000   -1.20000
AFIX   0
C221  1    0.450580    0.128854    0.027469    11.00000    0.22133    0.23258 =
         0.12700   -0.03212    0.00630   -0.14227
AFIX  43
H221  2    0.414201    0.128369    0.029105    11.00000   -1.20000
AFIX   0
C222  1    0.292789    0.003402    0.144709    11.00000    0.19755    0.22686 =
         0.11175   -0.01213   -0.00829   -0.13483
C223  1    0.100262    0.315287   -0.008768    11.00000    0.14816    0.19299 =
         0.12056    0.03144   -0.05065   -0.10541
AFIX  13
H223  2    0.137185    0.314223   -0.021570    11.00000   -1.20000
AFIX   0
C224  1    0.066295    0.217385    0.041062    11.00000    0.13413    0.18584 =
         0.12164    0.02901   -0.05014   -0.09863
C225  1    0.497252    0.096425    0.454195    11.00000    0.11949    0.24948 =
         0.09637    0.05722   -0.03234   -0.06767
AFIX  56
C226  1    0.530597   -0.031291    0.363856    11.00000    0.16878    0.27776 =
         0.14288    0.06636   -0.07065   -0.13487
N27   5    0.488416    0.004201    0.381126    11.00000    0.15385    0.27444 =
         0.12611    0.07618   -0.06149   -0.13483
C228  1    0.452280   -0.013510    0.403879    11.00000    0.17454    0.27864 =
         0.13176    0.08573   -0.06834   -0.14459
AFIX  43
H228  2    0.420420    0.002838    0.418653    11.00000   -1.20000
AFIX  55
C230  1    0.472127   -0.059949    0.400671    11.00000    0.18735    0.28031 =
         0.14743    0.08042   -0.07776   -0.14085
AFIX  43
H230  2    0.455876   -0.080124    0.412923    11.00000   -1.20000
AFIX  55
N7    5    0.520530   -0.070938    0.375935    11.00000    0.19649    0.28391 =
         0.16763    0.07402   -0.06858   -0.13631
AFIX   0
C227  1    0.352725   -0.072273    0.247209    11.00000    0.16759    0.18326 =
         0.11964    0.00997   -0.00397   -0.09635
C229  1    0.091730    0.026405    0.362723    11.00000    0.11696    0.18611 =
         0.10932    0.03449   -0.03336   -0.08304
C231  1    0.336869   -0.000490    0.117461    11.00000    0.20184    0.23078 =
         0.12143   -0.02331   -0.00294   -0.13901
C232  1   -0.232893    0.310963    0.237330    11.00000    0.10763    0.18795 =
         0.11894    0.03593   -0.05120   -0.07953
AFIX  23
H23D  2   -0.210244    0.290830    0.219318    11.00000   -1.20000
H23E  2   -0.263889    0.300967    0.247857    11.00000   -1.20000
AFIX   0
C233  1   -0.191365    0.426544    0.349034    11.00000    0.13543    0.30648 =
         0.14694    0.02658   -0.05130   -0.08479
AFIX  43
H233  2   -0.223068    0.427215    0.340359    11.00000   -1.20000
AFIX   0
C234  1    0.323055   -0.013634    0.466180    11.00000    0.11711    0.24559 =
         0.16173    0.04985   -0.04003   -0.07320
AFIX  43
H234  2    0.349172   -0.043021    0.467649    11.00000   -1.20000
AFIX   0
C235  1   -0.091052    0.589978    0.296629    11.00000    0.10987    0.24015 =
         0.12688   -0.00996   -0.01916   -0.05990
AFIX  13
H235  2   -0.116344    0.582816    0.284347    11.00000   -1.20000
AFIX   0
C236  1   -0.039255    0.587744    0.272749    11.00000    0.10220    0.21677 =
         0.11574   -0.00697   -0.02443   -0.05751
C237  1   -0.003535    0.186457    0.180917    11.00000    0.12807    0.18345 =
         0.13702    0.03714   -0.03410   -0.07951
AFIX  23
H23F  2    0.037410    0.172166    0.177621    11.00000   -1.20000
H23G  2   -0.014219    0.207314    0.199060    11.00000   -1.20000
AFIX   0
C238  1   -0.291185    0.359486    0.194641    11.00000    0.11954    0.19066 =
         0.12245    0.03025   -0.05567   -0.08135
AFIX  23
H23H  2   -0.267484    0.340014    0.176467    11.00000   -1.20000
H23I  2   -0.320575    0.347569    0.204989    11.00000   -1.20000
AFIX   0
C239  1    0.315664    0.138918   -0.015648    11.00000    0.18672    0.23228 =
         0.13947    0.01765    0.00866   -0.08391
AFIX  43
H239  2    0.343801    0.137819   -0.034547    11.00000   -1.20000
AFIX   0
C240  1    0.494612    0.228881    0.066068    11.00000    0.13901    0.18348 =
         0.10276    0.01560   -0.03723   -0.09834
AFIX  23
H24A  2    0.476337    0.248712    0.084899    11.00000   -1.20000
H24B  2    0.481141    0.203751    0.070100    11.00000   -1.20000
AFIX   0
C241  1   -0.090432    0.445439    0.036248    11.00000    0.14865    0.20670 =
         0.13798    0.05515   -0.07414   -0.10751
AFIX  33
H24C  2   -0.077282    0.460770    0.015774    11.00000   -1.50000
H24D  2   -0.092691    0.418012    0.030194    11.00000   -1.50000
H24E  2   -0.127259    0.464635    0.046295    11.00000   -1.50000
AFIX   0
C242  1    0.052002    0.072797    0.464122    11.00000    0.09867    0.18059 =
         0.09389    0.04728   -0.03707   -0.06954
AFIX  43
H242  2    0.016261    0.071048    0.471457    11.00000   -1.20000
AFIX   0
C243  1    0.273997    0.217082    0.465218    11.00000    0.13141    0.27887 =
         0.11100    0.03413   -0.02154   -0.06703
AFIX  23
H24F  2    0.262701    0.243235    0.448923    11.00000   -1.20000
H24G  2    0.276037    0.190892    0.454192    11.00000   -1.20000
AFIX   0
C244  1    0.744522    0.216977    0.212622    11.00000    0.11948    0.19649 =
         0.11998    0.01487   -0.01335   -0.09906
AFIX  23
H24H  2    0.774853    0.212090    0.225902    11.00000   -1.20000
H24I  2    0.726077    0.249355    0.208408    11.00000   -1.20000
AFIX   0
C245  1    0.201146    0.551075    0.316875    11.00000    0.12388    0.26254 =
         0.12815   -0.02327   -0.02503   -0.08090
C246  1   -0.191062    0.461757    0.242129    11.00000    0.14034    0.25313 =
         0.15813    0.03687   -0.01711   -0.11679
AFIX  43
H246  2   -0.223654    0.463164    0.257625    11.00000   -1.20000
AFIX   0
C247  1    0.552714    0.075612    0.389146    11.00000    0.11724    0.22001 =
         0.11230    0.04517   -0.03361   -0.08567
C248  1    0.470736   -0.028760    0.289870    11.00000    0.13264    0.19587 =
         0.13743   -0.00771   -0.00631   -0.07799
AFIX  23
H24J  2    0.462168   -0.012209    0.310478    11.00000   -1.20000
H24K  2    0.450501   -0.008263    0.272226    11.00000   -1.20000
AFIX   0
C249  1    0.441980   -0.112113    0.223318    11.00000    0.17212    0.18326 =
         0.14252   -0.00906    0.00215   -0.08384
AFIX  43
H249  2    0.467153   -0.130865    0.206596    11.00000   -1.20000
AFIX   0
C250  1    0.573763    0.193039    0.132387    11.00000    0.13296    0.20020 =
         0.12777    0.00858   -0.03077   -0.09276
AFIX  23
H25C  2    0.546002    0.185627    0.123077    11.00000   -1.20000
H25D  2    0.557736    0.203032    0.155578    11.00000   -1.20000
AFIX   0
C251  1    0.332176    0.210086    0.473859    11.00000    0.12453    0.27470 =
         0.10088    0.04046   -0.01027   -0.06787
C252  1    0.615611    0.146473    0.381020    11.00000    0.09706    0.20697 =
         0.10237    0.01955   -0.02928   -0.07121
C253  1   -0.122141    0.638594    0.309986    11.00000    0.13219    0.25800 =
         0.15534   -0.01737   -0.00048   -0.02445
AFIX  33
H25E  2   -0.131515    0.660190    0.290587    11.00000   -1.50000
H25F  2   -0.156213    0.639580    0.325328    11.00000   -1.50000
H25G  2   -0.097740    0.645794    0.322224    11.00000   -1.50000
AFIX   0
C254  1    0.475835    0.080135    0.431853    11.00000    0.12225    0.23967 =
         0.11096    0.05423   -0.03025   -0.07966
C255  1    0.383282    0.550188    0.266407    11.00000    0.16454    0.30323 =
         0.19204   -0.01417   -0.05987   -0.11921
AFIX  43
H255  2    0.411707    0.553506    0.276285    11.00000   -1.20000
AFIX   0
C256  1    0.482708    0.312933    0.394319    11.00000    0.12522    0.22558 =
         0.11343   -0.00173   -0.02173   -0.08570
C257  1    0.843099    0.193091    0.127221    11.00000    0.18139    0.24087 =
         0.14883   -0.02526    0.02562   -0.11561
AFIX  33
H25H  2    0.866635    0.208967    0.114560    11.00000   -1.50000
H25I  2    0.866532    0.163546    0.135229    11.00000   -1.50000
H25J  2    0.818989    0.190234    0.112328    11.00000   -1.50000
AFIX   0
C258  1    0.630967    0.100434    0.399185    11.00000    0.10735    0.21168 =
         0.11158    0.02838   -0.02867   -0.07042
AFIX  13
H258  2    0.653557    0.079404    0.381374    11.00000   -1.20000
AFIX   0
C259  1    0.148986    0.507462    0.392012    11.00000    0.13262    0.30260 =
         0.10044   -0.02148   -0.02097   -0.08034
C260  1    0.689525    0.331597    0.091843    11.00000    0.09213    0.19885 =
         0.14390    0.01734   -0.01986   -0.07308
AFIX  33
H26C  2    0.704153    0.349370    0.102668    11.00000   -1.50000
H26D  2    0.720274    0.305868    0.082550    11.00000   -1.50000
H26E  2    0.669823    0.349657    0.073417    11.00000   -1.50000
AFIX   0
C261  1    0.127282    0.473384    0.405404    11.00000    0.13273    0.30556 =
         0.10140   -0.01134   -0.01173   -0.07682
C262  1    0.521698    0.423518    0.257538    11.00000    0.16628    0.17439 =
         0.11271    0.01011   -0.05191   -0.06332
AFIX  43
H262  2    0.490908    0.447350    0.250252    11.00000   -1.20000
AFIX   0
C263  1   -0.149137    0.437038    0.331590    11.00000    0.13662    0.29731 =
         0.13032    0.02382   -0.04891   -0.07682
AFIX  43
H263  2   -0.146219    0.448929    0.308698    11.00000   -1.20000
AFIX   0
C264  1    0.107401    0.270177    0.012571    11.00000    0.13841    0.18943 =
         0.12483    0.02766   -0.04792   -0.10421
C265  1    0.068143    0.485225    0.412233    11.00000    0.13522    0.30395 =
         0.09864   -0.00968   -0.01480   -0.07633
C266  1    0.221343    0.536772    0.103105    11.00000    0.10105    0.20261 =
         0.11906    0.03483   -0.03418   -0.07391
AFIX  43
H266  2    0.217808    0.517106    0.088853    11.00000   -1.20000
AFIX   0
C267  1   -0.056463    0.558068    0.070959    11.00000    0.21074    0.25013 =
         0.17208    0.08103   -0.07875   -0.13066
AFIX  23
H26F  2   -0.040129    0.525785    0.076599    11.00000   -1.20000
H26G  2   -0.027621    0.567440    0.056085    11.00000   -1.20000
AFIX   0
C268  1    0.333910   -0.032820    0.300698    11.00000    0.15720    0.19378 =
         0.10793    0.02117   -0.02474   -0.08416
AFIX  23
H26H  2    0.347174   -0.009941    0.305963    11.00000   -1.20000
H26I  2    0.297635   -0.017571    0.292529    11.00000   -1.20000
AFIX   0
C269  1    0.307100   -0.036330    0.166355    11.00000    0.19626    0.22616 =
         0.12309   -0.01282   -0.00689   -0.12418
C270  1    0.356208    0.062915    0.091282    11.00000    0.19877    0.24211 =
         0.10632   -0.01767    0.00300   -0.13888
AFIX  23
H27A  2    0.332066    0.092312    0.082730    11.00000   -1.20000
H27B  2    0.359280    0.065507    0.115118    11.00000   -1.20000
AFIX   0
C271  1    0.261671    0.288124   -0.071495    11.00000    0.20671    0.31496 =
         0.20507   -0.00175   -0.09932   -0.11863
AFIX  23
H27C  2    0.233349    0.293156   -0.050903    11.00000   -1.20000
H27D  2    0.284800    0.256211   -0.071212    11.00000   -1.20000
AFIX   0
C272  1   -0.076294    0.292210    0.384698    11.00000    0.11847    0.19648 =
         0.11209    0.01981   -0.03381   -0.06831
AFIX  23
H27E  2   -0.039896    0.269135    0.377617    11.00000   -1.20000
H27F  2   -0.075621    0.320927    0.373408    11.00000   -1.20000
AFIX   0
C273  1    0.017338    0.212964    0.469929    11.00000    0.11785    0.19256 =
         0.10449    0.02986   -0.02740   -0.06820
C274  1   -0.060213    0.419250    0.125132    11.00000    0.11506    0.19584 =
         0.12876    0.04349   -0.04318   -0.09822
C275  1    0.114871    0.550566    0.385459    11.00000    0.12816    0.29435 =
         0.10685   -0.03493   -0.01053   -0.07853
C276  1   -0.092769    0.221260    0.338002    11.00000    0.09268    0.18907 =
         0.11054    0.03450   -0.03987   -0.07307
C277  1    0.576234    0.089690    0.410875    11.00000    0.11391    0.22200 =
         0.11170    0.03856   -0.02924   -0.07584
C278  1   -0.047345    0.494045    0.264978    11.00000    0.10724    0.21705 =
         0.11211    0.01374   -0.02160   -0.07060
AFIX  23
H27G  2   -0.009772    0.482498    0.271682    11.00000   -1.20000
H27H  2   -0.050798    0.471157    0.252424    11.00000   -1.20000
AFIX   0
C279  1    0.698684    0.025424    0.246117    11.00000    0.13106    0.26288 =
         0.18481   -0.00223   -0.01303   -0.09982
AFIX  43
H279  2    0.730742    0.033016    0.238434    11.00000   -1.20000
AFIX   0
C280  1    0.563269    0.028196    0.245874    11.00000    0.13302    0.22029 =
         0.14286   -0.01098   -0.00399   -0.09064
AFIX  23
H28A  2    0.550071    0.056326    0.231807    11.00000   -1.20000
H28B  2    0.537103    0.030863    0.267378    11.00000   -1.20000
AFIX   0
C281  1    0.407250    0.318996    0.437736    11.00000    0.12394    0.25223 =
         0.11675    0.00229   -0.01850   -0.08082
C282  1    0.465852   -0.012932    0.092692    11.00000    0.19359    0.23130 =
         0.11372   -0.03937    0.03442   -0.11955
C283  1   -0.074491    0.582349    0.103368    11.00000    0.18035    0.23347 =
         0.15789    0.09166   -0.06892   -0.12695
AFIX  23
H28C  2   -0.089568    0.614663    0.097549    11.00000   -1.20000
H28D  2   -0.104500    0.573890    0.117706    11.00000   -1.20000
AFIX   0
C284  1    0.054171    0.028460    0.392075    11.00000    0.11577    0.18174 =
         0.10263    0.03760   -0.03448   -0.08091
C285  1    0.351322    0.444779    0.402907    11.00000    0.16434    0.25845 =
         0.22182   -0.02463   -0.03457   -0.03901
C286  1    0.094419   -0.028869    0.246464    11.00000    0.17218    0.27139 =
         0.15909    0.01015   -0.06110   -0.10432
AFIX  43
H286  2    0.076366   -0.036540    0.231048    11.00000   -1.20000
AFIX   0
C287  1    0.164699    0.010831    0.152580    11.00000    0.22731    0.26948 =
         0.16696    0.01883   -0.02277   -0.16739
AFIX  43
H287  2    0.165390   -0.000485    0.175621    11.00000   -1.20000
AFIX   0
C288  1    0.558206    0.058265    0.154770    11.00000    0.17346    0.20978 =
         0.12593   -0.02803    0.00155   -0.08577
AFIX  23
H28E  2    0.519586    0.062219    0.165241    11.00000   -1.20000
H28F  2    0.564169    0.086304    0.155946    11.00000   -1.20000
AFIX   0
C289  1    0.165380    0.255042    0.540303    11.00000    0.16508    0.27899 =
         0.16455    0.00350    0.01298   -0.08929
AFIX  43
H289  2    0.138807    0.274998    0.555777    11.00000   -1.20000
AFIX   0
C290  1    0.513683   -0.038461    0.105846    11.00000    0.18970    0.22300 =
         0.11289   -0.04252    0.03758   -0.11007
AFIX  43
H290  2    0.524125   -0.069796    0.107723    11.00000   -1.20000
AFIX   0
C291  1    0.464925   -0.101597    0.247779    11.00000    0.16061    0.17769 =
         0.14535   -0.00379    0.00358   -0.08279
C292  1   -0.083052    0.223024    0.447542    11.00000    0.10600    0.19598 =
         0.09062    0.02033   -0.02094   -0.05934
C293  1    0.188534    0.038797    0.101372    11.00000    0.23159    0.26274 =
         0.15869    0.01993   -0.03041   -0.16338
C294  1    0.466827    0.298260    0.031207    11.00000    0.14348    0.18956 =
         0.08355    0.02220   -0.03687   -0.09757
C295  1    0.729053   -0.027082    0.301204    11.00000    0.16209    0.27990 =
         0.20220    0.00341   -0.03899   -0.08306
AFIX  23
H29A  2    0.764627   -0.045953    0.288764    11.00000   -1.20000
H29B  2    0.713146   -0.046310    0.317462    11.00000   -1.20000
AFIX   0
C296  1   -0.082235    0.098709    0.357861    11.00000    0.11034    0.19329 =
         0.11022    0.03979   -0.03440   -0.07948
AFIX  13
H296  2   -0.089299    0.098044    0.334282    11.00000   -1.20000
AFIX   0
C297  1   -0.317444    0.403010    0.178990    11.00000    0.17571    0.20906 =
         0.13368    0.04291   -0.07602   -0.07979
AFIX  33
H29C  2   -0.338944    0.400970    0.162081    11.00000   -1.50000
H29D  2   -0.342255    0.422602    0.196444    11.00000   -1.50000
H29E  2   -0.288967    0.415019    0.167816    11.00000   -1.50000
AFIX   0
C298  1    0.571027    0.282887    0.021280    11.00000    0.13096    0.18900 =
         0.10012    0.01311   -0.01920   -0.08549
AFIX  13
H298  2    0.572590    0.254559    0.013247    11.00000   -1.20000
AFIX   0
C299  1    0.738208    0.006782    0.319908    11.00000    0.17763    0.28501 =
         0.21753   -0.00266   -0.05965   -0.07950
AFIX  23
H29F  2    0.702501    0.024985    0.332641    11.00000   -1.20000
H29G  2    0.752324    0.026741    0.303289    11.00000   -1.20000
AFIX   0
C300  1   -0.205767    0.339450    0.284917    11.00000    0.10703    0.18130 =
         0.11945    0.03363   -0.04614   -0.06458
AFIX  43
H300  2   -0.234110    0.367917    0.286437    11.00000   -1.20000
AFIX   0
C301  1    0.360290    0.021198    0.509000    11.00000    0.17675    0.27652 =
         0.16783    0.04657   -0.07145   -0.06603
AFIX  23
H30A  2    0.388008   -0.008766    0.512818    11.00000   -1.20000
H30B  2    0.379440    0.041676    0.498142    11.00000   -1.20000
AFIX   0
C302  1   -0.024806    0.548449    0.154974    11.00000    0.13690    0.21892 =
         0.12861    0.05773   -0.04460   -0.10645
C303  1    0.655750    0.036653    0.231523    11.00000    0.13432    0.25500 =
         0.16796   -0.00181   -0.01359   -0.09680
AFIX  43
H303  2    0.650735    0.052396    0.209991    11.00000   -1.20000
AFIX   0
C304  1    0.113003    0.180668    0.463286    11.00000    0.11187    0.18837 =
         0.11032    0.03271   -0.03348   -0.06904
AFIX  23
H30C  2    0.105250    0.179079    0.440315    11.00000   -1.20000
H30D  2    0.142157    0.193820    0.460577    11.00000   -1.20000
AFIX   0
C305  1    0.286205    0.555240   -0.063245    11.00000    0.15414    0.27481 =
         0.22081    0.09906   -0.04024   -0.11060
AFIX  33
H30E  2    0.308774    0.559021   -0.084949    11.00000   -1.50000
H30F  2    0.249793    0.556874   -0.067408    11.00000   -1.50000
H30G  2    0.281380    0.578749   -0.048655    11.00000   -1.50000
AFIX   0
C306  1    0.484216    0.052178    0.095970    11.00000    0.18770    0.22622 =
         0.10873   -0.03452    0.01943   -0.11253
AFIX  56
C307  1    0.641424    0.119226    0.110896    11.00000    0.16728    0.22461 =
         0.19169   -0.02324   -0.02453   -0.08214
N21   5    0.691329    0.085933    0.119309    11.00000    0.18718    0.24567 =
         0.22730   -0.03215   -0.02311   -0.06645
C77   1    0.706272    0.099475    0.147239    11.00000    0.16419    0.23588 =
         0.21182   -0.00374   -0.03476   -0.07016
AFIX  43
H77   2    0.737921    0.083472    0.158097    11.00000   -1.20000
AFIX  55
C309  1    0.665601    0.141137    0.156088    11.00000    0.15412    0.22097 =
         0.18899    0.00022   -0.04418   -0.07284
AFIX  43
H309  2    0.665264    0.157900    0.173906    11.00000   -1.20000
AFIX  55
N43   5    0.625523    0.153343    0.133627    11.00000    0.14896    0.20662 =
         0.16021   -0.00450   -0.03125   -0.08881
AFIX   0
C308  1    0.024417    0.554096    0.224583    11.00000    0.10967    0.19909 =
         0.11096    0.01465   -0.03129   -0.06290
C310  1    0.376316   -0.061094    0.272276    11.00000    0.15445    0.17488 =
         0.11785    0.01630   -0.00788   -0.09447
C311  1    0.634092   -0.093003    0.121856    11.00000    0.19036    0.22718 =
         0.18308   -0.05745    0.05442   -0.08651
AFIX  33
H31A  2    0.665619   -0.105228    0.134595    11.00000   -1.50000
H31B  2    0.611097   -0.111485    0.127167    11.00000   -1.50000
H31C  2    0.647821   -0.092543    0.097420    11.00000   -1.50000
AFIX   0
C312  1    0.365397    0.258430   -0.035855    11.00000    0.18019    0.21901 =
         0.15183    0.00155   -0.06536   -0.11294
AFIX  43
H312  2    0.377256    0.235702   -0.051260    11.00000   -1.20000
AFIX   0
C313  1    0.453771    0.264911    0.522314    11.00000    0.18283    0.29750 =
         0.11385   -0.01436   -0.04317   -0.05281
AFIX  33
H31D  2    0.434193    0.258459    0.544449    11.00000   -1.50000
H31E  2    0.486630    0.238832    0.516013    11.00000   -1.50000
H31F  2    0.465238    0.289988    0.523706    11.00000   -1.50000
AFIX   0
C314  1    0.073483    0.045643    0.330581    11.00000    0.12247    0.19828 =
         0.10831    0.04237   -0.03702   -0.08177
C315  1    0.363408   -0.110050    0.192842    11.00000    0.19597    0.20590 =
         0.14540   -0.02221   -0.00199   -0.10604
AFIX  13
H315  2    0.326194   -0.110665    0.203749    11.00000   -1.20000
AFIX   0
C316  1   -0.137262    0.228352    0.434215    11.00000    0.10195    0.19964 =
         0.10772    0.02407   -0.01960   -0.06538
AFIX  13
H316  2   -0.158048    0.260793    0.430236    11.00000   -1.20000
AFIX   0
C317  1    0.051367    0.062438    0.086115    11.00000    0.26974    0.33453 =
         0.24597   -0.00336   -0.06724   -0.13820
AFIX  23
H31G  2    0.038556    0.043744    0.104664    11.00000   -1.20000
H31H  2    0.052066    0.088196    0.096473    11.00000   -1.20000
AFIX   0
C318  1    0.563461   -0.010976    0.226364    11.00000    0.13046    0.21074 =
         0.14263   -0.01543   -0.00377   -0.08371
C319  1    0.043967    0.683185    0.265148    11.00000    0.13843    0.22211 =
         0.16632   -0.02616   -0.01288   -0.06162
AFIX  33
H31I  2    0.017344    0.698039    0.249243    11.00000   -1.50000
H31J  2    0.024000    0.683396    0.288356    11.00000   -1.50000
H31K  2    0.069921    0.698803    0.263749    11.00000   -1.50000
AFIX   0
C320  1    0.018260    0.200723    0.051484    11.00000    0.13503    0.18103 =
         0.13293    0.03013   -0.05484   -0.09868
AFIX  13
H320  2    0.034856    0.167720    0.054845    11.00000   -1.20000
AFIX   0
C321  1    0.130764    0.011071    0.133675    11.00000    0.23392    0.28010 =
         0.18355    0.02174   -0.03193   -0.17500
AFIX  43
H321  2    0.100160    0.001618    0.141402    11.00000   -1.20000
AFIX   0
C322  1    0.078892    0.353170    0.016786    11.00000    0.13561    0.18794 =
         0.11022    0.03664   -0.05195   -0.10368
C324  1    0.058617    0.325353   -0.034442    11.00000    0.17365    0.19758 =
         0.11414    0.03337   -0.05873   -0.11346
AFIX  33
H32A  2    0.055458    0.353759   -0.047182    11.00000   -1.50000
H32B  2    0.071981    0.301759   -0.050276    11.00000   -1.50000
H32C  2    0.022160    0.326886   -0.022054    11.00000   -1.50000
AFIX   0
C325  1    0.430121   -0.035431    0.081364    11.00000    0.21237    0.23399 =
         0.13171   -0.04795    0.02208   -0.12639
AFIX  13
H325  2    0.409468   -0.016178    0.063051    11.00000   -1.20000
AFIX   0
C326  1    0.074325    0.009232    0.426014    11.00000    0.11900    0.17928 =
         0.10414    0.04578   -0.03388   -0.07251
AFIX  13
H326  2    0.109196   -0.016979    0.421287    11.00000   -1.20000
AFIX   0
C327  1    0.559479   -0.160959    0.232919    11.00000    0.17959    0.19255 =
         0.20512   -0.03931    0.00656   -0.06767
AFIX  33
H32D  2    0.544080   -0.181460    0.247407    11.00000   -1.50000
H32E  2    0.553950   -0.160880    0.209376    11.00000   -1.50000
H32F  2    0.599270   -0.170465    0.234038    11.00000   -1.50000
AFIX   0
C328  1    0.253891    0.562011    0.143080    11.00000    0.12028    0.19511 =
         0.12906    0.02874   -0.03395   -0.08494
C329  1    0.028105    0.430890    0.404740    11.00000    0.12281    0.29864 =
         0.11262    0.00381   -0.02031   -0.06906
AFIX  23
H32G  2    0.049529    0.429455    0.381587    11.00000   -1.20000
H32H  2    0.032666    0.400311    0.414167    11.00000   -1.20000
AFIX   0
C330  1   -0.065728    0.250554    0.149694    11.00000    0.10859    0.18178 =
         0.14828    0.04040   -0.03715   -0.09164
C331  1    0.364460    0.037413    0.565783    11.00000    0.21885    0.30687 =
         0.19213    0.03672   -0.10016   -0.09410
AFIX  23
H33A  2    0.398125    0.010304    0.563548    11.00000   -1.20000
H33B  2    0.375811    0.063596    0.560287    11.00000   -1.20000
AFIX   0
C332  1    0.114241    0.043142    0.298648    11.00000    0.12478    0.23294 =
         0.11610    0.04179   -0.04190   -0.09270
AFIX  23
H33C  2    0.103427    0.071809    0.285000    11.00000   -1.20000
H33D  2    0.151814    0.036479    0.304326    11.00000   -1.20000
AFIX   0
C333  1    0.411439    0.466284    0.371785    11.00000    0.19566    0.24498 =
         0.25962   -0.02019   -0.02315   -0.06122
AFIX  43
H333  2    0.432234    0.484614    0.362481    11.00000   -1.20000
AFIX   0
C334  1   -0.170552    0.332309    0.094391    11.00000    0.10628    0.19927 =
         0.18807    0.04353   -0.05263   -0.09503
AFIX  33
H33E  2   -0.199569    0.361318    0.098561    11.00000   -1.50000
H33F  2   -0.148831    0.333712    0.071896    11.00000   -1.50000
H33G  2   -0.187719    0.310024    0.095274    11.00000   -1.50000
AFIX   0
C335  1    0.551294    0.194056   -0.034312    11.00000    0.25994    0.28580 =
         0.18872   -0.00569    0.03389   -0.15123
AFIX  23
H33H  2    0.524747    0.216657   -0.019063    11.00000   -1.20000
H33I  2    0.530286    0.189742   -0.050895    11.00000   -1.20000
AFIX   0
C336  1    0.081166    0.011911    0.255928    11.00000    0.16228    0.26773 =
         0.13901    0.01424   -0.05572   -0.09031
AFIX  43
H336  2    0.054148    0.038184    0.247822    11.00000   -1.20000
AFIX   0
C337  1    0.233876    0.486083    0.354039    11.00000    0.12784    0.29222 =
         0.11140   -0.01898   -0.02058   -0.08305
AFIX  23
H33J  2    0.211907    0.475481    0.341915    11.00000   -1.20000
H33K  2    0.270648    0.462273    0.354569    11.00000   -1.20000
AFIX   0
C338  1    0.060960    0.255634    0.021762    11.00000    0.13412    0.19046 =
         0.13128    0.03308   -0.04569   -0.10236
AFIX  43
H338  2    0.026455    0.272877    0.014290    11.00000   -1.20000
AFIX   0
C339  1    0.368902    0.164440    0.477502    11.00000    0.12290    0.27105 =
         0.09645    0.04437   -0.01242   -0.07137
C340  1   -0.009273    0.111700    0.177833    11.00000    0.17976    0.17909 =
         0.14831    0.03594   -0.01928   -0.07970
AFIX  43
H340  2    0.021228    0.100450    0.160482    11.00000   -1.20000
AFIX   0
C341  1    0.206181    0.261371    0.514459    11.00000    0.15396    0.27270 =
         0.15270    0.01390    0.00844   -0.08700
AFIX  43
H341  2    0.215130    0.287465    0.510051    11.00000   -1.20000
AFIX   0
C342  1    0.617877    0.256714    0.431871    11.00000    0.12714    0.23465 =
         0.14824   -0.03118   -0.03550   -0.07725
AFIX  33
H34A  2    0.608583    0.284890    0.442009    11.00000   -1.50000
H34B  2    0.608307    0.235471    0.449090    11.00000   -1.50000
H34C  2    0.657730    0.244971    0.423433    11.00000   -1.50000
AFIX   0
C343  1    0.780106   -0.016718    0.344680    11.00000    0.19687    0.29391 =
         0.23934   -0.00296   -0.07766   -0.07743
AFIX  23
H34D  2    0.816269   -0.033209    0.331465    11.00000   -1.20000
H34E  2    0.767203   -0.038595    0.359746    11.00000   -1.20000
AFIX   0
C344  1    0.163962    0.207086    0.044353    11.00000    0.13436    0.19737 =
         0.11541    0.02218   -0.04119   -0.09887
C345  1    0.629247    0.177565   -0.078797    11.00000    0.28704    0.37075 =
         0.26228   -0.06048    0.07937   -0.15510
AFIX  33
H34F  2    0.658683    0.186468   -0.092793    11.00000   -1.50000
H34G  2    0.645887    0.149326   -0.066042    11.00000   -1.50000
H34H  2    0.605222    0.174148   -0.093490    11.00000   -1.50000
AFIX   0
C346  1    0.387444   -0.038578    0.114199    11.00000    0.20742    0.22385 =
         0.12295   -0.04474    0.00815   -0.13675
C347  1   -0.154299    0.553456    0.069895    11.00000    0.20934    0.34766 =
         0.24602    0.07755   -0.09869   -0.12985
AFIX  33
H34I  2   -0.182955    0.561631    0.055107    11.00000   -1.50000
H34J  2   -0.140548    0.521273    0.074868    11.00000   -1.50000
H34K  2   -0.170145    0.568241    0.091185    11.00000   -1.50000
AFIX   0
C348  1    0.593520    0.225003    0.383412    11.00000    0.10528    0.21553 =
         0.11134    0.00156   -0.02249   -0.08271
C349  1    0.197583    0.274601   -0.105759    11.00000    0.24054    0.41816 =
         0.30886   -0.07900   -0.10287   -0.15101
AFIX  33
H34L  2    0.180098    0.284285   -0.126431    11.00000   -1.50000
H34M  2    0.221094    0.243192   -0.106427    11.00000   -1.50000
H34N  2    0.168780    0.278762   -0.085791    11.00000   -1.50000
AFIX   0
C350  1    0.554706    0.426715    0.278876    11.00000    0.17713    0.18266 =
         0.11514    0.00874   -0.05200   -0.07397
AFIX  43
H350  2    0.552899    0.452427    0.288586    11.00000   -1.20000
AFIX   0
C351  1    0.313513    0.325764   -0.010259    11.00000    0.14567    0.21231 =
         0.13837    0.01608   -0.05334   -0.11818
C352  1   -0.020616    0.210941    0.025226    11.00000    0.16442    0.19157 =
         0.14681    0.02066   -0.07935   -0.10355
AFIX  33
H35D  2   -0.050205    0.199110    0.033940    11.00000   -1.50000
H35E  2   -0.036965    0.243098    0.020658    11.00000   -1.50000
H35F  2    0.000243    0.197205    0.004140    11.00000   -1.50000
AFIX   0
C353  1    0.385601    0.618950    0.205631    11.00000    0.26065    0.32038 =
         0.28944    0.02917   -0.04048   -0.12002
AFIX  23
H35G  2    0.354375    0.621968    0.193696    11.00000   -1.20000
H35H  2    0.370330    0.626432    0.229467    11.00000   -1.20000
AFIX   0
C354  1    0.118611    0.191023    0.052887    11.00000    0.13732    0.18971 =
         0.11531    0.02500   -0.04180   -0.09553
C355  1    0.382927    0.701281    0.183861    11.00000    0.38698    0.30839 =
         0.40371    0.07832   -0.04356   -0.06504
AFIX  33
H35I  2    0.408894    0.715580    0.172257    11.00000   -1.50000
H35J  2    0.353246    0.707085    0.170214    11.00000   -1.50000
H35K  2    0.366830    0.713206    0.206200    11.00000   -1.50000
AFIX   0
C356  1    0.388346   -0.098844    0.220573    11.00000    0.17656    0.18946 =
         0.13563   -0.00359   -0.00066   -0.10017
C357  1    0.610472    0.372470    0.341933    11.00000    0.23321    0.24095 =
         0.13164    0.05443   -0.07732   -0.12884
AFIX  23
H35L  2    0.587663    0.353456    0.346737    11.00000   -1.20000
H35M  2    0.586452    0.402966    0.347785    11.00000   -1.20000
AFIX   0
C358  1    0.015682    0.070474    0.331093    11.00000    0.12229    0.19207 =
         0.10111    0.03712   -0.03710   -0.08654
C359  1    0.675608    0.393997    0.364435    11.00000    0.31253    0.32156 =
         0.26914    0.01531   -0.13072   -0.16158
AFIX  33
H35N  2    0.706474    0.384849    0.377630    11.00000   -1.50000
H35O  2    0.687432    0.404444    0.341349    11.00000   -1.50000
H35P  2    0.644183    0.417969    0.375398    11.00000   -1.50000
AFIX   0
C360  1    0.497010    0.271818    0.448424    11.00000    0.12823    0.24611 =
         0.10765   -0.00225   -0.02498   -0.08057
AFIX  43
H360  2    0.521255    0.252771    0.463443    11.00000   -1.20000
AFIX   0
C361  1    0.728716    0.005516    0.123177    11.00000    0.27003    0.27740 =
         0.32946   -0.01602   -0.00483   -0.03900
AFIX  23
H36A  2    0.738682   -0.019952    0.109104    11.00000   -1.20000
H36B  2    0.691412    0.009940    0.136263    11.00000   -1.20000
AFIX   0
C362  1    0.583701    0.264544    0.401068    11.00000    0.12005    0.22671 =
         0.11579   -0.01048   -0.02272   -0.07791
AFIX  13
H362  2    0.592996    0.287013    0.384123    11.00000   -1.20000
AFIX   0
C363  1    0.826451   -0.003357    0.128574    11.00000    0.27763    0.38552 =
         0.42341    0.00933   -0.01499   -0.05393
AFIX  33
H36C  2    0.853337   -0.010697    0.144479    11.00000   -1.50000
H36D  2    0.840867   -0.024456    0.110750    11.00000   -1.50000
H36E  2    0.820349    0.026717    0.118223    11.00000   -1.50000
AFIX   0
C364  1    0.192858    0.579136    0.105037    11.00000    0.11334    0.20454 =
         0.13612    0.04252   -0.03945   -0.07309
AFIX  43
H364  2    0.164250    0.595973    0.091964    11.00000   -1.20000
AFIX   0
C365  1    0.308835    0.599198    0.380885    11.00000    0.29716    0.29022 =
         0.34513   -0.01694   -0.05370   -0.01738
AFIX  23
H36F  2    0.342887    0.606519    0.377948    11.00000   -1.20000
H36G  2    0.287876    0.609303    0.403317    11.00000   -1.20000
AFIX   0
C366  1   -0.056899    0.183838    0.468183    11.00000    0.10971    0.19553 =
         0.09813    0.02130   -0.01801   -0.06091
AFIX  43
H366  2   -0.072525    0.161357    0.474119    11.00000   -1.20000
AFIX   0
C367  1    0.339794    0.522211    0.416151    11.00000    0.24119    0.26518 =
         0.29826   -0.04705   -0.03924   -0.03809
AFIX  23
H36H  2    0.366162    0.528497    0.427694    11.00000   -1.20000
H36I  2    0.306284    0.522266    0.432243    11.00000   -1.20000
AFIX   0
C368  1   -0.099524    0.368175    0.156368    11.00000    0.09814    0.18668 =
         0.14431    0.04588   -0.03156   -0.08064
C369  1    0.203727    0.431158    0.571976    11.00000    0.31377    0.43280 =
         0.22370   -0.07894   -0.01506   -0.06493
AFIX  23
H36J  2    0.220142    0.400039    0.580918    11.00000   -1.20000
H36K  2    0.164748    0.436304    0.569895    11.00000   -1.20000
AFIX   0
C370  1    0.334505   -0.095696    0.381238    11.00000    0.17115    0.24329 =
         0.13201    0.06133   -0.05090   -0.09579
AFIX  43
H370  2    0.346613   -0.107237    0.402592    11.00000   -1.20000
AFIX   0
C371  1    0.250931    0.393401    0.519114    11.00000    0.25023    0.40823 =
         0.15726   -0.04026   -0.06778   -0.06238
AFIX  23
H37A  2    0.288933    0.386920    0.506512    11.00000   -1.20000
H37B  2    0.250875    0.368101    0.535694    11.00000   -1.20000
AFIX   0
C372  1    0.036354    0.530020    0.407729    11.00000    0.12974    0.29149 =
         0.10140   -0.03104   -0.00711   -0.07489
C373  1    0.565323   -0.192156    0.344286    11.00000    0.33077    0.31686 =
         0.30574    0.00600   -0.03477   -0.08878
AFIX  23
H37C  2    0.539753   -0.194549    0.329890    11.00000   -1.20000
H37D  2    0.565564   -0.214397    0.363639    11.00000   -1.20000
AFIX   0
C374  1    0.285243   -0.078058    0.339490    11.00000    0.16764    0.23380 =
         0.12348    0.04152   -0.04531   -0.10075
C375  1    0.558302   -0.112631    0.360867    11.00000    0.25384    0.29996 =
         0.23319    0.05453   -0.04700   -0.11583
AFIX  23
H37E  2    0.590116   -0.125298    0.373752    11.00000   -1.20000
H37F  2    0.573133   -0.105033    0.337323    11.00000   -1.20000
AFIX   0
C376  1   -0.021518    0.557128    0.247335    11.00000    0.10725    0.20525 =
         0.11297    0.00828   -0.03356   -0.06453
C377  1    0.163645   -0.131131    0.240917    11.00000    0.28375    0.31715 =
         0.26029   -0.05082   -0.05372   -0.04477
AFIX  23
H37G  2    0.127427   -0.116345    0.232598    11.00000   -1.20000
H37H  2    0.162395   -0.158496    0.254446    11.00000   -1.20000
AFIX   0
C378  1    0.399258    0.235651    0.490717    11.00000    0.13235    0.27290 =
         0.09103    0.02818   -0.01070   -0.06539
C379  1    0.214277   -0.189128    0.201804    11.00000    0.40257    0.35103 =
         0.35560   -0.09641   -0.02650   -0.01371
AFIX  33
H37I  2    0.243167   -0.197506    0.182012    11.00000   -1.50000
H37J  2    0.225139   -0.210679    0.221034    11.00000   -1.50000
H37K  2    0.179167   -0.188719    0.196310    11.00000   -1.50000
AFIX   0
C380  1    0.584643   -0.015433    0.191774    11.00000    0.13874    0.21145 =
         0.14715   -0.02075    0.00681   -0.09108
C381  1    0.126168    0.715825    0.143358    11.00000    0.27411    0.27050 =
         0.27297   -0.03147   -0.04569    0.00242
AFIX  23
H38A  2    0.148470    0.720954    0.158733    11.00000   -1.20000
H38B  2    0.140964    0.723520    0.119831    11.00000   -1.20000
AFIX   0
C382  1    0.017253    0.285382    0.441809    11.00000    0.15110    0.21002 =
         0.12393    0.05606   -0.05374   -0.09352
AFIX  23
H38C  2    0.058126    0.270548    0.438477    11.00000   -1.20000
H38D  2    0.006351    0.302205    0.420259    11.00000   -1.20000
AFIX   0
C383  1    0.191849    0.637493    0.136192    11.00000    0.18702    0.23039 =
         0.20211   -0.00691   -0.05831   -0.05002
AFIX  23
H38E  2    0.207070    0.653330    0.116517    11.00000   -1.20000
H38F  2    0.212200    0.636527    0.154968    11.00000   -1.20000
AFIX   0
C384  1    0.429003   -0.075519    0.271924    11.00000    0.15603    0.17276 =
         0.12797    0.00682   -0.00092   -0.08835
C385  1   -0.101759    0.488786    0.474661    11.00000    0.41521    0.27611 =
         0.34182    0.02122   -0.13743   -0.06141
AFIX  23
H38G  2   -0.139500    0.487384    0.479137    11.00000   -1.20000
H38H  2   -0.087536    0.485207    0.450163    11.00000   -1.20000
AFIX   0
C386  1    0.520464    0.283211    0.414440    11.00000    0.12180    0.23087 =
         0.11025   -0.00828   -0.02079   -0.08732
C387  1   -0.261152    0.623243    0.306379    11.00000    0.30246    0.37009 =
         0.29679   -0.07415   -0.01054   -0.11721
AFIX  33
H38I  2   -0.286769    0.654100    0.306393    11.00000   -1.50000
H38J  2   -0.275694    0.605397    0.324396    11.00000   -1.50000
H38K  2   -0.224751    0.621783    0.310424    11.00000   -1.50000
AFIX   0
C388  1    0.428772    0.330655    0.404656    11.00000    0.12316    0.23811 =
         0.11706    0.00290   -0.02040   -0.09164
C389  1   -0.217469    0.558646    0.268693    11.00000    0.23547    0.29049 =
         0.24039   -0.01090   -0.01991   -0.09455
AFIX  23
H38L  2   -0.232900    0.538831    0.284600    11.00000   -1.20000
H38M  2   -0.180857    0.554798    0.274620    11.00000   -1.20000
AFIX   0
C390  1   -0.154853    0.424835    0.230883    11.00000    0.13952    0.24084 =
         0.14228    0.03927   -0.02395   -0.12030
AFIX  43
H390  2   -0.156228    0.396056    0.237004    11.00000   -1.20000
AFIX   0
C391  1   -0.332845    0.420783    0.468244    11.00000    0.25905    0.50603 =
         0.28556    0.02030    0.04455   -0.07912
AFIX  33
H39C  2   -0.352163    0.404713    0.484929    11.00000   -1.50000
H39D  2   -0.322757    0.440696    0.479927    11.00000   -1.50000
H39E  2   -0.357294    0.438148    0.451699    11.00000   -1.50000
AFIX   0
C392  1   -0.122921    0.081072    0.382725    11.00000    0.10820    0.20589 =
         0.13656    0.04926   -0.05069   -0.09539
AFIX  33
H39F  2   -0.161156    0.099923    0.379988    11.00000   -1.50000
H39G  2   -0.116397    0.050656    0.377855    11.00000   -1.50000
H39H  2   -0.117057    0.081432    0.406128    11.00000   -1.50000
AFIX   0
C393  1   -0.250523    0.411967    0.424252    11.00000    0.20318    0.40520 =
         0.19963    0.03912   -0.02088   -0.10284
AFIX  23
H39I  2   -0.276751    0.432659    0.409476    11.00000   -1.20000
H39J  2   -0.236978    0.429740    0.436275    11.00000   -1.20000
AFIX   0
C394  1    0.500876    0.069105    0.399621    11.00000    0.12218    0.24070 =
         0.11135    0.05570   -0.03223   -0.09437
[truncated: 10,940,165 more chars]
