# Supplementary material for: Hierarchical, Template‐Controlled Self‐Assembly of Two Different Organometallic Capsules from a Tetrakisimidazolium Salt
Source: Angew Chem Int Ed Engl. 2025 Nov 13;65(1):e20814. doi: 10.1002/anie.202520814 (PMC12759195; doi:10.1002/anie.202520814)
Supplement: Supplementary file 2 — Supporting Information [file ANIE-65-e20814-s002.zip › 4a. [Ag4(1)2](SbF6)4x2CH3CN.cif]

data_shelxt_sq
_audit_creation_date               2025-08-25
_audit_creation_method
;
Olex2 1.3
(compiled 2020.11.12 svn.r5f609507 for OlexSys, GUI svn.r6408)
;
_shelx_SHELXL_version_number       '2019/1'
_audit_contact_author_address      ?
_audit_contact_author_email        ?
_audit_contact_author_name         ''
_audit_contact_author_phone        ?
_publ_contact_author_id_orcid      ?
_publ_section_references
;
Bourhis, L.J., Dolomanov, O.V., Gildea, R.J., Howard, J.A.K., Puschmann, H.
 (2015). Acta Cryst. A71, 59-75.

Dolomanov, O.V., Bourhis, L.J., Gildea, R.J, Howard, J.A.K. & Puschmann, H.
 (2009), J. Appl. Cryst. 42, 339-341.

Sheldrick, G.M. (2008). Acta Cryst. A64, 112-122.
;
_chemical_name_common              ?
_chemical_name_systematic          ?
_chemical_formula_moiety          
 '3(F6 Sb), C136 H160 Ag4 F6 N16 O16 Sb, 2(C2 H3 N)'
_chemical_formula_sum              'C140 H166 Ag4 F24 N18 O16 Sb4'
_chemical_formula_weight           3731.38
_chemical_melting_point            ?
loop_
  _atom_type_symbol
  _atom_type_description
  _atom_type_scat_dispersion_real
  _atom_type_scat_dispersion_imag
  _atom_type_scat_source
 'C' 'C' 0.0019 0.0015 'International Tables Vol C Tables 4.2.6.8 and 6.1.1.4'
 'H' 'H' 0.0000 0.0000 'International Tables Vol C Tables 4.2.6.8 and 6.1.1.4'
 'Ag' 'Ag' -1.1474 1.0435
 'International Tables Vol C Tables 4.2.6.8 and 6.1.1.4'
 'F' 'F' 0.0124 0.0097 'International Tables Vol C Tables 4.2.6.8 and 6.1.1.4'
 'N' 'N' 0.0037 0.0031 'International Tables Vol C Tables 4.2.6.8 and 6.1.1.4'
 'O' 'O' 0.0071 0.0057 'International Tables Vol C Tables 4.2.6.8 and 6.1.1.4'
 'Sb' 'Sb' -0.8666 1.4669
 'International Tables Vol C Tables 4.2.6.8 and 6.1.1.4'

_shelx_space_group_comment
;
The symmetry employed for this shelxl refinement is uniquely defined
by the following loop, which should always be used as a source of
symmetry information in preference to the above space-group names.
They are only intended as comments.
;
_space_group_crystal_system        'monoclinic'
_space_group_IT_number             15
_space_group_name_H-M_alt          'C 1 2/c 1'
_space_group_name_Hall             '-C 2yc'
loop_
  _space_group_symop_operation_xyz
 'x, y, z'
 '-x, y, -z+1/2'
 'x+1/2, y+1/2, z'
 '-x+1/2, y+1/2, -z+1/2'
 '-x, -y, -z'
 'x, -y, z-1/2'
 '-x+1/2, -y+1/2, -z'
 'x+1/2, -y+1/2, z-1/2'

_cell_length_a                     25.2400(16)
_cell_length_b                     21.050(2)
_cell_length_c                     30.050(3)
_cell_angle_alpha                  90
_cell_angle_beta                   107.230(2)
_cell_angle_gamma                  90
_cell_volume                       15249(2)
_cell_formula_units_Z              4
_cell_measurement_reflns_used       101263
_cell_measurement_temperature      153(2)
_cell_measurement_theta_max          25.998
_cell_measurement_theta_min        1.375
_shelx_estimated_absorpt_T_max     0.890
_shelx_estimated_absorpt_T_min     0.715
_exptl_absorpt_coefficient_mu      1.199
_exptl_absorpt_correction_T_max    0.7505
_exptl_absorpt_correction_T_min    0.4321
_exptl_absorpt_correction_type     ?
_exptl_absorpt_process_details     ?
_exptl_absorpt_special_details     ?
_exptl_crystal_colour              'clear light colourless'
_exptl_crystal_colour_lustre       clear
_exptl_crystal_colour_modifier     light
_exptl_crystal_colour_primary      colourless
_exptl_crystal_density_diffrn      1.625
_exptl_crystal_density_meas        ?
_exptl_crystal_density_method      ?
_exptl_crystal_description         plank
_exptl_crystal_F_000               7472
_exptl_crystal_size_max            0.3
_exptl_crystal_size_mid            0.1
_exptl_crystal_size_min            0.1
_exptl_transmission_factor_max     ?
_exptl_transmission_factor_min     ?
_diffrn_reflns_av_R_equivalents    0.0930
_diffrn_reflns_av_unetI/netI       0.0543
_diffrn_reflns_Laue_measured_fraction_full  0.964
_diffrn_reflns_Laue_measured_fraction_max  0.937
_diffrn_reflns_limit_h_max         32
_diffrn_reflns_limit_h_min         -31
_diffrn_reflns_limit_k_max         26
_diffrn_reflns_limit_k_min         -26
_diffrn_reflns_limit_l_max         38
_diffrn_reflns_limit_l_min         -38
_diffrn_reflns_number              101263
_diffrn_reflns_point_group_measured_fraction_full  0.964
_diffrn_reflns_point_group_measured_fraction_max  0.937
_diffrn_reflns_theta_full          24.412
_diffrn_reflns_theta_max           25.998
_diffrn_reflns_theta_min           1.375
_diffrn_ambient_temperature        153(2)
_diffrn_detector_area_resol_mean   ?
_diffrn_measured_fraction_theta_full  0.964
_diffrn_measured_fraction_theta_max  0.937
_diffrn_measurement_device_type    'Bruker P4'
_diffrn_measurement_method         ?
_diffrn_radiation_type             synchrotron
_diffrn_radiation_wavelength       0.68883
_diffrn_source                     ?
_reflns_Friedel_coverage           0.000
_reflns_Friedel_fraction_full      .
_reflns_Friedel_fraction_max       .
_reflns_number_gt                  8975
_reflns_number_total               15423
_reflns_special_details
;
 Reflections were merged by SHELXL according to the crystal
 class for the calculation of statistics and refinement.
 
 Structure factors included contributions from the .fab file.
 
 _reflns_Friedel_fraction is defined as the number of unique
 Friedel pairs measured divided by the number that would be
 possible theoretically, ignoring centric projections and
 systematic absences.
;
_reflns_threshold_expression       'I > 2\s(I)'
_computing_cell_refinement         ?
_computing_data_collection         ?
_computing_data_reduction          ?
_computing_molecular_graphics      'Olex2 1.3 (Dolomanov et al., 2009)'
_computing_publication_material    'Olex2 1.3 (Dolomanov et al., 2009)'
_computing_structure_refinement    'XL  (Sheldrick, 2008)'
_computing_structure_solution      'olex2.solve 1.3 (Bourhis et al., 2015)'
_refine_diff_density_max           2.312
_refine_diff_density_min           -1.629
_refine_diff_density_rms           0.144
_refine_ls_extinction_coef         .
_refine_ls_extinction_method       none
_refine_ls_goodness_of_fit_ref     1.052
_refine_ls_hydrogen_treatment      constr
_refine_ls_matrix_type             full
_refine_ls_number_parameters       1031
_refine_ls_number_reflns           15423
_refine_ls_number_restraints       150
_refine_ls_R_factor_all            0.1302
_refine_ls_R_factor_gt             0.0813
_refine_ls_restrained_S_all        1.061
_refine_ls_shift/su_max            0.000
_refine_ls_shift/su_mean           0.000
_refine_ls_structure_factor_coef   Fsqd
_refine_ls_weighting_details      
 'w=1/[\s^2^(Fo^2^)+(0.1550P)^2^+58.4678P] where P=(Fo^2^+2Fc^2^)/3'
_refine_ls_weighting_scheme        calc
_refine_ls_wR_factor_gt            0.2376
_refine_ls_wR_factor_ref           0.2754
_refine_special_details            ?
_olex2_refinement_description
;
1. Fixed Uiso
 At 1.2 times of:
  All C(H) groups, All C(H,H) groups
 At 1.5 times of:
  All C(H,H,H) groups
2. Restrained distances
 F1-C18 = C20-C18 = C20-C02N = C02I-C02D = C02K-C02I = C02C-C02A = C02H-C02C
 1.54 with sigma of 0.01
 C18-C17
 1.54 with sigma of 0.01
 Sb2-F26 = Sb2-F9 = Sb2-F32 = Sb2-F1 = Sb2-F12
 1.832 with sigma of 0.01
 Sb-F2 = Sb-F11 = Sb-F38 = Sb-F4
 1.832 with sigma of 0.01
 Sb-F6
 1.832 with sigma of 0.01
 Sb2-F31
 1.832 with sigma of 0.01
 C17-C20
 2.5 with sigma of 0.01
 F6-F02P
 2.63 with sigma of 0.01
 F6-F10
 2.63 with sigma of 0.01
 F1-F26
 2.6 with sigma of 0.01
 F6-F029
 2.63 with sigma of 0.01
 F12-F26
 2.6 with sigma of 0.01
 F9-F31
 2.6 with sigma of 0.01
 F32-F26
 2.6 with sigma of 0.01
 F1-F32
 2.6 with sigma of 0.01
 HI-H17C
 2 with sigma of 0.01
3. Rigid bond restraints
 C20
 with sigma for 1-2 distances of 0.01 and sigma for 1-3 distances of 0.02
 F02S, Sb
 with sigma for 1-2 distances of 0.01 and sigma for 1-3 distances of 0.02
4. Uiso/Uaniso restraints and constraints
C20 \\sim C18 \\sim C17 \\sim C02N: within 2A with sigma of 0.01 and sigma for
terminal atoms of 0.02 within 2A
Sb \\sim F4: within 2A with sigma of 0.01 and sigma for terminal atoms of 0.02
within 2A
Uanis(C18) \\sim Ueq, Uanis(C02N) \\sim Ueq, Uanis(F6) \\sim Ueq, Uanis(F02S)
\\sim Ueq, Uanis(F10) \\sim Ueq, Uanis(F026) \\sim Ueq, Uanis(F02P) \\sim Ueq,
Uanis(F1) \\sim Ueq, Uanis(F32) \\sim Ueq, Uanis(F31) \\sim Ueq, Uanis(F12)
\\sim Ueq, Uanis(F26) \\sim Ueq, Uanis(F9) \\sim Ueq, Uanis(F4) \\sim Ueq: with
sigma of 0.01 and sigma for terminal atoms of 0.02
Uanis(Sb3) \\sim Ueq: with sigma of 0.005 and sigma for terminal atoms of 0.01
Uanis(C20) \\sim Ueq: with sigma of 0.005 and sigma for terminal atoms of 0.01
5. Others
 Fixed Sof: Sb1(0.4) Ag(0.8) Ag1(0.8) F02P(0.7) F02S(0.7) F6(0.7) F10(0.7)
 F1(0.5) Sb2(0.5) F9(0.5) F32(0.5) F12(0.5) F26(0.5) F31(0.5) Sb3(0.1) Ag2(0.2)
 Ag3(0.2) F4(0.3) F11(0.3) F2(0.3) F38(0.3)
6.a Ternary CH refined with riding coordinates:
 C00X(H00X), C014(H014), C01C(H01D), C01G(H01I)
6.b Secondary CH2 refined with riding coordinates:
 C017(H01A,H01B), C01D(H01E,H01F), C01F(H01G,H01H), C01K(H01J,H01K), C01P(H01S,
 H01T), C01U(H01W,H01X), C01V(H01Y,H), C01W(H01Z,HA), C023(H02A,H02B),
 C027(H02C,H02D), C02A(H02E,H02F), C02C(H02H,H02I), C02D(H02J,H02K), C02F(H02L,
 H02M), C02I(H02R,H02S), C02K(H02W,H02X), C02M(H02Z,HH), C02N(H02,HI), C18(H18A,
 H18B), C20(H20A,H20B)
6.c Me refined with riding coordinates:
 C17(H17A,H17B,H17C)
6.d Aromatic/amide H refined with riding coordinates:
 C00N(H00N), C00Y(H00Y), C016(H016), C01B(H01C), C01O(H01R), C01R(H01U),
 C01S(H01V), C020(H020), C022(H022), C025(H025), C02B(H02G), C02G(H02N)
6.e Idealised Me refined as rotating group:
 C01L(H01L,H01M,H01N), C01M(H01O,H01P,H01Q), C01Y(H01,HB,HC), C01Z(H1,HD,HE),
 C02H(H02O,H02P,H02Q), C02J(H02T,H02U,H02V), C02L(H02Y,HF,HG), C02Q(H2,HJ,HK)
;
_atom_sites_solution_hydrogens     geom
_atom_sites_solution_primary       iterative
_atom_sites_solution_secondary     ?
loop_
  _atom_site_label
  _atom_site_type_symbol
  _atom_site_fract_x
  _atom_site_fract_y
  _atom_site_fract_z
  _atom_site_U_iso_or_equiv
  _atom_site_adp_type
  _atom_site_occupancy
  _atom_site_site_symmetry_order
  _atom_site_calc_flag
  _atom_site_refinement_flags_posn
  _atom_site_refinement_flags_adp
  _atom_site_refinement_flags_occupancy
  _atom_site_disorder_assembly
  _atom_site_disorder_group
 Sb1 Sb 0.500000 0.26705(19) 0.250000 0.0605(10) Uani 0.8 2 d S T P A 1
 Ag Ag 0.5798(2) 0.5018(3) 0.41615(17) 0.0499(7) Uani 0.8 1 d . . P B 1
 Ag1 Ag 0.58424(11) 0.03669(18) 0.41710(12) 0.0545(9) Uani 0.8 1 d . . P C 1
 Sb Sb 0.45677(4) 0.68476(4) 0.34702(3) 0.0887(3) Uani 1 1 d D U . . .
 O006 O 0.6847(2) 0.3036(3) 0.39802(17) 0.0481(13) Uani 1 1 d . . . . .
 O007 O 0.6036(2) 0.4962(3) 0.21449(19) 0.0507(13) Uani 1 1 d . . . . .
 O008 O 0.5681(2) 0.4510(3) 0.13891(19) 0.0512(13) Uani 1 1 d . . . . .
 O009 O 0.6539(2) 0.0944(3) 0.33484(19) 0.0525(14) Uani 1 1 d . . . . .
 O00A O 0.6695(2) 0.4070(3) 0.36713(18) 0.0532(14) Uani 1 1 d . . . . .
 O00B O 0.5519(2) 0.1369(3) 0.10620(18) 0.0517(14) Uani 1 1 d . . . . .
 O00C O 0.6209(2) 0.0503(3) 0.25922(19) 0.0513(13) Uani 1 1 d . . . . .
 O00D O 0.5384(2) 0.2417(3) 0.07634(19) 0.0542(14) Uani 1 1 d . . . . .
 N00E N 0.5279(3) 0.0017(3) 0.1542(2) 0.0504(16) Uani 1 1 d . . . . .
 N00F N 0.6607(3) 0.1550(3) 0.4383(2) 0.0500(16) Uani 1 1 d . . . . .
 N00G N 0.4769(3) 0.3896(4) 0.0469(2) 0.0574(19) Uani 1 1 d . . . . .
 N00H N 0.6902(3) 0.0882(4) 0.4926(2) 0.061(2) Uani 1 1 d . . . . .
 N00I N 0.6099(3) 0.5424(4) 0.3290(3) 0.0600(19) Uani 1 1 d . . . . .
 N00J N 0.4962(3) -0.0777(4) 0.1107(3) 0.0596(19) Uani 1 1 d . . . . .
 N00K N 0.4429(3) 0.4557(4) -0.0081(3) 0.064(2) Uani 1 1 d . . . . .
 C00L C 0.6790(3) 0.1546(4) 0.3361(3) 0.0474(19) Uani 1 1 d . . . . .
 C00M C 0.6736(4) 0.4103(4) 0.3216(3) 0.050(2) Uani 1 1 d . . . . .
 C00N C 0.6664(3) 0.3197(4) 0.1454(3) 0.0474(18) Uani 1 1 d . . . . .
 H00N H 0.705012 0.311168 0.157136 0.057 Uiso 1 1 calc R U . . .
 C00O C 0.7314(3) 0.2716(4) 0.3427(3) 0.0466(18) Uani 1 1 d . . . . .
 C00P C 0.7155(3) 0.1644(4) 0.3099(3) 0.050(2) Uani 1 1 d . . . . .
 C00Q C 0.6465(3) 0.3795(4) 0.1533(3) 0.0471(18) Uani 1 1 d . . . . .
 C00R C 0.6821(3) 0.4249(4) 0.2321(3) 0.051(2) Uani 1 1 d . . . . .
 C00S C 0.6942(3) 0.2583(4) 0.3673(3) 0.050(2) Uani 1 1 d . . . . .
 C00T C 0.7158(3) 0.3791(4) 0.3106(3) 0.0490(19) Uani 1 1 d . . . . .
 F00U F 0.4860(4) 0.2065(5) 0.2046(3) 0.138(4) Uani 1 1 d . . . . .
 C00V C 0.6315(4) 0.2729(4) 0.1211(3) 0.0493(19) Uani 1 1 d . . . . .
 C00W C 0.6674(3) 0.1996(4) 0.3649(3) 0.0455(18) Uani 1 1 d . . . . .
 C00X C 0.7565(3) 0.3368(4) 0.3451(3) 0.0492(19) Uani 1 1 d . . . . .
 H00X H 0.759933 0.353919 0.376917 0.059 Uiso 1 1 calc R U . . .
 C00Y C 0.7415(3) 0.2240(4) 0.3141(3) 0.053(2) Uani 1 1 d . . . . .
 H00Y H 0.766706 0.232102 0.296737 0.063 Uiso 1 1 calc R U . . .
 C00Z C 0.5752(4) 0.2861(4) 0.1038(3) 0.050(2) Uani 1 1 d . . . . .
 C010 C 0.5895(4) 0.3922(4) 0.1356(3) 0.050(2) Uani 1 1 d . . . . .
 C011 C 0.6398(3) 0.4547(4) 0.2449(3) 0.0501(19) Uani 1 1 d . . . . .
 C012 C 0.6449(4) 0.1648(4) 0.1530(3) 0.055(2) Uani 1 1 d . . . . .
 C013 C 0.6348(3) 0.4488(4) 0.2896(3) 0.0497(19) Uani 1 1 d . . . . .
 C014 C 0.6844(3) 0.4303(4) 0.1822(3) 0.0513(19) Uani 1 1 d . . . . .
 H014 H 0.668405 0.472502 0.169967 0.062 Uiso 1 1 calc R U . . .
 C015 C 0.5867(3) 0.0968(4) 0.1836(3) 0.0473(18) Uani 1 1 d . . . . .
 C016 C 0.7181(3) 0.3869(4) 0.2634(3) 0.0484(19) Uani 1 1 d . . . . .
 H016 H 0.745788 0.364748 0.253982 0.058 Uiso 1 1 calc R U . . .
 C017 C 0.4924(3) 0.3573(4) 0.0924(3) 0.0496(19) Uani 1 1 d . . . . .
 H01A H 0.472519 0.316251 0.089266 0.059 Uiso 1 1 calc R U . . .
 H01B H 0.480369 0.383706 0.114947 0.059 Uiso 1 1 calc R U . . .
 C018 C 0.5531(3) 0.3456(5) 0.1109(3) 0.052(2) Uani 1 1 d . . . . .
 F019 F 0.5133(4) 0.3313(5) 0.2960(4) 0.150(4) Uani 1 1 d . . . . .
 C01A C 0.6801(3) 0.1202(4) 0.2309(3) 0.0470(18) Uani 1 1 d . . . . .
 C01B C 0.6878(4) 0.1571(4) 0.1949(3) 0.052(2) Uani 1 1 d . . . . .
 H01C H 0.722450 0.177435 0.198696 0.062 Uiso 1 1 calc R U . . .
 C01C C 0.6532(4) 0.2072(4) 0.1142(3) 0.053(2) Uani 1 1 d . . . . .
 H01D H 0.627964 0.190381 0.084261 0.064 Uiso 1 1 calc R U . . .
 C01D C 0.6299(3) 0.1864(4) 0.3941(3) 0.0489(19) Uani 1 1 d . . . . .
 H01E H 0.613866 0.226802 0.401049 0.059 Uiso 1 1 calc R U . . .
 H01F H 0.599023 0.158733 0.376643 0.059 Uiso 1 1 calc R U . . .
 F01E F 0.5745(3) 0.2698(5) 0.2528(3) 0.137(3) Uani 1 1 d . . . . .
 C01F C 0.5312(3) 0.0640(4) 0.1772(3) 0.0506(19) Uani 1 1 d . . . . .
 H01G H 0.525233 0.058293 0.208016 0.061 Uiso 1 1 calc R U . . .
 H01H H 0.501177 0.091668 0.158257 0.061 Uiso 1 1 calc R U . . .
 C01G C 0.7260(3) 0.1134(4) 0.2776(3) 0.0507(19) Uani 1 1 d . . . . .
 H01I H 0.719978 0.071523 0.291103 0.061 Uiso 1 1 calc R U . . .
 C01H C 0.6293(4) 0.0904(4) 0.2246(3) 0.052(2) Uani 1 1 d . . . . .
 C01I C 0.4848(4) -0.0176(5) 0.1176(3) 0.057(2) Uani 1 1 d . . . . .
 C01J C 0.5957(3) 0.1326(4) 0.1488(3) 0.051(2) Uani 1 1 d . . . . .
 C01K C 0.6073(4) 0.0805(4) 0.2953(3) 0.054(2) Uani 1 1 d . . . . .
 H01J H 0.581107 0.053250 0.305511 0.065 Uiso 1 1 calc R U . . .
 H01K H 0.587920 0.120686 0.283411 0.065 Uiso 1 1 calc R U . . .
 C01L C 0.7845(4) 0.1121(5) 0.2733(3) 0.059(2) Uani 1 1 d . . . . .
 H01L H 0.789682 0.073327 0.257085 0.089 Uiso 1 1 calc R U . . .
 H01M H 0.811367 0.112891 0.304497 0.089 Uiso 1 1 calc R U . . .
 H01N H 0.790171 0.149319 0.255683 0.089 Uiso 1 1 calc R U . . .
 C01M C 0.8144(3) 0.3391(5) 0.3390(3) 0.061(2) Uani 1 1 d . . . . .
 H01O H 0.813315 0.320368 0.308840 0.091 Uiso 1 1 calc R U . . .
 H01P H 0.840290 0.315023 0.364068 0.091 Uiso 1 1 calc R U . . .
 H01Q H 0.826795 0.383340 0.340004 0.091 Uiso 1 1 calc R U . . .
 C01N C 0.6502(4) 0.0978(5) 0.4520(3) 0.058(2) Uani 1 1 d . . . . .
 C01O C 0.5657(4) -0.0461(5) 0.1683(3) 0.060(2) Uani 1 1 d . . . . .
 H01R H 0.599506 -0.044034 0.192857 0.073 Uiso 1 1 calc R U . . .
 C01P C 0.6448(4) 0.3512(4) 0.3784(3) 0.0511(19) Uani 1 1 d . . . . .
 H01S H 0.617768 0.334315 0.349860 0.061 Uiso 1 1 calc R U . . .
 H01T H 0.624281 0.361946 0.400839 0.061 Uiso 1 1 calc R U . . .
 C01R C 0.7241(4) 0.1398(5) 0.5034(3) 0.060(2) Uani 1 1 d . . . . .
 H01U H 0.755141 0.144252 0.530344 0.072 Uiso 1 1 calc R U . . .
 C01S C 0.7066(4) 0.1825(5) 0.4702(3) 0.056(2) Uani 1 1 d . . . . .
 H01V H 0.722040 0.223217 0.468435 0.068 Uiso 1 1 calc R U . . .
 C01T C 0.4488(3) 0.4450(5) 0.0375(3) 0.058(2) Uani 1 1 d . . . . .
 C01U C 0.5572(4) 0.4664(4) 0.1820(3) 0.053(2) Uani 1 1 d . . . . .
 H01W H 0.524774 0.495251 0.175532 0.064 Uiso 1 1 calc R U . . .
 H01X H 0.547715 0.427087 0.196027 0.064 Uiso 1 1 calc R U . . .
 C01V C 0.5191(4) 0.1926(5) 0.0999(3) 0.058(2) Uani 1 1 d . . . . .
 H01Y H 0.518573 0.208486 0.130823 0.070 Uiso 1 1 calc R U . . .
 H H 0.480467 0.181768 0.082005 0.070 Uiso 1 1 calc R U . . .
 C01W C 0.5893(4) 0.4834(4) 0.3038(3) 0.055(2) Uani 1 1 d . . . . .
 H01Z H 0.558345 0.493305 0.275656 0.066 Uiso 1 1 calc R U . . .
 HA H 0.574849 0.455262 0.323974 0.066 Uiso 1 1 calc R U . . .
 N01X N 0.6335(4) 0.6141(4) 0.3807(4) 0.078(3) Uani 1 1 d . . . . .
 C01Y C 0.7431(3) 0.4280(5) 0.1784(3) 0.055(2) Uani 1 1 d . . . . .
 H01 H 0.761038 0.388394 0.192118 0.082 Uiso 1 1 calc R U . . .
 HB H 0.764302 0.464262 0.195137 0.082 Uiso 1 1 calc R U . . .
 HC H 0.741919 0.430043 0.145532 0.082 Uiso 1 1 calc R U . . .
 C01Z C 0.7115(4) 0.2066(5) 0.1090(3) 0.059(2) Uani 1 1 d . . . . .
 H1 H 0.713325 0.236215 0.084399 0.089 Uiso 1 1 calc R U . . .
 HD H 0.720416 0.163607 0.100890 0.089 Uiso 1 1 calc R U . . .
 HE H 0.738263 0.219419 0.138536 0.089 Uiso 1 1 calc R U . . .
 C020 C 0.4882(4) 0.3659(5) 0.0078(3) 0.064(2) Uani 1 1 d . . . . .
 H020 H 0.507158 0.327619 0.005491 0.076 Uiso 1 1 calc R U . . .
 N021 N 0.3776(4) 0.2963(5) 0.0244(3) 0.087(3) Uani 1 1 d . . . . .
 C022 C 0.5464(4) -0.0959(5) 0.1416(4) 0.064(2) Uani 1 1 d . . . . .
 H022 H 0.563670 -0.136254 0.143171 0.076 Uiso 1 1 calc R U . . .
 C023 C 0.4145(4) 0.5122(6) -0.0340(3) 0.071(3) Uani 1 1 d . . . . .
 H02A H 0.438370 0.531303 -0.051310 0.085 Uiso 1 1 calc R U . . .
 H02B H 0.409313 0.544174 -0.011525 0.085 Uiso 1 1 calc R U . . .
 C024 C 0.6112(4) 0.5553(5) 0.3734(4) 0.065(2) Uani 1 1 d . . . . .
 C025 C 0.4668(4) 0.4088(6) -0.0269(3) 0.072(3) Uani 1 1 d . . . . .
 H025 H 0.468106 0.406464 -0.058127 0.086 Uiso 1 1 calc R U . . .
 F026 F 0.4070(5) 0.6338(6) 0.3650(4) 0.182(5) Uani 1 1 d . U . . .
 C027 C 0.6969(4) 0.0298(5) 0.5217(3) 0.072(3) Uani 1 1 d . . . . .
 H02C H 0.736137 0.025433 0.540809 0.087 Uiso 1 1 calc R U . . .
 H02D H 0.686899 -0.008057 0.501389 0.087 Uiso 1 1 calc R U . . .
 C028 C 0.3632(5) 0.2905(6) -0.0140(4) 0.074(3) Uani 1 1 d . . . . .
 F029 F 0.5081(5) 0.7311(6) 0.3316(5) 0.187(5) Uani 1 1 d D . . . .
 C02A C 0.3586(4) 0.4962(6) -0.0680(3) 0.075(3) Uani 1 1 d D . . . .
 H02E H 0.364672 0.468999 -0.092940 0.090 Uiso 1 1 calc R U . . .
 H02F H 0.341076 0.536066 -0.082749 0.090 Uiso 1 1 calc R U . . .
 C02B C 0.6309(5) 0.5946(6) 0.3096(5) 0.086(4) Uani 1 1 d . . . . .
 H02G H 0.634904 0.597749 0.279259 0.103 Uiso 1 1 calc R U . . .
 C02C C 0.3185(4) 0.4626(6) -0.0470(3) 0.078(3) Uani 1 1 d D . . . .
 H02H H 0.308382 0.490991 -0.024546 0.094 Uiso 1 1 calc R U . . .
 H02I H 0.336223 0.424057 -0.030079 0.094 Uiso 1 1 calc R U . . .
 C02D C 0.4603(5) -0.1208(5) 0.0753(3) 0.078(3) Uani 1 1 d D . . . .
 H02J H 0.422374 -0.120857 0.078393 0.093 Uiso 1 1 calc R U . . .
 H02K H 0.475061 -0.164622 0.080607 0.093 Uiso 1 1 calc R U . . .
 C02F C 0.6599(6) 0.0337(6) 0.5534(4) 0.092(4) Uani 1 1 d . . . . .
 H02L H 0.620504 0.035365 0.534206 0.111 Uiso 1 1 calc R U . . .
 H02M H 0.668256 0.073079 0.572187 0.111 Uiso 1 1 calc R U . . .
 C02G C 0.6442(5) 0.6392(6) 0.3439(6) 0.101(4) Uani 1 1 d . . . . .
 H02N H 0.658460 0.680482 0.341810 0.121 Uiso 1 1 calc R U . . .
 C02H C 0.2664(4) 0.4441(8) -0.0862(4) 0.105(5) Uani 1 1 d D . . . .
 H02O H 0.276547 0.414931 -0.107734 0.158 Uiso 1 1 calc R U . . .
 H02P H 0.249343 0.482313 -0.103013 0.158 Uiso 1 1 calc R U . . .
 H02Q H 0.239921 0.423122 -0.072802 0.158 Uiso 1 1 calc R U . . .
 C02I C 0.4583(5) -0.0992(6) 0.0260(3) 0.100(4) Uani 1 1 d D . . . .
 H02R H 0.434137 -0.128958 0.003337 0.120 Uiso 1 1 calc R U . . .
 H02S H 0.440628 -0.056814 0.020398 0.120 Uiso 1 1 calc R U . . .
 C02J C 0.5473(6) -0.1570(7) 0.0245(5) 0.097(4) Uani 1 1 d . . . . .
 H02T H 0.525752 -0.190926 0.004932 0.146 Uiso 1 1 calc R U . . .
 H02U H 0.555818 -0.169091 0.057362 0.146 Uiso 1 1 calc R U . . .
 H02V H 0.581929 -0.150548 0.016649 0.146 Uiso 1 1 calc R U . . .
 C02K C 0.5135(6) -0.0954(6) 0.0159(4) 0.094(4) Uani 1 1 d D . . . .
 H02W H 0.535943 -0.061509 0.035591 0.113 Uiso 1 1 calc R U . . .
 H02X H 0.506749 -0.082719 -0.017009 0.113 Uiso 1 1 calc R U . . .
 C02L C 0.7211(5) -0.0243(6) 0.6238(4) 0.099(5) Uani 1 1 d . . . . .
 H02Y H 0.752243 -0.030335 0.610976 0.148 Uiso 1 1 calc R U . . .
 HF H 0.720800 -0.058814 0.645601 0.148 Uiso 1 1 calc R U . . .
 HG H 0.725168 0.016470 0.640148 0.148 Uiso 1 1 calc R U . . .
 C02M C 0.6693(6) -0.0248(7) 0.5861(5) 0.101(4) Uani 1 1 d . . . . .
 H02Z H 0.638200 -0.027557 0.599711 0.121 Uiso 1 1 calc R U . . .
 HH H 0.668310 -0.063513 0.567124 0.121 Uiso 1 1 calc R U . . .
 C02N C 0.6453(9) 0.6463(8) 0.4265(6) 0.148(5) Uani 1 1 d D U . . .
 H02 H 0.684077 0.638311 0.445464 0.178 Uiso 1 1 calc R U . . .
 HI H 0.620076 0.630684 0.443741 0.178 Uiso 1 1 calc DR U . . .
 F02P F 0.4282(7) 0.6584(10) 0.2914(4) 0.172(7) Uani 0.7 1 d D U P D 1
 C02Q C 0.3420(7) 0.2845(9) -0.0650(5) 0.131(6) Uani 1 1 d . . . . .
 H2 H 0.313663 0.317052 -0.077299 0.196 Uiso 1 1 calc R U . . .
 HJ H 0.325705 0.242306 -0.073129 0.196 Uiso 1 1 calc R U . . .
 HK H 0.372585 0.290331 -0.078495 0.196 Uiso 1 1 calc R U . . .
 F02S F 0.4132(9) 0.7498(10) 0.3333(9) 0.205(8) Uani 0.7 1 d . U P D 1
 F6 F 0.5004(6) 0.6171(6) 0.3683(6) 0.196(7) Uani 0.7 1 d D U P D 1
 F10 F 0.4800(8) 0.7203(8) 0.4078(6) 0.167(6) Uani 0.7 1 d D U P D 1
 C18 C 0.6434(12) 0.7608(10) 0.4594(8) 0.210(7) Uani 1 1 d D U . . .
 H18A H 0.626924 0.803210 0.450042 0.251 Uiso 1 1 calc R U . . .
 H18B H 0.683299 0.766229 0.476201 0.251 Uiso 1 1 calc R U . . .
 C20 C 0.6359(11) 0.7179(8) 0.4157(6) 0.189(6) Uani 1 1 d D U . . .
 H20A H 0.597896 0.723905 0.394581 0.227 Uiso 1 1 calc R U . . .
 H20B H 0.662156 0.732198 0.398969 0.227 Uiso 1 1 calc R U . . .
 F1 F 0.6542(8) 0.8284(8) 0.4811(6) 0.186(10) Uani 0.5 1 d D U P . .
 Sb2 Sb 0.70471(9) 0.84543(10) 0.45003(9) 0.1098(7) Uani 0.5 1 d D . P . .
 F9 F 0.7643(5) 0.8701(8) 0.4344(6) 0.132(6) Uani 0.5 1 d D U P . .
 F32 F 0.6680(6) 0.9188(5) 0.4260(5) 0.122(5) Uani 0.5 1 d D U P . .
 F12 F 0.7402(7) 0.7711(6) 0.4743(6) 0.144(7) Uani 0.5 1 d D U P . .
 F26 F 0.6631(8) 0.8018(7) 0.3989(4) 0.201(10) Uani 0.5 1 d D U P . .
 F31 F 0.7327(11) 0.8807(14) 0.5084(5) 0.243(13) Uani 0.5 1 d D U P . .
 Sb3 Sb 0.5075(6) 0.2818(7) 0.2484(7) 0.033(3) Uani 0.1 1 d . U P A 2
 Ag2 Ag 0.5831(5) 0.0393(7) 0.4195(5) 0.073(5) Uani 0.2 1 d . . P C 2
 Ag3 Ag 0.5881(9) 0.4918(10) 0.4242(7) 0.046(2) Uani 0.2 1 d . . P B 2
 C17 C 0.6133(13) 0.7266(13) 0.4910(7) 0.242(10) Uani 1 1 d D U . . .
 H17A H 0.616906 0.752057 0.519012 0.363 Uiso 1 1 calc R U . . .
 H17B H 0.573892 0.721532 0.473840 0.363 Uiso 1 1 calc R U . . .
 H17C H 0.629995 0.684729 0.499873 0.363 Uiso 1 1 calc DR U . . .
 F4 F 0.4861(12) 0.6250(12) 0.3159(11) 0.125(7) Uani 0.3 1 d D U P D 2
 F11 F 0.5110(6) 0.6718(15) 0.4021(6) 0.095(8) Uani 0.3 1 d D . P D 2
 F2 F 0.4057(9) 0.6944(14) 0.2894(6) 0.101(9) Uani 0.3 1 d D . P D 2
 F38 F 0.4304(11) 0.7504(7) 0.3734(8) 0.079(6) Uani 0.3 1 d D . P D 2

loop_
  _atom_site_aniso_label
  _atom_site_aniso_U_11
  _atom_site_aniso_U_22
  _atom_site_aniso_U_33
  _atom_site_aniso_U_23
  _atom_site_aniso_U_13
  _atom_site_aniso_U_12
 Sb1 0.0669(19) 0.050(2) 0.0526(10) 0.000 -0.0002(12) 0.000
 Ag 0.047(2) 0.0537(17) 0.0418(14) -0.0057(9) 0.0020(13) 0.0000(11)
 Ag1 0.0446(13) 0.0607(18) 0.0510(15) 0.0087(11) 0.0029(12) -0.0056(11)
 Sb 0.0851(6) 0.0781(6) 0.0992(6) -0.0105(5) 0.0219(5) -0.0043(4)
 O006 0.043(3) 0.058(3) 0.036(3) -0.001(2) 0.001(2) -0.006(3)
 O007 0.053(3) 0.051(3) 0.042(3) 0.006(2) 0.005(3) 0.001(3)
 O008 0.053(3) 0.054(3) 0.044(3) 0.003(3) 0.011(3) 0.007(3)
 O009 0.047(3) 0.057(3) 0.045(3) 0.007(3) 0.001(3) -0.002(3)
 O00A 0.061(4) 0.057(3) 0.036(3) -0.006(2) 0.005(3) -0.009(3)
 O00B 0.051(3) 0.057(4) 0.038(3) -0.004(2) -0.001(2) 0.004(3)
 O00C 0.049(3) 0.051(3) 0.048(3) 0.000(3) 0.005(3) -0.001(3)
 O00D 0.054(4) 0.059(4) 0.042(3) -0.001(3) 0.002(3) 0.002(3)
 N00E 0.039(4) 0.051(4) 0.055(4) -0.002(3) 0.005(3) 0.005(3)
 N00F 0.051(4) 0.058(4) 0.033(3) 0.001(3) 0.001(3) -0.012(3)
 N00G 0.048(4) 0.077(5) 0.043(4) 0.007(4) 0.007(3) 0.007(4)
 N00H 0.063(5) 0.068(5) 0.039(4) 0.009(3) -0.004(3) 0.001(4)
 N00I 0.062(5) 0.048(4) 0.074(5) 0.002(4) 0.027(4) -0.004(3)
 N00J 0.047(4) 0.057(4) 0.062(4) -0.010(4) -0.005(4) -0.001(3)
 N00K 0.046(4) 0.095(6) 0.042(4) 0.018(4) 0.001(3) 0.006(4)
 C00L 0.034(4) 0.054(5) 0.042(4) 0.004(4) -0.008(3) -0.006(3)
 C00M 0.057(5) 0.048(5) 0.044(4) -0.001(3) 0.012(4) -0.016(4)
 C00N 0.041(4) 0.055(5) 0.043(4) 0.003(4) 0.007(4) 0.006(4)
 C00O 0.041(4) 0.053(5) 0.038(4) 0.006(4) 0.000(3) -0.003(3)
 C00P 0.040(4) 0.057(5) 0.042(4) 0.006(4) -0.006(4) 0.005(4)
 C00Q 0.046(5) 0.054(5) 0.036(4) 0.000(3) 0.004(4) -0.003(4)
 C00R 0.047(5) 0.056(5) 0.043(4) 0.001(4) 0.002(4) -0.007(4)
 C00S 0.034(4) 0.068(6) 0.037(4) 0.000(4) -0.008(3) 0.006(4)
 C00T 0.049(5) 0.049(5) 0.043(4) -0.004(4) 0.005(4) -0.014(4)
 F00U 0.171(9) 0.142(7) 0.114(6) -0.066(6) 0.061(6) -0.065(7)
 C00V 0.047(5) 0.057(5) 0.041(4) -0.002(4) 0.009(4) 0.001(4)
 C00W 0.037(4) 0.051(5) 0.036(4) 0.006(3) -0.008(3) -0.004(3)
 C00X 0.040(4) 0.058(5) 0.044(4) 0.001(4) 0.003(4) -0.004(4)
 C00Y 0.038(5) 0.062(5) 0.047(4) 0.010(4) -0.004(4) 0.003(4)
 C00Z 0.050(5) 0.059(5) 0.034(4) -0.001(3) 0.000(4) -0.001(4)
 C010 0.054(5) 0.057(5) 0.041(4) 0.005(4) 0.014(4) 0.005(4)
 C011 0.048(5) 0.056(5) 0.043(4) -0.001(4) 0.010(4) -0.005(4)
 C012 0.058(5) 0.050(5) 0.050(5) -0.001(4) 0.005(4) 0.006(4)
 C013 0.049(5) 0.050(5) 0.047(4) 0.000(4) 0.010(4) -0.008(4)
 C014 0.050(5) 0.054(5) 0.045(4) 0.002(4) 0.007(4) -0.002(4)
 C015 0.047(5) 0.046(4) 0.043(4) -0.006(3) 0.005(4) 0.001(3)
 C016 0.043(5) 0.054(5) 0.039(4) -0.003(3) 0.000(4) -0.001(4)
 C017 0.039(4) 0.064(5) 0.035(4) 0.007(4) -0.005(3) 0.001(4)
 C018 0.047(5) 0.067(6) 0.036(4) 0.004(4) 0.004(4) 0.005(4)
 F019 0.104(6) 0.153(8) 0.155(8) -0.093(7) -0.020(6) 0.012(6)
 C01A 0.044(5) 0.044(4) 0.046(4) -0.007(3) 0.004(4) -0.001(3)
 C01B 0.057(5) 0.052(5) 0.043(4) -0.006(4) 0.012(4) 0.001(4)
 C01C 0.055(5) 0.053(5) 0.043(4) 0.001(4) 0.001(4) 0.003(4)
 C01D 0.042(4) 0.058(5) 0.036(4) 0.004(3) -0.005(3) -0.010(4)
 F01E 0.078(5) 0.191(10) 0.132(7) 0.014(7) 0.016(5) 0.010(5)
 C01F 0.045(5) 0.054(5) 0.046(4) -0.006(4) 0.003(4) 0.004(4)
 C01G 0.052(5) 0.049(5) 0.043(4) 0.004(3) 0.002(4) -0.004(4)
 C01H 0.058(5) 0.047(5) 0.047(4) -0.002(4) 0.010(4) 0.004(4)
 C01I 0.051(5) 0.061(5) 0.055(5) -0.011(4) 0.008(4) -0.004(4)
 C01J 0.047(5) 0.053(5) 0.047(4) -0.013(4) 0.002(4) 0.008(4)
 C01K 0.049(5) 0.055(5) 0.051(5) 0.001(4) 0.004(4) -0.010(4)
 C01L 0.047(5) 0.060(6) 0.065(5) 0.002(4) 0.008(4) 0.005(4)
 C01M 0.043(5) 0.069(6) 0.059(5) 0.008(4) -0.002(4) -0.007(4)
 C01N 0.054(5) 0.060(5) 0.048(5) 0.004(4) -0.002(4) -0.004(4)
 C01O 0.050(5) 0.064(6) 0.059(5) -0.008(4) 0.005(4) 0.005(4)
 C01P 0.056(5) 0.051(5) 0.043(4) 0.000(4) 0.008(4) -0.001(4)
 C01R 0.054(5) 0.065(6) 0.049(5) -0.001(4) -0.001(4) -0.009(4)
 C01S 0.047(5) 0.073(6) 0.038(4) -0.003(4) -0.004(4) -0.015(4)
 C01T 0.040(5) 0.086(7) 0.042(4) 0.012(4) 0.005(4) -0.002(4)
 C01U 0.052(5) 0.059(5) 0.048(4) 0.005(4) 0.015(4) 0.008(4)
 C01V 0.044(5) 0.075(6) 0.045(4) -0.007(4) -0.003(4) 0.006(4)
 C01W 0.050(5) 0.062(5) 0.050(5) -0.001(4) 0.011(4) 0.004(4)
 N01X 0.069(6) 0.051(5) 0.104(7) -0.023(5) 0.011(5) -0.012(4)
 C01Y 0.047(5) 0.065(6) 0.052(5) 0.001(4) 0.015(4) -0.005(4)
 C01Z 0.061(6) 0.065(6) 0.052(5) 0.002(4) 0.017(4) 0.010(4)
 C020 0.048(5) 0.091(7) 0.048(5) -0.003(5) 0.006(4) 0.004(5)
 N021 0.103(8) 0.100(7) 0.056(5) -0.007(5) 0.019(5) -0.037(6)
 C022 0.045(5) 0.058(6) 0.078(6) -0.005(5) 0.002(5) 0.005(4)
 C023 0.057(6) 0.103(8) 0.043(5) 0.026(5) 0.001(4) -0.002(5)
 C024 0.061(6) 0.063(6) 0.070(6) -0.008(5) 0.020(5) -0.001(5)
 C025 0.055(6) 0.107(9) 0.044(5) 0.014(5) 0.002(4) -0.005(6)
 F026 0.167(8) 0.214(10) 0.128(7) 0.029(7) -0.015(6) -0.111(8)
 C027 0.069(7) 0.079(7) 0.053(5) 0.012(5) -0.008(5) 0.002(5)
 C028 0.071(7) 0.083(7) 0.069(7) -0.018(6) 0.019(6) -0.013(6)
 F029 0.147(9) 0.245(15) 0.184(12) 0.038(10) 0.072(9) -0.038(9)
 C02A 0.057(6) 0.098(8) 0.054(5) 0.022(5) -0.007(5) -0.001(5)
 C02B 0.074(7) 0.076(8) 0.122(10) 0.026(7) 0.050(7) -0.001(6)
 C02C 0.051(6) 0.108(9) 0.066(6) 0.022(6) 0.002(5) -0.013(6)
 C02D 0.067(7) 0.065(6) 0.081(7) -0.028(5) -0.008(6) -0.007(5)
 C02F 0.112(10) 0.088(9) 0.076(7) 0.018(6) 0.027(7) -0.004(7)
 C02G 0.089(9) 0.054(7) 0.165(14) -0.010(8) 0.047(9) -0.024(6)
 C02H 0.062(7) 0.152(13) 0.079(8) 0.029(8) -0.015(6) -0.016(8)
 C02I 0.115(11) 0.080(8) 0.078(8) -0.034(6) -0.016(7) 0.009(7)
 C02J 0.099(9) 0.106(10) 0.078(8) -0.023(7) 0.015(7) -0.008(8)
 C02K 0.133(12) 0.081(8) 0.069(7) -0.026(6) 0.031(7) -0.012(8)
 C02L 0.099(9) 0.065(7) 0.095(8) 0.024(6) -0.029(7) -0.028(6)
 C02M 0.125(12) 0.086(9) 0.086(8) 0.023(7) 0.024(8) -0.019(8)
 C02N 0.156(8) 0.127(8) 0.162(8) -0.027(7) 0.048(6) -0.002(7)
 F02P 0.210(15) 0.214(16) 0.115(10) -0.004(10) 0.083(10) 0.016(13)
 C02Q 0.115(12) 0.187(18) 0.066(8) -0.022(9) -0.009(8) 0.023(11)
 F02S 0.190(14) 0.177(13) 0.237(17) -0.008(13) 0.049(13) 0.071(10)
 F6 0.197(14) 0.164(13) 0.214(15) 0.039(12) 0.039(12) 0.043(11)
 F10 0.172(13) 0.189(14) 0.141(11) -0.059(10) 0.047(10) -0.062(11)
 C18 0.211(9) 0.215(9) 0.204(9) -0.012(7) 0.063(7) 0.001(7)
 C20 0.191(7) 0.186(7) 0.189(7) -0.009(4) 0.054(4) 0.001(4)
 F1 0.174(15) 0.203(18) 0.197(17) 0.016(14) 0.078(14) 0.012(14)
 Sb2 0.1029(14) 0.0885(13) 0.1447(19) 0.0058(12) 0.0469(14) 0.0003(11)
 F9 0.129(11) 0.082(9) 0.171(14) 0.012(10) 0.021(10) -0.001(9)
 F32 0.107(10) 0.100(10) 0.145(12) 0.001(9) 0.015(9) -0.010(8)
 F12 0.142(10) 0.139(10) 0.159(10) 0.017(8) 0.055(8) 0.008(8)
 F26 0.239(18) 0.180(16) 0.153(15) 0.024(14) 0.009(14) 0.018(15)
 F31 0.29(2) 0.195(19) 0.218(19) -0.030(16) 0.030(16) 0.021(16)
 Sb3 0.028(5) 0.026(4) 0.040(4) -0.007(4) 0.005(3) -0.007(3)
 Ag2 0.091(9) 0.053(6) 0.041(5) 0.017(4) -0.031(5) -0.027(5)
 Ag3 0.034(4) 0.047(5) 0.042(6) -0.007(3) -0.011(3) 0.013(3)
 C17 0.245(18) 0.266(19) 0.230(18) -0.015(17) 0.093(16) 0.000(17)
 F4 0.116(12) 0.119(13) 0.135(13) -0.004(12) 0.028(11) -0.011(11)
 F11 0.036(10) 0.13(2) 0.108(18) 0.025(16) 0.007(11) -0.004(11)
 F2 0.058(13) 0.10(2) 0.13(2) 0.017(17) 0.007(14) -0.004(13)
 F38 0.123(19) 0.049(10) 0.079(14) 0.000(10) 0.052(14) -0.004(11)

_geom_special_details
;
 All esds (except the esd in the dihedral angle between two l.s. planes)
 are estimated using the full covariance matrix.  The cell esds are taken
 into account individually in the estimation of esds in distances, angles
 and torsion angles; correlations between esds in cell parameters are only
 used when they are defined by crystal symmetry.  An approximate (isotropic)
 treatment of cell esds is used for estimating esds involving l.s. planes.
;
loop_
  _geom_bond_atom_site_label_1
  _geom_bond_atom_site_label_2
  _geom_bond_distance
  _geom_bond_site_symmetry_2
  _geom_bond_publ_flag
 Sb1 F00U 1.822(8) . ?
 Sb1 F00U 1.822(8) 2_655 ?
 Sb1 F019 1.893(8) 2_655 ?
 Sb1 F019 1.893(8) . ?
 Sb1 F01E 1.857(8) . ?
 Sb1 F01E 1.857(8) 2_655 ?
 Ag C01T 2.118(11) 2_655 ?
 Ag C024 2.036(12) . ?
 Ag1 C01I 2.087(10) 2_655 ?
 Ag1 C01N 2.120(10) . ?
 Sb F026 1.850(10) . ?
 Sb F029 1.789(10) . ?
 Sb F02P 1.704(15) . ?
 Sb F02S 1.728(18) . ?
 Sb F6 1.798(8) . ?
 Sb F10 1.898(15) . ?
 Sb F4 1.849(10) . ?
 Sb F11 1.828(9) . ?
 Sb F2 1.838(10) . ?
 Sb F38 1.814(9) . ?
 O006 C00S 1.395(10) . ?
 O006 C01P 1.420(10) . ?
 O007 C011 1.392(10) . ?
 O007 C01U 1.427(10) . ?
 O008 C010 1.367(10) . ?
 O008 C01U 1.439(10) . ?
 O009 C00L 1.413(10) . ?
 O009 C01K 1.433(10) . ?
 O00A C00M 1.403(10) . ?
 O00A C01P 1.418(10) . ?
 O00B C01J 1.425(9) . ?
 O00B C01V 1.417(11) . ?
 O00C C01H 1.403(10) . ?
 O00C C01K 1.384(10) . ?
 O00D C00Z 1.403(10) . ?
 O00D C01V 1.419(11) . ?
 N00E C01F 1.474(11) . ?
 N00E C01I 1.358(11) . ?
 N00E C01O 1.364(11) . ?
 N00F C01D 1.481(10) . ?
 N00F C01N 1.323(11) . ?
 N00F C01S 1.393(10) . ?
 N00G C017 1.473(10) . ?
 N00G C01T 1.351(12) . ?
 N00G C020 1.382(12) . ?
 N00H C01N 1.349(11) . ?
 N00H C01R 1.361(12) . ?
 N00H C027 1.489(12) . ?
 N00I C01W 1.468(12) . ?
 N00I C024 1.354(12) . ?
 N00I C02B 1.416(13) . ?
 N00J C01I 1.327(12) . ?
 N00J C022 1.385(12) . ?
 N00J C02D 1.484(11) . ?
 N00K C01T 1.351(11) . ?
 N00K C023 1.485(13) . ?
 N00K C025 1.364(14) . ?
 C00L C00P 1.392(12) . ?
 C00L C00W 1.372(12) . ?
 C00M C00T 1.371(12) . ?
 C00M C013 1.408(12) . ?
 C00N H00N 0.9500 . ?
 C00N C00Q 1.402(12) . ?
 C00N C00V 1.380(12) . ?
 C00O C00S 1.386(12) . ?
 C00O C00X 1.504(12) . ?
 C00O C00Y 1.393(12) . ?
 C00P C00Y 1.403(12) . ?
 C00P C01G 1.523(12) . ?
 C00Q C010 1.404(12) . ?
 C00Q C014 1.522(11) . ?
 C00R C011 1.387(12) . ?
 C00R C014 1.522(11) . ?
 C00R C016 1.358(11) . ?
 C00S C00W 1.402(12) . ?
 C00T C00X 1.516(11) . ?
 C00T C016 1.447(11) . ?
 F00U Sb3 2.029(18) . ?
 F00U Sb3 2.10(2) 2_655 ?
 C00V C00Z 1.387(12) . ?
 C00V C01C 1.524(12) . ?
 C00W C01D 1.495(12) . ?
 C00X H00X 1.0000 . ?
 C00X C01M 1.527(12) . ?
 C00Y H00Y 0.9500 . ?
 C00Z C018 1.413(13) . ?
 C010 C018 1.396(12) . ?
 C011 C013 1.393(11) . ?
 C012 C01B 1.405(12) . ?
 C012 C01C 1.532(12) . ?
 C012 C01J 1.387(13) . ?
 C013 C01W 1.523(12) . ?
 C014 H014 1.0000 . ?
 C014 C01Y 1.520(11) . ?
 C015 C01F 1.522(12) . ?
 C015 C01H 1.380(11) . ?
 C015 C01J 1.362(12) . ?
 C016 H016 0.9500 . ?
 C017 H01A 0.9900 . ?
 C017 H01B 0.9900 . ?
 C017 C018 1.488(11) . ?
 F019 Sb3 1.65(2) 2_655 ?
 F019 Sb3 1.741(19) . ?
 C01A C01B 1.391(12) . ?
 C01A C01G 1.540(11) . ?
 C01A C01H 1.391(12) . ?
 C01B H01C 0.9500 . ?
 C01C H01D 1.0000 . ?
 C01C C01Z 1.524(13) . ?
 C01D H01E 0.9900 . ?
 C01D H01F 0.9900 . ?
 F01E Sb3 1.674(15) . ?
 F01E Sb3 2.074(15) 2_655 ?
 C01F H01G 0.9900 . ?
 C01F H01H 0.9900 . ?
 C01G H01I 1.0000 . ?
 C01G C01L 1.519(12) . ?
 C01I Ag2 2.118(17) 2_655 ?
 C01K H01J 0.9900 . ?
 C01K H01K 0.9900 . ?
 C01L H01L 0.9800 . ?
 C01L H01M 0.9800 . ?
 C01L H01N 0.9800 . ?
 C01M H01O 0.9800 . ?
 C01M H01P 0.9800 . ?
 C01M H01Q 0.9800 . ?
 C01N Ag2 2.087(17) . ?
 C01O H01R 0.9500 . ?
 C01O C022 1.322(13) . ?
 C01P H01S 0.9900 . ?
 C01P H01T 0.9900 . ?
 C01R H01U 0.9500 . ?
 C01R C01S 1.317(13) . ?
 C01S H01V 0.9500 . ?
 C01T Ag3 1.95(3) 2_655 ?
 C01U H01W 0.9900 . ?
 C01U H01X 0.9900 . ?
 C01V H01Y 0.9900 . ?
 C01V H 0.9900 . ?
 C01W H01Z 0.9900 . ?
 C01W HA 0.9900 . ?
 N01X C024 1.351(13) . ?
 N01X C02G 1.324(17) . ?
 N01X C02N 1.481(17) . ?
 C01Y H01 0.9800 . ?
 C01Y HB 0.9800 . ?
 C01Y HC 0.9800 . ?
 C01Z H1 0.9800 . ?
 C01Z HD 0.9800 . ?
 C01Z HE 0.9800 . ?
 C020 H020 0.9500 . ?
 C020 C025 1.364(14) . ?
 N021 C028 1.109(13) . ?
 C022 H022 0.9500 . ?
 C023 H02A 0.9900 . ?
 C023 H02B 0.9900 . ?
 C023 C02A 1.514(13) . ?
 C024 Ag3 2.23(2) . ?
 C025 H025 0.9500 . ?
 C027 H02C 0.9900 . ?
 C027 H02D 0.9900 . ?
 C027 C02F 1.521(16) . ?
 C028 C02Q 1.471(17) . ?
 C02A H02E 0.9900 . ?
 C02A H02F 0.9900 . ?
 C02A C02C 1.518(8) . ?
 C02B H02G 0.9500 . ?
 C02B C02G 1.360(18) . ?
 C02C H02H 0.9900 . ?
 C02C H02I 0.9900 . ?
 C02C C02H 1.534(8) . ?
 C02D H02J 0.9900 . ?
 C02D H02K 0.9900 . ?
 C02D C02I 1.537(9) . ?
 C02F H02L 0.9900 . ?
 C02F H02M 0.9900 . ?
 C02F C02M 1.549(16) . ?
 C02G H02N 0.9500 . ?
 C02H H02O 0.9800 . ?
 C02H H02P 0.9800 . ?
 C02H H02Q 0.9800 . ?
 C02I H02R 0.9900 . ?
 C02I H02S 0.9900 . ?
 C02I C02K 1.512(9) . ?
 C02J H02T 0.9800 . ?
 C02J H02U 0.9800 . ?
 C02J H02V 0.9800 . ?
 C02J C02K 1.533(18) . ?
 C02K H02W 0.9900 . ?
 C02K H02X 0.9900 . ?
 C02L H02Y 0.9800 . ?
 C02L HF 0.9800 . ?
 C02L HG 0.9800 . ?
 C02L C02M 1.454(16) . ?
 C02M H02Z 0.9900 . ?
 C02M HH 0.9900 . ?
 C02N H02 0.9900 . ?
 C02N HI 0.9900 . ?
 C02N C20 1.544(10) . ?
 C02Q H2 0.9800 . ?
 C02Q HJ 0.9800 . ?
 C02Q HK 0.9800 . ?
 C18 H18A 0.9900 . ?
 C18 H18B 0.9900 . ?
 C18 C20 1.557(10) . ?
 C18 C17 1.558(10) . ?
 C20 H20A 0.9900 . ?
 C20 H20B 0.9900 . ?
 F1 Sb2 1.825(9) . ?
 Sb2 F9 1.781(9) . ?
 Sb2 F32 1.834(8) . ?
 Sb2 F12 1.842(9) . ?
 Sb2 F26 1.830(9) . ?
 Sb2 F31 1.841(10) . ?
 F12 F12 1.72(3) 7_666 ?
 Sb3 Sb3 0.42(3) 2_655 ?
 C17 H17A 0.9800 . ?
 C17 H17B 0.9800 . ?
 C17 H17C 0.9800 . ?

loop_
  _geom_angle_atom_site_label_1
  _geom_angle_atom_site_label_2
  _geom_angle_atom_site_label_3
  _geom_angle
  _geom_angle_site_symmetry_1
  _geom_angle_site_symmetry_3
  _geom_angle_publ_flag
 F00U Sb1 F00U 91.3(7) . 2_655 ?
 F00U Sb1 F019 90.0(5) . 2_655 ?
 F00U Sb1 F019 178.6(5) 2_655 2_655 ?
 F00U Sb1 F019 90.0(5) 2_655 . ?
 F00U Sb1 F019 178.6(5) . . ?
 F00U Sb1 F01E 91.5(5) . . ?
 F00U Sb1 F01E 91.0(5) 2_655 . ?
 F00U Sb1 F01E 91.0(5) . 2_655 ?
 F00U Sb1 F01E 91.5(5) 2_655 2_655 ?
 F019 Sb1 F019 88.8(8) . 2_655 ?
 F01E Sb1 F019 89.2(5) . . ?
 F01E Sb1 F019 89.2(5) 2_655 2_655 ?
 F01E Sb1 F019 88.3(4) . 2_655 ?
 F01E Sb1 F019 88.3(4) 2_655 . ?
 F01E Sb1 F01E 176.4(7) . 2_655 ?
 C024 Ag C01T 177.3(4) . 2_655 ?
 C01I Ag1 C01N 175.6(4) 2_655 . ?
 F026 Sb F10 89.4(6) . . ?
 F029 Sb F026 176.7(6) . . ?
 F029 Sb F6 96.3(5) . . ?
 F029 Sb F10 89.6(7) . . ?
 F029 Sb F4 79.1(11) . . ?
 F029 Sb F11 84.9(8) . . ?
 F029 Sb F2 93.2(9) . . ?
 F029 Sb F38 94.9(8) . . ?
 F02P Sb F026 88.4(8) . . ?
 F02P Sb F029 92.9(8) . . ?
 F02P Sb F02S 88.2(10) . . ?
 F02P Sb F6 97.4(6) . . ?
 F02P Sb F10 172.5(8) . . ?
 F02S Sb F026 95.1(10) . . ?
 F02S Sb F029 88.0(9) . . ?
 F02S Sb F6 172.7(11) . . ?
 F02S Sb F10 84.8(10) . . ?
 F6 Sb F026 80.5(7) . . ?
 F6 Sb F10 89.3(6) . . ?
 F4 Sb F026 99.4(11) . . ?
 F11 Sb F026 92.3(8) . . ?
 F11 Sb F4 93.0(14) . . ?
 F11 Sb F2 175.5(13) . . ?
 F2 Sb F026 89.5(9) . . ?
 F2 Sb F4 82.7(14) . . ?
 F38 Sb F026 86.8(8) . . ?
 F38 Sb F4 173.2(12) . . ?
 F38 Sb F11 89.5(13) . . ?
 F38 Sb F2 94.7(13) . . ?
 C00S O006 C01P 116.6(6) . . ?
 C011 O007 C01U 114.8(6) . . ?
 C010 O008 C01U 117.1(6) . . ?
 C00L O009 C01K 117.2(6) . . ?
 C00M O00A C01P 116.1(6) . . ?
 C01V O00B C01J 116.1(6) . . ?
 C01K O00C C01H 115.6(6) . . ?
 C00Z O00D C01V 117.2(6) . . ?
 C01I N00E C01F 124.4(7) . . ?
 C01I N00E C01O 110.5(7) . . ?
 C01O N00E C01F 125.0(7) . . ?
 C01N N00F C01D 125.8(7) . . ?
 C01N N00F C01S 111.5(7) . . ?
 C01S N00F C01D 122.7(7) . . ?
 C01T N00G C017 124.7(7) . . ?
 C01T N00G C020 111.2(8) . . ?
 C020 N00G C017 124.0(8) . . ?
 C01N N00H C01R 110.2(8) . . ?
 C01N N00H C027 125.5(8) . . ?
 C01R N00H C027 124.3(7) . . ?
 C024 N00I C01W 125.3(8) . . ?
 C024 N00I C02B 110.3(9) . . ?
 C02B N00I C01W 124.4(9) . . ?
 C01I N00J C022 110.9(8) . . ?
 C01I N00J C02D 125.5(8) . . ?
 C022 N00J C02D 123.6(8) . . ?
 C01T N00K C023 123.8(9) . . ?
 C01T N00K C025 111.7(8) . . ?
 C025 N00K C023 124.4(8) . . ?
 C00P C00L O009 119.0(8) . . ?
 C00W C00L O009 117.2(7) . . ?
 C00W C00L C00P 123.7(8) . . ?
 O00A C00M C013 117.2(8) . . ?
 C00T C00M O00A 119.8(8) . . ?
 C00T C00M C013 122.9(8) . . ?
 C00Q C00N H00N 119.1 . . ?
 C00V C00N H00N 119.1 . . ?
 C00V C00N C00Q 121.8(7) . . ?
 C00S C00O C00X 120.1(8) . . ?
 C00S C00O C00Y 117.4(8) . . ?
 C00Y C00O C00X 122.4(8) . . ?
 C00L C00P C00Y 116.9(8) . . ?
 C00L C00P C01G 121.6(8) . . ?
 C00Y C00P C01G 121.4(8) . . ?
 C00N C00Q C010 119.0(8) . . ?
 C00N C00Q C014 122.1(7) . . ?
 C010 C00Q C014 118.9(8) . . ?
 C011 C00R C014 119.8(7) . . ?
 C016 C00R C011 119.1(8) . . ?
 C016 C00R C014 120.9(8) . . ?
 O006 C00S C00W 117.5(7) . . ?
 C00O C00S O006 119.4(8) . . ?
 C00O C00S C00W 123.0(8) . . ?
 C00M C00T C00X 122.3(7) . . ?
 C00M C00T C016 116.3(8) . . ?
 C016 C00T C00X 121.4(8) . . ?
 Sb1 F00U Sb3 7.5(5) . 2_655 ?
 C00N C00V C00Z 118.5(8) . . ?
 C00N C00V C01C 121.4(7) . . ?
 C00Z C00V C01C 120.1(8) . . ?
 C00L C00W C00S 116.8(8) . . ?
 C00L C00W C01D 122.2(7) . . ?
 C00S C00W C01D 120.9(8) . . ?
 C00O C00X C00T 108.2(6) . . ?
 C00O C00X H00X 106.9 . . ?
 C00O C00X C01M 115.3(8) . . ?
 C00T C00X H00X 106.9 . . ?
 C00T C00X C01M 112.2(7) . . ?
 C01M C00X H00X 106.9 . . ?
 C00O C00Y C00P 122.2(8) . . ?
 C00O C00Y H00Y 118.9 . . ?
 C00P C00Y H00Y 118.9 . . ?
 O00D C00Z C018 117.2(7) . . ?
 C00V C00Z O00D 120.8(8) . . ?
 C00V C00Z C018 121.9(8) . . ?
 O008 C010 C00Q 121.8(8) . . ?
 O008 C010 C018 117.5(7) . . ?
 C018 C010 C00Q 120.5(8) . . ?
 O007 C011 C013 117.3(7) . . ?
 C00R C011 O007 120.8(7) . . ?
 C00R C011 C013 121.6(8) . . ?
 C01B C012 C01C 120.5(8) . . ?
 C01J C012 C01B 117.1(8) . . ?
 C01J C012 C01C 122.4(8) . . ?
 C00M C013 C01W 120.9(8) . . ?
 C011 C013 C00M 117.8(8) . . ?
 C011 C013 C01W 121.3(8) . . ?
 C00Q C014 C00R 108.0(7) . . ?
 C00Q C014 H014 107.3 . . ?
 C00R C014 H014 107.3 . . ?
 C01Y C014 C00Q 113.4(7) . . ?
 C01Y C014 C00R 113.2(7) . . ?
 C01Y C014 H014 107.3 . . ?
 C01H C015 C01F 120.8(8) . . ?
 C01J C015 C01F 120.7(7) . . ?
 C01J C015 C01H 118.5(8) . . ?
 C00R C016 C00T 122.2(8) . . ?
 C00R C016 H016 118.9 . . ?
 C00T C016 H016 118.9 . . ?
 N00G C017 H01A 109.1 . . ?
 N00G C017 H01B 109.1 . . ?
 N00G C017 C018 112.6(7) . . ?
 H01A C017 H01B 107.8 . . ?
 C018 C017 H01A 109.1 . . ?
 C018 C017 H01B 109.1 . . ?
 C00Z C018 C017 120.0(8) . . ?
 C010 C018 C00Z 118.3(8) . . ?
 C010 C018 C017 121.7(8) . . ?
 Sb3 F019 Sb3 13.8(8) 2_655 . ?
 C01B C01A C01G 121.4(7) . . ?
 C01B C01A C01H 118.8(7) . . ?
 C01H C01A C01G 119.8(7) . . ?
 C012 C01B H01C 119.5 . . ?
 C01A C01B C012 120.9(8) . . ?
 C01A C01B H01C 119.5 . . ?
 C00V C01C C012 106.8(7) . . ?
 C00V C01C H01D 106.5 . . ?
 C00V C01C C01Z 114.8(8) . . ?
 C012 C01C H01D 106.5 . . ?
 C01Z C01C C012 115.2(7) . . ?
 C01Z C01C H01D 106.5 . . ?
 N00F C01D C00W 110.7(7) . . ?
 N00F C01D H01E 109.5 . . ?
 N00F C01D H01F 109.5 . . ?
 C00W C01D H01E 109.5 . . ?
 C00W C01D H01F 109.5 . . ?
 H01E C01D H01F 108.1 . . ?
 Sb1 F01E Sb3 8.9(5) . 2_655 ?
 N00E C01F C015 112.6(7) . . ?
 N00E C01F H01G 109.1 . . ?
 N00E C01F H01H 109.1 . . ?
 C015 C01F H01G 109.1 . . ?
 C015 C01F H01H 109.1 . . ?
 H01G C01F H01H 107.8 . . ?
 C00P C01G C01A 106.9(7) . . ?
 C00P C01G H01I 106.7 . . ?
 C01A C01G H01I 106.7 . . ?
 C01L C01G C00P 115.0(7) . . ?
 C01L C01G C01A 114.3(7) . . ?
 C01L C01G H01I 106.7 . . ?
 C015 C01H O00C 118.2(8) . . ?
 C015 C01H C01A 121.3(8) . . ?
 C01A C01H O00C 120.4(7) . . ?
 Ag1 C01I Ag2 2.7(5) 2_655 2_655 ?
 N00E C01I Ag1 126.2(7) . 2_655 ?
 N00E C01I Ag2 125.9(7) . 2_655 ?
 N00J C01I Ag1 129.1(6) . 2_655 ?
 N00J C01I N00E 104.7(8) . . ?
 N00J C01I Ag2 129.4(7) . 2_655 ?
 C012 C01J O00B 119.1(8) . . ?
 C015 C01J O00B 117.6(8) . . ?
 C015 C01J C012 123.3(8) . . ?
 O009 C01K H01J 108.7 . . ?
 O009 C01K H01K 108.7 . . ?
 O00C C01K O009 114.3(7) . . ?
 O00C C01K H01J 108.7 . . ?
 O00C C01K H01K 108.7 . . ?
 H01J C01K H01K 107.6 . . ?
 C01G C01L H01L 109.5 . . ?
 C01G C01L H01M 109.5 . . ?
 C01G C01L H01N 109.5 . . ?
 H01L C01L H01M 109.5 . . ?
 H01L C01L H01N 109.5 . . ?
 H01M C01L H01N 109.5 . . ?
 C00X C01M H01O 109.5 . . ?
 C00X C01M H01P 109.5 . . ?
 C00X C01M H01Q 109.5 . . ?
 H01O C01M H01P 109.5 . . ?
 H01O C01M H01Q 109.5 . . ?
 H01P C01M H01Q 109.5 . . ?
 N00F C01N Ag1 126.8(6) . . ?
 N00F C01N N00H 104.7(7) . . ?
 N00F C01N Ag2 126.9(7) . . ?
 N00H C01N Ag1 128.6(7) . . ?
 N00H C01N Ag2 128.3(8) . . ?
 N00E C01O H01R 126.3 . . ?
 C022 C01O N00E 107.3(8) . . ?
 C022 C01O H01R 126.3 . . ?
 O006 C01P H01S 109.2 . . ?
 O006 C01P H01T 109.2 . . ?
 O00A C01P O006 112.0(7) . . ?
 O00A C01P H01S 109.2 . . ?
 O00A C01P H01T 109.2 . . ?
 H01S C01P H01T 107.9 . . ?
 N00H C01R H01U 125.7 . . ?
 C01S C01R N00H 108.5(8) . . ?
 C01S C01R H01U 125.7 . . ?
 N00F C01S H01V 127.4 . . ?
 C01R C01S N00F 105.2(8) . . ?
 C01R C01S H01V 127.4 . . ?
 N00G C01T Ag 127.6(6) . 2_655 ?
 N00G C01T N00K 104.4(8) . . ?
 N00G C01T Ag3 128.8(9) . 2_655 ?
 N00K C01T Ag 128.0(8) . 2_655 ?
 N00K C01T Ag3 125.8(10) . 2_655 ?
 O007 C01U O008 112.2(7) . . ?
 O007 C01U H01W 109.2 . . ?
 O007 C01U H01X 109.2 . . ?
 O008 C01U H01W 109.2 . . ?
 O008 C01U H01X 109.2 . . ?
 H01W C01U H01X 107.9 . . ?
 O00B C01V O00D 113.3(7) . . ?
 O00B C01V H01Y 108.9 . . ?
 O00B C01V H 108.9 . . ?
 O00D C01V H01Y 108.9 . . ?
 O00D C01V H 108.9 . . ?
 H01Y C01V H 107.7 . . ?
 N00I C01W C013 111.6(7) . . ?
 N00I C01W H01Z 109.3 . . ?
 N00I C01W HA 109.3 . . ?
 C013 C01W H01Z 109.3 . . ?
 C013 C01W HA 109.3 . . ?
 H01Z C01W HA 108.0 . . ?
 C024 N01X C02N 122.0(12) . . ?
 C02G N01X C024 114.0(10) . . ?
 C02G N01X C02N 123.9(12) . . ?
 C014 C01Y H01 109.5 . . ?
 C014 C01Y HB 109.5 . . ?
 C014 C01Y HC 109.5 . . ?
 H01 C01Y HB 109.5 . . ?
 H01 C01Y HC 109.5 . . ?
 HB C01Y HC 109.5 . . ?
 C01C C01Z H1 109.5 . . ?
 C01C C01Z HD 109.5 . . ?
 C01C C01Z HE 109.5 . . ?
 H1 C01Z HD 109.5 . . ?
 H1 C01Z HE 109.5 . . ?
 HD C01Z HE 109.5 . . ?
 N00G C020 H020 127.0 . . ?
 C025 C020 N00G 106.0(9) . . ?
 C025 C020 H020 127.0 . . ?
 N00J C022 H022 126.7 . . ?
 C01O C022 N00J 106.7(9) . . ?
 C01O C022 H022 126.7 . . ?
 N00K C023 H02A 109.1 . . ?
 N00K C023 H02B 109.1 . . ?
 N00K C023 C02A 112.7(9) . . ?
 H02A C023 H02B 107.8 . . ?
 C02A C023 H02A 109.1 . . ?
 C02A C023 H02B 109.1 . . ?
 N00I C024 Ag 127.7(7) . . ?
 N00I C024 Ag3 128.3(9) . . ?
 N01X C024 Ag 128.7(8) . . ?
 N01X C024 N00I 103.4(9) . . ?
 N01X C024 Ag3 128.1(10) . . ?
 N00K C025 C020 106.6(9) . . ?
 N00K C025 H025 126.7 . . ?
 C020 C025 H025 126.7 . . ?
 N00H C027 H02C 109.7 . . ?
 N00H C027 H02D 109.7 . . ?
 N00H C027 C02F 109.7(9) . . ?
 H02C C027 H02D 108.2 . . ?
 C02F C027 H02C 109.7 . . ?
 C02F C027 H02D 109.7 . . ?
 N021 C028 C02Q 177.5(15) . . ?
 C023 C02A H02E 108.5 . . ?
 C023 C02A H02F 108.5 . . ?
 C023 C02A C02C 115.2(8) . . ?
 H02E C02A H02F 107.5 . . ?
 C02C C02A H02E 108.5 . . ?
 C02C C02A H02F 108.5 . . ?
 N00I C02B H02G 127.4 . . ?
 C02G C02B N00I 105.2(11) . . ?
 C02G C02B H02G 127.4 . . ?
 C02A C02C H02H 109.9 . . ?
 C02A C02C H02I 109.9 . . ?
 C02A C02C C02H 109.0(8) . . ?
 H02H C02C H02I 108.3 . . ?
 C02H C02C H02H 109.9 . . ?
 C02H C02C H02I 109.9 . . ?
 N00J C02D H02J 109.5 . . ?
 N00J C02D H02K 109.5 . . ?
 N00J C02D C02I 110.5(8) . . ?
 H02J C02D H02K 108.1 . . ?
 C02I C02D H02J 109.5 . . ?
 C02I C02D H02K 109.5 . . ?
 C027 C02F H02L 109.6 . . ?
 C027 C02F H02M 109.6 . . ?
 C027 C02F C02M 110.2(11) . . ?
 H02L C02F H02M 108.1 . . ?
 C02M C02F H02L 109.6 . . ?
 C02M C02F H02M 109.6 . . ?
 N01X C02G C02B 107.0(10) . . ?
 N01X C02G H02N 126.5 . . ?
 C02B C02G H02N 126.5 . . ?
 C02C C02H H02O 109.5 . . ?
 C02C C02H H02P 109.5 . . ?
 C02C C02H H02Q 109.5 . . ?
 H02O C02H H02P 109.5 . . ?
 H02O C02H H02Q 109.5 . . ?
 H02P C02H H02Q 109.5 . . ?
 C02D C02I H02R 108.3 . . ?
 C02D C02I H02S 108.3 . . ?
 H02R C02I H02S 107.4 . . ?
 C02K C02I C02D 116.0(10) . . ?
 C02K C02I H02R 108.3 . . ?
 C02K C02I H02S 108.3 . . ?
 H02T C02J H02U 109.5 . . ?
 H02T C02J H02V 109.5 . . ?
 H02U C02J H02V 109.5 . . ?
 C02K C02J H02T 109.5 . . ?
 C02K C02J H02U 109.5 . . ?
 C02K C02J H02V 109.5 . . ?
 C02I C02K C02J 114.9(11) . . ?
 C02I C02K H02W 108.5 . . ?
 C02I C02K H02X 108.5 . . ?
 C02J C02K H02W 108.5 . . ?
 C02J C02K H02X 108.5 . . ?
 H02W C02K H02X 107.5 . . ?
 H02Y C02L HF 109.5 . . ?
 H02Y C02L HG 109.5 . . ?
 HF C02L HG 109.5 . . ?
 C02M C02L H02Y 109.5 . . ?
 C02M C02L HF 109.5 . . ?
 C02M C02L HG 109.5 . . ?
 C02F C02M H02Z 108.5 . . ?
 C02F C02M HH 108.5 . . ?
 C02L C02M C02F 115.0(11) . . ?
 C02L C02M H02Z 108.5 . . ?
 C02L C02M HH 108.5 . . ?
 H02Z C02M HH 107.5 . . ?
 N01X C02N H02 110.5 . . ?
 N01X C02N HI 110.5 . . ?
 N01X C02N C20 106.0(14) . . ?
 H02 C02N HI 108.7 . . ?
 C20 C02N H02 110.5 . . ?
 C20 C02N HI 110.5 . . ?
 C028 C02Q H2 109.5 . . ?
 C028 C02Q HJ 109.5 . . ?
 C028 C02Q HK 109.5 . . ?
 H2 C02Q HJ 109.5 . . ?
 H2 C02Q HK 109.5 . . ?
 HJ C02Q HK 109.5 . . ?
 H18A C18 H18B 108.6 . . ?
 C20 C18 H18A 110.4 . . ?
 C20 C18 H18B 110.4 . . ?
 C20 C18 C17 106.6(9) . . ?
 C17 C18 H18A 110.4 . . ?
 C17 C18 H18B 110.4 . . ?
 C02N C20 C18 114.7(13) . . ?
 C02N C20 H20A 108.6 . . ?
 C02N C20 H20B 108.6 . . ?
 C18 C20 H20A 108.6 . . ?
 C18 C20 H20B 108.6 . . ?
 H20A C20 H20B 107.6 . . ?
 F1 Sb2 F32 91.1(5) . . ?
 F1 Sb2 F12 87.8(9) . . ?
 F1 Sb2 F26 90.9(6) . . ?
 F1 Sb2 F31 73.9(10) . . ?
 F9 Sb2 F1 164.8(9) . . ?
 F9 Sb2 F32 91.0(7) . . ?
 F9 Sb2 F12 90.1(8) . . ?
 F9 Sb2 F26 104.2(9) . . ?
 F9 Sb2 F31 91.0(6) . . ?
 F32 Sb2 F12 178.8(8) . . ?
 F32 Sb2 F31 92.4(12) . . ?
 F26 Sb2 F32 89.7(5) . . ?
 F26 Sb2 F12 89.8(5) . . ?
 F26 Sb2 F31 164.6(10) . . ?
 F31 Sb2 F12 87.8(12) . . ?
 F12 F12 Sb2 140.2(17) 7_666 . ?
 F00U Sb3 F00U 78.3(8) . 2_655 ?
 F00U Sb3 F01E 79.5(7) . 2_655 ?
 F019 Sb3 F00U 90.5(10) 2_655 . ?
 F019 Sb3 F00U 160.4(10) . . ?
 F019 Sb3 F00U 85.9(10) . 2_655 ?
 F019 Sb3 F00U 164.5(10) 2_655 2_655 ?
 F019 Sb3 F019 102.5(12) 2_655 . ?
 F019 Sb3 F01E 85.9(7) . 2_655 ?
 F019 Sb3 F01E 103.4(10) 2_655 . ?
 F019 Sb3 F01E 89.1(8) 2_655 2_655 ?
 F01E Sb3 F00U 90.2(8) . . ?
 F01E Sb3 F00U 78.4(7) 2_655 2_655 ?
 F01E Sb3 F00U 87.5(9) . 2_655 ?
 F01E Sb3 F019 100.8(10) . . ?
 F01E Sb3 F01E 164.0(12) . 2_655 ?
 Sb3 Sb3 F00U 93(3) 2_655 . ?
 Sb3 Sb3 F019 71(4) 2_655 . ?
 Sb3 Sb3 F01E 161(6) 2_655 . ?
 C01N Ag2 C01I 176.2(8) . 2_655 ?
 C01T Ag3 C024 166.8(9) 2_655 . ?
 C18 C17 H17A 109.5 . . ?
 C18 C17 H17B 109.5 . . ?
 C18 C17 H17C 109.5 . . ?
 H17A C17 H17B 109.5 . . ?
 H17A C17 H17C 109.5 . . ?
 H17B C17 H17C 109.5 . . ?

loop_
  _geom_torsion_atom_site_label_1
  _geom_torsion_atom_site_label_2
  _geom_torsion_atom_site_label_3
  _geom_torsion_atom_site_label_4
  _geom_torsion
  _geom_torsion_site_symmetry_1
  _geom_torsion_site_symmetry_2
  _geom_torsion_site_symmetry_3
  _geom_torsion_site_symmetry_4
  _geom_torsion_publ_flag
 O006 C00S C00W C00L -177.4(6) . . . . ?
 O006 C00S C00W C01D 0.3(11) . . . . ?
 O007 C011 C013 C00M -175.7(7) . . . . ?
 O007 C011 C013 C01W 3.5(12) . . . . ?
 O008 C010 C018 C00Z 174.9(7) . . . . ?
 O008 C010 C018 C017 -5.3(12) . . . . ?
 O009 C00L C00P C00Y -177.0(7) . . . . ?
 O009 C00L C00P C01G 4.2(11) . . . . ?
 O009 C00L C00W C00S 177.5(7) . . . . ?
 O009 C00L C00W C01D -0.2(11) . . . . ?
 O00A C00M C00T C00X 4.3(12) . . . . ?
 O00A C00M C00T C016 -177.8(7) . . . . ?
 O00A C00M C013 C011 177.4(7) . . . . ?
 O00A C00M C013 C01W -1.9(11) . . . . ?
 O00D C00Z C018 C010 -175.9(7) . . . . ?
 O00D C00Z C018 C017 4.3(11) . . . . ?
 N00E C01O C022 N00J 0.1(12) . . . . ?
 N00G C017 C018 C00Z -96.1(10) . . . . ?
 N00G C017 C018 C010 84.1(10) . . . . ?
 N00G C020 C025 N00K -0.7(11) . . . . ?
 N00H C01R C01S N00F -0.3(11) . . . . ?
 N00H C027 C02F C02M -176.4(9) . . . . ?
 N00I C02B C02G N01X 1.9(14) . . . . ?
 N00J C02D C02I C02K 58.1(13) . . . . ?
 N00K C023 C02A C02C 55.1(14) . . . . ?
 C00L O009 C01K O00C 92.2(9) . . . . ?
 C00L C00P C00Y C00O -0.2(12) . . . . ?
 C00L C00P C01G C01A 85.2(9) . . . . ?
 C00L C00P C01G C01L -146.8(8) . . . . ?
 C00L C00W C01D N00F 84.0(9) . . . . ?
 C00M O00A C01P O006 91.9(8) . . . . ?
 C00M C00T C00X C00O 85.5(9) . . . . ?
 C00M C00T C00X C01M -146.2(8) . . . . ?
 C00M C00T C016 C00R 2.5(12) . . . . ?
 C00M C013 C01W N00I 81.2(10) . . . . ?
 C00N C00Q C010 O008 -174.8(7) . . . . ?
 C00N C00Q C010 C018 0.6(12) . . . . ?
 C00N C00Q C014 C00R -94.0(9) . . . . ?
 C00N C00Q C014 C01Y 32.3(11) . . . . ?
 C00N C00V C00Z O00D 175.9(7) . . . . ?
 C00N C00V C00Z C018 -0.6(12) . . . . ?
 C00N C00V C01C C012 95.1(9) . . . . ?
 C00N C00V C01C C01Z -33.9(11) . . . . ?
 C00O C00S C00W C00L -0.9(11) . . . . ?
 C00O C00S C00W C01D 176.8(7) . . . . ?
 C00P C00L C00W C00S 0.5(11) . . . . ?
 C00P C00L C00W C01D -177.2(7) . . . . ?
 C00Q C00N C00V C00Z 0.4(12) . . . . ?
 C00Q C00N C00V C01C -177.8(8) . . . . ?
 C00Q C010 C018 C00Z -0.7(12) . . . . ?
 C00Q C010 C018 C017 179.1(7) . . . . ?
 C00R C011 C013 C00M -1.3(12) . . . . ?
 C00R C011 C013 C01W 177.9(8) . . . . ?
 C00S O006 C01P O00A -94.6(8) . . . . ?
 C00S C00O C00X C00T -82.9(9) . . . . ?
 C00S C00O C00X C01M 150.6(8) . . . . ?
 C00S C00O C00Y C00P -0.2(11) . . . . ?
 C00S C00W C01D N00F -93.6(9) . . . . ?
 C00T C00M C013 C011 0.3(12) . . . . ?
 C00T C00M C013 C01W -178.9(8) . . . . ?
 C00V C00N C00Q C010 -0.4(12) . . . . ?
 C00V C00N C00Q C014 176.9(7) . . . . ?
 C00V C00Z C018 C010 0.7(12) . . . . ?
 C00V C00Z C018 C017 -179.1(8) . . . . ?
 C00W C00L C00P C00Y 0.0(12) . . . . ?
 C00W C00L C00P C01G -178.8(7) . . . . ?
 C00X C00O C00S O006 -6.6(11) . . . . ?
 C00X C00O C00S C00W 177.0(7) . . . . ?
 C00X C00O C00Y C00P -176.4(8) . . . . ?
 C00X C00T C016 C00R -179.6(8) . . . . ?
 C00Y C00O C00S O006 177.2(6) . . . . ?
 C00Y C00O C00S C00W 0.8(12) . . . . ?
 C00Y C00O C00X C00T 93.2(9) . . . . ?
 C00Y C00O C00X C01M -33.4(11) . . . . ?
 C00Y C00P C01G C01A -93.6(9) . . . . ?
 C00Y C00P C01G C01L 34.4(11) . . . . ?
 C00Z O00D C01V O00B -92.3(8) . . . . ?
 C00Z C00V C01C C012 -83.1(9) . . . . ?
 C00Z C00V C01C C01Z 147.9(8) . . . . ?
 C010 O008 C01U O007 90.9(9) . . . . ?
 C010 C00Q C014 C00R 83.3(9) . . . . ?
 C010 C00Q C014 C01Y -150.4(8) . . . . ?
 C011 O007 C01U O008 -91.8(8) . . . . ?
 C011 C00R C014 C00Q -84.1(10) . . . . ?
 C011 C00R C014 C01Y 149.4(8) . . . . ?
 C011 C00R C016 C00T -3.5(12) . . . . ?
 C011 C013 C01W N00I -98.0(9) . . . . ?
 C013 C00M C00T C00X -178.7(7) . . . . ?
 C013 C00M C00T C016 -0.8(12) . . . . ?
 C014 C00Q C010 O008 7.8(11) . . . . ?
 C014 C00Q C010 C018 -176.8(7) . . . . ?
 C014 C00R C011 O007 -8.5(12) . . . . ?
 C014 C00R C011 C013 177.2(8) . . . . ?
 C014 C00R C016 C00T -177.8(7) . . . . ?
 C016 C00R C011 O007 177.1(7) . . . . ?
 C016 C00R C011 C013 2.9(13) . . . . ?
 C016 C00R C014 C00Q 90.1(9) . . . . ?
 C016 C00R C014 C01Y -36.3(11) . . . . ?
 C016 C00T C00X C00O -92.3(9) . . . . ?
 C016 C00T C00X C01M 36.0(11) . . . . ?
 C017 N00G C01T Ag 0.9(13) . . . 2_655 ?
 C017 N00G C01T N00K -178.7(8) . . . . ?
 C017 N00G C01T Ag3 -9.7(14) . . . 2_655 ?
 C017 N00G C020 C025 179.1(8) . . . . ?
 C01B C012 C01C C00V -93.4(9) . . . . ?
 C01B C012 C01C C01Z 35.4(12) . . . . ?
 C01B C012 C01J O00B -177.4(7) . . . . ?
 C01B C012 C01J C015 2.7(13) . . . . ?
 C01B C01A C01G C00P 92.8(9) . . . . ?
 C01B C01A C01G C01L -35.7(11) . . . . ?
 C01B C01A C01H O00C 177.0(7) . . . . ?
 C01B C01A C01H C015 0.1(12) . . . . ?
 C01C C00V C00Z O00D -5.8(12) . . . . ?
 C01C C00V C00Z C018 177.7(8) . . . . ?
 C01C C012 C01B C01A 178.2(8) . . . . ?
 C01C C012 C01J O00B 2.6(12) . . . . ?
 C01C C012 C01J C015 -177.2(8) . . . . ?
 C01D N00F C01N Ag1 -3.6(14) . . . . ?
 C01D N00F C01N N00H 176.9(8) . . . . ?
 C01D N00F C01N Ag2 -6.9(15) . . . . ?
 C01D N00F C01S C01R -177.1(8) . . . . ?
 C01F N00E C01I Ag1 3.5(13) . . . 2_655 ?
 C01F N00E C01I N00J -174.5(8) . . . . ?
 C01F N00E C01I Ag2 6.8(14) . . . 2_655 ?
 C01F N00E C01O C022 175.1(9) . . . . ?
 C01F C015 C01H O00C 3.2(12) . . . . ?
 C01F C015 C01H C01A -179.9(8) . . . . ?
 C01F C015 C01J O00B -1.5(11) . . . . ?
 C01F C015 C01J C012 178.4(8) . . . . ?
 C01G C00P C00Y C00O 178.6(7) . . . . ?
 C01G C01A C01B C012 -177.7(8) . . . . ?
 C01G C01A C01H O00C -4.8(12) . . . . ?
 C01G C01A C01H C015 178.3(8) . . . . ?
 C01H O00C C01K O009 -93.3(8) . . . . ?
 C01H C015 C01F N00E -94.0(9) . . . . ?
 C01H C015 C01J O00B 178.0(7) . . . . ?
 C01H C015 C01J C012 -2.2(13) . . . . ?
 C01H C01A C01B C012 0.5(12) . . . . ?
 C01H C01A C01G C00P -85.3(9) . . . . ?
 C01H C01A C01G C01L 146.2(8) . . . . ?
 C01I N00E C01F C015 -131.7(9) . . . . ?
 C01I N00E C01O C022 -1.1(11) . . . . ?
 C01I N00J C022 C01O 1.0(12) . . . . ?
 C01I N00J C02D C02I 68.3(13) . . . . ?
 C01J O00B C01V O00D 92.2(8) . . . . ?
 C01J C012 C01B C01A -1.8(12) . . . . ?
 C01J C012 C01C C00V 86.6(10) . . . . ?
 C01J C012 C01C C01Z -144.7(9) . . . . ?
 C01J C015 C01F N00E 85.4(10) . . . . ?
 C01J C015 C01H O00C -176.2(7) . . . . ?
 C01J C015 C01H C01A 0.7(12) . . . . ?
 C01K O009 C00L C00P -79.6(9) . . . . ?
 C01K O009 C00L C00W 103.3(8) . . . . ?
 C01K O00C C01H C015 -100.3(9) . . . . ?
 C01K O00C C01H C01A 82.7(9) . . . . ?
 C01N N00F C01D C00W -118.7(9) . . . . ?
 C01N N00F C01S C01R 0.8(11) . . . . ?
 C01N N00H C01R C01S -0.2(12) . . . . ?
 C01N N00H C027 C02F -84.6(12) . . . . ?
 C01O N00E C01F C015 52.7(11) . . . . ?
 C01O N00E C01I Ag1 179.7(7) . . . 2_655 ?
 C01O N00E C01I N00J 1.7(11) . . . . ?
 C01O N00E C01I Ag2 -177.0(8) . . . 2_655 ?
 C01P O006 C00S C00O 84.6(9) . . . . ?
 C01P O006 C00S C00W -98.8(8) . . . . ?
 C01P O00A C00M C00T -80.4(9) . . . . ?
 C01P O00A C00M C013 102.4(8) . . . . ?
 C01R N00H C01N Ag1 -178.8(7) . . . . ?
 C01R N00H C01N N00F 0.7(11) . . . . ?
 C01R N00H C01N Ag2 -175.4(9) . . . . ?
 C01R N00H C027 C02F 95.7(12) . . . . ?
 C01S N00F C01D C00W 58.9(11) . . . . ?
 C01S N00F C01N Ag1 178.6(7) . . . . ?
 C01S N00F C01N N00H -0.9(11) . . . . ?
 C01S N00F C01N Ag2 175.3(9) . . . . ?
 C01T N00G C017 C018 -123.7(9) . . . . ?
 C01T N00G C020 C025 0.6(11) . . . . ?
 C01T N00K C023 C02A -107.7(11) . . . . ?
 C01T N00K C025 C020 0.7(12) . . . . ?
 C01U O007 C011 C00R 85.7(9) . . . . ?
 C01U O007 C011 C013 -99.8(8) . . . . ?
 C01U O008 C010 C00Q -83.2(10) . . . . ?
 C01U O008 C010 C018 101.3(9) . . . . ?
 C01V O00B C01J C012 -80.2(10) . . . . ?
 C01V O00B C01J C015 99.6(9) . . . . ?
 C01V O00D C00Z C00V 82.3(10) . . . . ?
 C01V O00D C00Z C018 -101.0(9) . . . . ?
 C01W N00I C024 Ag -5.6(14) . . . . ?
 C01W N00I C024 N01X 179.7(8) . . . . ?
 C01W N00I C024 Ag3 3.9(15) . . . . ?
 C01W N00I C02B C02G 178.8(10) . . . . ?
 N01X C02N C20 C18 177.2(17) . . . . ?
 C020 N00G C017 C018 57.9(12) . . . . ?
 C020 N00G C01T Ag 179.5(7) . . . 2_655 ?
 C020 N00G C01T N00K -0.1(10) . . . . ?
 C020 N00G C01T Ag3 168.9(9) . . . 2_655 ?
 C022 N00J C01I Ag1 -179.6(7) . . . 2_655 ?
 C022 N00J C01I N00E -1.6(11) . . . . ?
 C022 N00J C01I Ag2 177.0(9) . . . 2_655 ?
 C022 N00J C02D C02I -112.3(11) . . . . ?
 C023 N00K C01T Ag 0.7(14) . . . 2_655 ?
 C023 N00K C01T N00G -179.7(8) . . . . ?
 C023 N00K C01T Ag3 10.9(15) . . . 2_655 ?
 C023 N00K C025 C020 -180.0(9) . . . . ?
 C023 C02A C02C C02H -174.7(11) . . . . ?
 C024 N00I C01W C013 -118.3(10) . . . . ?
 C024 N00I C02B C02G -0.6(13) . . . . ?
 C024 N01X C02G C02B -2.7(15) . . . . ?
 C024 N01X C02N C20 -146.9(15) . . . . ?
 C025 N00K C01T Ag -179.9(7) . . . 2_655 ?
 C025 N00K C01T N00G -0.4(11) . . . . ?
 C025 N00K C01T Ag3 -169.8(9) . . . 2_655 ?
 C025 N00K C023 C02A 73.1(12) . . . . ?
 C027 N00H C01N Ag1 1.4(15) . . . . ?
 C027 N00H C01N N00F -179.1(9) . . . . ?
 C027 N00H C01N Ag2 4.8(16) . . . . ?
 C027 N00H C01R C01S 179.6(9) . . . . ?
 C027 C02F C02M C02L 73.9(16) . . . . ?
 C02B N00I C01W C013 62.3(12) . . . . ?
 C02B N00I C024 Ag 173.8(8) . . . . ?
 C02B N00I C024 N01X -0.9(11) . . . . ?
 C02B N00I C024 Ag3 -176.6(9) . . . . ?
 C02D N00J C01I Ag1 -0.2(15) . . . 2_655 ?
 C02D N00J C01I N00E 177.8(9) . . . . ?
 C02D N00J C01I Ag2 -3.6(16) . . . 2_655 ?
 C02D N00J C022 C01O -178.4(9) . . . . ?
 C02D C02I C02K C02J 56.1(14) . . . . ?
 C02G N01X C024 Ag -172.4(9) . . . . ?
 C02G N01X C024 N00I 2.2(13) . . . . ?
 C02G N01X C024 Ag3 178.0(10) . . . . ?
 C02G N01X C02N C20 34(2) . . . . ?
 C02N N01X C024 Ag 8.4(17) . . . . ?
 C02N N01X C024 N00I -176.9(12) . . . . ?
 C02N N01X C024 Ag3 -1.2(18) . . . . ?
 C02N N01X C02G C02B 176.4(13) . . . . ?
 F1 Sb2 F12 F12 -42(3) . . . 7_666 ?
 F9 Sb2 F12 F12 123(3) . . . 7_666 ?
 F26 Sb2 F12 F12 -133(3) . . . 7_666 ?
 F31 Sb2 F12 F12 32(3) . . . 7_666 ?
 Sb3 F019 Sb3 F00U -39(3) 2_655 . . . ?
 Sb3 F019 Sb3 F00U -76(3) 2_655 . . 2_655 ?
 Sb3 F019 Sb3 F019 91(4) 2_655 . . 2_655 ?
 Sb3 F019 Sb3 F01E 3(3) 2_655 . . 2_655 ?
 Sb3 F019 Sb3 F01E -162(4) 2_655 . . . ?
 Sb3 F01E Sb3 F00U -23(9) 2_655 . . 2_655 ?
 Sb3 F01E Sb3 F00U -101(9) 2_655 . . . ?
 Sb3 F01E Sb3 F019 168(10) 2_655 . . 2_655 ?
 Sb3 F01E Sb3 F019 62(10) 2_655 . . . ?
 Sb3 F01E Sb3 F01E -51(5) 2_655 . . 2_655 ?
 C17 C18 C20 C02N -44(3) . . . . ?

_smtbx_masks_special_details       ?
loop_
  _smtbx_masks_void_nr
  _smtbx_masks_void_average_x
  _smtbx_masks_void_average_y
  _smtbx_masks_void_average_z
  _smtbx_masks_void_volume
  _smtbx_masks_void_count_electrons
  _smtbx_masks_void_content
 1 0.000 0.350 0.250 267.6 68.6 ?
 2 0.000 0.650 0.750 267.6 68.2 ?
 3 0.500 0.150 0.750 267.6 68.2 ?
 4 0.500 0.850 0.250 267.6 68.6 ?

_smtbx_masks_void_probe_radius     1.2
_smtbx_masks_void_truncation_radius  1.2
_shelx_res_file
;
TITL shelxt_a.res in C2/c
    shelxt_sq.res
    created by SHELXL-2019/1 at 16:57:12 on 25-Aug-2025
REM Old TITL shelxt in C 1 2/c 1
REM SHELXT solution in C2/c
REM R1 0.226, Rweak 0.025, Alpha 0.057, Orientation as input
REM Formula found by SHELXT: C154 N20 O18 I7
CELL 0.68883 25.24 21.05 30.05 90 107.23 90
ZERR 4 0.0016 0.002 0.003 0 0.002 0
LATT 7
SYMM -X,+Y,0.5-Z
SFAC C H Ag F N O Sb
DISP AG -1.1474 1.0435 4404.6123
DISP C 0.0019 0.0015 10.8482
DISP F 0.0124 0.0097 47.6614
DISP H 0 0 0.6228
DISP N 0.0037 0.0031 18.3366
DISP O 0.0071 0.0057 30.1916
DISP SB -0.8666 1.4669 6126.2704
UNIT 560 664 16 96 72 64 16
DFIX 1.54 0.01 F1 C18 C20 C18 C20 C02N C02I C02D C02K C02I C02C C02A C02H C02C
DFIX 1.54 0.01 C18 C17
ISOR 0.01 0.02 C18 C02N F6 F02S F10 F026 F02P F1 F32 F31 F12 F26 F9 F4
DANG 2.5 0.01 C17 C20
SIMU 0.01 0.02 2 C20 C18 C17 C02N
DANG 2.63 0.01 F6 F02P
ISOR 0.005 0.01 Sb3
DFIX 1.832 0.01 Sb2 F26 Sb2 F9 Sb2 F32 Sb2 F1 Sb2 F12
DFIX 1.832 0.01 Sb F2 Sb F11 Sb F38 Sb F4
DANG 2.63 0.01 F6 F10
DFIX 1.832 0.01 Sb F6
DFIX 1.832 0.01 Sb2 F31
DANG 2.6 0.01 F1 F26
DANG 2.63 0.01 F6 F029
DANG 2.6 0.01 F12 F26
DANG 2.6 0.01 F9 F31
DANG 2.6 0.01 F32 F26
DANG 2.6 0.01 F1 F32
ISOR 0.005 0.01 C20
DELU 0.01 0.02 C20
DELU 0.01 0.02 F02S Sb
DANG 2 0.01 Hi H17c
SIMU 0.01 0.02 2 Sb F4

L.S. 10 0 44
PLAN  11
SIZE 0.1 0.1 0.3
TEMP -120(2)
CONF
FREE H18a Sb2
FREE H18a F1
FREE F12 H18a
FREE H18b F1
FREE F1 C18
BIND Sb2 F31
FREE Sb2 C18
FREE Sb2 H18b
MORE -1
BOND $H
ABIN
fmap 2
acta
OMIT -2 52
REM <olex2.extras>
REM <HklSrc "%.\\shelxt.hkl">
REM </olex2.extras>

WGHT    0.155000   58.467804
FVAR       0.08509
PART 1
SB1   7    0.500000    0.267052    0.250000    10.40000    0.06694    0.05026 =
         0.05265    0.00000   -0.00017    0.00000

AG    3    0.579822    0.501803    0.416150    10.80000    0.04701    0.05367 =
         0.04176   -0.00566    0.00199    0.00002
AG1   3    0.584238    0.036688    0.417100    10.80000    0.04457    0.06068 =
         0.05097    0.00866    0.00287   -0.00562
PART 0
SB    7    0.456768    0.684757    0.347017    11.00000    0.08511    0.07812 =
         0.09924   -0.01049    0.02191   -0.00434

O006  6    0.684749    0.303604    0.398023    11.00000    0.04320    0.05774 =
         0.03615   -0.00084    0.00086   -0.00580
O007  6    0.603559    0.496171    0.214487    11.00000    0.05314    0.05124 =
         0.04153    0.00582    0.00452    0.00123
O008  6    0.568089    0.451001    0.138909    11.00000    0.05283    0.05396 =
         0.04449    0.00332    0.01063    0.00741
O009  6    0.653870    0.094403    0.334837    11.00000    0.04712    0.05696 =
         0.04546    0.00748    0.00140   -0.00160
O00A  6    0.669532    0.406998    0.367127    11.00000    0.06071    0.05672 =
         0.03633   -0.00570    0.00531   -0.00909
O00B  6    0.551919    0.136876    0.106197    11.00000    0.05052    0.05683 =
         0.03830   -0.00390   -0.00131    0.00399
O00C  6    0.620873    0.050305    0.259223    11.00000    0.04934    0.05062 =
         0.04785   -0.00015    0.00520   -0.00107
O00D  6    0.538376    0.241689    0.076338    11.00000    0.05362    0.05867 =
         0.04212   -0.00051    0.00172    0.00152
N00E  5    0.527887    0.001681    0.154174    11.00000    0.03917    0.05081 =
         0.05530   -0.00218    0.00497    0.00520
N00F  5    0.660695    0.154957    0.438295    11.00000    0.05088    0.05829 =
         0.03345    0.00103    0.00128   -0.01233
N00G  5    0.476907    0.389592    0.046864    11.00000    0.04799    0.07689 =
         0.04309    0.00702    0.00694    0.00746
N00H  5    0.690180    0.088181    0.492596    11.00000    0.06326    0.06762 =
         0.03942    0.00881   -0.00382    0.00097
N00I  5    0.609914    0.542443    0.328965    11.00000    0.06181    0.04810 =
         0.07448    0.00202    0.02674   -0.00364
N00J  5    0.496166   -0.077664    0.110710    11.00000    0.04713    0.05660 =
         0.06151   -0.00985   -0.00465   -0.00051
N00K  5    0.442937    0.455729   -0.008054    11.00000    0.04610    0.09478 =
         0.04193    0.01757    0.00091    0.00594
C00L  1    0.678972    0.154637    0.336057    11.00000    0.03427    0.05392 =
         0.04165    0.00393   -0.00793   -0.00647
C00M  1    0.673626    0.410339    0.321632    11.00000    0.05697    0.04845 =
         0.04352   -0.00063    0.01217   -0.01604
C00N  1    0.666407    0.319698    0.145388    11.00000    0.04058    0.05545 =
         0.04268    0.00285    0.00718    0.00648
AFIX  43
H00N  2    0.705012    0.311168    0.157136    11.00000   -1.20000
AFIX   0
C00O  1    0.731426    0.271648    0.342706    11.00000    0.04108    0.05264 =
         0.03820    0.00614   -0.00048   -0.00345
C00P  1    0.715511    0.164428    0.309946    11.00000    0.04013    0.05669 =
         0.04158    0.00598   -0.00615    0.00504
C00Q  1    0.646523    0.379534    0.153256    11.00000    0.04637    0.05390 =
         0.03588    0.00036    0.00426   -0.00294
C00R  1    0.682130    0.424928    0.232070    11.00000    0.04665    0.05576 =
         0.04337    0.00066    0.00209   -0.00665
C00S  1    0.694232    0.258341    0.367344    11.00000    0.03401    0.06777 =
         0.03685    0.00027   -0.00843    0.00611
C00T  1    0.715758    0.379120    0.310617    11.00000    0.04868    0.04894 =
         0.04346   -0.00424    0.00450   -0.01419

F00U  4    0.485993    0.206527    0.204648    11.00000    0.17086    0.14239 =
         0.11371   -0.06622    0.06142   -0.06468
C00V  1    0.631459    0.272852    0.121053    11.00000    0.04704    0.05733 =
         0.04093   -0.00244    0.00893    0.00062
C00W  1    0.667439    0.199556    0.364945    11.00000    0.03724    0.05128 =
         0.03572    0.00561   -0.00786   -0.00406
C00X  1    0.756547    0.336811    0.345149    11.00000    0.03974    0.05762 =
         0.04405    0.00140    0.00289   -0.00425
AFIX  13
H00X  2    0.759933    0.353919    0.376917    11.00000   -1.20000
AFIX   0
C00Y  1    0.741462    0.223998    0.314059    11.00000    0.03831    0.06224 =
         0.04686    0.01013   -0.00353    0.00340
AFIX  43
H00Y  2    0.766706    0.232102    0.296737    11.00000   -1.20000
AFIX   0
C00Z  1    0.575232    0.286119    0.103834    11.00000    0.05024    0.05890 =
         0.03355   -0.00057   -0.00015   -0.00063
C010  1    0.589518    0.392159    0.135584    11.00000    0.05352    0.05673 =
         0.04118    0.00498    0.01394    0.00464
C011  1    0.639784    0.454665    0.244853    11.00000    0.04841    0.05603 =
         0.04344   -0.00145    0.00985   -0.00495
C012  1    0.644930    0.164794    0.152989    11.00000    0.05815    0.04975 =
         0.04989   -0.00140    0.00531    0.00632
C013  1    0.634791    0.448769    0.289625    11.00000    0.04936    0.04979 =
         0.04738    0.00021    0.01041   -0.00832
C014  1    0.684415    0.430270    0.182153    11.00000    0.05028    0.05383 =
         0.04539    0.00202    0.00741   -0.00231
AFIX  13
H014  2    0.668405    0.472502    0.169967    11.00000   -1.20000
AFIX   0
C015  1    0.586727    0.096759    0.183573    11.00000    0.04750    0.04578 =
         0.04326   -0.00625    0.00526    0.00138
C016  1    0.718124    0.386939    0.263387    11.00000    0.04346    0.05450 =
         0.03900   -0.00317   -0.00036   -0.00086
AFIX  43
H016  2    0.745788    0.364748    0.253982    11.00000   -1.20000
AFIX   0
C017  1    0.492366    0.357344    0.092403    11.00000    0.03944    0.06377 =
         0.03505    0.00718   -0.00499    0.00118
AFIX  23
H01A  2    0.472519    0.316251    0.089266    11.00000   -1.20000
H01B  2    0.480369    0.383706    0.114947    11.00000   -1.20000
AFIX   0
C018  1    0.553106    0.345630    0.110925    11.00000    0.04682    0.06742 =
         0.03648    0.00394    0.00427    0.00486

F019  4    0.513330    0.331315    0.296047    11.00000    0.10358    0.15269 =
         0.15539   -0.09341   -0.02024    0.01238
C01A  1    0.680150    0.120155    0.230863    11.00000    0.04419    0.04415 =
         0.04640   -0.00701    0.00387   -0.00101
C01B  1    0.687783    0.157107    0.194889    11.00000    0.05703    0.05201 =
         0.04339   -0.00584    0.01159    0.00114
AFIX  43
H01C  2    0.722450    0.177435    0.198696    11.00000   -1.20000
AFIX   0
C01C  1    0.653224    0.207199    0.114167    11.00000    0.05478    0.05307 =
         0.04256    0.00127    0.00131    0.00280
AFIX  13
H01D  2    0.627964    0.190381    0.084261    11.00000   -1.20000
AFIX   0
C01D  1    0.629901    0.186409    0.394117    11.00000    0.04242    0.05751 =
         0.03618    0.00378   -0.00480   -0.01019
AFIX  23
H01E  2    0.613866    0.226802    0.401049    11.00000   -1.20000
H01F  2    0.599023    0.158733    0.376643    11.00000   -1.20000
AFIX   0

F01E  4    0.574457    0.269809    0.252843    11.00000    0.07838    0.19143 =
         0.13152    0.01370    0.01604    0.01027
C01F  1    0.531204    0.064044    0.177157    11.00000    0.04491    0.05415 =
         0.04595   -0.00609    0.00307    0.00426
AFIX  23
H01G  2    0.525233    0.058293    0.208016    11.00000   -1.20000
H01H  2    0.501177    0.091668    0.158257    11.00000   -1.20000
AFIX   0
C01G  1    0.726020    0.113381    0.277635    11.00000    0.05210    0.04941 =
         0.04279    0.00350    0.00186   -0.00403
AFIX  13
H01I  2    0.719978    0.071523    0.291103    11.00000   -1.20000
AFIX   0
C01H  1    0.629261    0.090354    0.224580    11.00000    0.05819    0.04698 =
         0.04709   -0.00208    0.01009    0.00381
C01I  1    0.484824   -0.017582    0.117612    11.00000    0.05134    0.06064 =
         0.05462   -0.01108    0.00790   -0.00411
C01J  1    0.595729    0.132597    0.148794    11.00000    0.04669    0.05301 =
         0.04681   -0.01287    0.00249    0.00840
C01K  1    0.607305    0.080467    0.295292    11.00000    0.04943    0.05451 =
         0.05108    0.00062    0.00377   -0.00991
AFIX  23
H01J  2    0.581107    0.053250    0.305511    11.00000   -1.20000
H01K  2    0.587920    0.120686    0.283411    11.00000   -1.20000
AFIX   0
C01L  1    0.784501    0.112118    0.273344    11.00000    0.04737    0.05956 =
         0.06492    0.00236    0.00780    0.00480
AFIX 137
H01L  2    0.789682    0.073327    0.257085    11.00000   -1.50000
H01M  2    0.811367    0.112891    0.304497    11.00000   -1.50000
H01N  2    0.790171    0.149319    0.255683    11.00000   -1.50000
AFIX   0
C01M  1    0.814419    0.339089    0.338961    11.00000    0.04333    0.06911 =
         0.05898    0.00781   -0.00201   -0.00694
AFIX 137
H01O  2    0.813315    0.320368    0.308840    11.00000   -1.50000
H01P  2    0.840290    0.315023    0.364068    11.00000   -1.50000
H01Q  2    0.826795    0.383340    0.340004    11.00000   -1.50000
AFIX   0
C01N  1    0.650201    0.097842    0.451974    11.00000    0.05418    0.06004 =
         0.04806    0.00407   -0.00210   -0.00361
C01O  1    0.565650   -0.046114    0.168321    11.00000    0.05027    0.06447 =
         0.05931   -0.00773    0.00507    0.00541
AFIX  43
H01R  2    0.599506   -0.044034    0.192857    11.00000   -1.20000
AFIX   0
C01P  1    0.644778    0.351179    0.378404    11.00000    0.05606    0.05071 =
         0.04256   -0.00017    0.00839   -0.00123
AFIX  23
H01S  2    0.617768    0.334315    0.349860    11.00000   -1.20000
H01T  2    0.624281    0.361946    0.400839    11.00000   -1.20000
AFIX   0
C01R  1    0.724096    0.139776    0.503402    11.00000    0.05424    0.06523 =
         0.04920   -0.00061   -0.00050   -0.00883
AFIX  43
H01U  2    0.755141    0.144252    0.530344    11.00000   -1.20000
AFIX   0
C01S  1    0.706629    0.182461    0.470214    11.00000    0.04702    0.07298 =
         0.03833   -0.00256   -0.00436   -0.01494
AFIX  43
H01V  2    0.722040    0.223217    0.468435    11.00000   -1.20000
AFIX   0
C01T  1    0.448844    0.445036    0.037508    11.00000    0.03999    0.08554 =
         0.04244    0.01202    0.00503   -0.00162
C01U  1    0.557174    0.466442    0.182016    11.00000    0.05226    0.05891 =
         0.04752    0.00522    0.01456    0.00812
AFIX  23
H01W  2    0.524774    0.495251    0.175532    11.00000   -1.20000
H01X  2    0.547715    0.427087    0.196027    11.00000   -1.20000
AFIX   0
C01V  1    0.519055    0.192610    0.099934    11.00000    0.04435    0.07531 =
         0.04461   -0.00732   -0.00342    0.00634
AFIX  23
H01Y  2    0.518573    0.208486    0.130823    11.00000   -1.20000
H     2    0.480467    0.181768    0.082005    11.00000   -1.20000
AFIX   0
C01W  1    0.589318    0.483366    0.303844    11.00000    0.04972    0.06237 =
         0.04956   -0.00128    0.01142    0.00444
AFIX  23
H01Z  2    0.558345    0.493305    0.275656    11.00000   -1.20000
HA    2    0.574849    0.455262    0.323974    11.00000   -1.20000
AFIX   0
N01X  5    0.633504    0.614116    0.380738    11.00000    0.06883    0.05101 =
         0.10396   -0.02269    0.01103   -0.01230
C01Y  1    0.743133    0.428044    0.178402    11.00000    0.04710    0.06452 =
         0.05240    0.00113    0.01482   -0.00506
AFIX 137
H01   2    0.761038    0.388394    0.192118    11.00000   -1.50000
HB    2    0.764302    0.464262    0.195137    11.00000   -1.50000
HC    2    0.741919    0.430043    0.145532    11.00000   -1.50000
AFIX   0
C01Z  1    0.711508    0.206552    0.109040    11.00000    0.06072    0.06529 =
         0.05159    0.00248    0.01661    0.00994
AFIX 137
H1    2    0.713325    0.236215    0.084399    11.00000   -1.50000
HD    2    0.720416    0.163607    0.100890    11.00000   -1.50000
HE    2    0.738263    0.219419    0.138536    11.00000   -1.50000
AFIX   0
C020  1    0.488244    0.365941    0.007758    11.00000    0.04757    0.09068 =
         0.04772   -0.00292    0.00639    0.00439
AFIX  43
H020  2    0.507158    0.327619    0.005491    11.00000   -1.20000
AFIX   0

N021  5    0.377570    0.296272    0.024399    11.00000    0.10265    0.09958 =
         0.05630   -0.00738    0.01928   -0.03685
C022  1    0.546397   -0.095871    0.141554    11.00000    0.04467    0.05772 =
         0.07772   -0.00458    0.00159    0.00463
AFIX  43
H022  2    0.563670   -0.136254    0.143171    11.00000   -1.20000
AFIX   0
C023  1    0.414501    0.512187   -0.034024    11.00000    0.05732    0.10340 =
         0.04340    0.02583    0.00053   -0.00229
AFIX  23
H02A  2    0.438370    0.531303   -0.051310    11.00000   -1.20000
H02B  2    0.409313    0.544174   -0.011525    11.00000   -1.20000
AFIX   0
C024  1    0.611174    0.555312    0.373402    11.00000    0.06112    0.06335 =
         0.06999   -0.00766    0.02031   -0.00127
C025  1    0.466751    0.408818   -0.026911    11.00000    0.05510    0.10739 =
         0.04409    0.01385    0.00191   -0.00544
AFIX  43
H025  2    0.468106    0.406464   -0.058127    11.00000   -1.20000
AFIX   0

F026  4    0.407021    0.633843    0.365044    11.00000    0.16669    0.21426 =
         0.12772    0.02872   -0.01477   -0.11108
C027  1    0.696936    0.029776    0.521723    11.00000    0.06933    0.07855 =
         0.05253    0.01198   -0.00780    0.00194
AFIX  23
H02C  2    0.736137    0.025433    0.540809    11.00000   -1.20000
H02D  2    0.686899   -0.008057    0.501389    11.00000   -1.20000
AFIX   0

C028  1    0.363188    0.290484   -0.013997    11.00000    0.07051    0.08274 =
         0.06862   -0.01812    0.01856   -0.01269
F029  4    0.508084    0.731105    0.331564    11.00000    0.14700    0.24452 =
         0.18438    0.03846    0.07159   -0.03788
C02A  1    0.358607    0.496197   -0.068015    11.00000    0.05713    0.09835 =
         0.05432    0.02169   -0.00688   -0.00117
AFIX  23
H02E  2    0.364672    0.468999   -0.092940    11.00000   -1.20000
H02F  2    0.341076    0.536066   -0.082749    11.00000   -1.20000
AFIX   0
C02B  1    0.630933    0.594597    0.309647    11.00000    0.07373    0.07582 =
         0.12198    0.02580    0.05046   -0.00124
AFIX  43
H02G  2    0.634904    0.597749    0.279259    11.00000   -1.20000
AFIX   0
C02C  1    0.318519    0.462563   -0.046978    11.00000    0.05064    0.10828 =
         0.06589    0.02223    0.00228   -0.01304
AFIX  23
H02H  2    0.308382    0.490991   -0.024546    11.00000   -1.20000
H02I  2    0.336223    0.424057   -0.030079    11.00000   -1.20000
AFIX   0
C02D  1    0.460346   -0.120778    0.075293    11.00000    0.06719    0.06506 =
         0.08118   -0.02792   -0.00828   -0.00727
AFIX  23
H02J  2    0.422374   -0.120857    0.078393    11.00000   -1.20000
H02K  2    0.475061   -0.164622    0.080607    11.00000   -1.20000
AFIX   0
C02F  1    0.659854    0.033736    0.553352    11.00000    0.11242    0.08803 =
         0.07575    0.01836    0.02652   -0.00438
AFIX  23
H02L  2    0.620504    0.035365    0.534206    11.00000   -1.20000
H02M  2    0.668256    0.073079    0.572187    11.00000   -1.20000
AFIX   0
C02G  1    0.644209    0.639183    0.343901    11.00000    0.08858    0.05438 =
         0.16531   -0.00952    0.04744   -0.02439
AFIX  43
H02N  2    0.658460    0.680482    0.341810    11.00000   -1.20000
AFIX   0
C02H  1    0.266376    0.444062   -0.086169    11.00000    0.06224    0.15221 =
         0.07855    0.02897   -0.01516   -0.01637
AFIX 137
H02O  2    0.276547    0.414931   -0.107734    11.00000   -1.50000
H02P  2    0.249343    0.482313   -0.103013    11.00000   -1.50000
H02Q  2    0.239921    0.423122   -0.072802    11.00000   -1.50000
AFIX   0
C02I  1    0.458305   -0.099232    0.025959    11.00000    0.11466    0.07991 =
         0.07754   -0.03369   -0.01625    0.00869
AFIX  23
H02R  2    0.434137   -0.128958    0.003337    11.00000   -1.20000
H02S  2    0.440628   -0.056814    0.020398    11.00000   -1.20000
AFIX   0
C02J  1    0.547295   -0.157045    0.024490    11.00000    0.09939    0.10623 =
         0.07826   -0.02290    0.01490   -0.00809
AFIX 137
H02T  2    0.525752   -0.190926    0.004932    11.00000   -1.50000
H02U  2    0.555818   -0.169091    0.057362    11.00000   -1.50000
H02V  2    0.581929   -0.150548    0.016649    11.00000   -1.50000
AFIX   0
C02K  1    0.513492   -0.095379    0.015933    11.00000    0.13296    0.08118 =
         0.06930   -0.02597    0.03118   -0.01237
AFIX  23
H02W  2    0.535943   -0.061509    0.035591    11.00000   -1.20000
H02X  2    0.506749   -0.082719   -0.017009    11.00000   -1.20000
AFIX   0
C02L  1    0.721107   -0.024329    0.623770    11.00000    0.09924    0.06486 =
         0.09480    0.02449   -0.02937   -0.02836
AFIX 137
H02Y  2    0.752243   -0.030335    0.610976    11.00000   -1.50000
HF    2    0.720800   -0.058814    0.645601    11.00000   -1.50000
HG    2    0.725168    0.016470    0.640148    11.00000   -1.50000
AFIX   0
C02M  1    0.669325   -0.024785    0.586050    11.00000    0.12496    0.08579 =
         0.08622    0.02303    0.02381   -0.01919
AFIX  23
H02Z  2    0.638200   -0.027557    0.599711    11.00000   -1.20000
HH    2    0.668310   -0.063513    0.567124    11.00000   -1.20000
AFIX   0
C02N  1    0.645328    0.646302    0.426459    11.00000    0.15602    0.12675 =
         0.16187   -0.02703    0.04796   -0.00220
AFIX  23
H02   2    0.684077    0.638311    0.445464    11.00000   -1.20000
HI    2    0.620076    0.630684    0.443741    11.00000   -1.20000
AFIX   0

PART 1
F02P  4    0.428204    0.658438    0.291424    10.70000    0.21014    0.21395 =
         0.11455   -0.00395    0.08297    0.01587

PART 0
C02Q  1    0.342019    0.284548   -0.064984    11.00000    0.11543    0.18679 =
         0.06623   -0.02248   -0.00920    0.02343
AFIX 137
H2    2    0.313663    0.317052   -0.077299    11.00000   -1.50000
HJ    2    0.325705    0.242306   -0.073129    11.00000   -1.50000
HK    2    0.372585    0.290331   -0.078495    11.00000   -1.50000
AFIX   0

PART 1
F02S  4    0.413188    0.749798    0.333297    10.70000    0.19039    0.17715 =
         0.23710   -0.00844    0.04862    0.07066
F6    4    0.500412    0.617126    0.368328    10.70000    0.19715    0.16404 =
         0.21385    0.03882    0.03922    0.04345
F10   4    0.479978    0.720328    0.407763    10.70000    0.17231    0.18909 =
         0.14095   -0.05897    0.04728   -0.06230

PART 0
C18   1    0.643427    0.760795    0.459375    11.00000    0.21089    0.21463 =
         0.20424   -0.01242    0.06313    0.00054
AFIX  23
H18A  2    0.626924    0.803210    0.450042    11.00000   -1.20000
H18B  2    0.683299    0.766229    0.476201    11.00000   -1.20000
AFIX   0
C20   1    0.635931    0.717872    0.415727    11.00000    0.19104    0.18615 =
         0.18905   -0.00912    0.05351    0.00113
AFIX  23
H20A  2    0.597896    0.723905    0.394581    11.00000   -1.20000
H20B  2    0.662156    0.732198    0.398969    11.00000   -1.20000
AFIX   0
F1    4    0.654195    0.828350    0.481097    10.50000    0.17373    0.20332 =
         0.19674    0.01634    0.07839    0.01211
SB2   7    0.704710    0.845427    0.450026    10.50000    0.10287    0.08847 =
         0.14468    0.00578    0.04687    0.00032
F9    4    0.764295    0.870065    0.434376    10.50000    0.12858    0.08194 =
         0.17065    0.01151    0.02070   -0.00128
F32   4    0.668048    0.918758    0.426003    10.50000    0.10663    0.09957 =
         0.14546    0.00077    0.01542   -0.00959
F12   4    0.740210    0.771116    0.474260    10.50000    0.14185    0.13869 =
         0.15853    0.01660    0.05485    0.00843
F26   4    0.663056    0.801807    0.398946    10.50000    0.23928    0.18006 =
         0.15277    0.02369    0.00937    0.01789
F31   4    0.732713    0.880733    0.508351    10.50000    0.28750    0.19473 =
         0.21844   -0.03004    0.02974    0.02058

PART 2
SB3   7    0.507531    0.281824    0.248428    10.10000    0.02830    0.02627 =
         0.04033   -0.00651    0.00527   -0.00687

AG2   3    0.583120    0.039312    0.419540    10.20000    0.09135    0.05343 =
         0.04130    0.01740   -0.03069   -0.02681
AG3   3    0.588111    0.491787    0.424249    10.20000    0.03376    0.04687 =
         0.04241   -0.00681   -0.01100    0.01292
PART 0
C17   1    0.613258    0.726609    0.490952    11.00000    0.24548    0.26633 =
         0.22964   -0.01508    0.09266   -0.00005
AFIX  33
H17A  2    0.616906    0.752057    0.519012    11.00000   -1.50000
H17B  2    0.573892    0.721532    0.473840    11.00000   -1.50000
H17C  2    0.629995    0.684729    0.499873    11.00000   -1.50000
AFIX   0

PART 2
F4    4    0.486122    0.624999    0.315856    10.30000    0.11571    0.11934 =
         0.13534   -0.00432    0.02779   -0.01077
F11   4    0.511003    0.671821    0.402068    10.30000    0.03573    0.13331 =
         0.10766    0.02488    0.00701   -0.00403
F2    4    0.405664    0.694404    0.289424    10.30000    0.05783    0.09998 =
         0.13262    0.01720    0.00746   -0.00424
F38   4    0.430450    0.750360    0.373416    10.30000    0.12269    0.04904 =
         0.07883    0.00001    0.05224   -0.00449
HKLF 4


REM  shelxt_a.res in C2/c
REM wR2 = 0.2754, GooF = S = 1.052, Restrained GooF = 1.061 for all data
REM R1 = 0.0813 for 8975 Fo > 4sig(Fo) and 0.1302 for all 15423 data
REM 1031 parameters refined using 150 restraints

END

WGHT      0.1564     56.5890

REM Highest difference peak  2.312,  deepest hole -1.629,  1-sigma level  0.144
Q1    1   0.5000  0.5880  0.2500  10.50000  0.05    2.31
Q2    1   0.6933  0.6218  0.4694  11.00000  0.05    1.86
Q3    1   0.7996  0.8547  0.4809  11.00000  0.05    1.69
Q4    1   0.6849  0.8525  0.4103  11.00000  0.05    1.35
Q5    1   0.7445  0.8801  0.4468  11.00000  0.05    1.16
Q6    1   0.4744  0.6151  0.3672  11.00000  0.05    0.87
Q7    1   0.4594  0.6944  0.3150  11.00000  0.05    0.85
Q8    1   0.6578  0.9183  0.3885  11.00000  0.05    0.85
Q9    1   0.6393  0.6433  0.4374  11.00000  0.05    0.84
Q10   1   0.7609  0.8972  0.4982  11.00000  0.05    0.80
Q11   1   0.5769  0.0537  0.4407  11.00000  0.05    0.63
;
_shelx_res_checksum                19347
_shelx_hkl_file
;
  33  -1 -18    7.97   10.59
  33  -1 -19   -7.34   10.55
  33   1 -19    3.90   10.85
  33  -1 -20    9.55   10.90
  33  -1 -20   -5.90   11.08
  33   1 -20    4.96   11.08
  33   1 -20  -10.29   11.12
  33  -1 -21   10.72   11.49
  33  -1 -21    6.80   11.49
  33   1 -21   -4.50   11.38
  33   1 -21    1.05   10.81
  33  -1 -22    2.74   11.45
  33  -1 -22   -4.17   11.45
  33   1 -22    9.40   11.34
  33   1 -22   -1.59   10.98
  33  -1 -23    7.92   10.91
  33  -1 -23   28.22   11.33
  33   1 -23   13.46   11.60
  33   1 -23  -13.78   10.73
  33  -1 -24    6.19   11.05
  33   1 -24    0.08   11.38
  33  -1 -25   -2.37   10.62
  33   1 -25   -6.53   11.73
  33  -3 -18   -1.38   10.43
  33  -3 -19   17.42   11.51
  33  -3 -19    5.61   11.23
  33  -3 -20   -3.63   10.70
  33  -3 -20    6.22   11.02
  33  -3 -21   -6.04   11.20
  33  -3 -21    4.15   10.81
  33   3 -21    0.06   11.20
  33  -3 -22   -8.93   10.83
  33  -3 -22   -1.16   10.55
  33   3 -22    6.35   11.45
  33   3 -22    8.25   11.08
  33  -3 -23   -4.35   10.29
  33   3 -23    8.93   11.35
  33   3 -23   -8.68   10.73
 -33   3  24    7.30   11.92
  33  -3 -24    3.64   10.55
  33   3 -24   -8.76   10.81
  33   3 -25  -16.46   11.06
  33  -5 -18   -2.44   10.66
  33  -5 -19    3.54   11.17
  33  -5 -19    5.77   10.27
  33  -5 -20   13.54   11.12
  33  -5 -20   19.48   11.20
  33  -5 -21  -13.76   10.98
  33  -5 -21   -7.13   10.43
  33  -5 -22  -21.57   10.04
  33  -5 -23    8.36   11.02
  33   5 -23    8.90   12.17
  33   5 -24   -1.95    9.48
  33  -7 -18   14.91   11.31
  33  -7 -19    3.93   11.23
  33  -7 -19   12.89   10.81
  33  -7 -20   -7.19    9.79
  33  -7 -20   -2.89    9.97
  33  -7 -21   -3.64   10.23
  33  -7 -22   -3.27   10.66
  33  -9 -20   10.87   10.99
  32   0 -14   -0.51   10.40
  32   0 -15    2.99   10.48
  32   0 -15   -2.01   10.95
  32   0 -16   45.41   12.71
  32   0 -16   19.40   11.92
  32   0 -17   -4.79   11.28
  32   0 -17  -12.60   10.81
  32   0 -18  -15.83   10.76
 -32   0  19   -0.87   12.13
  32   0 -19   -8.21   10.45
  32   0 -19    2.51   10.61
 -32   0  20   -5.37    9.62
 -32   0  20    1.48   11.80
  32   0 -20   22.32   11.71
 -32   0  21    4.32    9.10
 -32   0  21    7.79   11.82
  32   0 -21  -13.29   10.72
  32   0 -21   -5.15   10.48
 -32   0  22    0.08   10.62
 -32   0  22   11.60   13.08
  32   0 -22    4.17   10.22
  32   0 -22   -0.55   11.35
 -32   0  23   -5.69    9.22
 -32   0  23   -1.12    9.40
  32   0 -23   -8.90   10.33
  32   0 -23   18.86   11.74
 -32   0  24    7.82   10.38
 -32   0  24   15.11   10.13
  32   0 -24    9.01   10.87
  32   0 -24   -5.77   11.51
 -32   0  25    6.06   11.08
  32   0 -25    6.01   10.77
  32   0 -26    5.62   11.55
  32  -2 -14   -0.22   10.77
  32  -2 -14   -6.40   10.04
  32  -2 -15    6.55   10.91
  32  -2 -15    6.60    9.75
  32   2 -15    9.87   11.06
  32  -2 -16   -5.26   11.09
  32  -2 -16   11.21   10.62
  32   2 -16    6.24   11.31
  32   2 -16   24.01   11.57
  32  -2 -17   13.83   11.63
  32  -2 -17  -20.46   10.11
  32   2 -17  -19.12   10.51
  32   2 -17    5.03   10.29
  32  -2 -18   14.12   11.95
  32  -2 -18   12.68   11.21
  32   2 -18   -7.84   11.31
 -32   2  19   -9.21    9.14
  32  -2 -19    9.33   11.26
  32   2 -19    9.93   11.42
  32   2 -19    2.74   10.95
 -32   2  20   -1.76    9.55
 -32   2  20   -7.71   12.05
  32  -2 -20   25.68   11.44
  32  -2 -20  -12.96   10.49
  32   2 -20    4.38   11.45
 -32   2  21    3.70    9.37
 -32   2  21    1.55   13.07
  32  -2 -21    0.08   10.54
  32  -2 -21  -14.11   10.61
  32   2 -21   -4.60   11.27
  32   2 -21    4.68   11.19
 -32  -2  21    4.51   10.04
 -32  -2  21   -3.92    9.08
 -32   2  22   -6.37    9.48
 -32   2  22   -6.41   12.79
  32  -2 -22   14.65   10.43
  32  -2 -22  -12.67   11.62
  32   2 -22   -4.20   10.55
  32   2 -22   12.24   11.34
 -32  -2  22   -2.55   10.70
 -32  -2  22   11.15    9.61
 -32   2  23   -1.01    9.54
 -32   2  23    3.54   11.26
  32  -2 -23   -3.54   11.33
  32  -2 -23    3.81   10.45
  32   2 -23   10.85   11.87
  32   2 -23    6.58   11.71
 -32  -2  23  -19.80   10.92
 -32  -2  23  -18.82    9.59
 -32   2  24   15.49   10.36
 -32   2  24   40.44   13.85
  32  -2 -24    9.62   11.01
  32  -2 -24    3.42   10.55
  32   2 -24   30.06   12.95
  32   2 -24   -5.11   10.72
 -32  -2  24  -10.13   10.67
 -32  -2  24   11.37    9.61
 -32   2  25    1.97   12.28
  32  -2 -25  -14.48   10.87
  32   2 -25   12.27   11.10
 -32  -2  25   -5.47   11.46
  32   2 -26    3.97   10.77
  32  -4 -13   -8.56   10.20
  32  -4 -14   -2.78   10.29
  32  -4 -14  -11.42    9.26
  32  -4 -15   14.61   11.51
  32  -4 -15   -1.61    9.58
  32  -4 -16   22.86   11.42
  32   4 -16   -1.48   10.41
  32  -4 -17   -8.03   10.69
  32  -4 -17   14.45   10.40
  32   4 -17    4.85   11.03
  32   4 -17    8.43   11.48
  32  -4 -18   19.06   11.53
  32   4 -18    5.15   10.95
 -32   4  19   -0.57   10.15
 -32   4  19    9.28   12.52
  32  -4 -19   -0.48   10.81
  32  -4 -19   17.06   10.84
  32   4 -19   14.19   11.55
  32   4 -19   -7.49   10.94
 -32   4  20    4.75   10.59
 -32   4  20  -12.56   11.67
  32  -4 -20    0.42   10.26
  32  -4 -20    2.89   10.58
  32   4 -20   11.03   11.66
 -32   4  21   16.16   10.01
 -32   4  21    6.81   12.17
  32  -4 -21    4.86   10.55
  32  -4 -21    9.36   10.87
  32   4 -21   12.42   11.37
  32   4 -21  -22.28   10.94
 -32   4  22  -11.39    9.28
 -32   4  22   10.84   12.43
  32  -4 -22   17.40   11.10
  32  -4 -22  -10.05   10.56
  32   4 -22    5.84   11.44
  32   4 -22   -2.78   11.03
 -32  -4  22   -5.73   10.77
 -32   4  23    3.05   10.18
 -32   4  23   -0.98   11.75
  32  -4 -23   16.64   11.02
  32  -4 -23   -5.28   11.02
  32   4 -23   19.81   12.24
  32   4 -23    2.34   10.59
 -32  -4  23   11.05   11.34
 -32  -4  23   11.28    9.37
 -32   4  24   -0.46   11.77
  32  -4 -24  -11.02   10.51
  32   4 -24   -6.00   12.29
  32   4 -24   -8.03   10.40
 -32  -4  24   10.88   11.80
 -32  -4  24   12.02    9.01
  32   4 -25    6.78   11.28
 -32  -4  25  -15.40   10.55
  32  -6 -14    4.18   10.66
  32  -6 -14    4.74   10.67
  32  -6 -15   -2.12    9.53
  32  -6 -16    8.03   10.72
  32  -6 -16   19.42   10.67
  32  -6 -17    3.41   11.42
  32  -6 -18  -21.47    9.59
  32  -6 -18    0.43   10.31
 -32   6  19  -15.48    9.50
 -32   6  19   -2.44   12.49
  32  -6 -19    4.44   10.99
  32  -6 -19   -9.59   10.23
  32   6 -19   18.15   11.31
  32   6 -19    0.64   10.84
 -32   6  20   -4.89   10.49
 -32   6  20   11.87   12.05
  32  -6 -20  -10.05   10.34
  32  -6 -20    2.77   11.46
  32   6 -20   15.53   11.53
  32   6 -20  -16.67   10.55
 -32   6  21  -14.08    9.59
 -32   6  21   -3.66   10.95
  32  -6 -21   12.39   11.35
  32  -6 -21   15.59   10.49
  32   6 -21   -5.47   10.45
  32   6 -21   -6.59   10.73
 -32   6  22   32.55   11.16
 -32   6  22   14.47   11.51
  32  -6 -22   11.52   11.08
  32  -6 -22    7.67   10.51
  32   6 -22   20.55   12.16
  32   6 -22   -7.61   10.37
 -32   6  23    4.00   11.66
  32  -6 -23   -7.17   10.48
  32   6 -23    8.85   12.47
  32   6 -23   -0.83    9.98
  32   6 -24   23.65   11.59
  32   6 -25   -3.74   10.92
 -32  -6  25   -2.51   10.83
  32  -8 -14  -12.67    9.76
  32  -8 -15   25.23   11.03
  32  -8 -16    0.11   10.73
  32  -8 -16   -7.24   10.11
  32  -8 -17   20.75   11.17
  32  -8 -17    4.33    9.71
  32  -8 -18   11.89   11.12
  32  -8 -18  -12.14   10.04
 -32   8  19   -6.80   12.18
  32  -8 -19    5.19   11.16
  32  -8 -19    8.27    9.83
 -32   8  20    2.08   10.09
 -32   8  20  -10.59   10.73
  32  -8 -20   -3.03   10.29
  32  -8 -20   -3.95    9.54
 -32   8  21    1.58   11.62
  32  -8 -21    8.56   10.15
  32   8 -21    2.42   12.20
 -32   8  22   -7.39   12.06
  32  -8 -22   -4.65    9.98
  32   8 -22   20.34   13.03
  32   8 -22   16.67   11.44
  32   8 -23    7.19   13.10
  32   8 -23    7.13   11.23
  32   8 -24  -12.82   11.21
  32 -10 -15   -0.28   10.83
  32 -10 -16   -6.22   10.36
  32 -10 -16    1.77   10.23
  32 -10 -17    7.91   10.94
  32 -10 -17    5.76    9.59
  32 -10 -18    0.60    9.83
  32 -10 -18    2.24    9.77
  32 -10 -19   12.67   10.91
  32 -10 -20   -0.78    9.77
  32 -12 -17    7.13    9.87
  31  -1 -10    6.94    9.35
  31  -1 -10    4.93    9.19
  31  -1 -11   -8.72    9.69
  31  -1 -11    7.95   10.19
  31   1 -11    2.38   10.38
  31  -1 -12   20.73   10.61
  31  -1 -12   -4.85    9.48
  31   1 -12   -5.77   10.18
  31   1 -12   12.78   10.13
  31  -1 -13   -3.77    9.54
  31  -1 -13   -4.15   10.63
  31   1 -13  -12.83    9.57
  31  -1 -14   -9.43    9.80
  31  -1 -14   22.60   10.33
  31   1 -14   -8.86   10.08
  31   1 -14   -6.49   10.62
 -31   1  15    6.95    9.17
 -31   1  15    0.18   11.27
  31  -1 -15   -5.65   10.26
  31  -1 -15   12.11   10.99
  31   1 -15   -0.19   11.23
  31   1 -15  -11.67   10.56
 -31  -1  15   -3.78   10.27
 -31   1  16   19.55   10.00
 -31   1  16    1.76   10.73
  31  -1 -16   13.72   10.07
  31  -1 -16    2.76   10.97
  31   1 -16    0.44   10.56
  31   1 -16  -24.19   10.37
 -31  -1  16  -13.69    8.18
 -31  -1  16  -16.39   11.01
 -31   1  17    3.54    8.89
 -31   1  17   -5.65   11.41
  31  -1 -17   -7.42    9.97
  31  -1 -17   14.26    9.40
  31   1 -17   -4.42   10.43
  31   1 -17   -0.07   10.18
 -31  -1  17   -6.44    9.01
 -31  -1  17   18.51   10.51
 -31   1  18  -22.01    9.41
 -31   1  18   16.01   11.85
  31  -1 -18    3.82   10.45
  31  -1 -18   -7.67   10.29
  31   1 -18    5.04   11.41
  31   1 -18    9.07    9.87
 -31  -1  18   -2.74    8.97
 -31  -1  18   -1.90    8.96
 -31   1  19  -11.77   11.13
  31  -1 -19   -7.93   10.77
  31  -1 -19    1.98   10.54
  31   1 -19  -10.95    9.82
 -31  -1  19    7.68   10.07
 -31   1  20    5.34    9.86
  31  -1 -20   -5.40   11.09
  31   1 -20   11.81   10.90
  31   1 -20  -12.02   10.90
 -31  -1  20    2.30   10.08
 -31  -1  20   -9.15    9.04
 -31   1  21   -2.51    8.89
 -31   1  21   19.26   12.09
  31  -1 -21   -0.90   11.21
  31  -1 -21  -14.99   10.99
  31   1 -21    4.98   11.57
 -31  -1  21   -0.89   10.19
 -31  -1  21    1.08    9.30
 -31   1  22   -6.89    9.29
 -31   1  22   -4.80   11.85
  31  -1 -22    0.60   10.36
  31  -1 -22   31.84   12.35
  31   1 -22   25.86   11.42
  31   1 -22    7.74   10.79
 -31  -1  22  -18.10    9.37
 -31  -1  22   -6.00    8.69
 -31   1  23   -8.35    9.30
  31  -1 -23   -2.27   10.22
  31  -1 -23    0.90   10.88
  31   1 -23   -8.97   11.39
  31   1 -23  -10.20   10.83
 -31  -1  23    3.82   11.06
 -31  -1  23   -8.76    9.84
 -31   1  24  -13.04    9.03
 -31   1  24    1.55    9.39
  31  -1 -24   -7.74   10.69
  31  -1 -24    3.16   12.53
  31   1 -24   16.43   11.62
  31   1 -24   43.93   12.74
 -31  -1  24   25.49   11.92
 -31  -1  24    2.62    9.30
 -31   1  25    5.58    9.62
 -31   1  25    9.86    9.68
  31  -1 -25    3.27   11.30
  31  -1 -25   -8.02   10.41
  31   1 -25    7.03   10.98
  31   1 -25  -12.14   11.05
 -31  -1  25    3.43   10.81
 -31  -1  25   -6.71    8.67
 -31   1  26   -4.31   10.47
  31  -1 -26    3.30   11.20
  31   1 -26   14.80   10.87
 -31  -1  26    4.69   10.59
  31  -3 -10  -21.39    9.55
  31  -3 -10   -1.80    9.75
  31  -3 -11    6.15   10.13
  31  -3 -12    1.02   10.16
  31  -3 -12   -4.93    8.94
  31   3 -12    2.48   10.81
  31   3 -12  -18.59    9.41
  31  -3 -13    3.60   10.26
  31  -3 -13   31.59   10.81
  31   3 -13   22.40   12.18
 -31   3  14   25.36   11.15
  31  -3 -14   -0.28    9.97
  31  -3 -14   11.24   10.26
  31   3 -14  -16.23   10.16
  31   3 -14   -0.91   10.34
 -31   3  15   -0.60    9.43
 -31   3  15   -8.99   10.58
  31  -3 -15   -2.67   10.73
  31  -3 -15  -12.95   10.48
  31   3 -15    4.83   10.52
  31   3 -15  -10.12   10.43
 -31   3  16  -18.43    9.36
 -31   3  16  -12.42   11.38
  31  -3 -16    7.34   11.37
  31  -3 -16   -8.82    9.04
  31   3 -16    0.50   11.26
  31   3 -16   -0.18   10.74
 -31   3  17  -20.35    9.36
 -31   3  17    6.09   10.91
  31  -3 -17   11.52   11.89
  31  -3 -17   11.31   10.47
  31   3 -17    8.97   10.83
  31   3 -17   -3.53   10.87
 -31  -3  17   10.04    9.14
 -31  -3  17   10.85    8.72
 -31   3  18   12.65   12.05
  31  -3 -18    9.11   12.32
  31  -3 -18   13.13   10.81
  31   3 -18    2.67   11.13
  31   3 -18    3.06   10.25
 -31  -3  18    5.75    9.90
 -31  -3  18   28.56   10.11
 -31   3  19  -12.00    9.72
  31  -3 -19    0.60   11.31
  31  -3 -19   -0.46   10.23
  31   3 -19  -10.99   10.36
 -31  -3  19   -7.19    9.64
 -31   3  20   -8.25    9.86
 -31   3  20  -14.72   11.12
  31  -3 -20   14.03   11.64
  31  -3 -20   -8.65   10.02
  31   3 -20    1.25   10.38
  31   3 -20    6.81   11.10
 -31  -3  20   19.42   10.73
 -31  -3  20   -2.13    8.93
 -31   3  21    8.92   10.52
 -31   3  21   16.13   12.68
  31  -3 -21    5.69   11.08
  31  -3 -21   -1.27   10.83
  31   3 -21   -8.74   10.59
 -31  -3  21   -1.86   10.38
 -31  -3  21   11.64    8.96
 -31   3  22    3.93   10.08
 -31   3  22   13.00   12.35
  31  -3 -22   14.44   12.53
  31  -3 -22    0.46   11.02
  31   3 -22   13.39   11.48
  31   3 -22    5.39   11.48
 -31  -3  22   15.51   10.67
 -31  -3  22  -10.02    8.83
 -31   3  23   -3.77   10.01
 -31   3  23  -13.87   11.70
  31  -3 -23    3.06   10.55
  31  -3 -23   -5.52   10.97
  31   3 -23    6.00   10.70
  31   3 -23    0.83   11.05
 -31  -3  23    7.71   10.38
 -31  -3  23   -1.34    9.72
 -31   3  24   13.19    9.72
 -31   3  24   11.73   12.06
  31  -3 -24   34.96   12.75
  31  -3 -24    0.60   10.49
  31   3 -24   15.58   11.45
  31   3 -24    7.35   10.67
 -31  -3  24   -8.04   10.55
 -31  -3  24    5.01    9.25
 -31   3  25   10.67   12.68
  31  -3 -25   14.48   11.52
  31   3 -25    9.29   11.13
  31   3 -25   -0.78   10.19
 -31  -3  25   17.39   10.72
 -31  -3  25   20.32    9.71
 -31   3  26   -0.39   11.19
  31  -3 -26   18.04   11.03
  31   3 -26   -7.25   11.20
 -31  -3  26   -0.40   10.55
  31  -5 -10    0.46    9.66
  31  -5 -11    5.14   10.04
  31  -5 -11   -0.10    9.15
  31  -5 -12    2.20    9.87
  31  -5 -12    8.25    9.69
  31  -5 -13   10.26   10.13
  31  -5 -13   17.38    9.83
  31   5 -13   30.38   12.20
 -31   5  14   -2.58   10.52
  31  -5 -14   11.31    9.86
  31  -5 -14    7.03   10.00
  31   5 -14    2.13   11.02
  31   5 -14   -1.26   10.01
 -31   5  15   15.83    9.62
 -31   5  15    4.85   11.19
  31  -5 -15    6.44   10.11
  31  -5 -15    3.17    9.48
  31   5 -15   21.65   11.27
  31   5 -15   18.95   11.42
 -31   5  16   11.52    9.48
 -31   5  16   12.00   11.46
  31  -5 -16   14.11    9.61
  31   5 -16   -5.41   11.19
  31   5 -16   -8.45   10.74
 -31   5  17    3.30   10.85
  31  -5 -17  -11.67    9.83
  31  -5 -17  -10.90    9.93
  31   5 -17   21.24   12.29
  31   5 -17  -11.85   11.41
 -31   5  18   -3.18    9.51
  31  -5 -18    0.94    9.72
  31  -5 -18    6.77   10.43
  31   5 -18   -1.54   11.52
  31   5 -18  -15.47   10.61
 -31  -5  18   -0.35    9.19
 -31   5  19    0.80    9.26
 -31   5  19   29.73   12.11
  31  -5 -19   16.38   11.09
  31  -5 -19  -20.17    9.97
  31   5 -19   -6.95   10.91
  31   5 -19    3.79   10.72
 -31  -5  19    1.32    9.65
 -31   5  20   -4.78   10.31
 -31   5  20   11.62   11.91
  31  -5 -20  -14.07   10.15
  31  -5 -20    1.38   10.30
  31   5 -20   17.00   11.13
  31   5 -20    8.54   11.85
 -31  -5  20   -9.11    8.51
 -31   5  21   -5.10    9.11
 -31   5  21    2.53   12.02
  31  -5 -21   16.95   11.38
  31  -5 -21  -19.59   10.99
  31   5 -21    4.39   11.33
  31   5 -21    3.88   11.64
 -31  -5  21   -0.29    9.90
 -31  -5  21   -6.49    9.00
 -31   5  22    2.85   10.52
 -31   5  22    9.47   12.13
  31  -5 -22  -12.24    9.98
  31  -5 -22   -4.92   10.09
  31   5 -22   14.98   10.85
  31   5 -22   28.02   11.98
 -31  -5  22    3.89   10.23
 -31  -5  22    9.84    9.30
 -31   5  23  -16.71    9.33
 -31   5  23   15.13   12.23
  31  -5 -23   -3.82   11.44
  31  -5 -23    6.63   10.73
  31   5 -23   -6.91   11.01
  31   5 -23  -15.83   10.54
 -31  -5  23   -9.50   10.65
 -31  -5  23   -5.84    8.45
 -31   5  24   -1.94   12.09
  31  -5 -24   14.25   11.01
  31   5 -24   28.15   12.52
  31   5 -24    6.05   10.56
 -31  -5  24   -6.69    9.97
 -31  -5  24    0.19    8.86
 -31   5  25   -8.56   11.78
  31  -5 -25   -1.79   10.56
  31   5 -25    1.32   11.46
  31   5 -25   -1.76   11.12
 -31  -5  25   -8.57   10.18
 -31  -5  25   15.33    9.28
  31   5 -26   -1.12   11.48
 -31  -5  26    7.73   10.85
  31  -7 -10    0.35    9.29
  31  -7 -10   19.80    9.57
  31  -7 -11    2.10    9.41
  31  -7 -11    3.63    9.26
  31  -7 -12   16.77   10.33
  31  -7 -12   20.23   10.67
  31  -7 -13   -5.80    9.21
  31  -7 -13   11.81    9.65
 -31   7  14   -7.67   10.63
  31  -7 -14   17.25   10.49
  31  -7 -14   13.68    9.57
 -31   7  15  -15.19   10.11
  31  -7 -15    7.23    9.94
  31   7 -15   -4.29   11.56
  31   7 -15   -1.33   11.37
 -31   7  16    0.10   10.22
 -31   7  16   -2.92   10.63
  31  -7 -16    9.35    9.62
  31  -7 -16   -2.35    9.30
  31   7 -16    3.81   11.88
  31   7 -16   -4.18   10.62
 -31   7  17   -7.07    9.28
 -31   7  17   -4.60   10.99
  31  -7 -17   -2.85    9.68
  31   7 -17   16.93   12.85
  31   7 -17   10.48   11.26
 -31   7  18    9.93   10.02
 -31   7  18    2.52   11.53
  31  -7 -18   14.86   10.44
  31  -7 -18    8.67   10.22
  31   7 -18    8.99   11.85
 -31   7  19   -1.77    8.90
 -31   7  19   -7.99   11.30
  31  -7 -19   12.86   10.69
  31  -7 -19    0.00   10.77
  31   7 -19   -0.26   12.09
  31   7 -19   -6.96   11.09
 -31   7  20   -2.51    9.57
 -31   7  20   -7.39   10.81
  31  -7 -20   -3.46   10.00
  31  -7 -20   19.48   10.30
  31   7 -20   -7.63   10.27
 -31  -7  20   11.62   11.95
 -31   7  21    2.44   10.07
 -31   7  21  -17.22   12.24
  31  -7 -21  -14.80   10.26
  31  -7 -21   -7.66   10.04
  31   7 -21   -1.38   10.85
  31   7 -21    0.08   11.46
 -31  -7  21  -19.77   10.23
 -31  -7  21   -0.78    8.93
 -31   7  22  -13.71   10.51
 -31   7  22    5.90   12.75
  31  -7 -22  -14.77   10.55
  31  -7 -22  -22.35   10.30
  31   7 -22   -5.00    9.87
  31   7 -22   -3.97   11.62
 -31  -7  22    2.84   11.13
 -31  -7  22   -2.81    8.63
 -31   7  23  -12.88   11.52
  31  -7 -23   -9.19   10.52
  31   7 -23   -6.44   10.74
  31   7 -23   10.92   10.59
 -31  -7  23    6.42   10.23
 -31  -7  23   -5.10    8.56
  31  -7 -24    4.33    9.79
  31   7 -24    6.12   11.05
  31   7 -24   -4.54   11.26
 -31  -7  24   -6.45   10.23
 -31  -7  24    4.53    8.79
  31   7 -25   -6.88   11.24
 -31  -7  25    7.86   10.29
  31  -9 -11   -1.36   10.26
  31  -9 -11   15.23   10.47
  31  -9 -12   -6.05    9.23
  31  -9 -13    5.23   10.19
  31  -9 -13    0.50    9.94
  31  -9 -14   12.93   10.66
  31  -9 -14    0.08   10.01
 -31   9  15    9.51   11.27
  31  -9 -15   14.36   10.88
 -31   9  16   10.79   10.70
 -31   9  16    2.19   11.96
  31  -9 -16   23.30   11.20
  31  -9 -16    6.66    9.84
 -31   9  17   -2.19    9.66
 -31   9  17   -4.42   11.15
  31  -9 -17   -1.07   10.31
  31  -9 -17  -17.78    9.37
 -31   9  18   19.04   10.88
 -31   9  18    2.12   11.41
  31  -9 -18   33.33   12.09
  31  -9 -18    2.81    9.71
  31   9 -18   24.85   12.79
  31   9 -18    5.91   12.36
 -31   9  19  -12.77    9.66
 -31   9  19   -4.36   11.01
  31  -9 -19   20.68   11.28
  31  -9 -19    0.72    9.41
  31   9 -19    1.99   11.81
 -31   9  20   -0.97    9.14
 -31   9  20  -13.87   11.27
  31  -9 -20   13.15   11.57
  31  -9 -20   16.03   10.09
  31   9 -20   26.60   12.68
  31   9 -20  -18.52   10.94
 -31   9  21   12.54   12.25
  31  -9 -21  -11.15    9.40
  31   9 -21  -28.01   11.10
  31   9 -21    7.50   11.84
 -31   9  22  -14.65   11.67
  31  -9 -22    4.31   10.43
  31   9 -22    0.72   12.64
  31   9 -22    9.28   11.37
  31   9 -23    1.80   12.39
  31   9 -23  -13.11   10.25
  31   9 -24   17.45   11.69
 -31  -9  24   13.94   11.81
  31 -11 -12   19.60   10.85
  31 -11 -13    4.56   10.27
  31 -11 -13    8.61   10.48
  31 -11 -14   -1.23   10.13
  31 -11 -14   -7.24    8.71
  31 -11 -15    2.48   10.49
  31 -11 -15   -9.51    9.80
 -31  11  16   11.45   11.57
  31 -11 -16   23.77   11.63
  31 -11 -16    1.70    9.80
 -31  11  17   -1.34    9.95
 -31  11  17  -10.19   11.49
  31 -11 -17  -18.14   10.25
  31 -11 -17   15.52   10.30
 -31  11  18   -0.43   10.72
 -31  11  18   -3.60   11.21
  31 -11 -18    0.37   10.31
  31 -11 -18  -15.42    9.40
 -31  11  19   -2.09   10.80
  31 -11 -19    1.25    9.66
  31 -11 -20    5.04   10.69
  31  11 -21   10.11   12.23
  31  11 -22   -8.04   11.59
  31  11 -22   -2.63   11.46
  31  11 -23   20.98   12.70
  31 -13 -13   38.86   11.38
  31 -13 -13    7.78   10.72
  31 -13 -14   -8.09   10.09
  31 -13 -14   -0.51   10.02
  31 -13 -15    0.00    9.84
  31 -13 -16   16.92   10.44
  31 -13 -17   -6.85    9.61
  30   0  -8   13.83    9.35
  30   0  -9   11.34    9.23
  30   0  -9    6.15    9.79
  30   0 -10   15.80    9.93
  30   0 -10   32.84   11.02
 -30   0  11   -7.05    7.61
 -30   0  11   -4.39   10.15
  30   0 -11   -1.69   10.08
 -30   0  12   75.89   12.10
 -30   0  12   69.85   13.85
  30   0 -12   97.08   13.14
  30   0 -12   69.07   13.73
 -30   0  13    9.19    9.55
  30   0 -13    0.97    8.68
 -30   0  14  -15.41    8.78
 -30   0  14  -17.39   10.47
  30   0 -14   -5.36    9.11
  30   0 -14    2.19    9.51
 -30   0  15  -20.37    8.46
 -30   0  15   16.21   11.38
  30   0 -15    9.48    9.26
  30   0 -15   -0.47   10.41
 -30   0  16    0.22    9.22
 -30   0  16   11.70   11.77
  30   0 -16    5.07    9.55
  30   0 -16   34.13   11.66
 -30   0  17    6.37    8.89
 -30   0  17  -10.04   10.81
  30   0 -17  -18.72    9.37
  30   0 -17   -2.77   10.30
 -30   0  18    4.08    8.63
 -30   0  18   18.91   12.05
  30   0 -18    4.18    9.90
  30   0 -18   -1.18   10.15
 -30   0  19   -5.03    7.48
 -30   0  19   16.28    9.46
  30   0 -19  -13.00   10.62
 -30   0  20   -3.21    9.30
  30   0 -20   -0.57   10.27
  30   0 -20   23.01   11.67
 -30   0  21    9.64    9.37
  30   0 -21  -17.72    9.40
 -30   0  22  -21.36    9.26
  30   0 -22   11.64   10.49
  30   0 -22  -14.26   10.79
 -30   0  23  -18.97    9.58
 -30   0  23   -3.93    9.07
  30   0 -23    8.24   10.61
  30   0 -23  -11.73   10.15
 -30   0  24    5.21   10.23
 -30   0  24   13.36   10.05
  30   0 -24   11.91   11.31
  30   0 -24   10.66   11.88
 -30   0  25    2.22    9.98
 -30   0  25    5.30    9.40
  30   0 -25    3.79   11.08
  30   0 -25   -7.19   10.87
 -30   0  26   42.38   12.63
 -30   0  26   14.23   10.97
  30   0 -26   62.37   13.86
  30   0 -26   28.76   12.88
 -30   0  27    7.10   10.52
  30   0 -27  -11.08   11.52
  30  -2  -7   12.24    9.82
  30  -2  -8   -3.60    8.58
  30  -2  -8   -9.22    9.71
  30   2  -8   -5.22    8.85
  30  -2  -9   -3.88    8.67
  30  -2  -9  -18.50    9.03
  30   2  -9   -5.86    8.97
  30   2  -9   -6.38    9.79
  30  -2 -10    4.82    9.46
  30   2 -10  -15.45    9.15
  30   2 -10    8.96    9.65
 -30   2  11    9.95    8.99
 -30   2  11   12.16   10.15
  30  -2 -11   12.89    8.86
  30  -2 -11   -3.89   10.43
  30   2 -11    5.68    9.73
  30   2 -11   27.69   10.70
 -30   2  12   10.76    9.89
  30  -2 -12   13.67    9.58
  30   2 -12   16.64   10.04
  30   2 -12   -5.87    9.84
 -30  -2  12    5.58   10.91
 -30   2  13    9.82    8.53
 -30   2  13   -8.53   10.36
  30  -2 -13    0.86    9.44
  30  -2 -13   -9.94   10.33
  30   2 -13   -8.47    9.01
  30   2 -13   11.19    9.95
 -30  -2  13   10.23    9.57
 -30   2  14    8.89    8.32
 -30   2  14   -1.11   11.60
  30  -2 -14   -1.91    9.11
  30  -2 -14   -3.06   10.70
  30   2 -14    7.13   10.23
  30   2 -14   17.87   10.16
 -30  -2  14   13.54    9.84
 -30   2  15   16.41    8.75
 -30   2  15    6.37   11.30
  30  -2 -15   10.55    9.66
  30  -2 -15   13.00   10.48
  30   2 -15    2.95   11.19
  30   2 -15  -10.04   10.13
 -30  -2  15   -9.48    6.92
 -30  -2  15   19.58    9.59
 -30   2  16  -10.72    8.46
 -30   2  16   15.20   11.28
  30  -2 -16   -2.49   10.04
  30  -2 -16    5.50   11.06
  30   2 -16   15.23   10.11
  30   2 -16   -0.21   11.34
 -30  -2  16   -5.22    7.84
 -30  -2  16    2.13    8.27
 -30   2  17  -13.35    8.03
 -30   2  17    7.43   11.49
  30  -2 -17   -3.16    9.15
  30  -2 -17    7.28   10.33
  30   2 -17    2.82   10.63
  30   2 -17   -9.48   10.41
 -30  -2  17   -2.85    8.03
 -30  -2  17   -3.63    9.33
 -30   2  18   36.37   10.52
 -30   2  18   46.80   13.21
  30  -2 -18   28.98   12.20
  30  -2 -18   41.23   11.59
  30   2 -18   48.28   12.95
  30   2 -18   12.81   11.74
 -30  -2  18   41.15   10.69
 -30  -2  18   27.30   10.48
 -30   2  19    6.15   10.85
  30  -2 -19   -4.18   10.56
  30   2 -19    6.42   11.15
  30   2 -19   12.78   10.49
 -30  -2  19   -1.81    8.94
 -30  -2  19    2.78    8.65
 -30   2  20   -0.96    9.48
 -30   2  20   -4.18   11.71
  30  -2 -20    1.37    9.84
  30  -2 -20    2.20   10.12
  30   2 -20   11.87   11.10
  30   2 -20    9.08   10.76
 -30  -2  20   -7.30    8.97
 -30   2  21   -0.72    9.41
 -30   2  21   -2.10   11.98
  30  -2 -21   -0.12   10.02
  30   2 -21   -2.81   10.91
  30   2 -21    4.80   10.99
 -30  -2  21  -10.99    9.04
 -30   2  22   19.90   10.18
 -30   2  22    4.93   11.60
  30  -2 -22   22.24   11.41
  30  -2 -22    5.57   10.84
  30   2 -22    8.25   12.02
  30   2 -22   -3.39   10.58
 -30  -2  22    4.47   10.51
 -30  -2  22    0.90    8.57
 -30   2  23   10.74    9.39
 -30   2  23   -9.46   10.65
  30  -2 -23    6.17   11.91
  30  -2 -23  -17.25   10.55
  30   2 -23   -0.89   10.98
  30   2 -23    1.04   10.55
 -30  -2  23   -1.18    9.86
 -30  -2  23   10.19    9.00
 -30   2  24   16.93   10.08
 -30   2  24   19.42   12.49
  30  -2 -24   13.79   11.52
  30  -2 -24   13.26   11.78
  30   2 -24    5.21   11.27
  30   2 -24   37.94   12.42
 -30  -2  24   36.12   11.56
 -30  -2  24   34.59   10.87
 -30   2  25   10.34    9.79
  30  -2 -25   -2.89   10.79
  30  -2 -25   -2.73   11.31
  30   2 -25   11.89   11.52
  30   2 -25    4.62   11.89
 -30  -2  25   -9.89   10.29
 -30  -2  25    4.98    9.71
 -30   2  26   15.71    9.68
 -30   2  26   14.11   10.59
  30  -2 -26   -6.15   10.88
  30   2 -26    2.42   11.21
  30   2 -26  -14.61   10.83
 -30  -2  26    6.05   10.63
 -30  -2  26   -7.79    9.50
 -30   2  27  -25.41    9.07
  30  -2 -27   -3.03   10.38
  30   2 -27   -9.87   10.85
 -30  -2  27   -5.44    9.90
  30  -4  -7   21.10    9.65
  30  -4  -7   24.74   10.73
  30  -4  -8    7.21    9.35
  30  -4  -8   10.95    9.87
  30  -4  -9  -15.13    9.46
  30   4  -9   17.02    9.93
 -30   4  10    2.40    9.86
  30  -4 -10  -16.63    8.97
  30  -4 -10    9.10    9.87
  30   4 -10   -4.02   10.22
  30   4 -10   -4.17    9.86
 -30   4  11   21.70    9.87
  30  -4 -11    8.50    9.39
  30   4 -11   -4.54    9.05
  30   4 -11    9.87   10.20
 -30   4  12    9.97    9.11
 -30   4  12    4.10   10.07
  30  -4 -12    7.06    8.93
  30  -4 -12    1.05   10.04
  30   4 -12    1.25    9.95
  30   4 -12    7.24    9.76
 -30   4  13   -1.00    8.71
 -30   4  13    3.70   10.45
  30  -4 -13    3.86    9.12
  30  -4 -13   13.58    9.98
  30   4 -13  -21.90    9.64
  30   4 -13    2.73    9.68
 -30   4  14    8.29    9.44
 -30   4  14    0.30   11.12
  30  -4 -14   11.59    9.80
  30  -4 -14    9.82   10.72
  30   4 -14   15.52   11.05
  30   4 -14    4.31   10.51
 -30  -4  14   22.94    8.74
 -30  -4  14    6.70    9.05
 -30   4  15  -14.47    8.38
 -30   4  15   10.52   11.39
  30  -4 -15    6.20    9.80
  30  -4 -15   20.17   10.44
  30   4 -15   13.86   11.13
  30   4 -15   -5.77   10.41
 -30  -4  15    9.82    8.69
 -30  -4  15   11.66    8.20
 -30   4  16    3.89    9.00
 -30   4  16   11.88   11.27
  30  -4 -16   -4.15    9.68
  30  -4 -16    6.67   11.02
  30   4 -16  -15.19   10.59
  30   4 -16   -7.77   10.54
 -30  -4  16   -2.60    7.84
 -30  -4  16    4.72    8.13
 -30   4  17    5.86    9.25
 -30   4  17    8.56   12.03
  30  -4 -17   13.67   10.15
  30  -4 -17   -6.05   10.04
  30   4 -17   12.07   10.76
  30   4 -17    7.43   10.51
 -30  -4  17    1.37    8.10
 -30  -4  17   -9.86    8.58
 -30   4  18  -11.03   11.05
  30  -4 -18   21.89   10.87
  30   4 -18   -4.04   10.97
  30   4 -18    0.14   10.51
 -30  -4  18   12.05    9.69
 -30  -4  18   17.63    9.07
 -30   4  19    8.74   10.02
 -30   4  19   -2.96   11.24
  30  -4 -19    2.64    9.80
  30  -4 -19   -2.13   10.09
  30   4 -19   11.06   10.48
 -30  -4  19   -5.14    9.10
 -30  -4  19   -7.27    8.76
 -30   4  20    0.79    9.87
 -30   4  20    9.79   11.80
  30  -4 -20   -2.69    9.73
  30   4 -20   11.09   12.07
  30   4 -20   -0.21   10.13
 -30  -4  20    8.53    8.97
 -30   4  21   -9.77    9.39
 -30   4  21  -10.54   11.56
  30  -4 -21   21.68   11.01
  30  -4 -21   -4.20   10.95
  30   4 -21    0.01   11.78
 -30  -4  21    4.20    9.77
 -30   4  22  -14.04   10.07
 -30   4  22    4.54   11.91
  30  -4 -22    4.90   10.69
  30  -4 -22   -7.02   10.59
  30   4 -22   23.26   11.55
  30   4 -22   -5.00   10.51
 -30  -4  22    7.39    9.79
 -30  -4  22    6.04    9.46
 -30   4  23   -4.39    9.65
 -30   4  23    0.50   11.55
  30  -4 -23  -10.12   10.88
  30  -4 -23   -6.84   11.01
  30   4 -23   -9.73   10.13
  30   4 -23  -16.27   11.44
 -30  -4  23  -12.03    9.58
 -30  -4  23   -0.86    8.42
 -30   4  24    5.77   10.04
 -30   4  24   12.09   11.84
  30  -4 -24  -13.58   10.41
  30  -4 -24  -17.02   10.95
  30   4 -24   -1.47   12.28
  30   4 -24    8.21   11.77
 -30  -4  24  -13.85    9.66
 -30  -4  24   -2.56    8.93
 -30   4  25   25.95   10.79
 -30   4  25   -1.22   12.53
  30  -4 -25    5.73   11.06
  30  -4 -25  -13.19   10.65
  30   4 -25    8.03   12.10
  30   4 -25   -2.17   11.08
 -30  -4  25   12.70   10.15
 -30  -4  25  -20.02    8.74
 -30   4  26   -0.28   12.68
  30  -4 -26   -3.70   11.15
  30   4 -26   -5.51   11.84
  30   4 -26   -5.28   10.51
 -30  -4  26    4.36   10.76
 -30  -4  26    3.31    9.19
  30   4 -27  -23.73   10.52
 -30  -4  27    7.43   10.58
  30  -6  -7   -6.53    8.38
  30  -6  -8   -2.96    9.15
  30  -6  -8  -10.81    8.74
  30  -6  -9    1.07    8.60
 -30   6  10  -13.93   10.40
  30  -6 -10   20.39    9.40
  30  -6 -10    7.82   10.05
  30   6 -10    5.91   11.41
 -30   6  11   26.80    9.11
 -30   6  11    0.68    9.69
  30  -6 -11    7.53    9.04
  30  -6 -11   19.41   10.12
  30   6 -11   23.30   10.25
 -30   6  12    7.41    9.55
 -30   6  12   18.26   10.97
  30  -6 -12   25.52   10.31
  30  -6 -12   17.25    9.83
  30   6 -12   28.30   12.36
  30   6 -12   20.16   10.99
 -30   6  13    7.71    9.03
 -30   6  13  -12.79   10.00
  30  -6 -13   -5.01    9.47
  30  -6 -13   -9.95    9.07
  30   6 -13    9.55   11.81
 -30   6  14    8.03    8.71
 -30   6  14   -2.96   11.39
  30  -6 -14    2.56    9.64
  30  -6 -14   -2.64    8.96
  30   6 -14    6.20   11.06
  30   6 -14   -2.19   10.30
 -30   6  15    2.70    9.26
 -30   6  15    2.51   10.74
  30  -6 -15    7.28    9.79
  30  -6 -15    3.32    8.94
  30   6 -15    9.76   11.44
  30   6 -15   -9.64    9.87
 -30  -6  15    8.50    8.38
 -30  -6  15   13.44    9.11
 -30   6  16  -19.34    9.41
 -30   6  16  -23.36   11.17
  30  -6 -16    1.16    9.35
  30   6 -16  -13.82   11.96
  30   6 -16  -21.65   10.36
 -30  -6  16   -3.25    8.24
 -30  -6  16   -5.18    7.97
 -30   6  17   -4.97   11.60
  30  -6 -17    4.68   10.23
  30  -6 -17    0.22    9.41
  30   6 -17    9.53   11.73
  30   6 -17   -3.34    9.94
 -30  -6  17   -4.69    9.04
 -30  -6  17    6.55    8.90
 -30   6  18   14.54    9.94
  30  -6 -18   17.25   10.74
  30  -6 -18   -5.86   10.73
  30   6 -18   44.22   13.49
  30   6 -18    3.42   10.12
 -30  -6  18   10.47    9.08
 -30  -6  18   21.86    9.95
 -30   6  19   10.37    9.41
 -30   6  19   35.46   12.90
  30  -6 -19   -6.52    9.33
  30  -6 -19   19.13   10.79
  30   6 -19   -4.57   10.58
 -30  -6  19   -2.74    8.97
 -30   6  20    8.51    9.69
 -30   6  20    9.48   11.75
  30  -6 -20  -18.55    9.48
  30  -6 -20   -1.37   11.19
  30   6 -20   -5.91   11.52
  30   6 -20    1.00   11.35
 -30  -6  20    6.52    9.82
 -30  -6  20    5.28    9.01
 -30   6  21   -7.37    9.47
 -30   6  21    0.07   11.28
  30  -6 -21   -5.43    9.62
  30  -6 -21    8.83   10.45
  30   6 -21   11.67   11.70
 -30  -6  21    1.72   10.09
 -30  -6  21    0.60    9.23
 -30   6  22  -11.03    9.51
 -30   6  22   20.08   12.02
  30  -6 -22    0.22   10.47
  30  -6 -22   13.24   10.97
  30   6 -22   -3.93   10.67
  30   6 -22   16.56   12.16
 -30  -6  22    9.84   10.02
 -30  -6  22    3.82    9.01
 -30   6  23    5.01    9.77
 -30   6  23    9.26   12.57
  30  -6 -23   16.43   10.79
  30  -6 -23   -1.54   11.10
  30   6 -23   -0.62   11.99
  30   6 -23   11.93   12.10
 -30  -6  23   15.35   10.84
 -30  -6  23    3.12    8.72
 -30   6  24    8.07    9.91
 -30   6  24   28.88   13.25
  30  -6 -24   -4.54   10.80
  30   6 -24  -12.42   11.28
  30   6 -24    9.37   11.34
 -30  -6  24   31.72   11.49
 -30  -6  24   32.01   10.41
 -30   6  25    5.97   10.59
  30  -6 -25    5.97   10.76
  30   6 -25    5.83   11.39
  30   6 -25   10.73   10.59
 -30  -6  25   -1.84   10.01
 -30  -6  25    2.16    9.30
  30   6 -26    3.52   11.16
 -30  -6  26    0.87   10.76
  30  -8  -7    3.12    9.25
  30  -8  -8    5.25    9.48
  30  -8  -8    5.28    9.18
  30  -8  -9    8.54    9.19
  30  -8  -9   -3.92    9.83
  30  -8 -10   -0.12    8.99
  30  -8 -10  -15.60    9.46
 -30   8  11    1.50    9.66
 -30   8  11   20.06   10.84
  30  -8 -11   -7.37    9.53
  30  -8 -11    6.83    9.76
 -30   8  12    0.44    8.85
 -30   8  12  -18.87   10.02
  30  -8 -12   -0.19    9.39
  30  -8 -12   21.76    9.98
  30   8 -12   -5.76   10.97
  30   8 -12  -10.47   10.02
 -30   8  13   -4.42    8.71
 -30   8  13  -14.54   10.07
  30  -8 -13    9.53    9.23
  30  -8 -13   11.20    9.00
  30   8 -13  -13.37   11.45
  30   8 -13    4.49   10.73
 -30   8  14   14.83   10.36
 -30   8  14   24.74   11.41
  30  -8 -14   -2.20    8.79
  30   8 -14    7.43   12.16
  30   8 -14    0.87   11.46
 -30   8  15   -7.61   11.51
  30  -8 -15    6.60   10.44
  30  -8 -15    4.80    9.61
  30   8 -15  -22.14   11.85
  30   8 -15    4.21   10.87
 -30   8  16  -14.05    8.97
  30  -8 -16   -5.39    9.44
  30  -8 -16  -12.45   10.31
  30   8 -16   -2.08   10.81
  30   8 -16  -13.64   11.08
 -30   8  17    8.49    9.18
 -30   8  17  -15.55   10.91
  30  -8 -17   -0.90    9.66
  30   8 -17    2.84   11.85
  30   8 -17    5.66   11.08
 -30  -8  17   13.26    9.57
 -30  -8  17    7.21    8.78
 -30   8  18   27.07   10.72
 -30   8  18   -3.05   11.34
  30  -8 -18    1.97    9.22
  30  -8 -18   -2.40   10.01
  30   8 -18   12.23   10.90
 -30  -8  18    7.13    9.43
 -30  -8  18    6.06    9.15
 -30   8  19  -16.99   10.36
 -30   8  19   14.81   10.94
  30  -8 -19    4.31   10.22
  30  -8 -19   -2.48    9.65
  30   8 -19    4.58   12.13
  30   8 -19   -3.85   11.33
 -30  -8  19   -7.52    9.48
 -30  -8  19   -1.63    8.89
 -30   8  20   -5.00    9.64
 -30   8  20  -24.58   11.64
  30  -8 -20    8.09    9.82
  30  -8 -20   10.65   10.27
  30   8 -20   19.42   12.54
 -30  -8  20    5.30   10.36
 -30  -8  20   22.07    9.72
 -30   8  21    5.23    9.73
 -30   8  21   -3.70   11.08
  30  -8 -21   15.94   11.44
  30  -8 -21    3.10   10.48
  30   8 -21   -2.99   11.26
  30   8 -21  -13.29   10.47
 -30  -8  21   -9.97    9.48
 -30  -8  21   -4.29    8.86
 -30   8  22    9.86   10.79
 -30   8  22   -9.83   11.82
  30  -8 -22    7.13   10.76
  30  -8 -22   -9.82   10.48
  30   8 -22   17.02   11.77
  30   8 -22    1.87   11.30
 -30  -8  22    3.06   10.43
 -30  -8  22   -0.65    9.14
 -30   8  23  -16.32   11.38
  30  -8 -23  -12.05   10.25
  30   8 -23   16.85   11.75
  30   8 -23   -6.60   10.22
 -30  -8  23    6.83   10.07
 -30  -8  23    9.79    8.99
 -30   8  24   -6.69   11.84
  30  -8 -24   -5.90    9.26
  30   8 -24   10.91   11.64
  30   8 -24    6.67   10.81
 -30  -8  24   -5.72   10.05
 -30  -8  24  -17.64    8.38
  30   8 -25   -9.54   10.59
 -30  -8  25   11.88   10.58
  30   8 -26   -0.78   10.79
  30 -10  -8   11.37    9.76
  30 -10  -8    5.43    9.32
  30 -10  -9    1.58   10.29
  30 -10  -9   -9.04    9.44
  30 -10 -10   -3.66    9.66
  30 -10 -10   -1.48    9.55
  30 -10 -11  -14.88    9.50
  30 -10 -11  -10.62    9.61
 -30  10  12   -2.09   10.85
  30 -10 -12    2.88    9.41
 -30  10  13   11.55    9.37
 -30  10  13   -3.16   11.21
  30 -10 -13    9.19    9.55
  30 -10 -13    1.12    9.37
 -30  10  14    3.03    9.58
  30 -10 -14   -5.32    9.64
  30  10 -14  -17.49   11.31
 -30  10  15   -0.98    9.39
 -30  10  15   -0.94   10.55
  30 -10 -15   -9.48    8.89
  30 -10 -15    6.13    9.97
  30  10 -15   -8.85   11.55
  30  10 -15    4.03   11.02
 -30  10  16   12.42    9.37
 -30  10  16   -9.65   10.67
  30 -10 -16    3.68    9.30
  30 -10 -16   -5.95    9.59
  30  10 -16   15.01   12.13
  30  10 -16    5.76   11.33
 -30  10  17    0.84    9.07
 -30  10  17  -13.71   11.03
  30 -10 -17    1.37    9.80
  30 -10 -17    4.00   10.31
  30  10 -17   21.70   11.91
 -30  10  18   -7.55    9.69
 -30  10  18   -5.23   11.73
  30 -10 -18  -20.75    9.66
  30 -10 -18    3.46    9.79
  30  10 -18   -5.72   11.59
  30  10 -18    4.42   11.48
 -30  10  19  -14.26    9.21
 -30  10  19    3.02   11.45
  30 -10 -19    2.35   10.36
  30 -10 -19   14.25   10.37
  30  10 -19   -3.57   12.41
 -30  10  20  -15.42    9.55
 -30  10  20   -2.51   11.56
  30 -10 -20   -7.61    9.83
  30 -10 -20   -1.37    9.83
  30  10 -20   -0.01   11.56
  30  10 -20  -15.96   11.39
 -30 -10  20   14.21   10.63
 -30 -10  20   -2.19    8.94
 -30  10  21   15.96   12.27
  30 -10 -21   -5.65    9.79
  30  10 -21  -17.81   12.03
  30  10 -21   22.80   12.46
 -30 -10  21    4.69   10.69
 -30 -10  21   10.26    9.22
 -30  10  22   10.99   12.03
  30 -10 -22   14.83   10.12
  30  10 -22    9.14   11.62
  30  10 -22    2.87   11.63
 -30 -10  22    1.62   10.59
 -30 -10  22   13.58    9.28
  30  10 -23  -14.00   12.13
  30  10 -23   -6.51   10.52
 -30 -10  23   -1.18   10.08
 -30 -10  23   -0.60    9.59
  30  10 -24    5.41   12.06
 -30 -10  24   -5.30   10.73
  30 -12  -9    6.62    9.80
  30 -12  -9   17.40    9.97
  30 -12 -10   -1.11    9.76
  30 -12 -10   -9.66    9.57
  30 -12 -11   -2.89   10.07
  30 -12 -12    7.52   10.40
  30 -12 -12   14.48   10.40
 -30  12  13    4.56    9.57
 -30  12  13   -4.67   11.78
  30 -12 -13    1.59    9.36
  30 -12 -13   -2.46    9.75
 -30  12  14    4.82    9.68
 -30  12  14   15.95   11.05
  30 -12 -14   13.43   10.11
  30 -12 -14    3.71    9.69
 -30  12  15    4.87    9.21
 -30  12  15    3.61   12.14
  30 -12 -15   -2.48   10.09
  30 -12 -15    3.88    9.12
 -30  12  16    7.19   10.00
 -30  12  16    7.70   12.23
  30 -12 -16   -3.30    9.93
  30 -12 -16   13.32    9.95
 -30  12  17   -6.55    9.28
 -30  12  17   -7.05   11.46
  30 -12 -17   -6.65   10.45
  30 -12 -17    4.46    9.33
  30  12 -17   -0.40   11.41
 -30  12  18   -2.78    9.98
 -30  12  18   -8.43   10.49
  30 -12 -18    3.96    9.33
  30  12 -18  -14.57   11.88
  30  12 -18   -4.87   11.41
 -30  12  19   12.02   12.49
  30 -12 -19    3.41    9.30
  30  12 -19    6.29   11.87
  30  12 -19   -5.94   10.76
  30  12 -20   -3.35   11.66
  30  12 -20    1.41   10.56
  30  12 -21    6.30   12.27
  30  12 -21    1.54   11.06
  30  12 -22  -20.85   10.83
  30  12 -23   -8.47   11.48
  30 -14 -10    7.24   10.81
  30 -14 -10    1.44   10.69
  30 -14 -11   13.73   11.24
  30 -14 -11    6.62    9.69
  30 -14 -12   26.64   12.27
  30 -14 -12   -0.53    9.58
  30 -14 -13   16.56   10.95
  30 -14 -13    2.44    9.58
 -30  14  14    4.18   11.37
  30 -14 -14   -4.78   10.54
  30 -14 -14    1.76    9.80
 -30  14  15   -5.10   11.44
  30 -14 -15    2.67    8.96
 -30  14  16    7.95   11.01
  30 -14 -16   -3.67    9.83
  29  -1  -6    9.08    8.69
  29  -1  -6   -2.87    9.15
  29   1  -6    0.48    7.95
  29  -1  -7    5.65    8.93
  29  -1  -7   12.21    9.44
  29   1  -7    2.81    9.30
  29   1  -7    0.97    8.02
 -29   1   8   20.46    7.88
 -29   1   8   16.63    9.30
  29  -1  -8    7.28    9.66
  29  -1  -8   16.95    9.89
  29   1  -8   11.41    9.22
  29   1  -8    5.26    9.53
 -29  -1   8    8.04    7.21
 -29  -1   8   12.32    9.22
 -29   1   9   -3.09    7.50
 -29   1   9  -14.97    8.85
  29  -1  -9   -2.22    8.94
  29  -1  -9    7.37    8.78
  29   1  -9   -6.81    9.80
  29   1  -9    0.32   10.22
 -29  -1   9    7.34    7.07
 -29  -1   9   -0.75    8.93
 -29   1  10    1.73    7.79
 -29   1  10   18.54    9.51
  29  -1 -10   12.65   10.15
  29  -1 -10    4.42    9.47
  29   1 -10   -5.11   10.48
  29   1 -10   -5.26    9.82
 -29  -1  10    6.00    7.52
 -29  -1  10   13.33    8.92
 -29   1  11   15.40    9.64
  29  -1 -11    0.75   10.26
  29   1 -11   14.08    9.80
  29   1 -11   -2.67    9.66
 -29  -1  11    6.05    7.50
 -29  -1  11    9.98    9.51
 -29   1  12    0.86    7.16
 -29   1  12    7.17    9.97
  29  -1 -12   -5.76    9.12
  29  -1 -12  -27.65   10.08
  29   1 -12   -4.51    8.78
  29   1 -12    7.35    9.82
 -29  -1  12    0.10   10.04
 -29   1  13   14.25    8.65
  29  -1 -13   -7.70    9.22
  29   1 -13    4.58    9.80
  29   1 -13    5.30   10.63
 -29  -1  13   -6.15    7.89
 -29  -1  13   17.92   10.25
 -29   1  14  -10.63    8.07
 -29   1  14   17.11   11.80
  29  -1 -14    5.01    9.55
  29  -1 -14   -4.89    9.71
  29   1 -14    4.39   10.12
 -29  -1  14   -0.47    8.25
 -29  -1  14    1.02   10.30
 -29   1  15   -1.69    8.20
 -29   1  15  -32.09   10.83
  29  -1 -15   -6.42    8.67
  29  -1 -15    5.54    9.55
  29   1 -15   -8.79    9.11
  29   1 -15   -6.55   10.43
 -29  -1  15  -10.29    6.99
 -29  -1  15   -7.84    7.66
 -29   1  16    9.75    7.86
 -29   1  16   14.44   11.35
  29  -1 -16   -4.43    9.39
  29  -1 -16   -0.26   10.38
  29   1 -16   -0.96    9.51
  29   1 -16   -3.68    9.73
 -29  -1  16  -14.16    7.57
 -29  -1  16   -3.81    7.17
 -29   1  17   -5.25    8.10
 -29   1  17    7.61   11.05
  29  -1 -17   -9.57    9.93
  29  -1 -17    1.61   10.44
  29   1 -17    4.32   10.15
  29   1 -17    1.22   10.41
 -29  -1  17   16.30    8.00
 -29  -1  17    1.87    8.17
 -29   1  18   13.33    8.72
 -29   1  18   15.60   11.53
  29  -1 -18    7.78   10.23
  29  -1 -18   10.62   10.45
  29   1 -18    3.30   10.77
  29   1 -18    1.51   10.09
 -29  -1  18   -4.98    7.56
 -29  -1  18   -7.27    8.90
 -29   1  19   -3.68    8.78
  29  -1 -19   11.26   11.16
  29  -1 -19    0.24    9.82
  29   1 -19    2.06    9.75
  29   1 -19   -2.34   11.05
 -29  -1  19   -2.52    7.86
 -29  -1  19   -2.80    8.38
 -29   1  20    4.20    6.76
  29  -1 -20   -2.17    9.87
  29   1 -20  -20.17   10.73
 -29  -1  20   -2.94    8.42
 -29  -1  20   10.73    9.40
 -29   1  21    7.31    8.49
 -29   1  21    3.78    8.51
  29  -1 -21   -8.82   11.13
  29  -1 -21    7.81   11.09
  29   1 -21   -4.25    9.91
  29   1 -21    1.83   11.34
 -29  -1  21   19.26    8.64
 -29  -1  21   -3.92    8.63
 -29   1  22    2.62    8.85
 -29   1  22   -7.12    8.75
  29  -1 -22    3.41    9.69
  29   1 -22  -13.14    9.77
 -29  -1  22   15.02    9.08
 -29   1  23    1.80    9.35
 -29   1  23    0.18    9.75
  29  -1 -23   19.58   10.72
  29  -1 -23  -13.86    9.91
  29   1 -23    8.78   10.85
  29   1 -23   10.20   10.58
 -29  -1  23    8.29    8.81
 -29  -1  23   -3.20    8.47
 -29   1  24   -5.83    9.69
 -29   1  24  -14.43    9.80
  29  -1 -24    1.40   10.07
  29  -1 -24    1.73   10.99
  29   1 -24   -6.04   10.33
  29   1 -24    0.84   10.77
 -29  -1  24   -8.54    9.11
 -29  -1  24  -10.02    8.92
 -29   1  25   -8.00   10.16
 -29   1  25   -1.59    8.99
  29  -1 -25    9.91   11.49
  29  -1 -25   -1.09   10.48
  29   1 -25   -9.10   10.99
  29   1 -25   14.27   11.46
 -29  -1  25   13.89   10.18
 -29  -1  25   -1.99    8.92
 -29   1  26   11.13   10.38
 -29   1  26    6.13    8.61
  29  -1 -26    0.11   11.23
  29  -1 -26   -7.84   11.16
  29   1 -26    6.40   11.63
  29   1 -26   11.21   11.39
 -29  -1  26   -6.65   10.04
 -29  -1  26    5.69    8.56
 -29   1  27   -4.39   10.56
 -29   1  27    8.89   10.48
  29  -1 -27  -17.86   10.59
  29   1 -27   -1.73   10.72
  29   1 -27   21.64   10.83
 -29  -1  27   -1.76   10.38
 -29  -1  27    0.01    9.57
 -29   1  28   -9.23    9.90
  29  -1 -28    2.70   10.84
  29   1 -28  -25.82   11.16
 -29  -1  28   11.78   10.72
  29  -3  -5   36.98    9.57
  29  -3  -5    7.24    9.77
  29  -3  -6   -3.41    8.53
  29  -3  -6    9.14    9.18
 -29   3   7   -7.24    7.42
  29  -3  -7   -1.66    8.64
  29  -3  -7   -1.45    9.75
  29   3  -7  -10.72    8.57
  29   3  -7    5.72    8.97
 -29   3   8    3.86    7.81
 -29   3   8    9.39    8.25
  29  -3  -8   -5.79    9.61
  29  -3  -8   22.84    9.86
  29   3  -8    2.58    9.57
  29   3  -8   -3.50    8.60
 -29   3   9    3.63    8.31
 -29   3   9    2.46    9.01
  29  -3  -9   -3.68    8.94
  29  -3  -9    8.68    9.72
  29   3  -9    9.50    9.50
  29   3  -9   -2.15    9.53
 -29  -3   9    3.92    7.55
 -29  -3   9  -14.54    9.59
 -29   3  10   -5.23    9.54
  29  -3 -10    9.47    9.73
  29   3 -10   -6.06   10.72
  29   3 -10    3.64    9.68
 -29  -3  10    6.76    7.82
 -29  -3  10    7.30    9.35
 -29   3  11   -0.75    7.66
 -29   3  11   19.78   10.34
  29  -3 -11    4.04    9.08
  29  -3 -11    8.32   10.62
  29   3 -11   22.47   11.46
  29   3 -11   -1.05    9.29
 -29  -3  11    3.96    7.50
 -29   3  12   -6.05    8.28
  29  -3 -12  -10.79    8.81
  29   3 -12    5.51   10.30
 -29  -3  12    4.44    7.16
 -29   3  13    1.05    8.04
 -29   3  13  -11.74   11.21
  29  -3 -13    5.76    9.00
  29  -3 -13   13.31   10.54
  29   3 -13   -1.65   10.22
  29   3 -13   12.78   11.48
 -29  -3  13   -8.53    7.02
 -29  -3  13   -8.89    7.73
 -29   3  14    2.92    8.51
 -29   3  14    2.76   10.51
  29  -3 -14   -3.48    8.99
  29  -3 -14   -5.15    9.98
  29   3 -14    4.15   10.77
 -29  -3  14    1.79    7.78
 -29  -3  14   -6.63    7.86
 -29   3  15   -3.36    7.79
 -29   3  15    4.92   10.49
  29  -3 -15    7.13    9.71
  29  -3 -15    6.47    9.58
  29   3 -15   -3.52   10.22
  29   3 -15   -1.47   10.18
 -29  -3  15   17.13    8.64
 -29  -3  15    0.54    7.35
 -29   3  16   19.78    9.86
 -29   3  16    9.83   11.77
  29  -3 -16    0.07    9.66
  29  -3 -16   -0.39    9.72
  29   3 -16   11.23   10.55
  29   3 -16   11.73   10.18
 -29  -3  16    8.27    7.99
 -29  -3  16    7.61    7.74
 -29   3  17   -7.28    9.26
 -29   3  17   -6.02   11.24
  29  -3 -17    0.01   10.13
  29  -3 -17    2.96   10.11
  29   3 -17    6.59    9.98
  29   3 -17   -1.62   10.19
 -29  -3  17    8.83    8.11
 -29  -3  17   -2.73    8.04
 -29   3  18   -0.28    8.42
 -29   3  18  -10.11   11.23
  29  -3 -18   -1.25   10.25
  29  -3 -18    0.44   10.40
  29   3 -18   -6.11   10.62
  29   3 -18   -4.02   10.02
 -29  -3  18   -0.73    7.31
 -29  -3  18    9.15    9.26
 -29   3  19   12.24   11.66
  29  -3 -19   -8.31   11.15
  29   3 -19  -11.12   10.70
  29   3 -19   -3.89   10.65
 -29  -3  19   -8.18    7.86
 -29  -3  19   -0.82    8.69
 -29   3  20   -3.06    8.64
 -29   3  20   37.24   12.71
  29  -3 -20    8.69   10.73
  29  -3 -20   -4.78   12.09
  29   3 -20    5.62   10.97
 -29  -3  20   -8.20    8.53
 -29  -3  20   -0.04    8.69
 -29   3  21   -3.88    9.29
  29  -3 -21    2.46    9.50
  29   3 -21    3.16   10.79
  29   3 -21   -8.38   10.04
 -29  -3  21   -4.57    8.27
 -29  -3  21    3.54    8.86
 -29   3  22   -1.88    9.12
 -29   3  22   -6.24   11.23
  29  -3 -22   17.82   10.79
  29  -3 -22    8.47   11.05
  29   3 -22   14.11   10.44
 -29  -3  22    0.65    9.32
 -29   3  23  -18.43    9.73
 -29   3  23   12.32   11.37
  29  -3 -23   14.88   10.23
  29  -3 -23   -9.37   10.37
  29   3 -23   -9.14   10.58
  29   3 -23    5.01   11.15
 -29  -3  23    0.14    9.39
 -29  -3  23   -3.09    9.05
 -29   3  24   18.80   10.59
 -29   3  24  -13.35   10.99
  29  -3 -24  -14.27   10.45
  29  -3 -24    0.55   10.59
  29   3 -24   -8.79   10.18
  29   3 -24   -2.46   10.69
 -29  -3  24   -7.74    8.38
 -29  -3  24    2.94    9.12
 -29   3  25   -2.80    9.39
 -29   3  25   -3.18   10.40
  29  -3 -25  -21.24   11.02
  29  -3 -25   -3.75   11.17
  29   3 -25  -10.87   10.91
  29   3 -25   -6.77   11.67
 -29  -3  25    3.27    9.44
 -29  -3  25   21.36    9.53
 -29   3  26   -4.31    9.80
 -29   3  26    8.14   11.77
  29  -3 -26  -12.81   10.20
  29  -3 -26   17.56   11.69
  29   3 -26  -18.59   11.28
  29   3 -26    4.10   11.57
 -29  -3  26   -1.34    9.90
 -29  -3  26   -2.41    9.35
  29  -3 -27   -6.81   10.38
  29   3 -27   -0.04   11.06
 -29  -3  27    2.51   10.81
 -29  -3  27    8.35    9.73
  29   3 -28  -18.40   11.26
 -29  -3  28   18.04   11.53
  29  -5  -4   -3.34    9.28
  29  -5  -5    8.15    8.27
  29  -5  -5   25.85    9.72
  29  -5  -6    9.18    8.29
  29  -5  -6   10.27   10.49
 -29   5   7   -1.66    8.07
 -29   5   7   10.25    8.71
  29  -5  -7    5.26    8.69
  29  -5  -7   -2.30    9.71
 -29   5   8   20.34    9.32
 -29   5   8   15.96    9.29
  29  -5  -8   19.69   10.62
  29   5  -8   31.01   11.01
  29   5  -8   22.64   10.22
 -29   5   9   12.70    9.50
  29  -5  -9    9.07    9.30
  29  -5  -9    5.70   10.13
  29   5  -9   -7.59   10.40
  29   5  -9   -2.17    9.64
 -29   5  10    5.47    8.45
  29  -5 -10    7.23    8.74
  29  -5 -10    8.92    9.39
  29   5 -10    7.93   11.41
  29   5 -10   10.04   10.05
 -29  -5  10   -3.38    6.22
 -29   5  11   -9.58    8.50
 -29   5  11   -2.53    9.90
  29  -5 -11    0.71    8.54
  29   5 -11   -5.22   10.23
  29   5 -11    5.51   10.11
 -29  -5  11    2.04    6.53
 -29  -5  11    3.72    8.09
 -29   5  12    9.51    8.00
 -29   5  12    1.66   10.80
  29  -5 -12    2.17    8.38
  29  -5 -12   21.86   10.08
  29   5 -12   -0.42   10.18
  29   5 -12    5.28   10.58
 -29  -5  12    5.61    7.48
 -29   5  13    2.77    8.04
 -29   5  13   13.80   10.63
  29  -5 -13   15.95    8.81
  29  -5 -13  -10.70    9.46
  29   5 -13    6.09   10.51
  29   5 -13   -8.18   10.09
 -29  -5  13   17.87    8.71
 -29   5  14   -0.87    7.79
 -29   5  14    1.09   10.36
  29  -5 -14    7.45    9.25
  29  -5 -14   11.78    9.62
  29   5 -14   10.12   10.72
  29   5 -14    0.03    9.76
 -29  -5  14   12.65    7.30
 -29  -5  14   -6.74    7.67
 -29   5  15   17.31    9.46
 -29   5  15   26.43   12.07
  29  -5 -15   12.29    9.82
  29  -5 -15   -4.58    9.87
  29   5 -15    5.79   10.19
  29   5 -15    3.85   10.47
 -29  -5  15    7.63    9.01
 -29  -5  15   -5.39    7.78
 -29   5  16   -1.36    8.78
 -29   5  16  -16.35   10.70
  29  -5 -16    9.48    9.89
  29  -5 -16  -25.49    9.98
  29   5 -16   -0.80   10.12
  29   5 -16    9.21   10.41
 -29  -5  16    9.21    7.84
 -29  -5  16   -8.17    7.68
 -29   5  17   -6.29    8.79
 -29   5  17  -27.86   11.64
  29  -5 -17    3.99    8.97
  29  -5 -17    2.40    9.97
  29   5 -17  -19.42   10.20
  29   5 -17   11.95   10.98
 -29  -5  17    6.92    8.04
 -29  -5  17    0.68    7.55
 -29   5  18    8.86   11.52
  29  -5 -18   -1.95   10.25
  29   5 -18   -2.82   10.58
  29   5 -18  -16.97    9.98
 -29  -5  18   -9.89    8.72
 -29  -5  18   14.36    8.45
 -29   5  19   -0.37    8.25
 -29   5  19  -11.85   11.20
  29  -5 -19    9.72    9.62
  29  -5 -19  -10.67   10.20
  29   5 -19    2.78   11.53
  29   5 -19    7.92   10.54
 -29  -5  19    6.71    8.58
 -29  -5  19   -9.37    8.76
 -29   5  20    5.30    9.23
  29  -5 -20   -5.91    9.17
  29   5 -20    5.94   10.92
 -29  -5  20   -2.16    8.81
 -29   5  21   20.42   10.36
 -29   5  21    0.14   11.52
  29  -5 -21   27.30   10.58
  29  -5 -21  -12.16   10.01
  29   5 -21   33.12   12.65
  29   5 -21   -4.85   11.66
 -29  -5  21   22.78    9.98
 -29  -5  21   18.36    9.28
 -29   5  22    9.87    9.66
 -29   5  22   13.62   11.82
  29  -5 -22   -5.52    9.69
  29  -5 -22   32.47   11.69
  29   5 -22    8.64   11.53
  29   5 -22   -3.27   11.60
 -29  -5  22    9.62    9.76
 -29  -5  22    3.27    8.83
 -29   5  23    9.15   10.18
 -29   5  23    9.50   11.95
  29  -5 -23   10.98   10.04
  29  -5 -23   -2.70   11.10
  29   5 -23    9.48   12.09
  29   5 -23   -7.89   11.82
 -29  -5  23   -0.60    8.78
 -29  -5  23   14.80    9.21
 -29   5  24   15.96    9.89
 -29   5  24   -1.87   12.20
  29  -5 -24  -18.75   10.30
  29  -5 -24    0.98   11.66
  29   5 -24   -0.12   12.28
  29   5 -24   -1.41   11.89
 -29  -5  24    3.06    9.39
 -29  -5  24   -7.49    8.61
 -29   5  25   15.62   10.45
 -29   5  25    2.16   12.75
  29  -5 -25    3.17    9.69
  29  -5 -25    7.42   10.87
  29   5 -25   -4.83   11.31
  29   5 -25    1.61   12.00
 -29  -5  25    8.76   10.11
 -29  -5  25  -12.65    8.71
 -29   5  26  -11.19   12.02
  29  -5 -26    8.46   10.70
  29   5 -26  -14.36   10.79
  29   5 -26    6.66   11.69
 -29  -5  26   -6.23   10.30
 -29  -5  26  -11.42    9.28
  29  -5 -27   12.64   11.87
  29   5 -27  -16.27   11.17
 -29  -5  27    7.28   10.48
  29  -7  -4   13.82    8.40
  29  -7  -4    8.81   10.08
  29  -7  -5   22.24    9.03
  29  -7  -5   17.43    9.91
  29  -7  -6   19.59    9.72
 -29   7   7   19.13    9.35
  29  -7  -7    1.37    8.00
  29  -7  -7   22.48   10.95
 -29   7   8    4.50    8.87
  29  -7  -8   -1.95    7.68
  29   7  -8   22.39    9.68
 -29   7   9    9.75    8.89
 -29   7   9    9.79    9.33
  29  -7  -9    6.55    8.35
  29  -7  -9    3.18    8.87
  29   7  -9  -20.86    9.83
  29   7  -9  -10.91    9.87
 -29   7  10    5.62    8.94
 -29   7  10   14.16   10.55
  29  -7 -10   12.45    8.68
  29  -7 -10   -5.93    9.97
  29   7 -10   17.97   11.30
  29   7 -10    5.59    9.80
 -29   7  11   24.82    9.40
 -29   7  11   21.03   10.12
  29  -7 -11    5.75    8.22
  29  -7 -11   15.65    9.98
  29   7 -11   -7.53    9.98
 -29   7  12    0.91    7.71
 -29   7  12   10.02    9.72
  29  -7 -12  -26.56    9.22
  29  -7 -12   -1.72   10.61
  29   7 -12   -6.71   10.30
  29   7 -12   10.25    9.82
 -29  -7  12    3.27    7.88
 -29  -7  12    7.82    8.75
 -29   7  13   11.92    8.38
 -29   7  13   -6.11    9.36
  29  -7 -13    7.48    9.15
  29  -7 -13   15.99   10.66
  29   7 -13    7.70   10.94
 -29  -7  13   -4.87    9.40
 -29   7  14   14.51    9.12
 -29   7  14    9.39   10.00
  29  -7 -14    8.35    9.11
  29  -7 -14   -5.10    9.46
  29   7 -14   17.60   11.59
  29   7 -14   -9.10   10.30
 -29  -7  14   -2.78    8.07
 -29  -7  14   -6.40    9.35
 -29   7  15   -0.69    7.95
 -29   7  15  -13.85   10.67
  29  -7 -15    4.50    9.30
  29  -7 -15    1.69    9.43
  29   7 -15   -1.83   10.80
  29   7 -15   -4.86   10.43
 -29  -7  15    3.52    8.28
 -29  -7  15   -4.71    9.53
 -29   7  16   19.26    9.44
 -29   7  16   -4.32   10.77
  29  -7 -16   -3.39   10.07
  29   7 -16   16.93   11.99
  29   7 -16   -7.41   10.54
 -29  -7  16  -14.99    8.32
 -29  -7  16    0.24    8.32
 -29   7  17   15.88   12.67
  29  -7 -17    9.76   10.00
  29  -7 -17    3.30   10.38
  29   7 -17    0.89   12.16
  29   7 -17   -2.70   11.10
 -29  -7  17   25.49   10.23
 -29  -7  17   18.58    9.68
 -29   7  18    1.26    9.28
  29  -7 -18    1.58    9.98
  29  -7 -18    4.87   10.81
  29   7 -18    1.00   11.44
  29   7 -18    1.51   11.31
 -29  -7  18    5.26    8.45
 -29  -7  18    2.49    9.00
 -29   7  19   -1.77    8.78
 -29   7  19   -2.35   11.35
  29  -7 -19   17.46   10.20
  29  -7 -19    2.35   10.01
  29   7 -19   16.57   11.64
 -29  -7  19   -0.50    8.40
 -29  -7  19    7.78    9.98
 -29   7  20   -3.48    9.40
 -29   7  20   19.85   11.92
  29  -7 -20    7.85    9.62
  29  -7 -20    0.07   10.05
  29   7 -20   -9.36   11.73
  29   7 -20    1.79   11.64
 -29  -7  20   -3.39    9.05
 -29  -7  20    8.29    9.18
 -29   7  21   17.22    9.87
 -29   7  21   -8.13   11.01
  29  -7 -21   -4.28    9.84
  29  -7 -21   16.07   10.62
  29   7 -21   -9.75   11.46
 -29  -7  21    9.93    8.53
 -29   7  22  -10.48    9.80
 -29   7  22    4.78   12.25
  29  -7 -22    4.80   10.01
  29  -7 -22    4.56   10.36
  29   7 -22    5.26   10.31
  29   7 -22  -15.16   10.90
 -29  -7  22    4.44    9.05
 -29  -7  22    7.09    8.69
 -29   7  23   10.27    9.95
 -29   7  23   -1.91   12.27
  29  -7 -23   -9.40   10.01
  29  -7 -23  -10.37    9.90
  29   7 -23    7.79   11.38
  29   7 -23   15.53   11.37
 -29  -7  23    2.41    9.21
 -29  -7  23    6.49    8.72
 -29   7  24   11.46   10.48
 -29   7  24    5.18   12.36
  29  -7 -24   10.29   10.09
  29  -7 -24   10.37   10.88
  29   7 -24   16.86   12.07
  29   7 -24   -2.52   11.82
 -29  -7  24    1.02    9.10
 -29  -7  24   18.22    9.47
 -29   7  25   12.07   12.14
  29  -7 -25  -19.65   10.41
  29   7 -25   10.05   12.42
  29   7 -25    8.02   11.73
 -29  -7  25    6.67    9.84
 -29  -7  25  -10.94    8.65
  29   7 -26   -0.42   11.24
 -29  -7  26    1.84   10.33
 -29  -7  26   -2.30    9.79
  29   7 -27    6.01   11.34
 -29  -7  27  -10.37   10.65
  29  -9  -4    9.32    8.47
  29  -9  -5   -1.00    8.78
  29  -9  -6   -0.32    8.67
  29  -9  -7    6.56    8.72
  29  -9  -7    3.13    9.47
 -29   9   8   17.24    9.68
 -29   9   8   30.43   10.77
  29  -9  -8   17.20    9.58
  29  -9  -8    3.35    9.15
 -29   9   9    8.11   10.12
 -29   9   9   -5.95   10.07
  29  -9  -9   19.02    9.86
  29  -9  -9    3.12    9.77
  29   9  -9   26.15   11.05
 -29   9  10   -9.21    8.64
 -29   9  10   23.09   10.18
  29  -9 -10    7.09    8.87
  29  -9 -10   -8.27    9.26
  29   9 -10  -17.68   10.09
 -29   9  11   12.83    9.32
 -29   9  11   10.13    9.76
  29  -9 -11   19.13    9.64
  29  -9 -11   15.30    9.97
  29   9 -11    6.12   11.84
  29   9 -11    8.94   10.63
 -29   9  12   15.53   10.40
 -29   9  12   18.44   10.95
  29  -9 -12   18.46    9.97
  29  -9 -12    0.79    9.19
  29   9 -12   25.95   12.03
 -29   9  13   -5.48    8.67
 -29   9  13   18.70   10.30
  29  -9 -13   13.33    9.71
  29  -9 -13   -4.49    9.01
  29   9 -13   -5.05   11.42
  29   9 -13   -2.02   10.74
 -29   9  14   16.19   11.56
  29  -9 -14   23.81   10.44
  29   9 -14   25.85   12.72
  29   9 -14    9.11   12.24
 -29  -9  14   44.04   10.27
 -29  -9  14   14.80    9.62
 -29   9  15    6.55    9.35
 -29   9  15   -2.41   10.63
  29  -9 -15   16.96    9.98
  29  -9 -15    0.19    9.05
  29   9 -15   -1.05   12.21
  29   9 -15   20.38   12.25
 -29  -9  15   -5.61    8.60
 -29  -9  15   -6.65    8.53
 -29   9  16    2.76    9.19
  29  -9 -16   12.65    9.58
  29   9 -16    2.63   12.60
  29   9 -16  -14.36   11.05
 -29  -9  16   -2.28    8.33
 -29  -9  16    0.25    9.19
 -29   9  17   -9.10    9.66
 -29   9  17    0.96   11.31
  29  -9 -17  -11.37    8.85
  29  -9 -17   -8.38    9.62
  29   9 -17    4.86   12.16
  29   9 -17    8.33   10.74
 -29  -9  17   -6.84    9.11
 -29  -9  17    3.63    8.83
 -29   9  18  -13.49    8.87
 -29   9  18    3.35   11.20
  29  -9 -18  -16.24    9.91
  29  -9 -18    9.89    9.86
  29   9 -18    7.09   11.45
 -29  -9  18   -5.75    9.66
 -29   9  19    7.71   10.04
 -29   9  19    6.04   10.94
  29  -9 -19  -10.40    9.11
  29  -9 -19    7.14    9.62
  29   9 -19    5.01   11.24
  29   9 -19   13.21   11.71
 -29  -9  19   -9.40    9.77
 -29  -9  19    4.47    9.12
 -29   9  20   27.64   10.19
 -29   9  20   21.65   11.70
  29  -9 -20    3.82   10.73
  29  -9 -20    4.33   10.44
  29   9 -20   -2.35   12.49
 -29  -9  20   13.11   10.52
 -29  -9  20    3.32    9.25
 -29   9  21    7.81   10.00
 -29   9  21   -0.68    9.93
  29  -9 -21   -4.85    9.68
  29  -9 -21  -10.67    9.75
  29   9 -21    9.77   11.56
  29   9 -21  -12.67   11.39
 -29  -9  21   -2.99    9.66
 -29  -9  21   -0.75    9.28
 -29   9  22  -14.45    9.90
 -29   9  22   -8.49   10.18
  29  -9 -22   -6.27    9.51
  29  -9 -22    1.91   10.16
  29   9 -22    2.27   12.11
  29   9 -22   16.97   11.81
 -29  -9  22   -5.77    9.66
 -29  -9  22   11.15    9.89
 -29   9  23  -10.97   11.27
  29  -9 -23  -11.49    9.93
  29   9 -23    1.43   12.45
  29   9 -23  -10.43   11.70
 -29  -9  23   -7.09    9.57
 -29  -9  23   13.28    9.82
 -29   9  24    4.35   11.42
  29  -9 -24   -3.60   10.34
  29   9 -24   16.55   12.43
  29   9 -24    7.28   10.92
 -29  -9  24    1.84   10.51
 -29  -9  24   19.24    9.65
  29   9 -25   10.65   11.10
 -29  -9  25  -11.05   10.12
  29   9 -26    0.19   11.42
 -29  -9  26   -0.04   10.77
  29 -11  -5    6.30    9.57
  29 -11  -5    4.22    9.07
  29 -11  -7  -17.79    9.53
  29 -11  -7   14.37    9.62
  29 -11  -8   17.02    9.80
  29 -11  -8    8.49    9.53
 -29  11   9  -11.51    9.29
 -29  11   9   17.54   10.56
  29 -11  -9   10.85    9.55
  29 -11  -9   -2.55    9.26
 -29  11  10    6.16    9.77
 -29  11  10   21.07   10.72
  29 -11 -10   12.32    9.87
  29 -11 -10  -13.25    8.72
 -29  11  11    5.75   10.65
  29 -11 -11   -7.23    9.47
 -29  11  12    7.12   10.34
 -29  11  12   17.00   11.71
  29 -11 -12   20.10   10.40
  29 -11 -12   14.63    9.89
  29  11 -12   -8.10   11.44
  29  11 -12   18.70   11.52
 -29  11  13    5.05    9.94
  29 -11 -13   -0.61    9.68
  29 -11 -13   -8.00    9.30
  29  11 -13  -13.53   10.87
  29  11 -13    6.29   11.64
 -29  11  14   19.72   10.22
 -29  11  14    3.21   11.56
  29 -11 -14   12.54    9.64
  29  11 -14    4.83   11.64
  29  11 -14    9.94   11.39
 -29  11  15    5.32    9.65
 -29  11  15    8.86   11.69
  29 -11 -15   -2.89    9.69
  29 -11 -15    8.69    9.65
  29  11 -15   -2.80   10.95
  29  11 -15    7.74   11.66
 -29  11  16   -6.33    9.44
 -29  11  16    6.42   11.20
  29 -11 -16   19.92    9.93
  29 -11 -16   -7.43    9.23
  29  11 -16   -3.38   11.69
  29  11 -16    5.07   10.84
 -29  11  17   -2.16    9.51
 -29  11  17    4.38   10.38
  29 -11 -17   10.29    9.61
  29 -11 -17   17.51    9.93
  29  11 -17    6.42   11.77
  29  11 -17   -3.57   10.88
 -29 -11  17   -1.32    9.83
 -29  11  18   11.95    9.47
 -29  11  18   -3.36   11.05
  29 -11 -18   22.72   11.71
  29 -11 -18    6.08   10.44
  29  11 -18   -5.30   11.59
  29  11 -18   14.75   11.92
 -29 -11  18   20.17    9.54
 -29  11  19   -1.74    9.97
 -29  11  19    3.75   11.06
  29 -11 -19  -14.14    9.61
  29 -11 -19   -2.10    9.94
  29  11 -19   20.03   12.24
  29  11 -19   17.32   11.62
 -29 -11  19   -1.83   10.56
 -29 -11  19   -2.64    8.76
 -29  11  20  -11.95    9.87
 -29  11  20    2.91   11.64
  29 -11 -20   12.25   10.38
  29 -11 -20   10.70    9.89
  29  11 -20    7.57   12.03
  29  11 -20    3.31   11.02
 -29 -11  20   -0.28   10.37
 -29 -11  20  -12.46    8.56
 -29  11  21    8.93   11.85
  29 -11 -21   -3.21    9.86
  29  11 -21  -13.07   11.34
  29  11 -21   11.66   11.48
 -29 -11  21   10.44   11.27
 -29 -11  21   -6.53    9.01
  29 -11 -22    0.11   10.29
  29  11 -22    2.23   12.20
  29  11 -22    8.43   10.94
 -29 -11  22   -9.26   10.63
 -29 -11  22    1.43    9.18
  29  11 -23    7.34   12.16
  29  11 -23  -18.32   10.88
 -29 -11  23   -8.46   10.95
 -29 -11  23   -6.19    8.68
  29  11 -24   17.43   12.34
 -29 -11  24   21.97   11.78
  29 -13  -6    3.85   10.18
  29 -13  -7   19.36   10.84
  29 -13  -7   -6.66    9.23
  29 -13  -8   10.22   10.34
  29 -13  -8    6.60   10.31
  29 -13  -9    4.85   10.12
  29 -13  -9   12.28    9.25
 -29  13  10   -1.86   10.84
 -29  13  10    4.65    9.90
  29 -13 -10    8.86   10.62
 -29  13  11   -2.34   10.31
 -29  13  11  -10.27   10.34
  29 -13 -11    5.16    9.40
  29 -13 -11  -10.31    9.36
 -29  13  12    9.17   10.51
 -29  13  12    4.20   10.98
  29 -13 -12   -3.17    9.73
  29 -13 -12   -2.46    9.80
 -29  13  13  -11.95    9.32
 -29  13  13    5.44   11.64
  29 -13 -13   20.85   10.81
  29 -13 -13   10.56    9.00
 -29  13  14    0.29   10.09
 -29  13  14    9.36   11.60
  29 -13 -14   20.03   10.51
  29 -13 -14   11.60   10.00
  29  13 -14   22.69   12.67
 -29  13  15    5.75    9.66
 -29  13  15    3.70   10.67
  29 -13 -15   -0.36    9.76
  29 -13 -15    0.08    9.90
  29  13 -15   -0.03   11.42
 -29  13  16    6.92    9.58
 -29  13  16    3.06   11.39
  29 -13 -16    3.28   10.87
  29 -13 -16   -4.57    9.57
  29  13 -16   12.41   11.96
  29  13 -16    0.58   11.27
 -29  13  17   23.77   10.34
 -29  13  17    0.24   11.85
  29 -13 -17   -1.02    9.90
  29 -13 -17   12.32    9.36
  29  13 -17  -13.76   11.39
 -29  13  18    1.79   12.28
  29 -13 -18   14.33   10.13
  29  13 -18   18.69   12.85
  29  13 -18    1.01   11.52
 -29  13  19   -7.50    9.89
  29 -13 -19  -13.31    9.11
  29  13 -19  -10.43   11.33
  29  13 -19    2.34   10.43
  29  13 -20   14.23   11.59
  29  13 -20    1.61   11.53
 -29 -13  20   -1.84   10.31
  29  13 -21   -9.54   11.62
  29  13 -21   16.70   11.59
 -29 -13  21   -7.13    9.79
 -29 -13  21   17.63    9.94
  29  13 -22    6.91   11.45
 -29 -13  22   11.46   11.24
  29  13 -23   -5.22   10.34
 -29 -13  23    4.92   10.56
  29 -15  -8   14.84   11.27
  29 -15  -8   -0.90    9.11
  29 -15  -9    2.98   10.66
  29 -15  -9   14.07    9.28
  29 -15 -10   -8.56   10.54
  29 -15 -10   10.62    9.12
 -29  15  11   -3.17   11.26
  29 -15 -11  -14.59   10.61
  29 -15 -11  -21.97    9.30
 -29  15  12   34.82   11.73
 -29  15  12   30.92   12.03
  29 -15 -12   33.55   11.69
  29 -15 -12   16.88   10.36
 -29  15  13    0.39    9.69
 -29  15  13    4.69   11.26
  29 -15 -13   -0.61   10.90
  29 -15 -13    1.30    9.66
 -29  15  14  -11.57   10.66
  29 -15 -14   -1.98   10.01
 -29  15  15   -3.31   10.56
  29 -15 -15    8.07    9.64
  29  15 -18   18.84   12.71
  29  15 -19   -7.60   11.62
  29  15 -19   13.72   10.77
  29  15 -20   -6.84   11.30
  29  15 -21    1.52   11.64
  29 -17 -10   10.95   10.15
  28   0  -3    5.91    6.70
  28   0  -3   -6.63    6.13
  28   0  -4    6.20    7.63
  28   0  -5   11.19    7.81
  28   0  -5    1.81    7.49
 -28   0   6    4.76    6.56
 -28   0   6  -10.70    7.12
  28   0  -6  -10.45    8.42
  28   0  -6   -7.91    7.63
 -28   0   7   -2.20    7.12
 -28   0   7  -10.52    8.09
  28   0  -7   -2.28    8.33
  28   0  -7   20.41    9.69
 -28   0   8  126.93   12.11
 -28   0   8  100.71   12.85
  28   0  -8  112.34   13.94
  28   0  -8  103.91   14.62
 -28   0   9    2.82    7.21
 -28   0   9   -2.88    8.49
  28   0  -9    4.78    8.74
  28   0  -9    4.21    9.97
 -28   0  10    7.60    7.88
 -28   0  10   -0.06    8.56
  28   0 -10   13.22    9.41
  28   0 -10   18.54   10.56
 -28   0  11   -1.97    8.03
 -28   0  11   -2.49    9.29
  28   0 -11   -8.94    8.99
  28   0 -11    0.90    9.98
 -28   0  12    9.19    9.80
  28   0 -12    7.35    9.14
 -28   0  13    6.38    8.24
 -28   0  13   -3.66    9.89
  28   0 -13   -8.07    8.99
  28   0 -13   -3.49    9.89
 -28   0  14  103.95   12.41
  28   0 -14   83.11   14.16
 -28   0  15  -18.87    9.08
  28   0 -15    3.03    9.40
  28   0 -15   -4.76    9.76
 -28   0  16   16.61    7.95
 -28   0  16    6.63    8.72
  28   0 -16   15.65    9.91
  28   0 -16    6.95   10.18
 -28   0  17   18.82    8.50
 -28   0  17   -6.31    7.48
  28   0 -17    3.74   10.05
  28   0 -17   -3.90    9.30
 -28   0  18   -1.36    7.28
 -28   0  18   -8.76    8.83
  28   0 -18    8.78    9.64
  28   0 -18   -2.26    9.18
 -28   0  19   -4.92    7.39
 -28   0  19   -2.70    7.96
  28   0 -19   -4.47   10.00
  28   0 -19   10.02    9.86
 -28   0  20   17.53    8.67
 -28   0  20   13.83    8.89
  28   0 -20   -5.88   10.37
  28   0 -20  -11.51   10.87
 -28   0  21    0.61    7.79
  28   0 -21   13.11   10.56
 -28   0  22   16.63    9.22
 -28   0  22   18.86    9.32
  28   0 -22    3.66   10.72
  28   0 -22    8.78   11.71
 -28   0  23    8.07    8.31
 -28   0  23   -3.77    8.18
  28   0 -23   23.43   10.80
 -28   0  24   -8.38    8.76
 -28   0  24  -11.31    8.90
  28   0 -24   -1.50    9.98
  28   0 -24    5.15   11.30
 -28   0  26   39.86   10.73
 -28   0  26   20.27   10.55
  28   0 -26   18.77   11.52
  28   0 -26   -4.96   11.08
 -28   0  27   -7.88    9.76
 -28   0  27   -5.01    9.72
  28   0 -27   -0.22   11.31
  28   0 -27   -6.27   11.16
 -28   0  29   12.83   10.72
  28   0 -29    2.67   11.13
  28  -2  -2   63.84    9.82
  28  -2  -3    7.71    7.50
  28  -2  -4   26.32    8.39
  28  -2  -4   15.26    8.65
  28   2  -4   27.97    8.15
  28   2  -4   16.37    7.25
 -28   2   5    3.42    7.27
  28  -2  -5   -2.95    7.81
  28  -2  -5    1.97    8.43
  28   2  -5   -9.01    7.41
  28   2  -5    6.19    7.49
 -28   2   6   14.84    7.57
 -28   2   6   19.33    9.50
  28  -2  -6    2.95    7.97
  28  -2  -6   19.58   10.83
  28   2  -6    8.25    8.40
 -28   2   7   -5.64    7.16
 -28   2   7   -2.59    8.67
  28  -2  -7    6.23    8.09
  28  -2  -7    2.55    9.58
  28   2  -7   16.12    9.48
  28   2  -7    1.81    9.37
 -28  -2   7  -12.25    6.67
 -28  -2   7    0.94    7.85
 -28   2   8   12.28    8.06
 -28   2   8   17.51    8.32
  28  -2  -8    7.93    8.64
  28  -2  -8    9.37   10.09
  28   2  -8   15.51   10.05
  28   2  -8   12.05   10.45
 -28  -2   8   11.28    7.42
 -28  -2   8    7.41    9.21
 -28   2   9   12.82    8.50
 -28   2   9   12.27    8.51
  28  -2  -9    5.19    8.60
  28  -2  -9    2.35    9.58
  28   2  -9    7.48    9.58
  28   2  -9   -3.41    9.50
 -28  -2   9    0.84    6.40
 -28  -2   9   -6.66    8.27
 -28   2  10   23.32   10.04
 -28   2  10    6.74    9.72
  28  -2 -10    7.73    9.47
  28  -2 -10   21.85   11.80
  28   2 -10   28.31   10.76
  28   2 -10   40.57   11.33
 -28  -2  10   35.19    9.03
 -28  -2  10   28.11   10.02
 -28   2  11    5.11    8.81
  28  -2 -11    4.94   10.22
  28   2 -11   -0.29    9.26
  28   2 -11    3.20    9.87
 -28  -2  11   10.38    7.99
 -28  -2  11    1.07    9.37
 -28   2  12    9.40    8.22
 -28   2  12    3.99   10.01
  28  -2 -12   -6.77    8.18
  28  -2 -12   -3.72   10.94
  28   2 -12    9.62    9.97
 -28  -2  12    6.49    6.58
 -28  -2  12    3.84    8.29
 -28   2  13   -0.17    8.29
  28  -2 -13    4.10    8.56
  28   2 -13    9.30   10.33
  28   2 -13    5.69   10.27
 -28  -2  13   12.06    7.32
 -28  -2  13   -4.18    7.93
 -28   2  14   28.15   10.02
 -28   2  14   45.50   12.09
  28  -2 -14   17.82    9.71
  28  -2 -14   38.43   11.87
  28   2 -14   32.66   11.37
 -28  -2  14   22.35    9.44
 -28   2  15  -10.73    7.84
 -28   2  15   -0.91   10.44
  28  -2 -15    6.77    8.86
  28  -2 -15   -5.03    9.64
  28   2 -15    0.54    9.59
  28   2 -15    5.37    9.75
 -28  -2  15    2.17    7.41
 -28  -2  15   12.63    8.42
 -28   2  16   13.28    8.74
 -28   2  16    8.03   11.27
  28  -2 -16   26.74   10.19
  28  -2 -16   12.83   10.81
  28   2 -16    9.54   10.12
  28   2 -16   34.41   11.10
 -28  -2  16   21.27    8.67
 -28  -2  16   11.71    8.64
 -28   2  17    5.75    8.47
 -28   2  17    3.25   10.48
  28  -2 -17   -7.10    9.98
  28  -2 -17    2.52   10.08
  28   2 -17    6.81   10.94
  28   2 -17   10.90   10.20
 -28  -2  17    0.66    7.27
 -28  -2  17  -19.34    8.53
 -28   2  18    0.35    9.11
 -28   2  18   -4.50   10.19
  28  -2 -18   -0.65    9.36
  28  -2 -18    5.26   10.16
  28   2 -18   15.29   11.10
  28   2 -18   19.77   10.63
 -28  -2  18   10.09    8.40
 -28  -2  18   29.93    9.61
 -28   2  19  -13.15    7.95
 -28   2  19    0.48   10.94
  28  -2 -19  -12.10   10.04
  28  -2 -19   -3.30   10.44
  28   2 -19    9.32    9.91
  28   2 -19    9.61    9.40
 -28  -2  19    0.22    7.06
 -28  -2  19   14.15    8.40
 -28   2  20    5.40    8.43
  28  -2 -20   22.72   10.91
  28   2 -20   10.15   11.10
  28   2 -20    6.02   10.49
 -28  -2  20   27.32    8.82
 -28  -2  20    5.62    7.91
 -28   2  21   -3.13    7.02
 -28   2  21    6.87    8.82
  28  -2 -21    8.79    9.80
  28  -2 -21    7.46   11.13
  28   2 -21   19.15   11.57
 -28  -2  21    5.23    8.31
 -28   2  22   19.98    9.65
  28  -2 -22    4.58    9.03
  28   2 -22   -2.28    9.51
  28   2 -22   -1.72   11.24
 -28  -2  22    8.03    8.81
 -28  -2  22   -2.30    9.28
 -28   2  23   25.07    9.14
 -28   2  23    8.10    9.48
  28  -2 -23   23.02   10.43
  28  -2 -23    9.72   11.20
  28   2 -23   16.23   10.11
 -28  -2  23   13.62    8.94
 -28  -2  23   -7.23    9.50
 -28   2  24    3.28    9.37
 -28   2  24    4.07   10.40
  28  -2 -24  -17.75   10.66
  28  -2 -24  -16.52   10.19
  28   2 -24   -4.35    9.80
  28   2 -24    3.12   11.21
 -28  -2  24   -3.71    8.50
 -28  -2  24   -0.01    9.12
 -28   2  25   -9.64    9.62
 -28   2  25   -1.50   10.30
  28  -2 -25    4.93   10.58
  28  -2 -25   -5.72   10.29
  28   2 -25    3.18   10.01
  28   2 -25    9.87   10.85
 -28  -2  25   -9.18    8.90
 -28  -2  25   -5.11    9.28
 -28   2  26   11.31   10.74
 -28   2  26   19.23   10.81
  28  -2 -26   22.90   11.46
  28  -2 -26   21.78   12.64
  28   2 -26   20.57   11.75
  28   2 -26   13.11   11.57
 -28  -2  26   22.69   10.70
 -28  -2  26   17.75   10.34
 -28   2  27    4.71   10.34
 -28   2  27   -2.64    8.39
  28  -2 -27    9.28   11.38
  28  -2 -27   16.41   11.95
  28   2 -27   11.96   11.78
  28   2 -27   -4.32   11.38
 -28  -2  27   22.64   10.36
 -28  -2  27   17.69    9.65
 -28   2  28   -0.39   10.91
  28  -2 -28    9.76   10.62
  28   2 -28    0.12   11.09
 -28  -2  28   18.97   10.80
  28   2 -29    1.90   10.58
 -28  -2  29   -6.63    9.98
  28  -4  -2   15.96    9.26
  28  -4  -3   24.19    8.43
 -28   4   4   -1.98    7.61
  28  -4  -4    2.44    8.07
  28  -4  -4   11.73    9.26
  28   4  -4   16.63    7.07
 -28   4   5   -2.56    7.20
 -28   4   5  -10.87    7.61
  28  -4  -5  -10.04    7.70
  28  -4  -5    0.47   10.15
  28   4  -5   -6.66    7.71
 -28   4   6   -9.89    6.80
 -28   4   6    6.59    8.24
  28  -4  -6  -10.87    7.66
  28  -4  -6    5.84    9.71
  28   4  -6  -10.88    8.94
 -28   4   7    4.60    7.34
 -28   4   7   -5.33    7.59
  28  -4  -7    8.74    8.07
  28  -4  -7   -5.01    9.79
  28   4  -7   -0.06    9.39
  28   4  -7   -0.17    8.86
 -28  -4   7   11.85    7.12
 -28  -4   7    8.10    8.57
 -28   4   8   46.22    9.64
 -28   4   8   23.23    9.07
  28  -4  -8   29.34    9.22
  28  -4  -8   33.24   10.70
  28   4  -8   19.65   11.34
  28   4  -8   15.31   10.20
 -28  -4   8   21.86    8.00
 -28  -4   8   34.07   10.47
 -28   4   9   15.60    8.93
 -28   4   9    4.54    8.96
  28  -4  -9   -9.11    9.30
  28   4  -9   10.65   10.29
  28   4  -9    6.58   10.47
 -28  -4   9    2.17    6.31
 -28  -4   9   -0.69    6.91
 -28   4  10   11.87    9.36
  28  -4 -10   -1.97    8.57
  28  -4 -10   13.78    9.93
  28   4 -10    6.52   10.02
  28   4 -10    8.31   10.37
 -28  -4  10    2.74    6.66
 -28  -4  10    5.82    6.74
 -28   4  11   10.20    8.92
 -28   4  11  -15.45    8.99
  28  -4 -11    0.44    8.51
  28  -4 -11   11.20   10.01
  28   4 -11    7.35    9.84
  28   4 -11    7.14   10.02
 -28  -4  11    5.69    7.05
 -28  -4  11   20.73    8.10
 -28   4  12  -13.91    8.13
  28  -4 -12   -7.39    7.77
  28   4 -12    8.20   10.66
 -28  -4  12    7.85    7.10
 -28   4  13  -10.01    8.58
 -28   4  13    5.52   10.12
  28  -4 -13   15.41    8.90
  28  -4 -13   26.82   10.38
  28   4 -13    0.72   10.15
  28   4 -13    8.96   10.31
 -28  -4  13   17.51    8.04
 -28  -4  13   23.36    8.82
 -28   4  14   19.30    9.64
 -28   4  14   13.37   10.52
  28  -4 -14   17.93    9.37
  28  -4 -14   14.47   10.73
  28   4 -14   17.68   10.44
 -28  -4  14   24.94    9.33
 -28   4  15   10.18    8.39
 -28   4  15    4.40   10.23
  28  -4 -15   18.83    9.97
  28  -4 -15    0.58    9.65
  28   4 -15  -11.37    9.75
  28   4 -15    9.64    9.47
 -28  -4  15   17.14    7.91
 -28  -4  15    3.70    8.21
 -28   4  16   -8.07    8.39
 -28   4  16  -11.89   11.28
  28  -4 -16    3.12    9.57
  28  -4 -16   -6.13    9.00
  28   4 -16   15.60   11.12
  28   4 -16   -8.31    9.19
 -28  -4  16    1.83    7.32
 -28  -4  16   -3.02    7.59
 -28   4  17   30.10   10.62
 -28   4  17   25.81   11.77
  28  -4 -17   22.11    9.93
  28  -4 -17   28.55   11.06
  28   4 -17   10.77   12.11
  28   4 -17   18.84   10.51
 -28  -4  17   32.41    9.17
 -28  -4  17   21.74    9.43
 -28   4  18   -4.47    8.75
 -28   4  18    7.61   12.00
  28  -4 -18    6.20   10.40
  28  -4 -18   -2.81   10.09
  28   4 -18   10.01   11.78
  28   4 -18    9.62   10.00
 -28  -4  18   -1.84    7.19
 -28  -4  18    9.15    8.40
 -28   4  19  -16.35    8.49
 -28   4  19    3.45   11.67
  28  -4 -19    3.50   10.84
  28   4 -19  -10.91   10.88
  28   4 -19    6.17    9.94
 -28  -4  19   -5.57    7.02
 -28  -4  19    5.08    8.79
 -28   4  20   11.37   10.79
 -28   4  20   27.88   13.61
  28  -4 -20   15.19   10.47
  28  -4 -20   14.88   11.37
  28   4 -20    8.13   11.99
  28   4 -20   14.98   11.44
 -28  -4  20   26.89    9.23
 -28  -4  20   13.89    8.45
 -28   4  21   16.02    9.11
  28  -4 -21    3.75   10.12
  28   4 -21  -11.03   11.24
  28   4 -21  -17.93   10.83
 -28  -4  21   -5.84    7.97
 -28   4  22   14.04    9.03
 -28   4  22   -4.44   11.59
  28  -4 -22   -9.43    9.29
  28  -4 -22  -10.55   11.37
  28   4 -22  -12.67   10.37
  28   4 -22   -3.93   12.49
 -28  -4  22    0.87    8.78
 -28   4  23  -10.95    9.26
 -28   4  23   11.55   11.96
  28  -4 -23   -6.71    9.66
  28  -4 -23   -7.89    9.86
  28   4 -23   -1.86   10.48
  28   4 -23  -18.19   11.15
 -28  -4  23   22.57    9.30
 -28  -4  23   -1.55    8.56
 -28   4  24   15.38    9.33
 -28   4  24   -4.86   12.27
  28  -4 -24  -11.33    9.47
  28  -4 -24   15.49   10.76
  28   4 -24   14.36   11.27
  28   4 -24    4.28   10.55
 -28  -4  24    3.57    8.36
 -28  -4  24   -6.23    9.08
 -28   4  25   -8.24    9.93
 -28   4  25    0.58   12.39
  28  -4 -25   10.72   11.02
  28  -4 -25   -3.24   10.95
  28   4 -25    1.94   11.92
  28   4 -25   12.65   10.84
 -28  -4  25   21.36    9.59
 -28  -4  25   -1.04    7.99
 -28   4  26   36.90   10.61
 -28   4  26   -0.68   12.02
  28  -4 -26   35.54   12.23
  28  -4 -26    2.70   11.26
  28   4 -26   32.87   13.94
  28   4 -26   28.65   12.74
 -28  -4  26   28.23   10.22
 -28   4  27  -10.38   10.80
  28  -4 -27    9.43   10.97
  28   4 -27   -0.28   12.10
  28   4 -27   -7.63   10.77
 -28  -4  27   14.11    9.01
 -28  -4  27    0.03    8.83
 -28   4  28  -13.44   11.09
  28  -4 -28   -8.64   11.51
  28   4 -28   -6.51   11.10
 -28  -4  28    4.29    8.93
  28  -6  -2   -0.39    7.49
  28  -6  -2   16.78    9.66
  28  -6  -3    7.41    7.92
  28  -6  -3   14.43    9.62
 -28   6   4   10.08    8.68
  28  -6  -4    4.02    8.35
  28  -6  -4   25.53   10.15
 -28   6   5   27.03    8.69
 -28   6   5   12.16    8.76
  28  -6  -5   30.96    9.80
  28  -6  -5   16.30   10.59
  28   6  -5   10.83    8.04
 -28   6   6   18.08    8.74
 -28   6   6   21.10    8.74
  28  -6  -6    9.53    9.01
  28  -6  -6    7.66    9.91
  28   6  -6   24.94    9.95
 -28   6   7    5.90    7.81
 -28   6   7    3.09    8.03
  28  -6  -7  -15.47    9.47
  28   6  -7   22.35   10.08
  28   6  -7   -1.04    9.48
 -28   6   8   53.04   11.60
  28  -6  -8   27.73   10.37
  28  -6  -8   47.05   12.03
  28   6  -8   45.26   12.27
  28   6  -8   38.68   11.09
 -28  -6   8   45.95    8.78
 -28  -6   8   21.72    9.17
 -28   6   9    8.67    8.78
 -28   6   9   -7.32    9.57
  28  -6  -9    4.82    8.74
  28  -6  -9   -5.41   10.27
  28   6  -9    2.12   11.12
  28   6  -9    4.64    9.79
 -28  -6   9   11.46    6.94
 -28  -6   9    4.21    7.68
 -28   6  10    6.16    8.82
  28  -6 -10   -2.06    7.75
  28   6 -10    6.47   11.42
  28   6 -10    6.99    9.66
 -28  -6  10    9.72    6.29
 -28  -6  10   10.51    7.73
 -28   6  11   31.41   10.26
 -28   6  11   22.28   11.88
  28  -6 -11   30.56    9.83
  28  -6 -11   42.92   11.12
  28   6 -11   65.03   13.94
  28   6 -11   36.61   11.19
 -28  -6  11   47.92    8.72
 -28  -6  11   50.83   10.34
 -28   6  12    7.59    8.60
 -28   6  12    5.97    9.93
  28  -6 -12   14.57    9.68
  28  -6 -12   13.19    9.39
  28   6 -12    8.03   11.46
  28   6 -12    1.77    9.94
 -28  -6  12   20.37    7.43
 -28   6  13   -2.06    8.17
 -28   6  13  -18.88    9.61
  28  -6 -13   12.57    9.21
  28  -6 -13  -11.20    9.44
  28   6 -13  -10.83   10.90
  28   6 -13    4.14   10.07
 -28  -6  13    2.84    6.80
 -28  -6  13  -11.30    8.21
 -28   6  14   -6.40    9.33
 -28   6  14  -10.63   10.26
  28  -6 -14   15.12    9.80
  28  -6 -14  -14.48    9.22
  28   6 -14    3.67    9.51
 -28  -6  14   -0.11    7.68
 -28  -6  14    7.25    8.45
 -28   6  15    5.65    8.93
 -28   6  15   -2.42   11.09
  28  -6 -15   -4.85    8.79
  28  -6 -15   -3.28    9.10
  28   6 -15   -9.68   10.04
  28   6 -15   -6.11    8.90
 -28  -6  15   -5.80    7.57
 -28  -6  15    3.77    8.09
 -28   6  16   21.27   10.55
 -28   6  16   37.53   12.49
  28  -6 -16   32.20   10.99
  28  -6 -16   15.05   10.98
  28   6 -16   35.73   12.27
  28   6 -16   20.17   10.65
 -28  -6  16   23.86    9.12
 -28  -6  16   14.08    8.46
 -28   6  17    6.94    9.23
 -28   6  17    6.37   11.53
  28  -6 -17  -15.04    9.57
  28  -6 -17    4.06   10.09
  28   6 -17    0.29   11.33
  28   6 -17    5.57   10.31
 -28  -6  17    2.77    7.61
 -28  -6  17    6.44    7.86
 -28   6  18    8.00   10.90
  28  -6 -18   -0.68   10.94
  28   6 -18   -4.74   11.10
  28   6 -18    1.05    9.64
 -28  -6  18   -9.64    8.25
 -28  -6  18    1.14    8.24
 -28   6  19    0.15    9.47
 -28   6  19   14.86   12.06
  28  -6 -19    3.43    9.94
  28  -6 -19   -8.81   11.91
  28   6 -19   20.13   12.39
  28   6 -19    5.61    9.98
 -28  -6  19   17.43    9.36
 -28  -6  19   -5.54    8.71
 -28   6  20    0.84    9.26
  28  -6 -20    1.14    8.89
  28   6 -20    1.61   11.09
 -28  -6  20    8.02    9.50
 -28   6  21   -0.14    8.68
 -28   6  21   -5.79   11.67
  28  -6 -21    8.20    9.73
  28  -6 -21  -15.13   10.73
  28   6 -21    7.32   11.55
  28   6 -21   -1.94   10.62
 -28  -6  21  -10.43    9.50
 -28  -6  21   -8.74    7.96
 -28   6  22    7.46   10.07
 -28   6  22   10.52   12.43
  28  -6 -22   20.82   10.47
  28  -6 -22   18.33   11.09
  28   6 -22    5.32   10.91
 -28  -6  22    8.31    8.94
 -28   6  23    6.22    9.51
 -28   6  23   -0.96   12.27
  28  -6 -23   13.07   10.49
  28  -6 -23   -2.15   10.29
  28   6 -23   -7.61   11.75
  28   6 -23   11.26   11.73
 -28  -6  23    1.51    8.43
 -28  -6  23   15.70    8.78
 -28   6  24   -0.73    9.72
 -28   6  24    7.06   11.89
  28  -6 -24   12.86   10.09
  28  -6 -24  -14.63   10.29
  28   6 -24    1.55   11.60
  28   6 -24  -19.78   11.46
 -28  -6  24    0.07    8.67
 -28  -6  24    9.47    8.82
 -28   6  25   -6.23    9.57
 -28   6  25    9.87   12.32
  28  -6 -25    9.79    9.80
  28  -6 -25  -15.04   11.69
  28   6 -25   -2.37   11.21
  28   6 -25    6.51   12.18
 -28  -6  25    9.46    9.25
 -28  -6  25   -3.12    8.75
 -28   6  26   10.33   10.92
  28  -6 -26   10.23   11.39
  28   6 -26    0.66   11.42
  28   6 -26   -3.21   11.70
 -28  -6  26   -1.56    9.32
 -28  -6  26   10.38    9.73
 -28   6  27    3.86   12.60
  28  -6 -27   16.16   12.23
  28   6 -27  -10.87   11.75
 -28  -6  27   -9.50    9.50
 -28  -6  27   17.47    9.83
  28   6 -28   -1.02   10.79
 -28  -6  28   11.27    9.58
  28  -8  -1   14.72    8.24
  28  -8  -1    1.77    9.87
  28  -8  -2   13.57    8.40
  28  -8  -2   13.72   10.12
  28  -8  -3    5.98    7.41
  28  -8  -3    0.24    9.75
  28  -8  -4    0.47    7.14
  28  -8  -4    6.73    9.47
 -28   8   5    4.79    9.19
  28  -8  -5   -3.78    9.75
 -28   8   6   23.15    8.79
 -28   8   6    8.07    8.86
  28  -8  -6   -4.17    7.09
  28  -8  -6  -19.29    9.82
 -28   8   7  -12.13    8.31
  28  -8  -7   13.40    7.81
  28  -8  -7    7.77   11.23
  28   8  -7   -2.46    9.95
  28   8  -7    2.04    9.14
 -28   8   8    1.05    8.32
 -28   8   8  -15.85    8.39
  28  -8  -8   -5.48    7.10
  28   8  -8   -4.11   11.19
  28   8  -8   11.64    9.22
 -28   8   9    5.08    8.00
 -28   8   9   -9.07    9.50
  28  -8  -9    9.30    7.96
  28  -8  -9   -1.95    9.73
  28   8  -9   16.53   11.91
  28   8  -9  -22.48    9.01
 -28  -8   9    1.87    6.65
 -28   8  10   14.04    8.11
 -28   8  10  -18.29    9.62
  28  -8 -10    4.80    7.31
  28  -8 -10   16.82   10.76
  28   8 -10  -16.35   12.53
  28   8 -10   20.17   10.29
 -28  -8  10   -7.61    6.47
 -28  -8  10   -1.32    8.75
 -28   8  11   15.76    8.67
 -28   8  11    4.08    9.12
  28  -8 -11   20.71    8.50
  28  -8 -11   -7.50    9.57
  28   8 -11   -1.32    9.36
 -28  -8  11    9.25    7.19
 -28   8  12    6.80    8.75
 -28   8  12    6.88   10.02
  28  -8 -12   15.29    9.11
  28  -8 -12   14.16   10.43
  28   8 -12    3.12   11.53
  28   8 -12   22.10   10.38
 -28  -8  12   18.93    8.13
 -28  -8  12   11.74    9.04
 -28   8  13   11.67    9.18
 -28   8  13   14.68   10.61
  28  -8 -13  -10.18    8.69
  28  -8 -13    9.36    9.87
  28   8 -13   12.24   11.35
 -28  -8  13  -11.10    7.48
 -28  -8  13   -4.65    8.13
 -28   8  14   26.94   10.00
 -28   8  14    2.53   10.63
  28  -8 -14    8.00    9.55
  28  -8 -14    3.25    9.29
  28   8 -14   -1.05   11.23
  28   8 -14   10.13    9.86
 -28  -8  14   11.85    8.45
 -28  -8  14    0.84    9.05
 -28   8  15    0.78    8.00
 -28   8  15   -4.53   11.31
  28  -8 -15    1.25    9.91
  28  -8 -15    5.72    9.77
  28   8 -15    3.32   11.51
  28   8 -15   19.96   10.85
 -28  -8  15   -3.28    8.72
 -28  -8  15   -6.34    8.60
 -28   8  16   11.88   10.74
  28  -8 -16   18.66   10.63
  28   8 -16   14.18   12.56
  28   8 -16   21.06   10.66
 -28  -8  16   -0.24    8.63
 -28  -8  16    2.60    8.21
 -28   8  17    9.23    8.75
 -28   8  17   14.09   11.64
  28  -8 -17   23.14    9.94
  28  -8 -17    3.85   10.51
  28   8 -17    2.52   12.28
  28   8 -17    7.21   10.37
 -28  -8  17    4.04    8.39
 -28  -8  17   -3.02    8.10
 -28   8  18   13.28    9.50
  28  -8 -18   10.49    9.30
  28   8 -18  -21.89   12.63
  28   8 -18   -4.25   10.01
 -28  -8  18    0.53    9.21
 -28  -8  18   -8.64    8.61
 -28   8  19   -7.59    8.74
 -28   8  19    3.34   11.31
  28  -8 -19   -2.31    8.60
  28  -8 -19    5.55   10.90
  28   8 -19    6.69   10.34
 -28  -8  19    6.60    8.67
 -28  -8  19   -5.47    8.78
 -28   8  20   10.29    9.19
 -28   8  20   13.43   12.11
  28  -8 -20   -2.74    9.76
  28  -8 -20   -1.65    9.69
  28   8 -20    5.22   11.56
  28   8 -20   20.39   11.12
 -28  -8  20    2.59    9.28
 -28  -8  20   -0.53    8.39
 -28   8  21   -3.43    9.75
 -28   8  21    3.13   12.24
  28  -8 -21   -2.85    9.71
  28  -8 -21    4.32    9.73
  28   8 -21   18.28   12.32
 -28  -8  21    8.83    8.57
 -28   8  22    8.29    8.51
 -28   8  22    1.38   12.75
  28  -8 -22  -18.62    9.37
  28  -8 -22   -6.20   10.41
  28   8 -22  -20.99   11.19
  28   8 -22   10.54   11.57
 -28  -8  22   -5.30    8.83
 -28  -8  22   -3.23    8.72
 -28   8  23   -4.94    9.37
 -28   8  23    1.79   12.25
  28  -8 -23  -13.80    9.94
  28  -8 -23   -5.05   10.65
  28   8 -23   16.84   11.81
  28   8 -23   19.69   11.91
 -28  -8  23   -3.13    9.54
 -28  -8  23    1.61    9.03
 -28   8  24    9.18   10.73
 -28   8  24    6.13   10.70
  28  -8 -24   -0.10    8.99
  28  -8 -24   -1.00   10.83
  28   8 -24    7.50   11.24
  28   8 -24   -1.38   12.09
 -28  -8  24   -5.34    9.43
 -28  -8  24   11.56    8.90
 -28   8  25   12.39   12.16
  28  -8 -25  -10.77    9.71
  28   8 -25    6.11   12.02
  28   8 -25    3.77   11.59
 -28  -8  25   -7.10    9.39
 -28  -8  25   -5.98    8.35
  28  -8 -26   -0.98   11.30
  28   8 -26    5.64   11.70
 -28  -8  26    3.17    9.90
 -28  -8  26   14.40    9.32
  28   8 -27   -7.05   10.63
 -28  -8  27   -5.34    9.18
  28 -10  -2   17.25    9.04
  28 -10  -2    5.75    8.75
  28 -10  -3    4.94    8.92
  28 -10  -3   -6.96    8.74
  28 -10  -4   -5.57    8.36
 -28  10   5   13.11    9.66
  28 -10  -5   11.85    8.31
  28 -10  -5    6.17    9.94
 -28  10   6   37.74    9.87
 -28  10   6   29.30   10.59
  28 -10  -6   18.43    8.93
  28 -10  -6   18.33   10.23
 -28  10   7   19.33    9.68
 -28  10   7   13.46   10.04
  28 -10  -7   10.74    8.10
  28 -10  -7   18.58   10.85
  28  10  -7   -0.89    9.91
 -28  10   8    3.43    8.57
 -28  10   8    2.66    9.93
  28 -10  -8  -12.27    8.02
  28 -10  -8    3.95   10.84
  28  10  -8    0.91   10.62
  28  10  -8    2.71    9.75
 -28  10   9   10.47    9.11
 -28  10   9   -0.80    9.29
  28 -10  -9    9.36    8.07
  28 -10  -9    0.53   10.74
  28  10  -9   -3.46   10.90
  28  10  -9   -7.13    9.03
 -28  10  10    3.49    8.40
 -28  10  10   14.29   10.51
  28 -10 -10    6.58    8.64
  28 -10 -10   -5.44   10.02
  28  10 -10   -4.53   10.81
  28  10 -10   -5.36    9.12
 -28  10  11    6.26    8.85
 -28  10  11    5.94   10.15
  28 -10 -11    2.62    8.25
  28 -10 -11    8.93   10.05
  28  10 -11   -7.57   11.02
  28  10 -11   12.14   10.20
 -28  10  12    0.62    8.85
 -28  10  12    9.71   10.84
  28 -10 -12   -2.35    8.39
  28 -10 -12  -11.33    9.65
  28  10 -12    2.91   11.01
  28  10 -12   17.13    9.39
 -28 -10  12   -2.88    8.60
 -28 -10  12   -5.29    9.21
 -28  10  13   16.45   10.09
 -28  10  13  -14.90   11.06
  28 -10 -13   -6.71    9.95
  28  10 -13   -4.33   10.72
  28  10 -13    9.98    9.94
 -28 -10  13   11.78    8.72
 -28 -10  13   -3.03    8.51
 -28  10  14   -9.10   10.40
  28 -10 -14    9.54    8.69
  28 -10 -14    2.70   10.43
  28  10 -14    4.11   11.85
  28  10 -14   -6.08   10.65
 -28 -10  14   -1.92    8.07
 -28 -10  14  -15.05    8.67
 -28  10  15  -11.91    9.03
 -28  10  15    4.86   10.43
  28 -10 -15    8.38    8.38
  28 -10 -15   11.17    9.94
  28  10 -15   -3.92   11.82
  28  10 -15   -2.77   10.38
 -28 -10  15   14.27    9.23
 -28 -10  15  -10.87    8.36
 -28  10  16   -1.38    8.81
  28 -10 -16   -2.87    8.71
  28  10 -16   -9.11   11.23
  28  10 -16   14.22   10.81
 -28 -10  16  -10.40    8.46
 -28 -10  16   -0.90    9.05
 -28  10  17   29.38   11.05
 -28  10  17   31.83   12.46
  28 -10 -17   41.38   11.01
  28 -10 -17    2.22   10.00
  28  10 -17   15.66   13.57
  28  10 -17   44.72   12.53
 -28 -10  17   32.79   11.15
 -28 -10  17   18.12    9.97
 -28  10  18   15.66    9.89
 -28  10  18    0.53   11.17
  28 -10 -18   10.76    9.64
  28 -10 -18    2.51    8.87
  28  10 -18    2.94   10.70
 -28 -10  18    9.30    9.95
 -28  10  19   11.49    9.44
 -28  10  19   27.61   12.13
  28 -10 -19   11.44   10.26
  28 -10 -19   13.35    8.74
  28  10 -19   29.34   12.93
  28  10 -19   -1.43   11.42
 -28 -10  19    2.67    9.95
 -28 -10  19    9.26    9.87
 -28  10  20   -0.11    9.65
 -28  10  20   -6.89   11.16
  28 -10 -20    0.68   10.15
  28 -10 -20  -13.17    9.18
  28  10 -20    3.56   13.08
 -28 -10  20   10.76   10.19
 -28 -10  20    5.83    9.55
 -28  10  21    6.89    9.98
 -28  10  21    6.69   11.69
  28 -10 -21   10.15   10.61
  28 -10 -21    7.55    9.59
  28  10 -21    4.38   11.42
  28  10 -21    1.94   11.08
 -28 -10  21    3.56    9.82
 -28 -10  21    4.18    9.33
 -28  10  22    8.57   10.09
 -28  10  22   12.38   11.62
  28 -10 -22   -3.30   10.38
  28 -10 -22   -3.06    8.65
  28  10 -22   15.38   13.26
  28  10 -22  -11.81   11.06
 -28 -10  22   -4.65   10.40
 -28 -10  22   -4.21    8.83
 -28  10  23    5.36   11.56
  28 -10 -23   12.17   10.18
  28  10 -23  -19.22   13.04
  28  10 -23   -4.79   11.38
 -28 -10  23    1.30   10.33
 -28 -10  23  -10.27    8.83
 -28  10  24    8.53   12.72
  28 -10 -24   11.64   10.48
  28  10 -24   20.62   12.78
  28  10 -24    0.55   11.12
 -28 -10  24  -19.76    9.48
 -28 -10  24    9.03    9.28
  28  10 -25   -4.64   10.87
 -28 -10  25    2.62   10.37
 -28 -10  25   -9.08    9.05
  28  10 -26    2.10   10.48
 -28 -10  26   -4.89   10.45
  28 -12  -3   -2.24    8.25
  28 -12  -3   -6.27    8.85
  28 -12  -4   -6.44    8.38
  28 -12  -4   -0.48    9.30
  28 -12  -5   16.70    9.05
  28 -12  -5   -8.85    9.21
 -28  12   6  -13.87    9.65
 -28  12   6   -5.22    9.59
  28 -12  -6   -2.62    8.43
  28 -12  -6   -8.18    9.08
 -28  12   7    8.07   10.63
 -28  12   7    4.64    9.29
  28 -12  -7   -0.98    8.68
  28 -12  -7   -0.12    9.11
 -28  12   8   15.91   10.29
 -28  12   8    0.75    9.39
  28 -12  -8   -3.43    8.97
  28 -12  -8  -11.44    8.78
 -28  12   9   15.85   10.33
 -28  12   9   15.19   10.92
  28 -12  -9   15.85    9.73
  28 -12  -9   24.62    9.94
  28  12  -9    6.30    9.66
 -28  12  10   -4.97   10.45
  28 -12 -10    8.03    9.48
  28  12 -10   -4.53   10.49
 -28  12  11   -3.60   10.36
 -28  12  11    7.12   11.20
  28 -12 -11    4.54    8.85
  28 -12 -11   -9.84    9.59
  28  12 -11   13.94   11.66
  28  12 -11   -8.82   10.61
 -28  12  12    1.41   10.16
  28 -12 -12    3.79    9.30
  28 -12 -12   10.38   10.19
  28  12 -12   17.22   12.14
  28  12 -12   -4.96   11.05
 -28  12  13    3.18    9.33
  28 -12 -13  -19.96    8.86
  28  12 -13    9.82   12.42
  28  12 -13    2.28   10.73
 -28  12  14    3.95    9.64
 -28  12  14    2.40   10.88
  28 -12 -14    2.51    8.78
  28 -12 -14   -2.15    9.04
  28  12 -14   -3.77   11.66
  28  12 -14   14.83   10.90
 -28 -12  14    7.66    9.00
 -28 -12  14    3.02    8.97
 -28  12  15  -12.34    9.97
 -28  12  15   -3.64   10.79
  28 -12 -15   -8.06    9.19
  28 -12 -15    9.32    9.57
  28  12 -15   22.22   12.28
  28  12 -15   13.51   10.38
 -28 -12  15   -1.29    9.48
 -28 -12  15   -6.41    8.65
 -28  12  16    5.77    9.91
 -28  12  16    2.85   11.13
  28 -12 -16  -10.54    8.94
  28 -12 -16   -4.14    9.40
  28  12 -16    6.63   10.33
 -28 -12  16    2.08    9.58
 -28 -12  16   11.27    9.48
 -28  12  17  -17.86    9.04
 -28  12  17    1.88   10.04
  28 -12 -17    9.64   10.45
  28 -12 -17    2.67    9.58
  28  12 -17    9.29   11.74
  28  12 -17   -6.56    9.76
 -28 -12  17    4.42    9.47
 -28 -12  17   -9.61    8.96
 -28  12  18   -2.78   10.15
 -28  12  18   14.57   11.13
  28 -12 -18   -3.50    9.69
  28 -12 -18    2.09    9.14
  28  12 -18  -26.43   11.82
 -28 -12  18   -0.79    8.68
 -28  12  19  -10.99    9.95
 -28  12  19   21.90   12.25
  28 -12 -19    7.25    9.84
  28 -12 -19   -7.49    9.55
  28  12 -19   -4.87   12.05
  28  12 -19   -2.70    9.93
 -28 -12  19  -12.61    9.80
 -28 -12  19   19.12    8.85
 -28  12  20    7.24   10.43
 -28  12  20   15.49   11.81
  28 -12 -20    5.59   10.02
  28 -12 -20    7.49    9.80
  28  12 -20   10.80   12.59
  28  12 -20   12.00   11.46
 -28 -12  20   11.89   10.49
 -28 -12  20   16.71    8.99
 -28  12  21  -13.80   11.37
  28 -12 -21   13.89   10.12
  28  12 -21   -3.63   12.28
  28  12 -21    1.12   10.85
 -28 -12  21   -0.62   10.08
 -28 -12  21  -12.32    8.43
  28  12 -22   12.09   12.36
  28  12 -22    6.38   11.48
 -28 -12  22   15.77   10.07
 -28 -12  22    0.87    8.97
  28  12 -23   12.88   12.39
  28  12 -23  -13.82   10.88
 -28 -12  23    6.80    9.79
 -28 -12  23    8.27    9.50
  28  12 -24    2.63   10.27
 -28 -12  24  -23.11    9.82
  28 -14  -4    6.24    9.44
  28 -14  -5    9.80    9.44
  28 -14  -6   -2.98    9.28
  28 -14  -6  -15.33    8.99
 -28  14   7   -4.96    9.58
  28 -14  -7    1.54    9.94
  28 -14  -7   25.82   10.15
 -28  14   8  -18.65   10.63
  28 -14  -8   15.63    9.72
 -28  14   9   -7.21    9.97
 -28  14   9   -4.69   10.18
  28 -14  -9   -2.22    9.14
  28 -14  -9   -7.74    8.46
 -28  14  10  -10.74    9.97
 -28  14  10  -15.15   10.18
  28 -14 -10   23.43   10.04
  28 -14 -10   12.70   10.27
 -28  14  11    1.00   10.81
 -28  14  11   -3.99   10.38
  28 -14 -11    5.12    9.55
  28 -14 -11    5.15    9.82
 -28  14  12    0.33   10.05
 -28  14  12   -5.32   10.83
  28 -14 -12   -5.65    9.64
  28 -14 -12    7.28    9.89
  28  14 -12    6.30   11.81
 -28  14  13   -3.31   10.47
 -28  14  13    1.65   10.36
  28 -14 -13   -5.87    9.57
  28 -14 -13   -9.95   10.07
  28  14 -13   -7.06   11.49
  28  14 -13   27.93   10.91
 -28  14  14   10.48   10.29
 -28  14  14   -4.32   11.13
  28 -14 -14   -3.41    9.77
  28 -14 -14    2.48   10.31
  28  14 -14    7.79   10.18
 -28  14  15    5.37   10.20
 -28  14  15  -11.96   10.09
  28 -14 -15    9.90   10.11
  28 -14 -15   -1.41    9.53
  28  14 -15   -8.35   11.60
  28  14 -15    0.26   10.52
 -28  14  16   11.15   11.24
 -28  14  16    0.89   11.20
  28 -14 -16    0.82   10.80
  28 -14 -16  -11.78    9.73
  28  14 -16   -5.04   12.27
 -28  14  17    7.27   10.07
 -28  14  17  -14.19   11.34
  28 -14 -17   -2.33    9.15
  28  14 -17   13.43   11.75
  28  14 -17    1.90   10.72
 -28 -14  17    0.50   10.56
 -28  14  18    3.43   10.97
  28 -14 -18   -7.75    8.18
  28  14 -18   -8.76   10.98
  28  14 -18   -3.41    9.90
 -28 -14  18    9.83   10.83
 -28 -14  18    1.90    8.65
  28  14 -19   -6.88   11.93
  28  14 -19   -1.90   10.74
 -28 -14  19   -3.49   10.11
 -28 -14  19   -2.31    9.35
  28  14 -20   -1.61   11.62
  28  14 -20  -23.90   10.95
 -28 -14  20    0.96   10.40
 -28 -14  20   11.67    9.47
  28  14 -21   -7.96   11.53
  28  14 -21    7.89   10.02
 -28 -14  21  -10.13    9.48
 -28 -14  21   12.13    9.47
  28  14 -22   15.95   10.97
 -28 -14  22   11.06   11.13
  28 -16  -5   -1.23   10.25
  28 -16  -6   13.49   10.27
  28 -16  -6   -4.21    8.99
  28 -16  -7   15.01   10.79
  28 -16  -7   -6.56    9.58
  28 -16  -8    3.64   10.34
  28 -16  -8    7.86    9.59
 -28  16   9   -1.84    9.61
 -28  16   9   -3.99   10.47
  28 -16  -9    9.18   10.38
  28 -16  -9   11.01   10.01
 -28  16  10  -21.10   10.19
 -28  16  10   -2.76   10.15
  28 -16 -10   11.23   10.27
  28 -16 -10    3.12    9.64
 -28  16  11   -0.42   10.31
 -28  16  11    0.55   10.47
  28 -16 -11   12.93    9.84
  28 -16 -11   17.07    9.59
 -28  16  12    0.40   10.95
 -28  16  12   -2.96   10.73
  28 -16 -12    1.14    9.94
 -28  16  13   -9.30   10.20
  28 -16 -13   -8.11    9.59
 -28  16  14   10.40   11.89
  28 -16 -14    9.11    9.23
  28  16 -16   -0.61   11.60
  28  16 -17   -9.33   11.77
  28  16 -17    4.53   10.09
  28  16 -18   -5.66   12.03
  28  16 -18   -5.25   10.81
  28  16 -19    9.89   11.41
  28  16 -20   -1.34   11.24
  28 -18  -7   -2.80    9.28
  28 -18  -8   -9.77    9.39
  27  -1  -2    1.32    6.31
  27  -1  -2   -0.72    6.48
  27  -1  -3    4.25    8.79
  27   1  -3   21.35    7.60
  27   1  -3   12.34    7.32
 -27   1   4   18.88    6.71
  27  -1  -4   -0.43    7.20
  27  -1  -4   11.35    8.69
  27   1  -4   -0.71    8.35
 -27  -1   4   -2.09    5.43
 -27   1   5   14.34    6.44
  27  -1  -5    3.70    7.91
  27   1  -5    8.97    8.57
  27   1  -5   14.15    8.99
 -27  -1   5    6.83    5.47
 -27  -1   5    8.69    6.58
 -27   1   6   39.57    8.31
 -27   1   6   33.34    8.67
  27  -1  -6   17.87    9.57
  27  -1  -6   19.01   11.06
  27   1  -6   33.53   10.08
 -27  -1   6   29.73    7.32
 -27   1   7   -8.60    6.41
 -27   1   7   -1.22    7.23
  27  -1  -7    3.70    8.67
  27  -1  -7   11.12    9.86
  27   1  -7   10.22    9.40
  27   1  -7    3.21    9.80
 -27  -1   7   -5.88    6.52
 -27  -1   7   -1.48    7.50
 -27   1   8   -4.65    6.53
 -27   1   8   -5.21    8.21
  27  -1  -8    3.99    8.82
  27  -1  -8    1.33   10.31
  27   1  -8   16.60    9.41
  27   1  -8    0.18    9.36
 -27  -1   8   16.55    6.77
 -27  -1   8    7.73    7.92
 -27   1   9    7.49    7.12
 -27   1   9  -16.20    8.06
  27  -1  -9   21.18    9.23
  27  -1  -9    4.42   11.20
  27   1  -9   -8.09    8.90
  27   1  -9    7.45    9.48
 -27  -1   9    5.58    6.62
 -27  -1   9    3.23    8.51
 -27   1  10    2.48    7.06
 -27   1  10    4.71    8.51
  27  -1 -10   11.38    9.79
  27  -1 -10    8.06   10.34
  27   1 -10   11.96    9.87
  27   1 -10    1.55    9.64
 -27  -1  10   14.59    7.28
 -27  -1  10    5.08    8.76
 -27   1  11    0.78    6.98
 -27   1  11   -5.77    9.22
  27  -1 -11   15.66   10.19
  27  -1 -11   24.95   11.06
  27   1 -11   15.45   10.67
  27   1 -11   22.53   10.79
 -27  -1  11   19.87    7.37
 -27  -1  11   -4.04    8.54
 -27   1  12   10.36    9.54
  27  -1 -12   -2.10    9.30
  27   1 -12    3.13   10.18
 -27  -1  12    2.98    5.40
 -27  -1  12    9.39    7.61
 -27   1  13   23.14    8.02
 -27   1  13    7.09   10.62
  27  -1 -13   22.57   10.20
  27  -1 -13   17.21   10.79
  27   1 -13   38.86   10.85
  27   1 -13   37.12   11.80
 -27  -1  13   18.39    7.89
 -27   1  14   -0.36    7.75
  27  -1 -14    5.58    9.29
  27   1 -14   21.85   10.22
  27   1 -14   13.51   10.94
 -27  -1  14    1.54    7.20
 -27   1  15    9.64    8.38
 -27   1  15    2.49    9.36
  27  -1 -15   -4.83    9.28
  27  -1 -15    2.63   10.87
  27   1 -15   -4.60    9.72
 -27  -1  15    7.89    7.56
 -27  -1  15   19.12    8.33
 -27   1  16    3.28    9.25
  27  -1 -16   28.19   10.49
  27  -1 -16   32.83   11.55
  27   1 -16   13.40   10.04
  27   1 -16   13.25   10.43
 -27  -1  16   16.82    7.56
 -27  -1  16   27.22    9.30
 -27   1  17    1.15    7.21
 -27   1  17   26.07    9.93
  27  -1 -17    0.65    8.75
  27  -1 -17    7.96   10.55
  27   1 -17   -2.15    8.90
  27   1 -17    9.83   10.48
 -27  -1  17   -6.02    7.46
 -27  -1  17   -9.91    8.43
 -27   1  18    3.18    7.14
 -27   1  18   22.30    9.98
  27  -1 -18   -2.02    8.46
  27  -1 -18    6.80    9.77
  27   1 -18   -1.22    8.96
  27   1 -18    6.92   10.13
 -27  -1  18    3.68    6.91
 -27  -1  18    8.86    9.55
 -27   1  19   -1.34    7.50
 -27   1  19   -1.01    9.28
  27  -1 -19    4.46    9.80
  27  -1 -19    0.66   10.85
  27   1 -19    1.04   10.00
  27   1 -19   19.45    9.94
 -27  -1  19   -2.82    6.99
 -27  -1  19   12.32    8.83
 -27   1  20   -2.76    7.61
 -27   1  20   -9.40    8.56
  27  -1 -20   -1.72    9.86
  27  -1 -20   -9.29   10.31
  27   1 -20    9.68   10.27
  27   1 -20   11.44   10.13
 -27  -1  20    2.09    8.27
 -27  -1  20   19.63    9.10
 -27   1  21    6.91    8.42
 -27   1  21    1.77    8.56
  27  -1 -21    3.57   10.29
  27   1 -21    0.69   10.08
  27   1 -21   -2.30   10.19
 -27  -1  21   14.72    8.47
 -27  -1  21   16.43    8.63
 -27   1  22   14.66    9.05
 -27   1  22  -14.14    7.74
  27  -1 -22   -0.36    9.28
  27  -1 -22    4.50   10.92
  27   1 -22    6.15   10.08
  27   1 -22   20.44   11.19
 -27  -1  22   10.08    8.53
 -27   1  23    1.26    8.65
  27  -1 -23   11.55   10.15
  27   1 -23    7.81   10.63
  27   1 -23    5.30   10.44
 -27  -1  23   -6.88    8.29
 -27   1  24    0.46    8.75
 -27   1  24   -6.31    8.42
  27  -1 -24    0.29    9.44
  27  -1 -24    4.39   11.15
  27   1 -24   20.28   10.81
  27   1 -24   -0.21   10.85
 -27  -1  24    0.96    8.57
 -27  -1  24    4.54    8.32
 -27   1  25    1.97    8.47
 -27   1  25    1.92    8.72
  27  -1 -25  -10.84   10.62
  27  -1 -25   -2.37   10.58
  27   1 -25   15.44   10.19
  27   1 -25   -6.89   10.18
 -27  -1  25   14.66    9.05
 -27  -1  25   21.40    8.67
 -27   1  26    0.79    7.61
 -27   1  26   18.05    9.57
  27  -1 -26   13.31   10.61
  27  -1 -26   -2.12   10.55
  27   1 -26    9.17    9.23
  27   1 -26    6.71   10.52
 -27  -1  26  -13.28    8.49
 -27   1  27    4.14   10.07
 -27   1  27   14.43    9.98
  27  -1 -27    7.60   11.23
  27  -1 -27    5.34   10.20
  27   1 -27  -26.39   10.36
  27   1 -27    9.17    9.86
 -27  -1  27  -18.36    9.03
 -27  -1  27  -10.00    9.54
 -27   1  28   -0.07   10.04
 -27   1  28   -2.80    8.49
  27  -1 -28    0.04   11.12
  27  -1 -28  -12.83   11.80
  27   1 -28   -1.77   11.30
  27   1 -28    0.55   10.13
 -27  -1  28   -7.14    8.99
 -27  -1  28  -14.50    9.11
 -27   1  29   -9.44   10.23
  27  -1 -29   26.51   12.14
  27   1 -29    9.04   10.51
 -27  -1  29    8.92   10.22
  27  -3  -1   -2.52    6.23
  27  -3  -1   -1.47    7.97
  27  -3  -2    1.73    8.40
 -27   3   3   -1.22    5.82
  27  -3  -3    1.81    7.46
  27  -3  -3    3.09    7.56
  27   3  -3   -7.31    6.48
  27   3  -3   -3.16    5.83
 -27   3   4   -9.66    6.94
 -27   3   4    5.62    6.63
  27  -3  -4   14.00    7.91
  27  -3  -4   11.02    8.61
  27   3  -4   -1.54    7.46
  27   3  -4   15.83    8.00
 -27   3   5   14.70    7.31
 -27   3   5    7.45    7.71
  27  -3  -5   17.58    8.57
  27  -3  -5   29.46   10.56
  27   3  -5   10.49    8.60
  27   3  -5    7.53    9.35
 -27  -3   5   20.21    6.96
 -27   3   6   -2.20    6.59
 -27   3   6   -0.57    7.99
  27  -3  -6   10.94    8.31
  27  -3  -6  -13.90    9.59
  27   3  -6   21.49    9.65
 -27  -3   6   -8.31    6.47
 -27   3   7    0.71    7.19
 -27   3   7   -4.60    7.77
  27  -3  -7   -1.84    7.27
  27  -3  -7    2.48    9.86
  27   3  -7   13.15    9.62
  27   3  -7   12.11    8.90
 -27  -3   7    5.64    7.35
 -27  -3   7    5.32    7.78
 -27   3   8   10.30    7.53
 -27   3   8    6.08    8.24
  27  -3  -8   -5.75    7.77
  27  -3  -8  -16.14   10.95
  27   3  -8    2.48    9.71
  27   3  -8   -9.54    8.97
 -27  -3   8    6.59    6.80
 -27  -3   8    0.98    7.71
 -27   3   9  -11.53    7.41
 -27   3   9   -7.28    8.13
  27  -3  -9   -5.40    8.06
  27  -3  -9   -1.79   10.43
  27   3  -9    5.19    9.54
  27   3  -9    0.83    9.33
 -27  -3   9    4.33    5.94
 -27  -3   9    7.28    7.02
 -27   3  10   17.76    8.21
 -27   3  10   15.60    9.39
  27  -3 -10   14.77    9.53
  27  -3 -10    7.20   11.02
  27   3 -10   23.32   10.77
  27   3 -10    0.69    9.95
 -27  -3  10   21.70    7.02
 -27  -3  10   26.32    7.89
 -27   3  11   16.01    9.01
  27  -3 -11    8.43   10.83
  27   3 -11   44.18   11.84
  27   3 -11   17.89   10.67
 -27  -3  11    6.77    6.63
 -27  -3  11   16.64    7.74
 -27   3  12   29.21    9.14
 -27   3  12   30.14   10.16
  27  -3 -12   48.71   10.19
  27  -3 -12   36.33   12.06
  27   3 -12   27.77   10.58
 -27  -3  12   44.06    8.04
 -27  -3  12   48.94    9.23
 -27   3  13   -7.37    8.06
  27  -3 -13    7.10    8.35
  27   3 -13    6.60   10.97
  27   3 -13  -13.76    8.65
 -27  -3  13    0.50    6.99
 -27   3  14   -5.41    7.70
 -27   3  14    5.03   10.07
  27  -3 -14    8.89    8.47
  27  -3 -14    9.59   10.12
  27   3 -14  -10.95   10.11
  27   3 -14   -2.74    9.50
 -27  -3  14    1.22    7.70
 -27  -3  14   -1.61    6.76
 -27   3  15   -3.42    8.85
 -27   3  15   26.56   11.16
  27  -3 -15    3.13    8.74
  27  -3 -15    8.89    9.90
  27   3 -15   18.16   10.67
 -27  -3  15    2.16    7.38
 -27  -3  15   13.03    7.59
 -27   3  16   17.13    9.51
 -27   3  16    2.02    9.59
  27  -3 -16   -4.96    7.73
  27  -3 -16   20.59   10.52
  27   3 -16   -0.32    9.80
  27   3 -16   -7.30    9.03
 -27  -3  16    9.86    7.43
 -27  -3  16    3.30    7.73
 -27   3  17   -8.36    8.15
 -27   3  17   23.55   10.70
  27  -3 -17  -12.72    7.97
  27  -3 -17   18.52   10.85
  27   3 -17    2.19   10.18
  27   3 -17   12.18    9.65
 -27  -3  17   -4.86    7.53
 -27  -3  17  -13.18    7.71
 -27   3  18   -1.69    8.79
 -27   3  18   -2.30    9.53
  27  -3 -18    7.31    9.71
  27  -3 -18   -8.69    9.72
  27   3 -18    0.42    9.05
  27   3 -18    5.39    8.86
 -27  -3  18   -7.84    6.84
 -27  -3  18   -5.34    8.42
 -27   3  19    2.35    9.08
 -27   3  19   12.11   10.91
  27  -3 -19   10.12    9.48
  27  -3 -19    1.55    9.48
  27   3 -19   -7.56    9.32
  27   3 -19   -3.81    9.07
 -27  -3  19   11.03    7.73
 -27  -3  19   -5.86    8.32
 -27   3  20   10.12    8.94
 -27   3  20    2.34   11.82
  27  -3 -20    0.21   10.67
  27  -3 -20    3.86   10.16
  27   3 -20   29.02   12.25
  27   3 -20    2.42    9.17
 -27  -3  20   -2.82    7.96
 -27  -3  20   14.55    9.29
 -27   3  21   -5.82   11.62
  27  -3 -21   -3.68    9.48
  27  -3 -21  -15.85   10.55
  27   3 -21    0.50   11.93
  27   3 -21    6.08   10.87
 -27  -3  21    9.03    7.70
 -27  -3  21    1.63    7.82
 -27   3  22    6.67    9.32
  27  -3 -22    4.47    9.07
  27  -3 -22   -7.02   10.55
  27   3 -22    5.08   10.54
  27   3 -22  -20.91   10.05
 -27  -3  22   -2.38    7.78
 -27   3  23    5.36    8.06
 -27   3  23   25.85    8.71
  27  -3 -23   15.89   10.18
  27  -3 -23    5.11   11.05
  27   3 -23   -4.93   10.29
 -27  -3  23   19.84    9.51
 -27   3  24    4.57    8.93
 -27   3  24   20.75    9.77
  27  -3 -24   15.70   10.23
  27  -3 -24   -0.08   11.01
  27   3 -24    0.18   10.84
  27   3 -24    2.23   10.58
 -27  -3  24   17.54    9.32
 -27  -3  24   24.38    9.90
 -27   3  25   -7.89    8.03
 -27   3  25   11.82    9.14
  27  -3 -25   12.07   10.52
  27  -3 -25   -4.78    9.51
  27   3 -25   -4.60    9.94
  27   3 -25    0.04   10.30
 -27  -3  25  -10.08    8.83
 -27  -3  25    4.46    9.64
 -27   3  26   11.09   10.01
 -27   3  26    2.88    9.71
  27  -3 -26  -12.20   10.27
  27  -3 -26   -3.78   10.05
  27   3 -26   18.04   10.67
  27   3 -26    4.56   11.42
 -27  -3  26    7.97    9.33
 -27  -3  26   -8.15    9.36
 -27   3  27   12.20   10.95
 -27   3  27    2.59    9.55
  27  -3 -27   -7.55   11.28
  27  -3 -27   19.49   11.39
  27   3 -27    4.40   10.90
  27   3 -27    2.28   11.99
 -27  -3  27   -6.89    8.94
 -27  -3  27   12.31    9.41
 -27   3  28   -1.86   10.02
 -27   3  28    1.07   10.43
  27  -3 -28   19.67   11.13
  27   3 -28    4.28   12.39
  27   3 -28   28.69   12.82
 -27  -3  28   -5.46    9.29
 -27  -3  28    8.17    9.77
 -27   3  29   15.94    9.93
  27  -3 -29   -8.18   10.70
  27   3 -29    3.05   11.26
 -27  -3  29   16.67   10.34
  27  -5  -1   -1.80    6.83
  27  -5  -1   14.68    9.40
 -27   5   2    2.92    6.81
  27  -5  -2    7.66    6.87
  27  -5  -2   -2.64    7.89
 -27   5   3   -0.35    6.98
 -27   5   3    3.61    7.30
  27  -5  -3   -3.25    6.94
  27  -5  -3    9.79    9.25
  27   5  -3   10.63    6.22
 -27   5   4   42.46    8.56
 -27   5   4   32.34    9.03
  27  -5  -4   17.02    8.03
  27  -5  -4   33.57   10.67
  27   5  -4    6.58    8.02
  27   5  -4    9.86    7.43
 -27   5   5   11.98    7.42
 -27   5   5   11.05    8.53
  27  -5  -5   11.39    7.96
  27  -5  -5    4.64    9.48
  27   5  -5   -0.50    8.10
  27   5  -5    8.85    8.49
 -27   5   6   19.59    8.28
 -27   5   6   27.32    9.44
  27  -5  -6   16.67    8.27
  27  -5  -6   40.86   11.60
  27   5  -6   24.22   10.16
 -27  -5   6   10.55    7.02
 -27   5   7   43.88    9.89
 -27   5   7   51.96   10.52
  27  -5  -7   65.16   10.30
  27  -5  -7   27.76   11.95
  27   5  -7   21.18   11.80
  27   5  -7   32.49   10.67
 -27  -5   7   46.92    8.20
 -27  -5   7   48.28    8.76
 -27   5   8   23.88    9.00
 -27   5   8   12.09    9.00
  27  -5  -8   17.54    8.36
  27  -5  -8   23.07   10.85
  27   5  -8   35.00   12.43
  27   5  -8   11.88    9.91
 -27  -5   8   17.21    7.21
 -27  -5   8   15.44    7.37
 -27   5   9    3.02    8.85
  27  -5  -9    1.01    9.91
  27   5  -9    5.57   11.44
  27   5  -9    7.88    9.19
 -27  -5   9  -11.08    6.59
 -27  -5   9    5.10    6.92
 -27   5  10   -0.86    7.09
 -27   5  10    7.39    9.14
  27  -5 -10   -2.76    7.66
  27  -5 -10    2.52   10.05
  27   5 -10    9.66   11.35
  27   5 -10   16.32    9.40
 -27  -5  10   10.52    6.60
 -27  -5  10    9.39    7.67
 -27   5  11    4.44    7.81
  27  -5 -11    6.98    8.02
  27  -5 -11    4.69   10.40
  27   5 -11   13.96   10.43
  27   5 -11    0.06    9.19
 -27  -5  11    2.76    6.83
 -27  -5  11   -3.49    7.46
 -27   5  12  -10.73    7.89
 -27   5  12    1.80    9.57
  27  -5 -12   16.70    8.45
  27   5 -12    0.28    8.76
 -27  -5  12   -0.28    7.01
 -27  -5  12   -7.53    6.67
 -27   5  13    2.01    9.05
 -27   5  13    2.92   10.27
  27  -5 -13    8.57    8.60
  27  -5 -13    7.60   10.11
  27   5 -13   -1.09   10.73
  27   5 -13    5.97    9.35
 -27  -5  13    5.69    7.49
 -27  -5  13    8.86    7.52
 -27   5  14   -5.21    8.40
 -27   5  14   -1.62    9.69
  27  -5 -14   11.44    8.65
  27  -5 -14    3.79   10.85
  27   5 -14   -2.58   10.30
 -27  -5  14   -4.78    7.37
 -27   5  15   -9.18    8.36
 -27   5  15   -7.20    9.77
  27  -5 -15    9.82    8.50
  27  -5 -15   22.36   11.06
  27   5 -15   15.27   10.98
  27   5 -15   -2.24    8.93
 -27  -5  15    5.37    7.85
 -27  -5  15   15.70    8.02
 -27   5  16    7.39    8.79
 -27   5  16   -9.87    8.93
  27  -5 -16    4.03    8.20
  27  -5 -16    5.03   11.23
  27   5 -16    4.22   10.47
  27   5 -16   -6.15    9.12
 -27  -5  16    3.68    7.32
 -27  -5  16    3.21    7.81
 -27   5  17   -5.37    8.60
 -27   5  17  -21.72    9.73
  27  -5 -17    0.48    8.27
  27  -5 -17  -12.77   10.18
  27   5 -17  -10.65   11.08
  27   5 -17  -11.31    8.56
 -27  -5  17   -0.96    7.66
 -27  -5  17   13.33    8.57
 -27   5  18   15.11    9.89
 -27   5  18   24.78   11.74
  27  -5 -18   21.68   10.26
  27  -5 -18    4.00   10.95
  27   5 -18   -3.41   10.88
  27   5 -18   27.43   10.18
 -27  -5  18   11.88    7.85
 -27  -5  18   21.57    8.96
 -27   5  19   15.58    9.57
 -27   5  19    5.84   13.14
  27  -5 -19   19.83   11.12
  27  -5 -19   10.66   10.59
  27   5 -19   28.84   12.00
  27   5 -19   21.22   10.25
 -27  -5  19   39.28    8.87
 -27  -5  19   17.90    8.64
 -27   5  20    7.70   12.43
  27  -5 -20   -9.08    9.35
  27  -5 -20   -1.37   10.91
  27   5 -20    7.35   11.33
  27   5 -20   15.80   10.76
 -27  -5  20   21.89    8.36
 -27  -5  20    9.01    8.24
 -27   5  21   14.77    9.61
 -27   5  21   -5.77   13.25
  27  -5 -21    8.28    9.87
  27  -5 -21    6.99   10.69
  27   5 -21    7.49   10.84
 -27  -5  21    6.44    8.25
 -27   5  22   47.32   10.69
 -27   5  22    9.94   11.52
  27  -5 -22   13.13    9.97
  27   5 -22    8.03   11.46
  27   5 -22   25.23   11.80
 -27  -5  22   24.56    9.84
 -27  -5  22   41.05   10.31
 -27   5  23  -16.56    8.65
 -27   5  23    0.83   11.85
  27  -5 -23   -3.86    9.46
  27  -5 -23   22.98   10.07
  27   5 -23  -15.29   10.11
 -27  -5  23    5.52    8.29
 -27   5  24  -10.27    8.90
 -27   5  24  -17.36   12.43
  27  -5 -24  -14.86    9.14
  27  -5 -24   10.05   10.51
  27   5 -24   -1.37   10.87
  27   5 -24    7.52    9.91
 -27  -5  24   -5.58    8.83
 -27  -5  24   16.43    9.21
 -27   5  25   -5.86    9.21
 -27   5  25   -3.82   10.15
  27  -5 -25    3.59    9.82
  27  -5 -25    4.72   10.84
  27   5 -25   -3.10   11.46
  27   5 -25   13.21   10.94
 -27  -5  25   -2.62    8.86
 -27  -5  25    5.04    8.69
 -27   5  26    8.71    9.75
 -27   5  26   -9.97   12.45
  27  -5 -26   22.01   11.87
  27  -5 -26   -4.11   10.98
  27   5 -26   16.56   12.25
  27   5 -26  -21.72   11.87
 -27  -5  26   14.75    9.41
 -27  -5  26   15.96    9.26
 -27   5  27   -3.39    9.69
 -27   5  27    7.17   12.23
  27  -5 -27   21.39   12.14
  27  -5 -27  -19.11    9.89
  27   5 -27   16.37   12.35
  27   5 -27    3.36   11.91
 -27  -5  27   12.78    9.50
 -27  -5  27    2.89    8.89
 -27   5  28   -1.83   12.86
  27  -5 -28   -2.10   10.81
  27   5 -28  -20.35   11.57
 -27  -5  28   -9.10    9.51
 -27  -5  28   12.38    9.59
  27   5 -29  -16.09   11.71
 -27  -5  29   16.85   10.07
  27  -7  -1   11.45    6.65
  27  -7  -1   -8.49    9.36
 -27   7   2    6.73    7.67
 -27   7   2   -0.58    7.74
  27  -7  -2   -1.55    6.89
  27  -7  -2    6.74   10.02
 -27   7   3   -7.07    7.35
 -27   7   3   -5.94    7.66
  27  -7  -3    3.39    7.14
  27  -7  -3    7.17    9.53
 -27   7   4   22.06    8.57
 -27   7   4   27.84    8.68
  27  -7  -4   12.14    8.10
  27  -7  -4    9.41    9.59
  27   7  -4   16.23    7.53
 -27   7   5    7.71    7.95
 -27   7   5   17.38    8.81
  27  -7  -5   22.32    7.92
  27  -7  -5   13.21    9.61
  27   7  -5   -3.48    9.00
  27   7  -5   -3.03    8.10
 -27   7   6    3.35    8.11
 -27   7   6    0.80    8.63
  27  -7  -6   -0.60    6.92
  27  -7  -6  -14.47    9.26
  27   7  -6   10.49    9.91
  27   7  -6   15.70    8.10
 -27  -7   6   -5.08    5.84
 -27   7   7   12.72    9.41
  27  -7  -7   26.07   10.59
  27   7  -7    8.49   10.45
  27   7  -7    0.62    8.89
 -27  -7   7    9.04    7.09
 -27  -7   7   -0.98    7.30
 -27   7   8   -1.00    8.35
 -27   7   8    5.23    9.53
  27  -7  -8    0.84    7.28
  27  -7  -8    6.26   10.37
  27   7  -8  -12.47   11.03
  27   7  -8   -2.38    8.71
 -27  -7   8    5.79    6.91
 -27  -7   8   -2.48    7.79
 -27   7   9    5.58    8.28
  27  -7  -9   19.36    8.32
  27   7  -9    0.87   11.66
  27   7  -9   27.86    9.84
 -27  -7   9    1.16    6.31
 -27  -7   9   15.15    8.32
 -27   7  10   25.57    8.83
 -27   7  10    7.88   10.12
  27  -7 -10   18.58    8.10
  27   7 -10   17.04   11.51
  27   7 -10    0.25    9.36
 -27  -7  10   26.43    7.67
 -27  -7  10   11.75    8.61
 -27   7  11    8.83    8.96
 -27   7  11    4.47    9.48
  27  -7 -11   18.15    8.07
  27  -7 -11   25.03   10.12
  27   7 -11   -0.42    9.46
 -27  -7  11   13.79    7.67
 -27  -7  11    6.56    8.50
 -27   7  12    9.77    8.43
 -27   7  12   -0.89    9.57
  27  -7 -12    9.23    8.11
  27  -7 -12  -10.52    9.37
  27   7 -12   26.97   12.05
  27   7 -12    3.18    9.21
 -27  -7  12   12.49    7.14
 -27   7  13   16.59    8.53
 -27   7  13    2.34    9.51
  27  -7 -13   -1.70    7.97
  27  -7 -13   -2.34    9.59
  27   7 -13    5.07   12.18
  27   7 -13   22.11    9.83
 -27  -7  13   -8.67    8.22
 -27   7  14  -10.18    9.11
 -27   7  14   17.74    9.97
  27  -7 -14    2.87    7.55
  27  -7 -14    3.81    9.04
  27   7 -14   28.85   12.64
  27   7 -14   -0.37   10.05
 -27  -7  14   17.53    8.25
 -27  -7  14  -10.55    7.82
 -27   7  15   12.68    8.75
 -27   7  15   -1.59   10.33
  27  -7 -15   15.30    8.31
  27  -7 -15   -4.51    9.75
  27   7 -15   11.53   11.09
  27   7 -15   -4.68    9.75
 -27  -7  15   -2.20    6.78
 -27  -7  15   -7.99    8.02
 -27   7  16   21.72    9.79
 -27   7  16    4.35   10.48
  27  -7 -16   11.02    8.46
  27  -7 -16   32.51   10.69
  27   7 -16  -10.22   11.09
  27   7 -16   11.78    9.97
 -27  -7  16   34.07    9.17
 -27  -7  16    4.60    8.53
 -27   7  17   20.06    9.08
 -27   7  17   25.48   11.24
  27  -7 -17   13.32    9.86
  27  -7 -17   15.74    9.97
  27   7 -17    3.56   11.44
  27   7 -17   -6.02   10.00
 -27  -7  17   18.14    8.15
 -27  -7  17   33.51    9.53
 -27   7  18    1.01   11.05
  27  -7 -18   15.67   10.36
  27   7 -18    4.42   11.37
  27   7 -18    4.35   10.30
 -27  -7  18   -9.75    7.21
 -27  -7  18   -3.34    8.61
 -27   7  19    1.68    9.61
 -27   7  19  -15.65   11.33
  27  -7 -19    6.85    8.51
  27  -7 -19    1.84   10.67
  27   7 -19   13.62   11.49
  27   7 -19    3.86    9.48
 -27  -7  19    4.60    7.43
 -27  -7  19    5.10    8.06
 -27   7  20    0.79    8.75
  27  -7 -20    2.78    9.19
  27   7 -20  -18.25   10.54
 -27  -7  20   20.59    8.65
 -27  -7  20    1.23    8.04
 -27   7  21   -3.45    8.57
 -27   7  21   12.77   12.35
  27  -7 -21   -1.44    8.42
  27  -7 -21    3.25   10.16
  27   7 -21   12.18   12.72
  27   7 -21    2.55   11.10
 -27  -7  21   -5.36    8.79
 -27  -7  21    7.13    8.21
 -27   7  22    9.76    8.43
 -27   7  22    3.68   11.01
  27  -7 -22    7.13   10.43
  27  -7 -22   -3.23    9.94
  27   7 -22   16.88   11.44
 -27  -7  22    9.44    9.10
 -27   7  23   -2.10    9.37
 -27   7  23    6.87   12.41
  27  -7 -23    7.88    9.48
  27  -7 -23   -6.85   10.02
  27   7 -23  -11.62   11.05
  27   7 -23   17.00   11.78
 -27  -7  23   -0.73    8.54
 -27  -7  23   25.53    9.10
 -27   7  24    4.02    9.61
 -27   7  24    1.12   12.70
  27  -7 -24   -5.80    8.87
  27  -7 -24    4.10   10.97
  27   7 -24    3.78   11.71
  27   7 -24   -4.93   10.27
 -27  -7  24   -6.76    8.35
 -27  -7  24   12.10    8.78
 -27   7  25   -3.38    8.43
 -27   7  25   23.05   12.38
  27  -7 -25   24.10   11.52
  27  -7 -25    4.22   10.83
  27   7 -25   13.61   12.11
  27   7 -25    7.89   10.88
 -27  -7  25    0.12    7.78
 -27  -7  25    6.37    8.65
 -27   7  26  -10.79    9.39
 -27   7  26    6.24   11.85
  27  -7 -26   -7.75   10.85
  27   7 -26  -12.75   11.56
  27   7 -26   -3.03   10.09
 -27  -7  26    7.10    9.17
 -27  -7  26   -2.95    8.96
 -27   7  27   12.25   12.68
  27  -7 -27   25.23   11.87
  27   7 -27  -16.66   11.15
  27   7 -27    3.46   11.56
 -27  -7  27    1.37   10.08
 -27  -7  27    2.58    7.71
  27   7 -28    2.17   12.63
 -27  -7  28   23.98   10.66
  27  -9  -1  -16.46    7.53
  27  -9  -1   11.45    9.54
 -27   9   2   42.52   10.66
 -27   9   2   40.48    9.73
  27  -9  -2   39.65    9.94
  27  -9  -2   38.64   11.69
 -27   9   3    8.87    8.06
 -27   9   3   20.34    9.57
 -27   9   4   -0.58    8.89
  27  -9  -4    5.55    7.74
  27  -9  -4   -2.70   10.27
 -27   9   5   10.23    8.35
 -27   9   5    4.71    9.00
  27  -9  -5   11.57    7.91
  27  -9  -5    3.03   10.92
  27   9  -5   -2.22    8.97
 -27   9   6    0.35    9.26
  27  -9  -6   -1.88    7.42
  27   9  -6   13.89    9.15
  27   9  -6   -9.10    8.86
 -27   9   7   -1.33    9.46
 -27   9   7   19.40   10.51
  27  -9  -7    2.02    7.59
  27   9  -7   11.48   10.95
  27   9  -7   -9.46    9.28
 -27  -9   7   13.33    7.57
 -27  -9   7   25.89    8.56
 -27   9   8   26.74   10.37
 -27   9   8   15.63   10.51
  27  -9  -8   33.57    8.81
  27  -9  -8   11.39   10.38
  27   9  -8    8.79   11.91
  27   9  -8   15.56   10.29
 -27  -9   8   14.07    7.09
 -27  -9   8    1.63    7.84
 -27   9   9   10.40    9.50
 -27   9   9   18.18    9.98
  27  -9  -9   30.33    8.99
  27  -9  -9   22.35   10.70
  27   9  -9   33.62   13.50
  27   9  -9   35.44   10.62
 -27  -9   9    6.12    7.25
 -27  -9   9   13.19    8.45
 -27   9  10   49.51   11.53
 -27   9  10   35.57   10.56
  27  -9 -10   55.49   10.23
  27  -9 -10   55.66   11.98
  27   9 -10   35.57   11.93
 -27  -9  10   36.08    8.39
 -27  -9  10   54.90   10.44
 -27   9  11   -3.63    9.23
 -27   9  11   -3.02    9.64
  27  -9 -11    8.17    8.78
  27  -9 -11    0.00    9.93
  27   9 -11    5.39   12.18
  27   9 -11   11.06   10.67
 -27  -9  11   11.09    7.61
 -27   9  12   46.16   11.82
 -27   9  12   42.19   11.15
  27  -9 -12   26.90    9.29
  27  -9 -12   33.75   11.31
  27   9 -12   35.98   13.96
  27   9 -12   13.17   10.88
 -27  -9  12   22.48    9.93
 -27   9  13    9.25    9.79
 -27   9  13   -2.60    9.71
  27  -9 -13  -12.45    7.46
  27  -9 -13    5.75    9.69
  27   9 -13   10.90   11.81
  27   9 -13   -9.91   10.56
 -27  -9  13   -7.66    8.28
 -27  -9  13    6.05    8.94
 -27   9  14   47.74   11.21
 -27   9  14   19.40   11.96
  27  -9 -14   30.93    9.26
  27  -9 -14   41.19   10.83
  27   9 -14   33.46   13.86
  27   9 -14   33.51   11.34
 -27  -9  14   51.91   10.40
 -27  -9  14   45.47    9.73
 -27   9  15   -4.11    8.28
 -27   9  15    2.26   10.44
  27  -9 -15    9.77    9.39
  27  -9 -15    1.30    9.23
  27   9 -15   12.83   12.46
  27   9 -15    6.42   10.58
 -27  -9  15    6.16    8.49
 -27  -9  15    1.74    8.36
 -27   9  16   14.26   11.78
  27  -9 -16   13.29   10.05
  27   9 -16   20.35   13.65
  27   9 -16    8.06   11.02
 -27  -9  16   42.19    9.95
 -27  -9  16   23.90    9.23
 -27   9  17   -0.80    9.11
 -27   9  17   -8.97   10.12
  27  -9 -17    4.49    8.58
  27  -9 -17   12.99   10.02
  27   9 -17    1.07   12.85
  27   9 -17  -15.09    9.48
 -27  -9  17    5.36    8.87
 -27  -9  17   12.06    9.15
 -27   9  18   -5.37    8.42
  27  -9 -18    8.82    9.23
  27   9 -18    0.29   12.43
  27   9 -18   -3.75   10.40
 -27  -9  18   14.65    9.47
 -27  -9  18   16.97    9.54
 -27   9  19   27.84    9.73
 -27   9  19   14.75   11.81
  27  -9 -19   14.04    9.66
  27  -9 -19   17.14   10.94
  27   9 -19    4.53   10.72
 -27  -9  19   17.94    9.55
 -27  -9  19    2.73    9.43
 -27   9  20    2.67    9.36
 -27   9  20   12.56   12.02
  27  -9 -20    1.01    8.20
  27  -9 -20  -17.17    9.73
  27   9 -20   -9.11   11.59
  27   9 -20    3.32   11.15
 -27  -9  20    1.98    8.56
 -27  -9  20   -0.83    9.15
 -27   9  21    5.03    9.29
 -27   9  21   -4.29   12.29
  27  -9 -21   -3.85    9.50
  27  -9 -21   -4.56    9.89
  27   9 -21  -10.25   11.98
 -27  -9  21    9.79    8.96
 -27   9  22  -14.12    8.93
 -27   9  22   -0.28   12.18
  27  -9 -22    4.53   10.20
  27  -9 -22    1.16   10.29
  27   9 -22  -12.13   11.87
  27   9 -22   -4.67   10.48
 -27  -9  22   14.62    9.44
 -27  -9  22   10.33    8.78
 -27   9  23    8.47   10.01
 -27   9  23   25.60   11.92
  27  -9 -23   13.15   10.22
  27  -9 -23    9.01   11.12
  27   9 -23  -10.79   12.20
  27   9 -23   -7.50   10.90
 -27  -9  23    0.82    8.79
 -27  -9  23    0.35    8.68
 -27   9  24    1.55    9.50
 -27   9  24  -11.16   11.96
  27  -9 -24   14.72    9.71
  27  -9 -24  -11.91    9.17
  27   9 -24   -5.32   10.85
  27   9 -24    8.68   11.39
 -27  -9  24   -3.46    9.30
 -27  -9  24   -2.10    8.93
 -27   9  25    3.45   12.39
  27  -9 -25   -4.56   10.30
  27   9 -25  -20.85   11.96
  27   9 -25   -3.03   10.30
 -27  -9  25    9.37   10.04
 -27  -9  25   -2.95    8.83
  27  -9 -26  -12.83   10.55
  27   9 -26  -10.05   11.37
  27   9 -26  -11.17   10.99
 -27  -9  26    4.85    9.57
 -27  -9  26   -2.71    8.93
  27   9 -27    1.51   11.46
 -27  -9  27   17.67   10.51
  27 -11  -1    2.88    7.71
  27 -11  -1    3.02    9.43
  27 -11  -2   -7.74    7.68
 -27  11   3   -1.52    9.44
 -27  11   3   -6.67    9.18
  27 -11  -3   15.70    8.24
  27 -11  -3   -1.44   10.04
 -27  11   4   60.14   11.67
 -27  11   4   54.87   11.63
  27 -11  -4   37.41   10.05
  27 -11  -4   23.65   11.41
 -27  11   5   16.16    9.46
 -27  11   5   22.61   10.11
  27 -11  -5    6.87    8.27
  27 -11  -5    8.28   10.34
  27  11  -5   -0.15    8.64
 -27  11   6   25.48    9.48
 -27  11   6   -2.26   10.07
  27 -11  -6   10.37    8.24
  27 -11  -6    1.59   10.23
  27  11  -6    8.21    9.36
 -27  11   7   12.60    9.33
 -27  11   7   -3.60   10.00
  27 -11  -7   11.88    8.15
  27 -11  -7    7.13   10.49
  27  11  -7   12.64   10.54
  27  11  -7   11.75    9.80
 -27  11   8   61.43   11.09
 -27  11   8   35.58   11.85
  27 -11  -8   74.85   11.55
  27 -11  -8   37.91   12.60
  27  11  -8   64.26   13.79
  27  11  -8   47.78   11.80
 -27  11   9    7.13    8.76
 -27  11   9    0.24   10.34
  27 -11  -9   10.45    8.90
  27 -11  -9   -5.01    9.66
  27  11  -9   -2.45    9.37
 -27 -11   9   -2.44    7.61
 -27  11  10   58.22   12.23
 -27  11  10   28.55   11.42
  27 -11 -10   42.67   10.94
  27 -11 -10   40.72   12.10
  27  11 -10   24.62   12.54
  27  11 -10   59.85   12.77
 -27 -11  10   39.49   10.23
 -27 -11  10   31.33   10.13
 -27  11  11   -3.14    9.18
 -27  11  11    8.25   10.41
  27 -11 -11    3.85    8.86
  27 -11 -11   20.81   10.83
  27  11 -11   11.12   11.23
 -27 -11  11   14.83    9.84
 -27  11  12    0.28    8.72
 -27  11  12    2.59    9.95
  27 -11 -12    8.51    9.87
  27 -11 -12   11.44   10.31
  27  11 -12   -5.55   11.20
  27  11 -12   -3.39    9.40
 -27 -11  12    3.36    8.18
 -27 -11  12  -13.54    8.92
 -27  11  13   -4.50   10.43
  27 -11 -13   -7.27    9.97
  27  11 -13    7.45   10.77
  27  11 -13   27.07   10.59
 -27 -11  13    8.04    8.53
 -27 -11  13   20.95    9.55
 -27  11  14    3.09    8.65
 -27  11  14   14.45    9.87
  27 -11 -14    7.70    8.78
  27 -11 -14  -18.51   10.79
  27  11 -14   -9.79   11.64
  27  11 -14   10.66   10.23
 -27 -11  14  -11.26    8.03
 -27 -11  14    4.69    8.61
 -27  11  15   14.12    9.89
  27 -11 -15    2.95    8.06
  27 -11 -15    6.73   11.26
  27  11 -15    0.84   11.63
  27  11 -15  -14.33   10.23
 -27 -11  15  -12.88    8.51
 -27 -11  15   15.73    8.46
 -27  11  16   43.39   11.28
 -27  11  16   32.33   12.00
  27 -11 -16   41.43   10.66
  27  11 -16   17.07   13.26
  27  11 -16   36.98   11.63
 -27 -11  16   48.11   10.88
 -27 -11  16   32.54   10.38
 -27  11  17    6.34    9.69
 -27  11  17  -18.87   10.37
  27 -11 -17    7.50    8.29
  27 -11 -17    5.50    9.89
  27  11 -17   10.99   13.39
  27  11 -17   13.29   10.45
 -27 -11  17   12.13    9.58
 -27 -11  17   17.49    9.30
 -27  11  18   -8.06   10.08
 -27  11  18    8.38   10.98
  27 -11 -18   -5.68    8.90
  27 -11 -18    1.97    9.14
  27  11 -18   -9.10   13.62
  27  11 -18  -19.16   10.33
 -27 -11  18   17.25    9.79
 -27  11  19   14.44    9.71
 -27  11  19    4.82   11.64
  27 -11 -19    9.95    9.37
  27 -11 -19   11.88    9.33
  27  11 -19    7.57   12.39
  27  11 -19    1.72   10.49
 -27 -11  19   -0.64    9.30
 -27  11  20    1.83    9.94
 -27  11  20    8.11   11.49
  27 -11 -20    9.62    9.46
  27 -11 -20   -0.71    9.25
  27  11 -20   -0.89   12.60
  27  11 -20   -0.64   10.80
 -27 -11  20   -2.94    8.81
 -27 -11  20  -14.50    9.19
 -27  11  21   -9.36    9.39
 -27  11  21    5.36   11.66
  27 -11 -21   11.70    9.07
  27 -11 -21   -2.56    9.50
  27  11 -21  -13.01   12.67
  27  11 -21   -6.23   10.83
 -27 -11  21  -12.11    9.22
 -27 -11  21   -7.19    9.01
 -27  11  22   30.27   11.26
 -27  11  22   26.57   12.99
  27 -11 -22   20.13   10.81
  27 -11 -22    4.25   10.37
  27  11 -22   28.92   13.93
  27  11 -22   -0.89   11.88
 -27 -11  22   29.93   10.88
 -27 -11  22    8.15    9.87
 -27  11  23   -2.96   11.45
  27 -11 -23   -5.50   10.20
  27  11 -23   -7.66   12.35
  27  11 -23    2.60   11.10
 -27 -11  23   12.82   10.23
 -27 -11  23    5.08    8.85
 -27  11  24    2.15   12.36
  27 -11 -24  -14.12    9.95
  27  11 -24   23.27   12.71
  27  11 -24   12.89   10.48
 -27 -11  24  -14.14    8.81
 -27 -11  24   13.62    9.36
  27  11 -25  -13.54   10.76
 -27 -11  25   -4.06   10.09
  27  11 -26  -11.80   10.51
 -27 -11  26    7.35   10.47
  27 -13  -1   -1.04    8.14
  27 -13  -1  -22.10    9.25
  27 -13  -3   -0.15    8.75
  27 -13  -3   14.73    9.40
 -27  13   4   15.81   10.69
 -27  13   4   -5.68    8.93
  27 -13  -4   -4.87    7.79
  27 -13  -4   -7.63    9.22
 -27  13   5   -3.84    9.58
 -27  13   5   -9.73    8.97
  27 -13  -5    4.68    8.64
  27 -13  -5  -19.81    8.51
 -27  13   6   -7.82   10.98
 -27  13   6    8.06    9.28
  27 -13  -6   11.19    9.22
  27 -13  -6    7.43    8.67
 -27  13   7   11.69   10.87
 -27  13   7  -15.09    9.98
  27 -13  -7   11.84    8.89
  27 -13  -7    3.99    9.25
 -27  13   8   17.94   11.49
 -27  13   8   19.11   11.12
  27 -13  -8    4.18    9.48
  27  13  -8   13.39   11.70
  27  13  -8   20.42   10.55
 -27  13   9   -6.24    9.77
  27 -13  -9   10.16    9.28
  27  13  -9   -7.17   10.65
 -27  13  10    8.49   11.60
 -27  13  10    7.23   10.85
  27 -13 -10    6.49    8.51
  27 -13 -10   11.98    9.53
  27  13 -10   -1.72   11.30
  27  13 -10   -8.11   10.09
 -27  13  11  -11.17    9.55
  27 -13 -11    4.00    8.47
  27 -13 -11   -2.28   10.19
  27  13 -11    2.40   11.08
  27  13 -11  -12.09   10.05
 -27  13  12  -10.19   10.13
  27 -13 -12    6.67    9.26
  27  13 -12   30.68   12.00
  27  13 -12   26.64   11.01
 -27 -13  12  -10.23    9.18
 -27 -13  12   -2.81    9.28
 -27  13  13   -6.35   10.09
 -27  13  13   -3.35    9.94
  27 -13 -13    3.52    8.97
  27 -13 -13   -1.20    9.25
  27  13 -13    5.43   11.24
  27  13 -13   -0.46    9.95
 -27 -13  13   -2.66    8.90
 -27 -13  13    6.74    8.86
 -27  13  14   11.60   11.10
 -27  13  14   41.81   12.20
  27 -13 -14   27.57   10.08
  27 -13 -14   12.05    9.51
  27  13 -14   24.42   13.17
  27  13 -14   31.21   10.54
 -27 -13  14   19.54   10.59
 -27 -13  14   25.31   10.07
 -27  13  15  -11.70    9.97
 -27  13  15   16.48   10.61
  27 -13 -15    0.86    8.58
  27 -13 -15   -0.08    8.83
  27  13 -15   -6.74   12.82
  27  13 -15    5.82    9.80
 -27 -13  15   -1.51    9.76
 -27 -13  15   -5.34    8.13
 -27  13  16   -0.71   11.06
 -27  13  16   16.38   11.21
  27 -13 -16    4.90   10.07
  27 -13 -16   15.91    9.82
  27  13 -16    7.01   10.33
 -27 -13  16    1.09   10.04
 -27  13  17   15.16   10.33
 -27  13  17  -20.02   11.37
  27 -13 -17    5.76   10.23
  27 -13 -17   -7.06    8.93
  27  13 -17  -12.32   11.82
  27  13 -17   -2.06   10.79
 -27 -13  17   -3.13    9.58
 -27 -13  17   19.47    9.50
 -27  13  18    3.70   10.49
 -27  13  18   11.23   11.20
  27 -13 -18   -1.88    9.79
  27 -13 -18   -8.07    9.11
  27  13 -18   10.37   11.77
 -27 -13  18    4.43    9.29
 -27 -13  18    6.76    8.56
 -27  13  19   -1.98   10.29
 -27  13  19   -3.89    9.77
  27 -13 -19   -6.71    9.86
  27 -13 -19   -7.06    9.40
  27  13 -19   16.39   12.09
  27  13 -19   -9.04   10.19
 -27 -13  19   23.30   10.74
 -27 -13  19   -5.26    9.37
 -27  13  20  -11.31   11.23
  27 -13 -20  -10.48    9.36
  27  13 -20    9.05   12.53
  27  13 -20   17.96   11.12
 -27 -13  20   20.03   10.76
 -27 -13  20    3.18    8.49
 -27  13  21  -10.02   11.44
  27 -13 -21   15.23   10.26
  27  13 -21    0.98   12.29
  27  13 -21   -8.42   11.42
 -27 -13  21   15.67    9.80
 -27 -13  21    7.46    8.67
  27  13 -22    2.73   12.21
  27  13 -22   15.29   10.98
 -27 -13  22   22.01   10.29
 -27 -13  22    7.01    9.48
  27  13 -23   -4.36   10.44
 -27 -13  23   10.27   10.52
 -27 -13  23    7.77    9.25
  27  13 -24    2.70   11.31
 -27 -13  24    6.26    9.90
  27 -15  -2   10.87    9.61
  27 -15  -3    5.18    9.68
  27 -15  -3    3.54    9.23
  27 -15  -4   50.08   12.10
  27 -15  -4   42.89   11.09
 -27  15   5    0.48   10.94
 -27  15   5    6.12    9.94
  27 -15  -5   -5.95    8.97
  27 -15  -5    2.49    8.60
 -27  15   6  -21.56   10.33
  27 -15  -6   14.29    9.28
 -27  15   7   18.15   10.52
 -27  15   7    0.24    9.22
  27 -15  -7   -5.77    8.61
 -27  15   8   26.26   11.84
 -27  15   8   24.73   10.59
  27 -15  -8   32.04   10.55
  27 -15  -8   15.29   10.33
 -27  15   9   11.53   10.33
 -27  15   9   12.57   10.45
  27 -15  -9   17.85    9.01
  27 -15  -9    0.10    9.80
 -27  15  10   31.21   11.77
 -27  15  10   14.05   11.08
  27 -15 -10   12.72   10.09
  27 -15 -10   11.34   10.38
  27  15 -10   22.86   12.09
 -27  15  11    4.75    9.65
 -27  15  11    1.51   10.73
  27 -15 -11   12.64    9.54
  27 -15 -11   -1.29    9.15
  27  15 -11  -10.13   10.72
  27  15 -11   -7.88   10.38
 -27  15  12    3.23   10.44
 -27  15  12   -1.56    9.86
  27 -15 -12    8.11    9.21
  27 -15 -12    6.59   10.55
  27  15 -12    3.24    9.89
  27  15 -12   -7.66   10.01
 -27  15  13   15.98   10.85
 -27  15  13   -0.47   10.61
  27 -15 -13    5.73    9.95
  27 -15 -13   15.42   10.52
  27  15 -13   13.40   11.08
 -27  15  14    5.21   10.65
 -27  15  14   16.92   11.80
  27 -15 -14    3.78    9.29
  27 -15 -14   -8.61   10.11
  27  15 -14    6.91   11.73
  27  15 -14   20.77   11.49
 -27  15  15    9.40   10.56
 -27  15  15    7.82   10.92
  27 -15 -15    3.88   10.11
  27 -15 -15    1.91    8.11
  27  15 -15  -12.20   12.07
  27  15 -15    4.74   10.02
 -27 -15  15  -11.88    8.81
 -27  15  16   -1.88    9.53
 -27  15  16   14.44   12.21
  27 -15 -16    6.06   10.22
  27  15 -16   14.15   12.49
  27  15 -16   11.21   10.34
 -27 -15  16   33.09   11.64
 -27 -15  16   13.58    9.10
 -27  15  17   17.21   11.88
  27 -15 -17   -9.29    9.05
  27  15 -17    7.41   11.73
  27  15 -17  -14.23   10.83
 -27 -15  17   14.19   10.95
 -27 -15  17    8.28    8.90
 -27  15  18    4.32   10.85
  27 -15 -18  -13.04    8.93
  27  15 -18   -8.96   11.95
  27  15 -18    6.38   11.05
 -27 -15  18   10.20   10.19
 -27 -15  18   -2.05    9.04
  27  15 -19    9.53   12.07
  27  15 -19   -7.81    9.93
 -27 -15  19   17.47   11.24
 -27 -15  19   17.72    9.48
  27  15 -20   -5.15   11.82
  27  15 -20    6.58   10.31
 -27 -15  20    8.47   10.99
 -27 -15  20    2.05    9.18
  27  15 -21  -21.74   10.83
 -27 -15  21   17.33   11.01
 -27 -15  21    5.40    9.76
  27  15 -22   33.63   11.59
 -27 -15  22   27.01   11.06
  27 -17  -3    8.74    9.76
  27 -17  -3   -1.12    9.33
  27 -17  -4   14.44   10.40
  27 -17  -4   12.49    9.11
  27 -17  -5   19.55   10.22
  27 -17  -5    1.83    8.96
 -27  17   6    9.43    9.97
  27 -17  -6   -3.18   10.36
  27 -17  -6   -6.63    8.69
 -27  17   7    5.43    9.66
 -27  17   7    1.72   10.01
  27 -17  -7    3.49   10.22
  27 -17  -7   -8.14    9.04
 -27  17   8   22.07   10.77
 -27  17   8    7.55   10.67
  27 -17  -8   17.90   11.03
  27 -17  -8   24.35    9.80
 -27  17   9   -2.56   10.07
 -27  17   9   -4.20   10.49
  27 -17  -9  -11.77    9.89
  27 -17  -9    5.15    8.69
 -27  17  10   12.45   10.59
 -27  17  10   12.36   10.97
  27 -17 -10   14.70   10.58
  27 -17 -10    0.54    9.46
 -27  17  11    2.52   10.26
  27 -17 -11  -13.72    9.18
 -27  17  12  -15.58   11.19
  27 -17 -12   -2.24    9.36
 -27  17  13  -10.22   10.36
  27 -17 -13   10.63    9.90
  27  17 -14   10.67   12.43
  27  17 -14   -3.79   10.92
  27  17 -15   -7.70   11.42
  27  17 -15   10.83   11.03
  27  17 -16   -1.12   12.13
  27  17 -16   12.99   10.49
  27  17 -17   18.07   12.34
  27  17 -17    3.03   10.72
  27  17 -18  -23.22   11.39
  27  17 -18   -6.41   11.60
  27  17 -19   -1.00   10.95
 -27 -17  19   18.48   11.15
  26   0  -2   22.86    7.38
  26   0  -2   23.61    7.89
  26   0  -3   -8.64    7.50
  26   0  -3    1.87    7.84
 -26   0   4  140.02   10.88
  26   0  -4  115.90   12.64
  26   0  -4  135.61   13.44
 -26   0   5   -1.51    6.15
  26   0  -5    4.46    8.38
  26   0  -5    9.83    8.72
 -26   0   6   89.94    9.89
 -26   0   6  105.68   11.44
  26   0  -6   93.62   12.20
  26   0  -6   76.56   11.95
 -26   0   7   -8.32    6.20
 -26   0   7    9.75    7.68
  26   0  -7  -11.85    8.42
  26   0  -7  -11.49    9.21
 -26   0   8   33.92    7.97
 -26   0   8   25.99    8.60
  26   0  -8   38.57   10.22
  26   0  -8   27.90   10.73
 -26   0   9    1.88    6.59
 -26   0   9    7.73    8.06
  26   0  -9    3.49    9.07
  26   0  -9   -4.14    9.86
 -26   0  10    9.97    7.25
 -26   0  10   10.76    8.58
  26   0 -10   14.40    9.53
  26   0 -10   20.24   10.02
 -26   0  11   -8.67    6.73
 -26   0  11   -1.56    7.75
  26   0 -11    3.57    9.47
  26   0 -11    3.30   10.15
 -26   0  12   72.27   10.13
 -26   0  12  113.37   13.26
  26   0 -12   74.65   12.97
  26   0 -12   74.31   12.77
 -26   0  13    5.39    6.05
  26   0 -13    4.71    8.83
  26   0 -13    3.84    9.62
 -26   0  14   12.07    6.59
 -26   0  14   -7.30    7.99
  26   0 -14    0.44    9.07
  26   0 -14   -6.53    8.81
 -26   0  15   -0.11    8.25
  26   0 -15    3.35    9.18
 -26   0  16   38.77    8.57
 -26   0  16   26.74    9.93
  26   0 -16   46.71   10.80
  26   0 -16   45.91   11.78
 -26   0  17    1.76    6.12
 -26   0  17    5.23    8.09
  26   0 -17    2.55    8.54
  26   0 -17   -5.30    9.57
 -26   0  18   54.99    9.17
 -26   0  18   31.66   10.09
  26   0 -18   35.61   11.15
  26   0 -18   40.11   11.69
 -26   0  19   -8.82    6.31
 -26   0  19  -10.48    8.22
  26   0 -19    1.00    9.66
  26   0 -19    6.34    9.22
 -26   0  20   27.97    8.38
 -26   0  20   13.57    9.59
  26   0 -20   34.67   11.09
  26   0 -20   14.61    9.54
 -26   0  21    7.75    7.67
 -26   0  21    2.31    8.64
  26   0 -21    3.34    9.25
  26   0 -21   14.27    9.83
 -26   0  22   15.63    8.53
  26   0 -22    9.94   10.62
 -26   0  23    5.62    8.76
 -26   0  23  -12.96    7.97
  26   0 -23   -6.94    8.90
  26   0 -23   12.95   10.67
 -26   0  24   10.91    9.25
  26   0 -24   24.94    9.87
 -26   0  25   -7.03    8.03
 -26   0  25  -15.83    9.12
  26   0 -25    0.15    9.80
  26   0 -25    2.17   11.21
 -26   0  26    0.39    8.50
 -26   0  26    0.51    8.33
  26   0 -26    6.42   10.48
  26   0 -26   11.64   11.35
 -26   0  27    4.08    8.36
 -26   0  27    8.50    8.71
  26   0 -27  -16.57    9.43
  26   0 -27   -6.73    9.86
 -26   0  28    8.67    8.82
 -26   0  28   11.85    9.71
  26   0 -28    5.44   10.84
  26   0 -28   27.61   11.03
 -26   0  29   12.27    9.69
 -26   0  29   -1.65    8.51
  26   0 -29    3.46   11.26
  26   0 -29   -0.73   10.13
 -26   0  30    1.97    9.98
  26   0 -30   -0.39   10.62
  26  -2  -1   16.20    6.22
  26  -2  -1    4.22    7.78
 -26   2   2   -1.23    5.22
  26  -2  -2    2.34    7.45
  26  -2  -2   19.80    8.76
 -26   2   3   -0.78    6.00
  26  -2  -3   -2.53    6.80
  26  -2  -3   -6.06    8.85
  26   2  -3    5.65    7.55
  26   2  -3    0.14    7.39
 -26   2   4   49.41    8.42
  26  -2  -4   50.59   10.15
  26   2  -4   49.43    9.98
 -26  -2   4   59.85    7.66
 -26   2   5   13.68    7.45
 -26   2   5   10.91    7.23
  26  -2  -5    6.56    8.92
  26  -2  -5   12.78    9.53
  26   2  -5   16.97    9.12
  26   2  -5    9.84    8.86
 -26  -2   5   13.06    5.82
 -26  -2   5    9.59    6.56
 -26   2   6   -3.00    7.41
 -26   2   6    7.66    7.53
  26  -2  -6   18.11    8.92
  26  -2  -6   19.66   10.07
  26   2  -6    4.89    8.86
 -26  -2   6   -0.28    6.62
 -26   2   7   -1.30    7.31
 -26   2   7    4.38    7.95
  26  -2  -7    7.16    8.78
  26  -2  -7    0.44    9.32
  26   2  -7    5.70    8.79
  26   2  -7    3.66    8.56
 -26  -2   7    6.38    6.95
 -26  -2   7    0.80    7.60
 -26   2   8    5.61    7.30
 -26   2   8   12.39    8.43
  26  -2  -8    3.24    8.45
  26  -2  -8  -11.73    9.83
  26   2  -8    3.99    8.87
  26   2  -8    0.39    8.92
 -26  -2   8    1.25    6.70
 -26  -2   8   -6.15    7.21
 -26   2   9   12.42    7.41
 -26   2   9    6.22    8.17
  26  -2  -9   29.17    9.98
  26  -2  -9    4.51   10.37
  26   2  -9    9.91    9.93
  26   2  -9    7.56    9.53
 -26  -2   9    7.93    6.58
 -26  -2   9   11.74    6.85
 -26   2  10  118.64   12.14
 -26   2  10  123.82   13.22
  26  -2 -10   83.33   12.67
  26  -2 -10  115.33   14.91
  26   2 -10  116.02   14.63
  26   2 -10  114.33   14.44
 -26  -2  10  124.73   10.91
 -26  -2  10  111.54   11.41
 -26   2  11    5.18    7.60
 -26   2  11   -1.52    8.75
  26  -2 -11   10.65    8.96
  26  -2 -11   24.87   10.91
  26   2 -11   -8.90    9.51
  26   2 -11   -9.69    9.97
 -26  -2  11   -6.53    5.95
 -26  -2  11    9.48    6.96
 -26   2  12   18.44   10.27
  26  -2 -12   26.89   10.81
  26   2 -12   20.16   10.15
  26   2 -12   21.60   10.66
 -26  -2  12   25.77    6.83
 -26  -2  12   39.47    8.64
 -26   2  13    6.78    9.01
 -26   2  13   18.98    9.71
  26  -2 -13   -5.37    8.15
  26  -2 -13    1.95    9.98
  26   2 -13    9.82    9.10
 -26  -2  13   18.87    6.84
 -26   2  14   37.45    9.84
  26  -2 -14   25.95    9.39
  26   2 -14   20.67   10.22
  26   2 -14   11.08    9.79
 -26  -2  14   18.94    7.20
 -26  -2  14    9.69    8.40
 -26   2  15   -2.16    8.07
 -26   2  15    1.01    9.12
  26  -2 -15    6.49    8.36
  26  -2 -15    5.51    9.95
  26   2 -15   12.96    9.41
 -26  -2  15   -0.10    7.97
 -26   2  16   53.15   10.61
 -26   2  16   57.24   11.31
  26  -2 -16   51.75   11.23
  26  -2 -16   70.43   12.78
  26   2 -16   76.30   12.70
  26   2 -16   57.07   11.78
 -26  -2  16   58.81    9.83
 -26  -2  16   71.01   11.48
 -26   2  17    7.96    9.57
  26  -2 -17   -6.24    8.87
  26  -2 -17   -8.90   10.07
  26   2 -17    2.33    9.35
  26   2 -17    8.69    9.30
 -26  -2  17   -6.30    6.56
 -26  -2  17    9.97    8.50
 -26   2  18  -10.91    6.45
 -26   2  18   -6.29    8.61
  26  -2 -18   -9.37    8.81
  26  -2 -18    1.52   10.05
  26   2 -18  -12.67    8.74
  26   2 -18   10.37    8.69
 -26  -2  18    2.64    6.37
 -26  -2  18    0.50    7.88
 -26   2  19   47.34    8.93
 -26   2  19   20.46    9.94
  26  -2 -19   40.07   11.24
  26  -2 -19   23.86   11.33
  26   2 -19   49.59   12.43
  26   2 -19   21.61   10.54
 -26  -2  19   35.54    8.64
 -26  -2  19   45.05   10.56
 -26   2  20  -19.58    7.03
 -26   2  20   12.53    9.80
  26  -2 -20    4.50    8.90
  26  -2 -20    1.26    9.22
  26   2 -20  -11.69   10.00
  26   2 -20    0.36    8.07
 -26  -2  20   15.78    7.42
 -26  -2  20    4.62    8.89
 -26   2  21   -4.11    8.29
 -26   2  21    3.97    8.75
  26  -2 -21    2.80    9.84
  26  -2 -21   18.47   10.80
  26   2 -21    2.45   10.16
  26   2 -21    2.64    9.58
 -26  -2  21    0.53    7.85
 -26  -2  21   12.68    9.51
 -26   2  22   31.83   10.07
  26  -2 -22   34.74   12.49
  26   2 -22   17.57   10.56
 -26  -2  22   24.82    8.97
 -26  -2  22   38.39   10.40
 -26   2  23   11.52    9.11
 -26   2  23    6.56    9.35
  26  -2 -23   -1.12    9.36
  26  -2 -23    7.89   11.59
  26   2 -23   10.25   10.15
  26   2 -23   -8.75    9.76
 -26  -2  23    3.68    8.65
 -26  -2  23   -0.28    8.86
 -26   2  24   38.31   10.25
 -26   2  24   14.00    8.86
  26  -2 -24   24.98   10.69
  26   2 -24   19.78   11.16
 -26  -2  24   14.58    9.08
 -26   2  25   -8.78    8.25
 -26   2  25   -1.51    9.11
  26  -2 -25   13.36   10.55
  26  -2 -25    2.05   10.09
  26   2 -25   11.62   10.19
  26   2 -25    1.30   11.64
 -26  -2  25   -1.76    7.85
 -26  -2  25    2.31    8.75
 -26   2  26  -12.43    8.17
 -26   2  26   -1.52    7.57
  26  -2 -26    4.46   10.02
  26  -2 -26    3.54   10.11
  26   2 -26   -0.78    9.94
  26   2 -26   -7.60   11.24
 -26  -2  26  -13.06    8.67
 -26  -2  26    5.84    8.56
 -26   2  27   14.99    8.22
 -26   2  27   -3.43    8.82
  26  -2 -27   -3.46    9.32
  26  -2 -27   -6.76   10.30
  26   2 -27    1.48    9.51
  26   2 -27  -13.90   10.63
 -26  -2  27   12.99    8.89
 -26  -2  27   -7.50    8.71
 -26   2  28   33.51   11.10
 -26   2  28   38.19   11.44
  26  -2 -28   25.85   13.67
  26  -2 -28   28.40   12.11
  26   2 -28   51.75   13.04
  26   2 -28   53.40   13.47
 -26  -2  28   54.95   11.31
 -26  -2  28   33.20   11.10
 -26   2  29   -8.28   10.26
 -26   2  29   -0.75   10.59
  26  -2 -29  -12.00   11.10
  26   2 -29   17.32   11.96
  26   2 -29  -11.66   11.24
 -26  -2  29   24.26   10.08
 -26  -2  29    7.50    9.15
 -26   2  30    0.03   10.04
  26  -2 -30   -1.76   11.57
  26   2 -30   -3.92   11.49
 -26  -2  30    3.84   10.49
 -26   4   1   23.94    7.14
  26  -4  -1   28.77    7.17
  26  -4  -1   23.44    9.75
 -26   4   2   61.10    8.27
  26  -4  -2   65.11    9.14
  26  -4  -2   51.57   11.81
 -26   4   3   12.13    6.76
 -26   4   3   10.18    6.44
  26  -4  -3  -13.22    6.48
  26  -4  -3   -2.10    9.35
  26   4  -3   -0.33    7.70
  26   4  -3    6.70    6.83
 -26   4   4   21.47    7.43
 -26   4   4   23.22    7.79
  26  -4  -4   27.88    7.81
  26  -4  -4   -5.10    9.77
  26   4  -4   11.46    9.40
  26   4  -4   10.33    8.04
 -26   4   5    3.89    7.09
 -26   4   5   10.62    7.06
  26  -4  -5    3.66    6.95
  26  -4  -5   -6.19    8.76
  26   4  -5    4.24   10.00
  26   4  -5    2.95    8.47
 -26  -4   5    4.90    6.66
 -26   4   6   20.09    7.71
 -26   4   6   34.49    9.08
  26  -4  -6   30.93    8.79
  26  -4  -6   16.67   10.61
  26   4  -6   20.77   10.26
 -26  -4   6   36.98    7.50
 -26   4   7    6.70    7.07
 -26   4   7    6.56    8.90
  26  -4  -7   25.10    8.51
  26  -4  -7    3.16    9.94
  26   4  -7   19.81   10.72
  26   4  -7    4.44    8.85
 -26  -4   7    4.07    5.76
 -26  -4   7   19.59    8.06
 -26   4   8   16.60    7.60
 -26   4   8   33.75    9.62
  26  -4  -8   26.06    9.46
  26  -4  -8    6.62   10.73
  26   4  -8   -7.42    9.68
  26   4  -8    4.96    9.15
 -26  -4   8   17.67    6.19
 -26  -4   8   17.13    6.99
 -26   4   9   36.36    8.57
 -26   4   9   28.42    9.28
  26  -4  -9   43.81   10.18
  26  -4  -9   14.19   11.52
  26   4  -9   28.69   10.97
  26   4  -9   34.34    9.98
 -26  -4   9   40.36    7.59
 -26  -4   9   38.70    8.27
 -26   4  10    7.28    7.78
 -26   4  10   10.48    8.89
  26  -4 -10   16.91   10.47
  26   4 -10   14.52   11.37
  26   4 -10   -3.17    9.36
 -26  -4  10   18.39    7.53
 -26  -4  10   17.43    7.77
 -26   4  11    1.15    8.43
  26  -4 -11   -7.97    7.56
  26  -4 -11   -4.94    9.59
  26   4 -11   17.06   11.16
  26   4 -11    8.68    9.22
 -26  -4  11   14.36    6.91
 -26  -4  11   17.51    7.37
 -26   4  12   35.04    9.54
 -26   4  12    9.18    9.14
  26  -4 -12   31.12    9.22
  26  -4 -12   26.22   11.17
  26   4 -12   28.84   11.30
  26   4 -12    1.09    9.44
 -26  -4  12    4.78    7.10
 -26  -4  12   22.55    7.68
 -26   4  13   53.11   11.26
  26  -4 -13   62.87   10.87
  26   4 -13   40.69   11.34
 -26   4  14   27.61    9.90
 -26   4  14   22.55   10.51
  26  -4 -14   11.16    8.57
  26  -4 -14   12.03   10.76
  26   4 -14   13.17   10.77
  26   4 -14   23.56    9.75
 -26  -4  14    2.31    7.34
 -26  -4  14    8.07    7.68
 -26   4  15   10.41    9.50
 -26   4  15    0.07    9.05
  26  -4 -15   -5.98    8.35
  26  -4 -15    3.59   10.43
  26   4 -15   16.34   10.72
 -26  -4  15    5.33    8.07
 -26   4  16   37.99   10.69
 -26   4  16    6.76    9.50
  26  -4 -16   26.56    9.58
  26  -4 -16   14.27   10.59
  26   4 -16   11.88   10.83
  26   4 -16   26.78   10.56
 -26  -4  16   32.38    8.63
 -26  -4  16   22.44    8.54
 -26   4  17    0.07    8.75
 -26   4  17   11.51    9.80
  26  -4 -17    2.30    8.67
  26  -4 -17    9.15   10.49
  26   4 -17   10.77   10.25
  26   4 -17    3.59    9.90
 -26  -4  17   16.25    7.89
 -26  -4  17   -2.63    8.07
 -26   4  18   29.21   10.16
 -26   4  18   11.35   11.01
  26  -4 -18   16.24    9.83
  26  -4 -18   11.42    9.77
  26   4 -18   27.77   11.56
  26   4 -18   20.50   10.67
 -26  -4  18   27.94    8.13
 -26  -4  18   26.10    9.50
 -26   4  19   20.95   10.12
 -26   4  19   -9.22   10.41
  26  -4 -19    4.18    8.94
  26  -4 -19    6.40    9.55
  26   4 -19    5.19   10.13
  26   4 -19   -4.94    8.82
 -26  -4  19   -8.02    7.57
 -26  -4  19  -14.45    8.15
 -26   4  20   21.81    9.22
 -26   4  20    9.33   10.91
  26  -4 -20   21.57    9.79
  26  -4 -20    4.28   10.69
  26   4 -20    4.71   10.87
  26   4 -20  -18.32    8.86
 -26  -4  20   -5.01    7.81
 -26  -4  20   -2.09    8.06
 -26   4  21    5.93   12.07
  26  -4 -21    6.08   10.61
  26   4 -21   -0.79   11.42
  26   4 -21  -10.92    9.14
 -26  -4  21   -0.32    7.84
 -26  -4  21   -1.62    7.81
 -26   4  22   20.55    9.39
 -26   4  22   32.16   13.49
  26  -4 -22   55.69   11.78
  26  -4 -22    5.28   11.30
  26   4 -22   20.55   10.61
 -26  -4  22   39.32    9.32
 -26   4  23   -1.14    9.36
  26  -4 -23   -2.62    9.58
  26   4 -23   10.18   10.70
  26   4 -23    8.79   10.63
 -26  -4  23    5.15    8.35
 -26  -4  23    0.68    9.01
 -26   4  24   22.60    9.36
  26  -4 -24   16.78   10.63
  26  -4 -24   22.18   10.72
  26   4 -24    3.31   10.84
 -26  -4  24   14.57    8.85
 -26   4  25   14.54    8.18
 -26   4  25   13.24    9.62
  26  -4 -25   12.34   10.97
  26  -4 -25    5.84   11.89
  26   4 -25    6.47   11.08
  26   4 -25   13.87   10.79
 -26  -4  25   25.39    8.94
 -26  -4  25   28.47    9.48
 -26   4  26    2.78    7.39
 -26   4  26  -10.97    8.87
  26  -4 -26   -2.48    9.41
  26  -4 -26   15.40   10.22
  26   4 -26   -7.56   10.94
  26   4 -26    5.36    9.97
 -26  -4  26   -1.72    8.90
 -26  -4  26    3.05    8.57
 -26   4  27    6.96    9.21
 -26   4  27    5.82    9.86
  26  -4 -27    6.51   11.01
  26  -4 -27    2.13   10.84
  26   4 -27    2.04   11.13
  26   4 -27   -4.86    9.53
 -26  -4  27    5.86    9.18
 -26  -4  27    8.17    9.03
 -26   4  28  -25.31   10.00
 -26   4  28   -4.20   10.36
  26  -4 -28   -0.46   11.99
  26  -4 -28   -1.86   11.30
  26   4 -28   18.77   12.70
  26   4 -28   14.72   12.07
 -26  -4  28   12.82    8.97
 -26  -4  28    4.89    8.74
 -26   4  29   16.81   10.74
  26  -4 -29    4.85    9.89
  26   4 -29    1.74   11.93
 -26  -4  29   -1.95    9.54
 -26  -4  29   -1.97    9.12
  26   4 -30    2.46   11.93
 -26  -4  30   21.94   10.55
 -26   6   1   23.38    7.84
 -26   6   1   24.87    8.10
  26  -6  -1   35.24    8.13
  26  -6  -1    3.81   10.02
 -26   6   2   -3.27    6.59
 -26   6   2   -4.50    7.28
  26  -6  -2   -4.25    6.44
  26  -6  -2   13.57    9.90
 -26   6   3   10.65    7.46
 -26   6   3    3.72    7.99
  26  -6  -3   14.32    7.50
  26  -6  -3   33.63   11.12
  26   6  -3    2.76    7.39
  26   6  -3   13.82    7.45
 -26   6   4   50.26    9.23
 -26   6   4   56.78   10.49
  26  -6  -4   45.47    8.92
  26  -6  -4   61.13   12.54
  26   6  -4   47.88   10.00
 -26  -6   4   48.65    6.65
 -26   6   5   32.41    8.72
 -26   6   5   31.64    9.76
  26  -6  -5   18.66    7.92
  26  -6  -5   23.73   11.56
  26   6  -5   27.93   10.74
  26   6  -5   26.51    8.79
 -26  -6   5   27.61    6.06
 -26  -6   5   14.43    6.29
 -26   6   6   11.39    7.73
 -26   6   6   30.60    8.85
  26  -6  -6   21.81    8.18
  26  -6  -6   33.74   11.70
  26   6  -6    8.82   11.24
 -26  -6   6   17.51    5.80
 -26  -6   6    1.58    7.21
 -26   6   7   32.38    8.57
 -26   6   7   36.27    9.62
  26  -6  -7   13.93    8.09
  26  -6  -7   17.00   11.16
  26   6  -7   27.88   12.61
  26   6  -7   17.63    9.08
 -26  -6   7   25.74    7.17
 -26  -6   7   18.80    8.09
 -26   6   8    1.61    7.82
 -26   6   8   -0.90    8.06
  26  -6  -8   -6.88   11.15
  26   6  -8   -9.83   10.79
  26   6  -8    9.64    8.74
 -26  -6   8    3.52    6.27
 -26  -6   8   -0.15    7.19
 -26   6   9    3.66    8.56
  26  -6  -9   -0.66    6.92
  26  -6  -9    4.08    9.95
  26   6  -9   18.84   11.62
  26   6  -9    9.03    8.68
 -26  -6   9    0.69    6.96
 -26  -6   9   -3.02    7.03
 -26   6  10   10.27    8.31
 -26   6  10   13.67    9.19
  26  -6 -10   18.86    8.14
  26  -6 -10   17.06   11.19
  26   6 -10   33.55   14.05
  26   6 -10   17.47    9.72
 -26  -6  10   19.60    7.71
 -26  -6  10   11.15    7.88
 -26   6  11    3.71    8.82
  26  -6 -11  -10.19    7.56
  26   6 -11  -10.45   11.73
  26   6 -11    2.16    9.50
 -26  -6  11   -0.32    6.65
 -26  -6  11    8.14    7.63
 -26   6  12   15.12    8.96
 -26   6  12   -7.64    9.10
  26  -6 -12   12.24    7.96
  26  -6 -12    1.79   10.63
  26   6 -12   -0.86    9.30
 -26  -6  12   -1.84    6.87
 -26  -6  12    3.78    6.98
 -26   6  13    1.99    9.44
 -26   6  13   -3.17    8.99
  26  -6 -13   -0.97    7.09
  26  -6 -13   13.32   11.24
  26   6 -13  -30.83   10.80
  26   6 -13   -4.94    8.69
 -26  -6  13    0.04    6.52
 -26  -6  13    1.29    6.87
 -26   6  14   21.85    9.72
 -26   6  14    4.69    9.36
  26  -6 -14    5.57    7.59
  26  -6 -14   10.85   11.46
  26   6 -14   22.55   11.63
 -26  -6  14   11.62    7.55
 -26   6  15    5.23    9.26
 -26   6  15    0.24    9.83
  26  -6 -15    9.86    7.85
  26  -6 -15   -7.39   10.07
  26   6 -15    1.58   11.48
  26   6 -15   -2.17    9.68
 -26  -6  15   -1.29    7.67
 -26  -6  15    9.59    7.79
 -26   6  16   22.24   10.26
 -26   6  16   21.94   10.52
  26  -6 -16   19.18    9.22
  26  -6 -16   15.77   10.85
  26   6 -16   29.98   12.59
  26   6 -16   15.49    9.61
 -26  -6  16   24.56    8.47
 -26  -6  16    5.19    7.99
 -26   6  17   -7.35    9.19
 -26   6  17    7.05   10.19
  26  -6 -17   -3.00    8.79
  26  -6 -17    3.35    9.54
  26   6 -17   -4.46   10.33
  26   6 -17    0.71    9.19
 -26  -6  17   -4.56    6.49
 -26  -6  17    6.76    8.02
 -26   6  18   15.58    9.83
 -26   6  18    5.03   10.54
  26  -6 -18    3.74    8.49
  26  -6 -18    6.59    9.84
  26   6 -18    2.31   10.47
  26   6 -18    3.61    9.44
 -26  -6  18    7.78    7.02
 -26  -6  18   28.80    8.83
 -26   6  19    8.45    8.83
 -26   6  19    4.43   10.99
  26  -6 -19   -0.83    8.85
  26  -6 -19   14.34   10.87
  26   6 -19   -1.38   11.42
  26   6 -19   -4.93    9.32
 -26  -6  19    3.18    7.42
 -26  -6  19  -15.06    7.78
 -26   6  20   22.30   11.23
  26  -6 -20    6.94   10.37
  26   6 -20  -10.36   11.03
  26   6 -20   12.18    9.91
 -26  -6  20    1.11    7.66
 -26  -6  20   -4.50    8.45
 -26   6  21    1.51    9.97
 -26   6  21   -2.88   12.85
  26  -6 -21    8.51    9.57
  26  -6 -21    7.97   11.06
  26   6 -21    3.03   10.12
 -26  -6  21   25.60    8.87
 -26  -6  21   -9.12    7.95
 -26   6  22   31.84   10.73
 -26   6  22   -4.06   13.46
  26  -6 -22   27.26   11.08
  26   6 -22   11.42   12.17
  26   6 -22   17.81   11.30
 -26  -6  22    6.44    8.72
 -26  -6  22   28.02    9.58
 -26   6  23    7.73    9.83
 -26   6  23   -1.99   11.98
  26  -6 -23   10.11   10.81
  26  -6 -23    9.18   10.92
  26   6 -23    4.86   11.12
 -26  -6  23  -10.04    8.18
 -26   6  24   -7.57    8.87
 -26   6  24   -5.28   10.91
  26  -6 -24    4.61    9.76
  26  -6 -24   -0.25   10.62
  26   6 -24   -3.66   10.98
  26   6 -24    3.74    9.82
 -26  -6  24   13.22    9.72
 -26  -6  24   -1.70    8.11
 -26   6  25   -1.77    8.78
 -26   6  25   -3.78   11.98
  26  -6 -25   16.16   10.49
  26  -6 -25    3.66   10.87
  26   6 -25   -4.18   10.80
  26   6 -25  -13.67    9.82
 -26  -6  25  -10.05    9.23
 -26  -6  25    6.31    7.86
 -26   6  26    0.98    9.69
 -26   6  26   11.73   11.08
  26  -6 -26    4.40   10.49
  26  -6 -26   -6.94   11.05
  26   6 -26   15.40   12.38
  26   6 -26    5.82   11.12
 -26  -6  26   27.18    9.97
 -26  -6  26   16.74    8.85
 -26   6  27    6.96    9.98
 -26   6  27    7.64   12.25
  26  -6 -27    4.40   11.56
  26  -6 -27   13.96   11.38
  26   6 -27  -18.97   12.00
  26   6 -27    4.35   10.70
 -26  -6  27    0.90    7.84
 -26  -6  27    1.44    8.82
 -26   6  28    1.72   12.86
  26  -6 -28   11.75   10.27
  26   6 -28   27.57   14.12
  26   6 -28    4.68   11.16
 -26  -6  28   13.68    9.26
 -26  -6  28   17.33    9.36
  26   6 -29    6.99   12.27
 -26  -6  29   -2.70    9.54
 -26   8   1   25.90    8.51
 -26   8   1   27.19    8.64
  26  -8  -1   28.59    8.09
  26  -8  -1   17.69   10.99
 -26   8   2   11.73    7.84
 -26   8   2   21.74    7.71
  26  -8  -2   15.29    7.74
  26  -8  -2   -6.89    9.57
 -26   8   3   15.38    8.76
 -26   8   3    2.04    8.14
  26  -8  -3   -5.47    6.92
  26  -8  -3  -11.42    9.58
  26   8  -3  -11.13    6.63
  26   8  -3    0.40    6.83
 -26   8   4   -0.64    7.86
 -26   8   4   -0.18    8.14
  26  -8  -4    4.61    6.91
  26  -8  -4    4.46    9.68
  26   8  -4    4.68    8.10
  26   8  -4    1.33    6.96
 -26   8   5    3.95    8.21
 -26   8   5    3.07    8.61
  26  -8  -5   -1.94    9.25
  26   8  -5   -4.03    9.62
 -26  -8   5   -0.82    6.48
 -26   8   6   -0.76    9.18
  26  -8  -6   -0.90    8.99
  26   8  -6   21.61   11.57
  26   8  -6   -6.59    8.85
 -26  -8   6    8.72    6.73
 -26  -8   6   11.84    6.92
 -26   8   7   23.73    8.75
 -26   8   7   35.86   10.54
  26  -8  -7   37.11    8.40
  26  -8  -7   39.69   11.80
  26   8  -7   27.23   12.72
  26   8  -7   24.69    9.84
 -26  -8   7   35.08    8.43
 -26  -8   7   28.11    8.17
 -26   8   8   -1.07    7.38
  26  -8  -8    9.97    7.23
  26  -8  -8    0.43   10.04
  26   8  -8   14.21   11.82
  26   8  -8    1.54    9.11
 -26  -8   8    7.20    6.80
 -26  -8   8   24.60    7.70
 -26   8   9  -12.24    7.68
  26  -8  -9   -6.35    6.80
  26   8  -9  -17.18   11.75
  26   8  -9    1.51    9.50
 -26  -8   9   -5.04    7.16
 -26  -8   9    3.39    8.15
 -26   8  10   31.30    9.40
 -26   8  10   34.29   10.48
  26  -8 -10   24.98    8.47
  26  -8 -10   12.09   10.85
  26   8 -10   27.36   12.81
  26   8 -10   14.44    9.94
 -26  -8  10    4.36    7.93
 -26  -8  10    6.59    8.82
 -26   8  11   -2.30    8.82
 -26   8  11   -3.59    9.21
  26  -8 -11   12.52    7.78
  26  -8 -11   -7.91   10.31
  26   8 -11   -2.91    8.49
 -26  -8  11    0.26    7.20
 -26  -8  11    1.47    7.52
 -26   8  12   22.65    9.51
 -26   8  12   15.55    9.66
  26  -8 -12   22.51    7.95
  26  -8 -12   33.38   11.35
  26   8 -12   -1.83   11.44
  26   8 -12   27.43   10.49
 -26  -8  12   14.41    8.04
 -26  -8  12   27.19    8.72
 -26   8  13    9.21    9.11
 -26   8  13   10.20    9.97
  26  -8 -13   14.26    7.71
  26  -8 -13    9.97    9.37
  26   8 -13   13.17   12.54
  26   8 -13   21.10   10.87
 -26  -8  13   24.85    8.20
 -26   8  14   -2.99    9.41
 -26   8  14   11.02    9.36
  26  -8 -14   13.62    8.29
  26  -8 -14    1.77    9.04
  26   8 -14   13.15   12.81
  26   8 -14   13.96    9.95
 -26  -8  14    7.31    8.14
 -26  -8  14    6.42    8.63
 -26   8  15   17.45    9.10
 -26   8  15    9.21    9.86
  26  -8 -15  -12.75    7.53
  26  -8 -15   17.46   10.40
  26   8 -15   -4.11   12.56
  26   8 -15  -10.49    9.11
 -26  -8  15    2.16    7.85
 -26  -8  15    2.16    8.29
 -26   8  16   21.81    9.77
 -26   8  16   13.62   10.49
  26  -8 -16   21.72    8.89
  26  -8 -16   -9.17    9.35
  26   8 -16   19.44   12.93
  26   8 -16   18.73   10.04
 -26  -8  16   26.74    9.11
 -26  -8  16    5.80    8.56
 -26   8  17   -2.94    9.25
 -26   8  17    0.78   10.69
  26  -8 -17   10.41    8.94
  26  -8 -17    2.08    9.68
  26   8 -17   25.02   12.53
  26   8 -17   14.29    9.77
 -26  -8  17    9.37    7.52
 -26  -8  17    1.23    7.61
 -26   8  18    1.09   10.79
  26  -8 -18    8.94    8.97
  26   8 -18   -0.62   10.59
  26   8 -18   10.85   10.25
 -26  -8  18  -16.60    7.35
 -26  -8  18    9.12    8.27
 -26   8  19   31.00   10.90
 -26   8  19   17.97   13.06
  26  -8 -19   16.01    8.89
  26  -8 -19   11.26   10.91
  26   8 -19   30.96   13.13
  26   8 -19   17.39   11.70
 -26  -8  19   12.45    8.92
 -26  -8  19   39.28   10.00
 -26   8  20   17.76    9.82
  26  -8 -20   -2.10    7.95
  26   8 -20    4.75   10.67
 -26  -8  20   21.20    8.97
 -26  -8  20    7.42    8.06
 -26   8  21   -8.40    9.07
 -26   8  21    1.01   11.49
  26  -8 -21    5.07    9.17
  26  -8 -21    0.12    9.03
  26   8 -21  -11.33   10.95
  26   8 -21   13.94   11.02
 -26  -8  21    9.57    8.58
 -26  -8  21    7.74    8.53
 -26   8  22   -4.39    8.63
 -26   8  22   19.49   12.60
  26  -8 -22   17.90    9.86
  26  -8 -22   11.98   10.65
  26   8 -22   15.16   11.56
 -26  -8  22   -3.16    8.35
 -26   8  23    7.67    9.01
 -26   8  23  -12.34   12.93
  26  -8 -23   -8.81    9.94
  26  -8 -23  -15.01   10.15
  26   8 -23  -13.87   10.84
  26   8 -23   -9.94    9.29
 -26  -8  23   -1.65    7.75
 -26  -8  23   -0.17    8.17
 -26   8  24   10.34    9.46
 -26   8  24   -6.35   12.74
  26  -8 -24   18.97   10.20
  26  -8 -24    8.03   10.63
  26   8 -24   29.13   13.18
  26   8 -24   17.22    9.77
 -26  -8  24   21.31    9.62
 -26  -8  24   23.84    9.14
 -26   8  25   22.32    9.25
 -26   8  25   -4.68   11.70
  26  -8 -25   17.65   10.92
  26  -8 -25    7.97    9.89
  26   8 -25   25.07   12.34
  26   8 -25   18.01   11.31
 -26  -8  25    1.16    9.30
 -26  -8  25    2.73    9.30
 -26   8  26   -5.34    9.32
 -26   8  26  -11.52   12.93
  26  -8 -26   -1.05   11.37
  26  -8 -26   -8.33   11.56
  26   8 -26   10.38   11.13
  26   8 -26   15.13   12.07
 -26  -8  26   -2.40    9.28
 -26  -8  26    1.11    8.79
 -26   8  27    7.39   12.24
  26  -8 -27    8.36   10.61
  26   8 -27    3.17   12.56
  26   8 -27    3.90   10.81
 -26  -8  27   12.60    8.65
 -26  -8  27   -2.34    7.77
  26   8 -28    9.18   12.11
 -26  -8  28    9.47    9.79
 -26  10   1    3.41    8.02
 -26  10   1   -2.51    8.43
  26 -10  -1    4.75   10.54
 -26  10   2   10.37    9.00
  26 -10  -2    4.93    6.74
  26 -10  -2   -8.03   10.13
 -26  10   3   -1.26    8.14
 -26  10   3    3.63    8.81
  26 -10  -3   -1.26    6.37
  26 -10  -3    4.06   10.87
  26  10  -3   -0.04    8.97
  26  10  -3    5.30    7.25
 -26  10   4   -0.08    8.72
 -26  10   4   -3.60    9.40
  26 -10  -4   -4.78    6.83
  26 -10  -4   -0.18   10.48
  26  10  -4   -5.04    8.68
 -26  10   5   -6.04    8.94
  26 -10  -5    0.33    6.26
  26  10  -5  -15.59    8.94
  26  10  -5   -3.31    9.05
 -26 -10   5    0.17    7.25
 -26 -10   5   -1.61    7.73
 -26  10   6   16.99    8.94
 -26  10   6    7.12    9.58
  26 -10  -6   -2.91    6.60
  26 -10  -6   -7.03    9.65
  26  10  -6    6.80    9.46
  26  10  -6   -8.36    9.69
 -26 -10   6   13.28    7.97
 -26 -10   6   -8.11    7.67
 -26  10   7   31.22   10.37
 -26  10   7    9.35    9.01
  26 -10  -7   -0.73    7.12
  26 -10  -7  -13.21    9.72
  26  10  -7    1.02   11.63
  26  10  -7    4.44    9.76
 -26 -10   7    2.98    7.49
 -26 -10   7    0.08    7.75
 -26  10   8   -4.08    9.26
 -26  10   8    5.04    9.73
  26 -10  -8   12.49    7.64
  26 -10  -8    4.11    9.69
  26  10  -8    1.32   11.57
  26  10  -8   -1.34    9.40
 -26 -10   8    4.20    7.27
 -26 -10   8   10.48    7.89
 -26  10   9   11.53    9.23
 -26  10   9    8.31    9.64
  26 -10  -9    3.75    8.07
  26 -10  -9    9.23    9.97
  26  10  -9   18.48   12.02
  26  10  -9   10.84   10.49
 -26 -10   9   24.85    8.04
 -26 -10   9   18.36    8.71
 -26  10  10    0.39    8.71
  26 -10 -10   -0.54    7.25
  26 -10 -10   -4.36    9.54
  26  10 -10    5.64    9.76
 -26 -10  10   -0.60    7.27
 -26  10  11    3.06   10.01
 -26  10  11   11.93    9.14
  26 -10 -11   25.32    9.04
  26 -10 -11   13.11    9.50
  26  10 -11   35.57   12.54
  26  10 -11   21.02   11.08
 -26 -10  11    4.80    8.24
 -26 -10  11    8.04    9.65
 -26  10  12   13.01    9.55
 -26  10  12    1.22    9.32
  26 -10 -12   -0.21    8.03
  26 -10 -12  -20.89    9.69
  26  10 -12    7.21   11.95
 -26 -10  12   -9.75    9.17
 -26  10  13   -5.86    9.28
 -26  10  13  -11.81    9.61
  26 -10 -13   -3.27    7.16
  26 -10 -13  -12.97    9.29
  26  10 -13   -5.70   11.88
  26  10 -13    5.61    9.76
 -26 -10  13    6.02    7.91
 -26 -10  13    1.16    8.81
 -26  10  14   -8.14    8.99
 -26  10  14    7.63   10.73
  26 -10 -14   -1.99    7.85
  26 -10 -14    9.39    9.26
  26  10 -14   -1.11   12.35
  26  10 -14  -10.97    9.82
 -26 -10  14   -9.44    7.59
 -26 -10  14    4.21    8.65
 -26  10  15   10.26   10.29
 -26  10  15    6.98   10.55
  26 -10 -15    7.13    9.22
  26  10 -15   12.83   13.97
  26  10 -15   19.51   10.67
 -26 -10  15    4.35    8.54
 -26 -10  15    7.45    8.92
 -26  10  16    2.81   11.69
  26 -10 -16   15.19    8.78
  26 -10 -16   -1.48    9.48
  26  10 -16   27.98   13.78
  26  10 -16   32.63   11.28
 -26 -10  16    5.97    8.58
 -26 -10  16   -1.80    9.32
 -26  10  17    2.04    9.50
 -26  10  17   -0.91   11.81
  26 -10 -17   -1.86    7.92
  26 -10 -17    7.67    9.33
  26  10 -17   11.56   13.19
  26  10 -17   -4.96   10.09
 -26 -10  17   -2.80    7.91
 -26 -10  17   -6.83    8.57
 -26  10  18   -7.27    9.46
  26 -10 -18   -2.40    7.64
  26  10 -18  -11.92   13.19
  26  10 -18   -1.94   10.22
 -26 -10  18   12.00    8.67
 -26 -10  18    8.03    8.67
 -26  10  19   10.65    9.03
 -26  10  19   -2.33   10.76
  26 -10 -19  -14.77    7.30
  26 -10 -19   -1.97    8.92
  26  10 -19  -14.19    9.64
 -26 -10  19    0.15    7.66
 -26  10  20    0.19    8.93
 -26  10  20   -9.00    9.72
  26 -10 -20    6.23    8.85
  26 -10 -20   -7.67    9.29
  26  10 -20    6.80   13.10
  26  10 -20   12.16   11.46
 -26 -10  20   -5.51    8.15
 -26 -10  20   -3.52    8.85
 -26  10  21    7.10    8.09
 -26  10  21   -5.43   11.35
  26 -10 -21    5.50    8.50
  26 -10 -21    2.85    9.77
  26  10 -21   19.22   13.33
 -26 -10  21   -5.37    9.07
 -26  10  22   -9.51    9.15
 -26  10  22    9.40   11.73
  26 -10 -22    5.39   10.02
  26 -10 -22    8.42    8.92
  26  10 -22   -3.36   11.39
  26  10 -22    2.38   11.15
 -26 -10  22    3.30    8.51
 -26 -10  22   -3.24    9.00
 -26  10  23   -2.42    8.78
 -26  10  23  -21.18   11.64
  26 -10 -23   12.17   11.27
  26 -10 -23   13.62   10.11
  26  10 -23    7.61   13.50
  26  10 -23    7.53    9.77
 -26 -10  23   13.96    7.96
 -26 -10  23    0.11    9.39
 -26  10  24   10.36    9.97
 -26  10  24    3.70   12.24
  26 -10 -24   17.86   11.01
  26 -10 -24   23.36   11.09
  26  10 -24   16.79   12.97
  26  10 -24   -4.65   10.72
 -26 -10  24   11.19   10.01
 -26 -10  24   11.87    9.65
 -26  10  25    3.52   11.33
  26 -10 -25   25.68   10.97
  26  10 -25   -9.40   13.64
  26  10 -25    7.10   11.73
 -26 -10  25    5.51    9.35
 -26 -10  25   -1.34    9.11
  26 -10 -26   -3.60   10.80
  26  10 -26    8.64   12.27
  26  10 -26    8.93   10.76
 -26 -10  26   12.03    9.19
 -26 -10  26   -5.48    9.22
  26  10 -27   -8.82   11.16
 -26 -10  27   13.40   10.33
 -26  12   1   11.21    9.39
 -26  12   1   27.64    9.90
  26 -12  -1   26.14    9.14
  26 -12  -1   17.71   10.26
 -26  12   2    6.92    9.22
 -26  12   2    9.43    9.08
  26 -12  -2    0.36    7.46
  26 -12  -2    4.92    9.95
 -26  12   3   -9.47    9.00
 -26  12   3    5.47    9.14
  26 -12  -3    7.21    7.82
  26 -12  -3   -0.66   10.02
 -26  12   4    6.22    8.11
 -26  12   4    4.75    9.11
  26 -12  -4    2.82    7.70
  26 -12  -4   -3.03   10.22
  26  12  -4   -5.11    8.54
 -26  12   5   32.00    9.75
 -26  12   5   10.41   10.13
  26 -12  -5   16.74    8.09
  26 -12  -5   14.75   10.52
  26  12  -5    6.01   10.59
  26  12  -5   10.05    9.76
 -26  12   6  -15.35    8.10
 -26  12   6    6.44    9.41
  26 -12  -6   13.39    7.82
  26 -12  -6    6.88   10.91
  26  12  -6    5.77   10.74
  26  12  -6    1.81    8.92
 -26  12   7   17.94    9.18
 -26  12   7    4.43   10.00
  26 -12  -7   -5.30    7.96
  26 -12  -7    2.28   10.08
  26  12  -7   19.60   11.95
  26  12  -7   -8.81    8.99
 -26 -12   7   -0.61    6.74
 -26 -12   7    4.58    9.33
 -26  12   8   -5.91    9.51
 -26  12   8    4.97   10.13
  26 -12  -8    5.46    8.25
  26 -12  -8    2.24    9.90
  26  12  -8   -3.12    8.96
 -26 -12   8    2.48    8.10
 -26  12   9    4.20    9.28
 -26  12   9   15.62   10.45
  26 -12  -9   19.83    8.33
  26 -12  -9   -5.29    9.36
  26  12  -9  -12.50   10.79
  26  12  -9   23.72   10.58
 -26 -12   9    3.88    8.93
 -26 -12   9    1.55    8.54
 -26  12  10    4.25    9.94
 -26  12  10    2.64    9.46
  26 -12 -10    1.63    8.04
  26 -12 -10   -2.89    9.51
  26  12 -10   15.38   11.69
 -26 -12  10   12.35    8.45
 -26  12  11  -12.24    8.38
 -26  12  11    1.01    9.73
  26 -12 -11   20.30    9.11
  26 -12 -11   17.42   10.04
  26  12 -11   -7.27   11.63
  26  12 -11    7.32   10.04
 -26 -12  11    8.61    9.04
 -26 -12  11    1.88    8.99
 -26  12  12   -2.04    9.91
  26 -12 -12    4.28   11.06
  26  12 -12    0.91   11.70
  26  12 -12   -4.28    9.62
 -26 -12  12   22.90    9.25
 -26 -12  12    0.91    8.03
 -26  12  13  -17.93    9.72
 -26  12  13   12.53   11.03
  26 -12 -13  -23.26    8.47
  26 -12 -13    9.75   10.66
  26  12 -13   16.31   11.70
  26  12 -13    2.63    8.83
 -26 -12  13    5.50    9.17
 -26 -12  13  -10.87    7.64
 -26  12  14    4.40    9.72
 -26  12  14    8.42   10.36
  26 -12 -14    3.30    8.56
  26 -12 -14    4.56   10.44
  26  12 -14    8.46   12.14
  26  12 -14    7.77    9.39
 -26 -12  14    2.42    9.04
 -26 -12  14    5.84    8.27
 -26  12  15    4.78    9.46
  26 -12 -15    7.84    8.20
  26  12 -15    9.39   12.23
  26  12 -15   21.56    9.65
 -26 -12  15   -6.24    8.72
 -26 -12  15   -7.21    8.27
 -26  12  16    3.20   10.07
 -26  12  16    9.22   10.44
  26 -12 -16  -11.10    8.14
  26 -12 -16  -10.49    9.53
  26  12 -16    2.76   12.86
  26  12 -16  -13.49    9.18
 -26 -12  16    5.28    8.96
 -26 -12  16  -11.59    8.90
 -26  12  17   -2.78    9.19
 -26  12  17   14.68   10.99
  26 -12 -17   15.06    8.96
  26 -12 -17    6.58    9.66
  26  12 -17   -0.84    9.68
 -26 -12  17    0.73    9.26
 -26 -12  17   15.06    9.01
 -26  12  18    5.93    9.77
 -26  12  18    0.62    9.68
  26 -12 -18    5.44    8.86
  26 -12 -18    2.98    9.03
  26  12 -18   10.47   12.95
  26  12 -18    7.06   10.29
 -26 -12  18   -4.85    8.54
 -26 -12  18    6.29    9.55
 -26  12  19    6.63    9.58
 -26  12  19   -0.04   11.28
  26 -12 -19   -2.34    9.26
  26 -12 -19   -5.97    8.94
  26  12 -19   10.33   13.26
 -26 -12  19    0.35    9.21
 -26  12  20    4.06   10.02
 -26  12  20    2.13   11.62
  26 -12 -20   10.36    9.05
  26 -12 -20   -3.32    9.07
  26  12 -20    8.65   12.86
  26  12 -20    1.38    9.94
 -26 -12  20   -5.12    9.59
 -26 -12  20    8.29    9.87
 -26  12  21   -2.16   10.37
 -26  12  21   24.01   12.14
  26 -12 -21    0.12    9.98
  26 -12 -21    5.22    9.39
  26  12 -21   12.38   12.61
  26  12 -21   18.15   11.08
 -26 -12  21   19.70    9.66
 -26 -12  21    6.65    9.37
 -26  12  22   20.16   10.54
 -26  12  22   -5.28   11.42
  26 -12 -22   -1.84   10.54
  26 -12 -22   24.15   10.22
  26  12 -22   -7.50   12.77
  26  12 -22    8.86    9.84
 -26 -12  22   -3.77    8.82
 -26 -12  22  -17.24    8.72
 -26  12  23   19.36   11.08
  26 -12 -23    2.38    9.54
  26  12 -23   -8.81   12.47
  26  12 -23  -15.58   10.74
 -26 -12  23   -1.80   10.20
 -26 -12  23   -0.57    8.85
  26  12 -24    8.22   12.38
  26  12 -24   18.54   11.67
 -26 -12  24   19.31   10.29
 -26 -12  24    1.19    9.11
  26  12 -25  -11.93    9.77
 -26 -12  25   -7.74    9.25
  26  12 -26   10.91   11.30
  26 -14  -1   11.03    8.42
  26 -14  -1   -3.43    9.46
 -26  14   2  -11.26   10.30
 -26  14   2    2.88    9.08
  26 -14  -2    1.94    7.99
  26 -14  -2   11.30    9.61
 -26  14   3    4.67   10.70
 -26  14   3   -5.44    9.44
  26 -14  -3   -0.33    7.77
  26 -14  -3    8.60    8.82
 -26  14   4    3.10    9.90
 -26  14   4   10.16    9.43
  26 -14  -4    4.51    8.29
  26 -14  -4  -13.44    8.68
 -26  14   5   -7.14    9.65
 -26  14   5  -13.13    9.65
  26 -14  -5    7.25    8.78
  26 -14  -5    9.47    9.40
 -26  14   6    7.96   10.09
 -26  14   6    2.64    9.73
  26 -14  -6    5.76    8.14
  26 -14  -6    7.06    9.25
  26  14  -6    6.08    9.26
 -26  14   7   22.07   10.23
  26 -14  -7   30.75   10.56
  26  14  -7    8.63   11.16
  26  14  -7    9.73    9.37
 -26  14   8   19.13   10.16
  26 -14  -8   13.50    9.01
  26 -14  -8   -5.72    9.64
  26  14  -8    1.05   11.06
 -26  14   9   -2.70    9.58
 -26  14   9    6.30    9.95
  26 -14  -9    4.18    8.18
  26 -14  -9    3.60   10.38
  26  14  -9   -2.81   11.33
  26  14  -9   -8.67    9.94
 -26  14  10    9.14   10.48
  26 -14 -10   -2.87    8.11
  26 -14 -10   -4.07    9.71
  26  14 -10    3.74    9.43
  26  14 -10    9.93   10.79
 -26 -14  10    8.74   10.30
 -26 -14  10    9.03    9.28
 -26  14  11   17.60   10.76
  26 -14 -11    8.81    8.74
  26  14 -11    6.53   11.37
  26  14 -11   -6.85    9.62
 -26 -14  11   -3.56    9.43
 -26 -14  11   -3.72    8.39
 -26  14  12   15.04   10.51
 -26  14  12   -5.68    9.95
  26 -14 -12   12.46    8.27
  26 -14 -12   -3.67    9.76
  26  14 -12   -9.35   11.26
  26  14 -12   16.24   10.38
 -26 -14  12   18.39   10.07
 -26 -14  12    5.72    8.71
 -26  14  13   -3.64   10.07
 -26  14  13    7.43    9.94
  26 -14 -13    1.07    8.04
  26 -14 -13   -7.60    8.93
  26  14 -13   13.25   11.92
  26  14 -13   -7.38    9.39
 -26 -14  13   -0.72    9.55
 -26 -14  13  -11.93    8.56
 -26  14  14    1.77   11.23
 -26  14  14   -0.89   10.31
  26 -14 -14   14.68    8.35
  26 -14 -14   -1.91    9.26
  26  14 -14   -9.44   12.27
  26  14 -14   -0.11    9.83
 -26 -14  14    4.86    9.80
 -26 -14  14   -2.82    8.83
 -26  14  15    7.52    9.39
 -26  14  15    4.79    9.98
  26 -14 -15   -0.61    8.17
  26 -14 -15   -3.45    7.67
  26  14 -15   -2.74    9.93
 -26 -14  15   -2.12    9.66
 -26  14  16    5.82   10.40
 -26  14  16   17.75   11.21
  26 -14 -16    4.76    9.05
  26 -14 -16   -5.70    9.10
  26  14 -16  -10.40   12.21
  26  14 -16    1.90   10.43
 -26 -14  16   -6.00   10.08
 -26 -14  16   -8.99    9.01
 -26  14  17   -0.71   10.54
 -26  14  17   -1.63   11.39
  26 -14 -17    5.37    9.84
  26 -14 -17    9.79    9.61
  26  14 -17   18.14   12.14
 -26 -14  17   11.02    9.25
 -26  14  18    9.51   10.59
 -26  14  18    9.08   10.59
  26 -14 -18   -6.77    9.93
  26 -14 -18    2.59    9.08
  26  14 -18   19.96   12.50
  26  14 -18    8.53    9.75
 -26 -14  18    2.26    9.55
 -26 -14  18   16.67    8.90
 -26  14  19   -3.71   10.56
 -26  14  19    4.93   10.56
  26 -14 -19    8.21   10.80
  26 -14 -19    5.32    8.65
  26  14 -19   10.20   12.28
  26  14 -19    7.35   10.62
 -26 -14  19   20.13   10.30
 -26 -14  19    0.96    9.44
 -26  14  20  -16.73   10.81
  26 -14 -20    2.69    9.04
  26  14 -20    4.67   12.38
  26  14 -20   -4.54   10.55
 -26 -14  20    3.10   10.16
 -26 -14  20   18.00    9.08
 -26  14  21   -9.14   11.96
  26 -14 -21   -0.75    8.47
  26  14 -21   -4.49   12.23
  26  14 -21   -1.76   10.70
 -26 -14  21  -10.49    9.69
 -26 -14  21  -10.00    8.58
  26  14 -22    2.73   11.99
  26  14 -22    0.11   10.91
 -26 -14  22    3.10    9.94
 -26 -14  22    5.93    8.99
  26  14 -23   -0.84    9.53
 -26 -14  23    3.95    9.47
  26  14 -24   -7.43   10.91
 -26 -14  24   10.87   10.41
  26 -16  -1   18.69    9.95
  26 -16  -1    0.90   10.07
  26 -16  -2    7.60   10.18
  26 -16  -2   21.03   10.19
 -26  16   3    6.76   10.79
  26 -16  -3   -2.42    9.15
 -26  16   4   -4.50   10.47
  26 -16  -4   15.26    9.23
 -26  16   5    1.14   10.16
 -26  16   5    2.26    9.61
  26 -16  -5    7.82    8.78
  26 -16  -5    0.91    9.91
 -26  16   6   -2.67   10.27
 -26  16   6    0.91    9.76
  26 -16  -6   -2.98    9.46
  26 -16  -6   13.13    9.66
 -26  16   7   17.39   10.77
 -26  16   7    5.72   11.10
  26 -16  -7    8.28    8.40
  26 -16  -7   20.86   10.37
 -26  16   8   -2.53    9.82
 -26  16   8    7.06   10.51
  26 -16  -8   -3.25    8.02
  26 -16  -8  -12.64    9.50
  26  16  -8   -3.39   11.91
 -26  16   9   12.02   11.42
 -26  16   9   -7.68    9.83
  26 -16  -9    1.15    9.14
  26 -16  -9   -1.97    9.83
  26  16  -9    2.81   10.87
  26  16  -9  -18.25   10.09
 -26  16  10   -5.18    9.72
 -26  16  10   -8.63    9.58
  26 -16 -10  -22.69    9.19
  26 -16 -10   -8.54    9.54
  26  16 -10   12.54   11.78
  26  16 -10   13.03   11.05
 -26  16  11   21.24   10.72
 -26  16  11  -18.34    9.82
  26 -16 -11    6.42    9.68
  26 -16 -11    4.03    9.48
  26  16 -11   -3.57   11.41
  26  16 -11   -0.60   11.53
 -26  16  12   -2.89   10.51
 -26  16  12   19.69   10.99
  26 -16 -12   23.34   10.01
  26 -16 -12    5.57   10.45
  26  16 -12   10.40   10.40
 -26  16  13  -16.25   10.51
 -26  16  13   20.14   10.74
  26 -16 -13   17.18    9.57
  26 -16 -13    1.18    9.80
  26  16 -13   14.22   11.96
  26  16 -13   -3.32   10.29
 -26 -16  13   -3.88   10.59
 -26  16  14    1.34   10.45
 -26  16  14   15.78   11.09
  26 -16 -14   -6.40    9.28
  26 -16 -14   -1.32    9.84
  26  16 -14    8.40   11.55
  26  16 -14  -13.58   11.20
 -26 -16  14   -0.96    9.39
 -26  16  15   12.46   11.27
 -26  16  15    7.56   11.01
  26 -16 -15   -1.02    9.33
  26  16 -15    3.05   11.46
  26  16 -15    6.01   11.06
 -26 -16  15   -8.74   10.02
 -26 -16  15   -0.46    9.33
 -26  16  16   -4.49   10.05
  26 -16 -16    2.70    9.47
  26  16 -16   12.53   12.43
  26  16 -16  -11.06   10.65
 -26 -16  16    3.90   10.52
 -26 -16  16   -3.64    9.82
 -26  16  17    7.25   11.59
  26 -16 -17   -2.78    9.51
  26  16 -17   -3.66   11.96
  26  16 -17  -16.13   10.80
 -26 -16  17   -6.70    9.97
 -26 -16  17  -12.64    9.43
  26  16 -18    4.24   11.98
  26  16 -18   25.77   10.81
 -26 -16  18   21.76   10.59
 -26 -16  18    5.47    9.44
  26  16 -19  -14.47   11.70
  26  16 -19  -15.23   10.36
 -26 -16  19   18.15    9.28
  26  16 -20    2.89   12.10
  26  16 -20    0.36   10.11
 -26 -16  20   -1.90    9.83
 -26 -16  20    3.50    9.00
  26  16 -21   13.08   11.05
 -26 -16  21   11.88   11.15
  26 -18  -1   10.98   10.12
  26 -18  -2   -3.48    9.71
  26 -18  -2   -8.15    9.65
  26 -18  -3    2.13    9.47
  26 -18  -3    1.74    9.21
 -26  18   4   -6.16    9.94
  26 -18  -4    7.01   10.02
  26 -18  -4    9.54    8.64
 -26  18   5  -17.28    9.84
 -26  18   5   -1.15   10.37
  26 -18  -5    7.35    9.68
  26 -18  -5   -9.86    8.36
 -26  18   6   10.65   10.81
 -26  18   6    3.90   10.45
  26 -18  -6   -6.56   10.25
  26 -18  -6   -7.02    8.82
 -26  18   7    1.59   10.22
 -26  18   7    4.90   11.23
  26 -18  -7    2.51    9.40
  26 -18  -7    9.83    9.76
 -26  18   8  -10.74    9.83
 -26  18   8   -1.52    9.98
  26 -18  -8   -8.46    9.32
  26 -18  -8    4.33    9.69
 -26  18   9   15.59   10.61
  26 -18  -9  -17.71    9.50
 -26  18  10    8.60   11.05
  26 -18 -10    9.12    8.99
 -26  18  11   -7.61   10.65
  26 -18 -11    0.46    9.73
  26 -18 -12   13.65    9.55
  26  18 -12  -18.18   11.77
  26  18 -12    5.19   10.95
  26  18 -13    4.44   12.90
  26  18 -13    4.02   10.95
  26  18 -14   -5.73   12.14
  26  18 -14    2.92   11.21
  26  18 -15   17.13   12.79
  26  18 -15    2.96   11.26
  26  18 -16    2.09   11.03
  26  18 -16    8.94   11.67
  26  18 -17   11.37   12.52
  26  18 -17    1.74    9.87
 -26 -18  17   -3.53   10.38
 -26 -18  17   16.10   10.23
  26  18 -18    7.86   11.12
 -26 -18  18   20.23   11.92
  26  18 -19  -12.96   10.41
  25  -1  -1    1.23    6.60
  25  -1  -1    2.16    6.98
 -25   1   2    9.72    5.05
  25  -1  -2    1.00    6.78
  25  -1  -2    3.17    7.30
  25   1  -2    0.19    7.12
  25   1  -2   -0.91    6.40
 -25   1   3   14.16    5.94
  25  -1  -3   -5.01    8.56
  25   1  -3    6.80    7.79
  25   1  -3   17.28    7.67
 -25  -1   3    9.58    5.28
 -25   1   4   -4.13    6.08
 -25   1   4   -2.53    5.69
  25  -1  -4    5.72    8.00
  25  -1  -4   11.66    8.50
  25   1  -4    7.97    8.14
 -25  -1   4    4.00    5.83
 -25   1   5   40.80    7.78
  25  -1  -5   60.27   10.18
  25   1  -5   29.84   10.07
  25   1  -5   28.36    9.29
 -25  -1   5   22.32    7.30
 -25  -1   5   35.98    7.70
 -25   1   6   -3.89    5.93
 -25   1   6    3.18    7.81
  25  -1  -6   -4.68    7.93
  25  -1  -6    6.73    9.94
  25   1  -6    6.04    8.90
 -25  -1   6   -7.45    6.26
 -25   1   7   11.35    6.96
 -25   1   7    8.97    7.97
  25  -1  -7   10.77    8.15
  25  -1  -7    1.37    9.22
  25   1  -7   11.77    8.71
  25   1  -7   12.59    9.93
 -25  -1   7    9.47    6.35
 -25  -1   7   10.12    7.89
 -25   1   8    6.85    7.24
 -25   1   8    0.08    7.70
  25  -1  -8    8.90    8.63
  25  -1  -8   -9.37    9.87
  25   1  -8    1.97    8.68
  25   1  -8   -7.66    8.38
 -25  -1   8    2.58    6.22
 -25  -1   8   -2.95    8.25
 -25   1   9    0.65    7.16
 -25   1   9    0.65    8.20
  25  -1  -9   -2.59    8.04
  25  -1  -9   -4.60    8.71
  25   1  -9   -0.87    8.50
  25   1  -9   -8.29    8.35
 -25  -1   9   -2.35    6.23
 -25  -1   9   -0.47    7.53
 -25   1  10   -8.53    7.07
 -25   1  10    1.52    8.39
  25  -1 -10    4.40    7.93
  25  -1 -10  -15.33    9.69
  25   1 -10    0.79    8.64
  25   1 -10   -1.79    8.38
 -25  -1  10   -3.56    5.98
 -25  -1  10    8.99    7.03
 -25   1  11   -5.43    7.14
 -25   1  11   -2.42    8.94
  25  -1 -11    1.70    8.27
  25  -1 -11   -9.55    9.47
  25   1 -11   15.15    8.81
  25   1 -11   -2.17    8.72
 -25  -1  11   -1.65    5.65
 -25  -1  11   -7.17    6.29
 -25   1  12    0.84    6.76
 -25   1  12    6.08    8.81
  25  -1 -12   -8.79    9.04
  25  -1 -12    3.78    8.90
  25   1 -12   14.07    9.76
  25   1 -12  -14.59    8.89
 -25  -1  12   -4.98    6.38
 -25  -1  12    7.55    7.12
  25  -1 -13   13.57    9.22
  25   1 -13   34.61   10.49
 -25  -1  13   32.87    7.71
 -25  -1  13   40.48    9.01
 -25   1  14    9.35    6.37
 -25   1  14    8.33    9.40
  25  -1 -14   35.54   10.15
  25  -1 -14    0.76    9.07
  25   1 -14   -6.31    9.41
  25   1 -14    2.46    8.97
 -25  -1  14   19.19    7.02
 -25  -1  14   11.09    9.17
 -25   1  15    2.13    8.99
  25  -1 -15   -2.09    8.61
  25   1 -15    5.80    9.11
  25   1 -15    1.41    8.86
 -25  -1  15    4.58    7.85
 -25   1  16   22.93    7.41
 -25   1  16   33.67    9.51
  25  -1 -16   38.93   10.74
  25  -1 -16   27.61   10.13
  25   1 -16   14.63   10.05
 -25  -1  16   13.49    7.35
 -25  -1  16   31.58    9.29
 -25   1  17    5.40    6.48
 -25   1  17    1.02    9.05
  25  -1 -17   16.34    9.87
  25  -1 -17    4.69    8.92
  25   1 -17   -1.62    9.90
  25   1 -17   23.32    9.58
 -25  -1  17   -2.52    6.98
 -25  -1  17   -7.09    7.43
 -25   1  18   13.08    6.96
 -25   1  18   13.98    8.68
  25  -1 -18    3.39    9.04
  25  -1 -18   -1.68    9.48
  25   1 -18   -9.43    9.18
  25   1 -18    4.44    9.19
 -25  -1  18    7.82    7.19
 -25  -1  18    5.69    7.93
 -25   1  19   -8.25    6.35
 -25   1  19    0.98    7.96
  25  -1 -19    0.60    9.03
  25  -1 -19   10.97    9.68
  25   1 -19   -5.95    8.78
  25   1 -19    9.68    9.12
 -25  -1  19   -9.68    7.34
 -25  -1  19    9.69    8.24
 -25   1  20  -10.38    6.58
 -25   1  20    2.40    8.56
  25  -1 -20    9.62    9.08
  25  -1 -20   15.35   10.30
  25   1 -20    5.91    9.23
  25   1 -20   -3.34    8.57
 -25  -1  20    4.40    6.70
 -25  -1  20   -9.07    8.45
 -25   1  21    8.60    6.87
 -25   1  21    2.05    8.43
  25  -1 -21   -9.01    9.11
  25  -1 -21   16.23   10.23
  25   1 -21    4.98    9.41
  25   1 -21    0.82    9.76
 -25  -1  21   -5.36    7.06
 -25  -1  21    9.89    8.36
 -25   1  22   19.72    8.17
 -25   1  22   16.73    8.53
  25  -1 -22    0.83    8.99
  25  -1 -22    6.59   11.13
  25   1 -22  -10.44   10.30
  25   1 -22   16.99   10.37
 -25  -1  22    2.12    7.93
 -25  -1  22    8.83    8.78
 -25   1  23   16.97    8.83
  25  -1 -23   17.72   11.87
  25   1 -23   24.09   11.08
 -25  -1  23   13.06    8.43
 -25   1  24   -0.26    7.37
 -25   1  24    4.97    9.73
  25  -1 -24  -23.15    9.73
  25  -1 -24   14.87   10.70
  25   1 -24    3.23    9.86
  25   1 -24   -1.83   10.19
 -25  -1  24   -9.40    7.03
 -25  -1  24    8.33    9.48
 -25   1  25    2.99    8.50
 -25   1  25   11.60   10.23
  25  -1 -25    0.08    9.93
  25  -1 -25    4.72   10.99
  25   1 -25    7.24   10.08
 -25  -1  25   13.07    9.46
 -25   1  26    6.62    8.51
 -25   1  26   -6.47    8.24
  25  -1 -26   16.59   10.69
  25  -1 -26    1.94   11.24
  25   1 -26   16.25   11.15
  25   1 -26   33.49   11.77
 -25  -1  26   14.01    8.09
 -25  -1  26    2.99    8.78
 -25   1  27   -4.71    8.63
 -25   1  27    3.71    8.20
  25  -1 -27    2.62   10.61
  25  -1 -27   13.62   11.33
  25   1 -27    4.03   10.58
  25   1 -27   18.04   11.85
 -25  -1  27    0.28    8.18
 -25  -1  27    5.70    7.85
 -25   1  28   -0.51    7.92
 -25   1  28    9.04    9.33
  25  -1 -28   -7.07   10.51
  25  -1 -28   17.25   11.99
  25   1 -28   15.04   10.85
  25   1 -28    8.49   11.96
 -25  -1  28   -3.09    8.60
 -25  -1  28   -3.53    9.14
 -25   1  29  -11.41    8.31
 -25   1  29    0.58    8.28
  25  -1 -29    3.34   11.56
  25   1 -29    0.72   11.05
  25   1 -29   29.14   11.92
 -25  -1  29   -0.68    8.64
 -25  -1  29    0.76    8.97
 -25   1  30   13.31    9.82
  25   1 -30    1.87   11.05
 -25  -1  30   -6.05    8.35
 -25  -1  30   13.08   10.47
 -25   1  31   11.91   10.38
  25  -1 -31    2.44   11.62
 -25  -1  31  -12.36    8.45
 -25   3   1    4.90    5.59
  25  -3  -1   -7.24    7.89
 -25   3   2   11.56    5.97
  25  -3  -2   10.65    7.52
  25  -3  -2    7.66    8.22
  25   3  -2    7.74    6.81
  25   3  -2   15.23    6.24
 -25   3   3   13.51    6.24
  25  -3  -3    9.40    7.35
  25   3  -3    4.89    8.67
  25   3  -3    6.58    7.24
 -25  -3   3    1.38    4.62
 -25   3   4    1.09    6.27
 -25   3   4   -7.46    6.47
  25  -3  -4    9.84    7.34
  25  -3  -4    8.22    8.72
  25   3  -4    3.10    7.88
 -25  -3   4   -0.90    4.85
 -25  -3   4    1.05    5.65
 -25   3   5   23.56    7.46
 -25   3   5   23.19    8.11
  25  -3  -5   33.66    8.42
  25  -3  -5    0.00    9.71
  25   3  -5   31.41   10.62
  25   3  -5   30.92    9.00
 -25  -3   5   18.05    6.81
 -25  -3   5   26.64    7.24
 -25   3   6   34.74    7.91
 -25   3   6   20.46    8.03
  25  -3  -6   23.44    7.88
  25  -3  -6   13.00    9.66
  25   3  -6   23.63    9.50
 -25  -3   6   29.27    7.20
 -25   3   7   -6.89    6.42
 -25   3   7    4.75    8.10
  25  -3  -7   -5.00    7.12
  25  -3  -7   14.79    9.54
  25   3  -7    7.31    9.32
  25   3  -7   15.63    9.25
 -25  -3   7    1.36    5.76
 -25  -3   7    7.31    6.26
 -25   3   8   26.39    8.00
 -25   3   8   40.36    9.30
  25  -3  -8   39.68    8.87
  25  -3  -8   44.68   10.85
  25   3  -8   32.67   10.62
  25   3  -8   39.86    9.82
 -25  -3   8   32.05    6.78
 -25  -3   8   40.76    7.85
 -25   3   9   35.44    7.71
 -25   3   9   29.84    9.37
  25  -3  -9   33.26    9.12
  25  -3  -9    6.73    9.86
  25   3  -9   33.75   10.29
  25   3  -9   23.14    9.57
 -25  -3   9   19.51    6.85
 -25  -3   9   28.96    7.81
 -25   3  10    8.40    6.71
 -25   3  10    0.96    8.53
  25  -3 -10    4.14    8.24
  25  -3 -10   -1.19    9.98
  25   3 -10   10.18    9.29
  25   3 -10   -0.64    7.81
 -25  -3  10    1.70    5.64
 -25  -3  10    4.76    6.78
 -25   3  11    4.43    6.80
 -25   3  11   -2.05    8.03
  25  -3 -11    3.71    8.25
  25  -3 -11  -13.79    9.03
  25   3 -11   10.13    9.50
  25   3 -11    2.99    8.42
 -25  -3  11    0.40    6.29
 -25  -3  11   -1.95    7.14
 -25   3  12    3.14    8.20
  25  -3 -12   -6.35    9.00
  25   3 -12   -2.87    9.29
  25   3 -12    6.34    8.11
 -25  -3  12   -5.41    6.02
 -25  -3  12   -5.11    6.27
 -25   3  13   -5.41    7.74
 -25   3  13  -13.78    8.65
  25  -3 -13  -13.26    8.00
  25  -3 -13   16.55    9.37
  25   3 -13   12.57    9.11
 -25  -3  13   12.99    7.13
 -25  -3  13   -5.23    6.95
 -25   3  14    7.24    7.95
  25  -3 -14   -3.14    7.49
  25   3 -14    2.52   10.22
  25   3 -14   14.36    8.68
 -25  -3  14   -1.59    6.70
 -25   3  15   25.49    8.57
 -25   3  15   23.01   10.38
  25  -3 -15   26.80    9.36
  25  -3 -15   28.36   10.81
  25   3 -15   29.14   11.30
  25   3 -15   35.50   10.00
 -25  -3  15    5.70    8.31
 -25   3  16   -0.90    8.03
 -25   3  16    5.72    9.19
  25  -3 -16   -3.00    7.92
  25  -3 -16  -15.31    9.08
  25   3 -16   -2.12    9.61
 -25  -3  16    3.81    6.76
 -25  -3  16   17.39    8.32
 -25   3  17    3.30    8.45
 -25   3  17   -1.69    8.78
  25  -3 -17   -1.22    8.42
  25  -3 -17   12.78    9.48
  25   3 -17    3.28    9.69
  25   3 -17    3.30    9.08
 -25  -3  17    3.88    6.52
 -25  -3  17  -25.68    8.13
 -25   3  18    2.64    7.99
  25  -3 -18   -0.36    8.90
  25  -3 -18   -3.18    8.82
  25   3 -18    7.14    9.33
  25   3 -18   12.23    9.98
 -25  -3  18    2.89    7.34
 -25  -3  18    6.76    8.10
 -25   3  19    9.46    6.19
 -25   3  19    5.30    9.32
  25  -3 -19    8.25    8.71
  25  -3 -19   -5.04    9.66
  25   3 -19   11.81    9.80
  25   3 -19    5.41    9.46
 -25  -3  19    0.44    6.99
 -25  -3  19    7.92    7.96
 -25   3  20    9.93    7.30
 -25   3  20    2.12    9.41
  25  -3 -20   12.86    8.96
  25  -3 -20    4.58   10.47
  25   3 -20    9.11    9.77
  25   3 -20   18.41    9.72
 -25  -3  20    8.60    7.60
 -25  -3  20    7.32    8.29
 -25   3  21    2.56    7.24
 -25   3  21   -6.40    9.11
  25  -3 -21   -4.06    8.76
  25  -3 -21    8.29   11.08
  25   3 -21   10.51   11.59
  25   3 -21   -3.88    9.01
 -25  -3  21    6.73    7.53
 -25  -3  21   17.67    8.78
 -25   3  22   -2.89    7.38
  25  -3 -22   -1.50   10.19
  25   3 -22   17.14   11.10
  25   3 -22   17.11    9.93
 -25  -3  22    2.53    7.46
 -25  -3  22   -0.32    8.33
 -25   3  23   -7.86    8.43
 -25   3  23    6.52    8.25
  25  -3 -23    1.74    9.17
  25  -3 -23    4.14   11.45
  25   3 -23   11.23   10.07
 -25  -3  23   -3.05    7.10
 -25   3  24   13.54    9.46
  25  -3 -24   17.11   10.16
  25   3 -24    8.99   10.56
  25   3 -24    3.81   10.33
 -25  -3  24    8.97    7.30
 -25  -3  24    6.20    8.79
 -25   3  25  -13.78    8.28
 -25   3  25   -2.30    9.51
  25  -3 -25   -9.87   10.11
  25  -3 -25  -15.81    9.79
  25   3 -25   -2.12   10.20
 -25  -3  25   -1.00    6.96
 -25  -3  25   -4.64    7.41
 -25   3  26    0.42    8.79
 -25   3  26   17.99    9.83
  25  -3 -26   -7.85   11.13
  25  -3 -26   16.16   11.27
  25   3 -26    3.81   10.81
  25   3 -26   -0.64    9.94
 -25  -3  26    4.75    7.05
 -25  -3  26   -0.90    8.18
 -25   3  27    3.93    8.71
 -25   3  27  -10.56    9.25
  25  -3 -27   -0.44    9.55
  25  -3 -27   11.38   11.99
  25   3 -27    3.07    9.55
  25   3 -27   -6.88    9.48
 -25  -3  27    5.04    7.57
 -25  -3  27   -7.48    8.39
 -25   3  28    5.28    8.17
 -25   3  28   20.17    9.07
  25  -3 -28   15.59   10.81
  25   3 -28    1.52   11.20
  25   3 -28    5.83    9.98
 -25  -3  28   16.73    9.33
 -25  -3  28   19.74   10.08
 -25   3  29    3.79    8.58
 -25   3  29   11.30   10.31
  25  -3 -29   -9.94   11.23
  25   3 -29   13.83   12.14
  25   3 -29  -10.36   11.98
 -25  -3  29   17.38    9.17
 -25  -3  29    4.18    9.39
 -25   3  30    1.45    8.94
  25  -3 -30  -11.98   11.34
  25   3 -30    8.03   11.84
 -25  -3  30   11.55    8.93
  25   3 -31    1.76   11.38
 -25  -3  31    7.61    9.66
 -25   5   1   80.99    9.10
  25  -5  -1   92.67    9.65
 -25   5   2   33.67    7.67
 -25   5   2   30.93    8.02
  25  -5  -2   28.94    7.52
  25  -5  -2   28.26   10.19
  25   5  -2   17.38    6.66
  25   5  -2   37.11    7.01
 -25   5   3   37.87    7.97
 -25   5   3    9.75    7.68
  25  -5  -3   20.39    7.38
  25  -5  -3   30.13   10.36
  25   5  -3   23.23    9.68
  25   5  -3   20.09    7.84
 -25   5   4   41.05    8.18
 -25   5   4   32.01    8.03
  25  -5  -4   40.11    8.40
  25  -5  -4   35.86   10.47
  25   5  -4   33.92    8.60
 -25  -5   4   54.70    6.77
 -25   5   5   -1.74    6.76
 -25   5   5  -11.78    7.28
  25  -5  -5   -5.91    6.40
  25  -5  -5   12.39   10.02
  25   5  -5   15.20   11.06
  25   5  -5    6.88    7.75
 -25  -5   5    2.52    4.64
 -25  -5   5    8.58    5.98
 -25   5   6   14.79    7.60
 -25   5   6   18.21    8.07
  25  -5  -6   23.52    7.60
  25  -5  -6   17.63    9.69
  25   5  -6   17.56   10.22
 -25  -5   6    6.09    6.84
 -25   5   7   25.72    7.84
 -25   5   7   27.93    8.71
  25  -5  -7    3.59    7.06
  25  -5  -7    5.19    9.91
  25   5  -7   16.93   10.11
  25   5  -7   11.69    8.90
 -25  -5   7   17.31    6.34
 -25  -5   7   25.85    7.12
 -25   5   8    8.28    7.05
 -25   5   8   17.57    8.99
  25  -5  -8   17.51    7.74
  25  -5  -8    6.77   10.12
  25   5  -8   24.46   10.44
  25   5  -8   11.03    8.82
 -25  -5   8   21.03    6.29
 -25  -5   8   11.05    7.35
 -25   5   9    5.72    7.02
 -25   5   9   14.86    8.87
  25  -5  -9   -2.70    6.62
  25  -5  -9  -17.33   10.31
  25   5  -9  -11.99    8.65
  25   5  -9   10.52    8.89
 -25  -5   9    1.19    5.90
 -25  -5   9    4.46    7.05
 -25   5  10   -1.92    8.61
  25  -5 -10    0.71    9.05
  25   5 -10    9.19    9.82
  25   5 -10   14.03    9.04
 -25  -5  10   -1.29    6.11
 -25  -5  10   -0.51    6.89
 -25   5  11   15.92    9.69
  25  -5 -11   21.11    7.95
  25  -5 -11   28.15   10.33
  25   5 -11   19.73   10.38
  25   5 -11   22.36    9.95
 -25  -5  11   25.81    7.59
 -25  -5  11   17.89    7.50
 -25   5  12   17.72    8.85
 -25   5  12   24.46   10.04
  25  -5 -12   31.50    8.64
  25  -5 -12   12.07   10.01
  25   5 -12   20.32   11.49
  25   5 -12    7.92   10.66
 -25  -5  12   27.88    8.02
 -25  -5  12   13.69    7.34
 -25   5  13   -8.58    7.60
  25  -5 -13    7.12    7.70
  25   5 -13   20.77    9.72
 -25  -5  13    7.55    7.37
 -25   5  14   22.36    9.66
 -25   5  14   21.72    9.76
  25  -5 -14   20.02    8.40
  25  -5 -14    3.53    9.29
  25   5 -14   16.32   10.62
  25   5 -14   20.81    9.30
 -25  -5  14   17.86    7.70
 -25  -5  14   20.75    8.57
 -25   5  15   -8.36    8.28
 -25   5  15    7.14    9.19
  25  -5 -15   14.61    8.49
  25  -5 -15   -6.52    9.14
  25   5 -15   -4.22   10.47
 -25  -5  15    6.71    7.64
 -25   5  16    9.32    8.27
 -25   5  16   -9.04    9.04
  25  -5 -16   18.70    8.89
  25  -5 -16   -3.71   10.31
  25   5 -16    1.52   10.40
  25   5 -16   15.59    9.64
 -25  -5  16   14.79    7.21
 -25  -5  16    0.25    7.19
 -25   5  17    0.90    8.99
 -25   5  17    4.53    9.18
  25  -5 -17    7.34    8.17
  25  -5 -17    5.16    9.32
  25   5 -17   -8.76   10.90
  25   5 -17   11.82    9.61
 -25  -5  17   11.06    7.30
 -25  -5  17   -1.23    8.15
 -25   5  18   17.36    9.71
 -25   5  18   27.01   10.52
  25  -5 -18    4.42    8.81
  25  -5 -18   28.36   10.69
  25   5 -18    5.84   11.20
  25   5 -18    7.59    9.86
 -25  -5  18   22.89    7.85
 -25  -5  18    5.39    8.22
 -25   5  19   17.38    9.93
 -25   5  19   19.96   10.66
  25  -5 -19    8.15    8.65
  25  -5 -19   31.66   11.15
  25   5 -19   19.44   12.32
  25   5 -19   18.10    9.73
 -25  -5  19   -0.54    7.24
 -25  -5  19   18.47    7.86
 -25   5  20    2.44    8.99
 -25   5  20   -7.41   10.12
  25  -5 -20   10.40    8.74
  25  -5 -20    2.80   11.30
  25   5 -20   -0.87   11.12
  25   5 -20   -3.84    8.71
 -25  -5  20    4.18    7.09
 -25  -5  20    5.07    8.35
 -25   5  21   -0.48   10.76
  25  -5 -21   -7.84    9.86
  25   5 -21   -5.59   10.29
  25   5 -21   -4.68    8.86
 -25  -5  21   14.90    7.74
 -25  -5  21    5.82    8.22
 -25   5  22   14.54    9.87
 -25   5  22   -4.85   11.70
  25  -5 -22    6.26    8.94
  25  -5 -22   -0.35   11.03
  25   5 -22   -5.10    9.11
 -25  -5  22   14.83    7.95
 -25  -5  22  -20.55    8.06
 -25   5  23    6.73    8.42
  25  -5 -23    4.32    9.90
  25   5 -23  -13.25   11.41
  25   5 -23   14.58   10.09
 -25  -5  23  -13.83    8.00
 -25  -5  23    1.16    9.18
 -25   5  24  -13.54    9.30
 -25   5  24   12.31   12.38
  25  -5 -24   -4.71   10.51
  25  -5 -24   -9.58   10.07
  25   5 -24  -16.37   11.02
 -25  -5  24   -5.37    8.82
 -25   5  25    3.28    9.57
 -25   5  25   14.93   11.39
  25  -5 -25   -7.79   10.94
  25  -5 -25   -2.23   11.02
  25   5 -25  -20.48   10.83
  25   5 -25   25.45   11.49
 -25  -5  25  -12.13    7.34
 -25  -5  25    5.82    9.04
 -25   5  26   -7.93    8.46
 -25   5  26    2.46   11.93
  25  -5 -26    9.65   11.33
  25  -5 -26   14.68   11.96
  25   5 -26  -17.07   11.05
  25   5 -26    6.01   10.94
 -25  -5  26    7.78    9.28
 -25  -5  26   22.28    9.28
 -25   5  27    1.68    9.62
  25  -5 -27   -0.84   11.45
  25  -5 -27   13.43   11.41
  25   5 -27   31.79   12.32
  25   5 -27   26.31   11.59
 -25  -5  27    6.91    9.44
 -25  -5  27   19.48    9.53
 -25   5  28   10.45   10.74
  25  -5 -28    6.41   11.52
  25   5 -28  -12.59   12.05
  25   5 -28    7.92   11.16
 -25  -5  28    5.23    8.10
 -25  -5  28    0.87    8.99
 -25   5  29   16.86    9.65
  25   5 -29   24.87   12.99
  25   5 -29    0.54   11.23
 -25  -5  29   18.52    9.80
 -25  -5  29   -0.30    8.87
 -25   5  30   -5.97    9.71
  25  -5 -30   14.65   11.85
  25   5 -30   10.05   12.25
 -25  -5  30   20.35   10.37
 -25   7   1   18.04    7.52
 -25   7   1   16.57    7.91
  25  -7  -1   16.03    6.77
  25  -7  -1   24.94   11.26
 -25   7   2   -4.04    6.95
 -25   7   2   -4.03    7.34
  25  -7  -2   -0.68    6.12
  25  -7  -2  -14.34   10.11
  25   7  -2   -2.38    6.95
  25   7  -2   -0.46    6.47
 -25   7   3   -2.04    7.31
 -25   7   3   -9.76    7.97
  25  -7  -3   14.43    6.76
  25  -7  -3   -0.82   10.15
  25   7  -3    0.71    7.67
  25   7  -3   -0.03    6.94
 -25  -7   3    1.25    4.40
 -25   7   4   37.89    8.42
 -25   7   4   17.74    8.82
  25  -7  -4   11.89    6.85
  25  -7  -4   20.16   11.62
  25   7  -4   19.88    9.95
  25   7  -4   11.39    7.52
 -25  -7   4   12.90    5.68
 -25   7   5   12.27    7.64
 -25   7   5   11.84    8.72
  25  -7  -5   17.47    7.79
  25  -7  -5   15.05   10.88
  25   7  -5    6.40   10.81
 -25  -7   5    8.89    6.66
 -25   7   6    7.34    6.84
 -25   7   6    0.18    8.09
  25  -7  -6   -8.76    6.55
  25  -7  -6  -12.27    9.94
  25   7  -6    9.14   12.24
  25   7  -6  -15.99    7.89
 -25  -7   6    0.48    5.80
 -25  -7   6   -2.17    6.81
 -25   7   7    7.71    7.55
 -25   7   7   12.25    8.49
  25  -7  -7   -3.05    6.34
  25  -7  -7   -0.73   10.43
  25   7  -7   15.74   12.25
  25   7  -7   -0.12    8.46
 -25  -7   7   -3.61    6.13
 -25  -7   7   -5.03    6.89
 -25   7   8   -1.43    7.73
  25  -7  -8  -19.69    9.28
  25   7  -8   14.30   11.87
  25   7  -8   -0.36    8.60
 -25  -7   8    6.53    6.66
 -25  -7   8    9.26    6.99
 -25   7   9   45.88   10.45
 -25   7   9   24.40    9.59
  25  -7  -9   31.71    8.28
  25  -7  -9    7.21   10.41
  25   7  -9   40.94   13.39
  25   7  -9   17.74   10.07
 -25  -7   9   25.70    8.11
 -25  -7   9   19.27    8.14
 -25   7  10   50.95   10.44
 -25   7  10   29.48   10.55
  25  -7 -10   40.47    8.86
  25  -7 -10   38.66   12.06
  25   7 -10   48.61   14.04
  25   7 -10   36.33   11.08
 -25  -7  10   37.49    8.47
 -25  -7  10   28.47    7.91
 -25   7  11    2.17    9.22
  25  -7 -11    8.29    7.05
  25   7 -11    3.12   11.82
  25   7 -11    0.14    9.05
 -25  -7  11    5.77    6.94
 -25  -7  11   13.73    7.34
 -25   7  12   30.00    9.53
 -25   7  12   29.75    9.80
  25  -7 -12   16.74    7.82
  25  -7 -12   21.03   11.06
  25   7 -12   30.33   10.80
 -25  -7  12   19.67    8.13
 -25   7  13   16.09    8.93
 -25   7  13   28.55    9.65
  25  -7 -13   -7.89    7.12
  25  -7 -13   -0.61    9.77
  25   7 -13    9.97   11.84
  25   7 -13    9.41    9.69
 -25  -7  13    3.25    7.01
 -25  -7  13   -3.27    7.61
 -25   7  14   -1.88    9.07
 -25   7  14   -3.23    8.76
  25  -7 -14   -3.12    7.45
  25  -7 -14   -4.44    9.91
  25   7 -14  -10.27   10.81
 -25  -7  14   -4.07    8.06
 -25   7  15   17.06    9.18
 -25   7  15    0.35    9.66
  25  -7 -15    3.36    7.77
  25  -7 -15   19.92   10.92
  25   7 -15    0.69   11.17
  25   7 -15    4.47    9.57
 -25  -7  15    2.02    7.06
 -25  -7  15   -0.19    8.10
 -25   7  16    9.98    9.29
 -25   7  16   27.51   10.29
  25  -7 -16   32.45    9.57
  25  -7 -16   16.73   10.70
  25   7 -16   19.19   11.51
  25   7 -16   12.70    9.83
 -25  -7  16   14.66    8.03
 -25  -7  16    0.11    8.54
 -25   7  17   -7.19    8.86
 -25   7  17  -16.07    9.33
  25  -7 -17    6.56    7.68
  25  -7 -17   13.76   10.56
  25   7 -17   21.45   11.57
  25   7 -17    5.15    9.71
 -25  -7  17   -3.49    6.74
 -25  -7  17  -15.09    7.96
 -25   7  18    2.88    8.96
 -25   7  18    8.18   11.17
  25  -7 -18   25.14    9.22
  25  -7 -18   -1.88   10.99
  25   7 -18   12.81   12.43
  25   7 -18    8.29    8.79
 -25  -7  18   26.97    7.88
 -25  -7  18   35.13    8.96
 -25   7  19    5.86    9.58
 -25   7  19    0.44   11.23
  25  -7 -19    1.48    8.51
  25  -7 -19   10.30   11.19
  25   7 -19  -24.64   11.20
  25   7 -19   -0.93    8.27
 -25  -7  19   -8.06    7.31
 -25  -7  19    2.96    8.14
 -25   7  20   17.03   12.11
  25  -7 -20   16.60   12.20
  25   7 -20   17.85   13.42
  25   7 -20   22.97    9.40
 -25  -7  20   35.36    9.15
 -25  -7  20   23.52    8.65
 -25   7  21   19.98    9.75
 -25   7  21   -1.79   12.72
  25  -7 -21   16.37    8.99
  25  -7 -21   29.26   12.34
  25   7 -21   22.01   13.53
  25   7 -21    6.12    9.39
 -25  -7  21   25.60    8.97
 -25  -7  21   11.91    8.72
 -25   7  22   -5.00    9.05
  25  -7 -22   21.99   10.09
  25   7 -22    9.46   12.61
  25   7 -22   16.55   10.58
 -25  -7  22    5.73    8.69
 -25   7  23    5.37    9.97
 -25   7  23   -4.47   10.99
  25  -7 -23  -15.71    9.36
  25  -7 -23    8.32   11.02
  25   7 -23   -0.14   10.81
  25   7 -23   17.53   11.64
 -25  -7  23   12.05    8.68
 -25   7  24   -1.05    9.41
 -25   7  24  -11.05   12.68
  25  -7 -24   -0.28    9.59
  25  -7 -24  -10.13   10.77
  25   7 -24   19.19   11.39
  25   7 -24    7.35   10.79
 -25  -7  24   -4.97    8.17
 -25  -7  24   11.20    8.22
 -25   7  25   -7.13    8.36
 -25   7  25   17.02   11.63
  25  -7 -25   12.42   11.06
  25  -7 -25    7.01   11.60
  25   7 -25    4.90   11.75
  25   7 -25    5.46    9.69
 -25  -7  25    9.55    8.02
 -25  -7  25   11.23    8.29
 -25   7  26    6.88    8.97
 -25   7  26   -0.78   12.31
  25  -7 -26   25.24   11.66
  25  -7 -26   -9.51   12.10
  25   7 -26    9.94   12.16
  25   7 -26   -5.14    9.22
 -25  -7  26   14.26    9.57
 -25  -7  26   10.51    7.71
 -25   7  27   12.65    9.95
 -25   7  27  -15.38   11.27
  25  -7 -27   11.57   12.49
  25   7 -27   -3.82   12.74
  25   7 -27   12.02   10.80
 -25  -7  27   13.25    9.59
 -25  -7  27   -1.14    8.20
 -25   7  28   21.72   13.00
  25   7 -28  -18.82   12.02
  25   7 -28    4.87   11.38
 -25  -7  28   13.76    9.94
 -25  -7  28    8.10    8.78
 -25   7  29   -3.81   12.42
  25  -7 -29    2.13   11.78
  25   7 -29    1.14   10.20
 -25  -7  29   -0.61    9.14
 -25   9   1   17.46    8.29
 -25   9   1   16.16    8.35
  25  -9  -1   10.69    6.85
  25  -9  -1    7.17   11.03
  25   9  -1    8.20    6.34
  25   9  -1    3.28    5.54
 -25   9   2   -6.70    7.91
 -25   9   2  -10.94    8.46
  25  -9  -2   -6.53    6.58
  25  -9  -2   -9.86    9.11
  25   9  -2   -2.49    5.76
  25   9  -2    3.97    7.13
 -25   9   3   27.28    8.81
 -25   9   3   19.99    9.39
  25  -9  -3   16.31    7.55
  25  -9  -3   17.67   11.03
  25   9  -3   15.11    8.07
  25   9  -3    8.61    7.70
 -25  -9   3   20.17    6.38
 -25   9   4    3.78    8.46
 -25   9   4    4.78    8.69
  25  -9  -4   11.93   10.48
  25   9  -4   -4.56    9.04
 -25  -9   4    4.13    7.09
 -25   9   5   10.33    8.18
  25  -9  -5    0.90    6.66
  25  -9  -5    0.57   10.15
  25   9  -5    5.01   10.30
  25   9  -5  -16.13    8.56
 -25  -9   5   10.94    6.70
 -25  -9   5   15.74    7.14
 -25   9   6  141.96   13.72
 -25   9   6  157.10   14.91
  25  -9  -6  143.88   12.85
  25  -9  -6  125.22   16.35
  25   9  -6  144.50   18.14
  25   9  -6  129.83   14.36
 -25  -9   6  149.63   12.85
 -25  -9   6  139.10   12.50
 -25   9   7   69.99   10.81
  25  -9  -7   90.64   10.98
  25  -9  -7   49.79   13.57
  25   9  -7   46.37   14.37
  25   9  -7   59.69   11.57
 -25  -9   7   57.72    9.77
 -25  -9   7   68.98    9.79
 -25   9   8    3.78    7.95
  25  -9  -8    3.38    6.77
  25   9  -8   -0.90   12.23
  25   9  -8    8.29   10.04
 -25  -9   8   -5.12    7.09
 -25  -9   8   -0.21    7.27
 -25   9   9   -6.80    9.44
 -25   9   9   12.46    9.07
  25  -9  -9    4.85    6.94
  25  -9  -9  -18.21   10.36
  25   9  -9    1.48   13.47
  25   9  -9    9.14    9.40
 -25  -9   9    9.95    7.27
 -25  -9   9    3.84    7.49
 -25   9  10   23.09    9.93
 -25   9  10   18.36    9.39
  25  -9 -10   15.29    7.28
  25  -9 -10   11.20   10.97
  25   9 -10   37.74   14.68
  25   9 -10   22.51   10.44
 -25  -9  10    6.20    7.01
 -25  -9  10   -7.89    7.66
 -25   9  11   -2.15    8.89
 -25   9  11    7.23    8.56
  25  -9 -11    1.81    6.53
  25  -9 -11   -9.84   10.02
  25   9 -11   -1.73    9.57
 -25  -9  11    6.08    6.92
 -25   9  12   31.41    9.89
 -25   9  12    5.05    8.63
  25  -9 -12   14.97    7.42
  25  -9 -12   16.16   10.61
  25   9 -12   10.23   13.43
  25   9 -12   15.63    9.97
 -25  -9  12   -0.82    7.34
 -25  -9  12   23.97    8.06
 -25   9  13    0.62    8.69
 -25   9  13    9.76    8.79
  25  -9 -13    5.28    7.31
  25  -9 -13   17.33   10.90
  25   9 -13   18.72   13.40
 -25  -9  13   -8.11    7.96
 -25   9  14   -4.07    8.24
 -25   9  14   14.63    9.10
  25  -9 -14    4.85    7.70
  25  -9 -14    7.02    9.08
  25   9 -14  -23.51   12.28
  25   9 -14   -6.91    9.19
 -25  -9  14   -4.50    7.56
 -25  -9  14   -5.86    7.82
 -25   9  15   18.76    9.58
 -25   9  15    6.65    9.86
  25  -9 -15   14.88    8.46
  25  -9 -15   37.23   10.02
  25   9 -15   15.74   13.51
  25   9 -15   29.05   10.61
 -25  -9  15   21.74    8.42
 -25  -9  15   28.19    9.54
 -25   9  16    2.27    9.18
 -25   9  16    5.05    9.58
  25  -9 -16    8.24    7.59
  25  -9 -16    6.51    9.15
  25   9 -16   -6.70   11.13
  25   9 -16    9.18    8.92
 -25  -9  16   -1.07    6.99
 -25  -9  16   16.66    8.81
 -25   9  17   -0.48    8.81
 -25   9  17  -14.65   10.43
  25  -9 -17    2.74    7.13
  25  -9 -17    3.66    9.62
  25   9 -17   14.32   11.95
  25   9 -17   -7.21    8.24
 -25  -9  17   -7.61    6.47
 -25  -9  17  -14.30    8.54
 -25   9  18   37.29   12.06
  25  -9 -18    2.01   11.30
  25   9 -18   25.81   14.14
  25   9 -18   13.10    9.58
 -25  -9  18   14.12    8.24
 -25  -9  18   31.10    9.93
 -25   9  19   10.41    9.07
 -25   9  19   15.80   12.35
  25  -9 -19   24.42    8.76
  25  -9 -19   11.89   11.44
  25   9 -19   15.56   13.78
  25   9 -19   16.37   10.29
 -25  -9  19    3.30    8.47
 -25  -9  19   10.74    8.31
 -25   9  20    8.51    9.50
  25  -9 -20   17.24    8.61
  25   9 -20   -6.12    9.94
 -25  -9  20    4.32    8.64
 -25  -9  20   -3.32    7.59
 -25   9  21    0.11    9.12
 -25   9  21   -0.32   12.31
  25  -9 -21  -13.79    8.24
  25  -9 -21   -0.89   10.34
  25   9 -21   15.84   11.35
  25   9 -21  -13.87   10.80
 -25  -9  21    1.30    8.42
 -25  -9  21   10.31    8.86
 -25   9  22   14.05    9.44
 -25   9  22    8.02   12.17
  25  -9 -22  -21.03    8.35
  25  -9 -22  -11.27   10.05
  25   9 -22   -5.91   11.17
 -25  -9  22    1.02    8.14
 -25   9  23   -4.51    9.00
 -25   9  23    3.56   10.55
  25  -9 -23   -3.36    9.44
  25  -9 -23   15.60   10.07
  25   9 -23   10.05   11.56
  25   9 -23   -0.54    8.82
 -25  -9  23   -1.95    8.02
 -25  -9  23   12.82    8.31
 -25   9  24   35.15   10.92
 -25   9  24   13.33   12.21
  25  -9 -24   13.35    9.53
  25  -9 -24   18.33   11.70
  25   9 -24   20.09   11.99
  25   9 -24   11.84   10.54
 -25  -9  24   17.97    9.55
 -25  -9  24   27.22    8.58
 -25   9  25    2.81    9.87
 -25   9  25   -0.58   12.67
  25  -9 -25   12.16    9.94
  25  -9 -25    7.30   10.91
  25   9 -25    8.81   11.60
  25   9 -25    3.21    9.65
 -25  -9  25    5.03    8.21
 -25  -9  25  -16.45    8.13
 -25   9  26  -18.26    8.53
 -25   9  26   -3.27   12.11
  25  -9 -26   -3.56   10.81
  25  -9 -26    6.40   10.11
  25   9 -26   -6.11   12.36
  25   9 -26   -8.21   10.77
 -25  -9  26   -2.38    9.12
 -25  -9  26   11.51    9.04
 -25   9  27   -3.54   12.85
  25  -9 -27    8.69   11.42
  25   9 -27   18.30   12.49
  25   9 -27    8.53   11.31
 -25  -9  27  -12.17    8.81
 -25  -9  27    0.83    8.74
  25   9 -28   -0.40   10.79
 -25  -9  28    2.60    9.82
 -25  11   1   15.01    8.78
 -25  11   1   11.20    8.89
  25 -11  -1    3.31    6.63
  25 -11  -1    0.62    9.87
  25  11  -1   13.71    7.14
 -25  11   2   11.98    9.35
 -25  11   2   20.44    9.83
  25 -11  -2   -2.70    6.17
  25 -11  -2   -1.50   11.01
  25  11  -2    2.71    8.15
  25  11  -2    8.49    7.77
 -25  11   3   -4.33    7.92
  25 -11  -3   14.58    7.03
  25  11  -3   -9.64    8.29
  25  11  -3    2.27    8.33
 -25 -11   3   15.92    7.57
 -25  11   4   45.58   10.51
 -25  11   4   29.26   10.34
  25 -11  -4   41.23    8.69
  25  11  -4   19.85   10.27
  25  11  -4   36.41   10.81
 -25 -11   4   40.11    9.29
 -25 -11   4   44.18    9.72
 -25  11   5   26.56    9.35
 -25  11   5    2.63    9.15
  25 -11  -5   -9.08    6.52
  25 -11  -5   10.62    9.62
  25  11  -5    2.99   10.34
  25  11  -5    0.84    9.28
 -25 -11   5    8.32    7.93
 -25 -11   5   -3.97    7.50
 -25  11   6   40.28   10.81
 -25  11   6   33.62   10.22
  25 -11  -6   33.01    8.06
  25 -11  -6   34.05   10.79
  25  11  -6   35.98   12.78
  25  11  -6   29.75   10.48
 -25 -11   6   18.11    8.07
 -25 -11   6   41.11    9.58
 -25  11   7    8.40    8.56
 -25  11   7    8.89    9.75
  25 -11  -7   -4.40    6.95
  25 -11  -7   14.57    9.89
  25  11  -7    7.49   11.80
  25  11  -7   15.37    9.75
 -25 -11   7   -1.29    6.94
 -25 -11   7   -4.89    8.04
 -25  11   8   -3.09    8.06
 -25  11   8    9.82    9.83
  25 -11  -8   -1.58    7.23
  25 -11  -8   19.48    9.29
  25  11  -8  -11.49   12.05
  25  11  -8   12.03    9.59
 -25 -11   8   -5.93    7.19
 -25 -11   8    9.17    8.36
 -25  11   9    5.68    8.83
 -25  11   9   -6.91    8.97
  25 -11  -9   -4.39    6.44
  25 -11  -9   -3.13    9.76
  25  11  -9   15.09    9.68
 -25 -11   9    4.08    7.68
 -25 -11   9   -3.36    8.17
 -25  11  10    2.98    9.18
 -25  11  10    5.87    9.18
  25 -11 -10    3.20    6.91
  25 -11 -10   21.61   10.02
  25  11 -10   23.81   12.88
  25  11 -10   23.56    9.68
 -25 -11  10   19.08    8.53
 -25 -11  10   -2.92    7.85
 -25  11  11   16.20   10.23
 -25  11  11    6.70    9.03
  25 -11 -11   -1.14    7.25
  25 -11 -11    5.93   10.29
  25  11 -11   26.69   12.68
  25  11 -11    1.73    9.47
 -25 -11  11   -8.00    7.95
 -25  11  12    3.74    9.14
 -25  11  12    2.15   10.85
  25 -11 -12    9.77    8.36
  25 -11 -12   26.40   10.07
  25  11 -12   14.93   12.75
  25  11 -12   10.23    9.22
 -25 -11  12   14.30    8.33
 -25 -11  12   21.14    9.01
 -25  11  13    1.76    8.45
 -25  11  13   16.75   10.54
  25 -11 -13   19.06    8.64
  25 -11 -13   -0.79    9.36
  25  11 -13    5.30   12.03
  25  11 -13   11.69    9.84
 -25 -11  13   -3.57    7.57
 -25 -11  13    4.08    9.15
 -25  11  14   24.91   10.45
 -25  11  14   26.64   10.98
  25 -11 -14   17.96    9.18
  25 -11 -14   28.48   10.29
  25  11 -14   13.15   13.44
  25  11 -14   19.18    9.73
 -25 -11  14   14.98    8.63
 -25 -11  14    4.04    9.50
 -25  11  15    0.62   10.69
  25 -11 -15   11.31    9.30
  25  11 -15    9.01   13.61
  25  11 -15   10.97    9.55
 -25 -11  15    4.56    8.36
 -25 -11  15   -1.97    8.75
 -25  11  16    8.92   10.67
 -25  11  16    6.47   12.28
  25 -11 -16   24.42    9.15
  25 -11 -16   14.91    9.82
  25  11 -16   22.14   13.19
  25  11 -16    4.44    9.64
 -25 -11  16   11.80    8.54
 -25 -11  16   21.40   10.04
 -25  11  17   -4.56    9.61
  25 -11 -17   11.03    7.32
  25 -11 -17   10.83   10.38
  25  11 -17   -2.87   13.24
  25  11 -17   -3.20    9.23
 -25 -11  17    4.22    8.33
 -25 -11  17    6.13    9.58
 -25  11  18  100.42   14.23
 -25  11  18   76.68   15.65
  25 -11 -18   84.00   11.98
  25  11 -18   73.81   17.22
  25  11 -18   74.11   14.39
 -25 -11  18  111.63   13.13
 -25 -11  18   83.24   12.17
 -25  11  19    2.51    9.73
 -25  11  19    4.87   10.87
  25 -11 -19   12.24    8.38
  25 -11 -19    0.50    9.79
  25  11 -19    3.72    9.19
 -25 -11  19    0.79    7.81
 -25  11  20   -1.04    7.93
 -25  11  20   -6.51   10.92
  25 -11 -20   -5.94    8.43
  25 -11 -20  -10.95    9.50
  25  11 -20   17.27   13.80
  25  11 -20    7.07   10.16
 -25 -11  20    0.40    8.82
 -25 -11  20    3.66    8.79
 -25  11  21    5.88    8.00
 -25  11  21   24.17   12.06
  25 -11 -21  -10.69    8.54
  25 -11 -21    9.07    9.59
  25  11 -21   -6.56   12.65
 -25 -11  21   -7.03    8.40
 -25 -11  21    5.48    8.65
 -25  11  22   13.19    9.01
 -25  11  22   17.69   12.77
  25 -11 -22   33.63   10.43
  25 -11 -22   32.87   11.05
  25  11 -22   28.84   13.96
  25  11 -22   16.03   10.07
 -25 -11  22   20.82    9.25
 -25 -11  22   14.68    9.87
 -25  11  23    5.33    9.19
 -25  11  23    6.20   11.77
  25 -11 -23   10.49   10.37
  25 -11 -23  -22.19    9.59
  25  11 -23   -6.99   12.75
  25  11 -23   -0.58    9.69
 -25 -11  23    7.63    9.54
 -25 -11  23   12.25    8.56
 -25  11  24    9.22    9.93
 -25  11  24    0.65   11.85
  25 -11 -24   11.28   11.26
  25 -11 -24   12.65    9.28
  25  11 -24  -10.85   12.53
  25  11 -24    1.79    9.97
 -25 -11  24    6.71    9.10
 -25 -11  24    1.81    9.68
 -25  11  25    1.59   12.50
  25 -11 -25    5.50   10.26
  25  11 -25  -39.99   13.31
  25  11 -25   -2.33   10.55
 -25 -11  25  -10.45    9.32
 -25 -11  25    2.49    9.19
  25  11 -26   22.15   14.19
  25  11 -26    3.05   10.62
 -25 -11  26    8.11    9.55
 -25 -11  26  -16.91    9.19
  25  11 -27    0.86   10.22
 -25 -11  27    9.61    9.36
 -25  13   1   16.17   10.18
 -25  13   1    1.15    9.17
  25 -13  -1   16.46    7.37
  25 -13  -1   -1.58    9.95
 -25  13   2   -6.66    8.53
 -25  13   2   -0.18   10.12
  25 -13  -2   11.34    7.21
  25 -13  -2   -9.84    9.51
 -25  13   3    0.65    8.24
 -25  13   3   -4.33    9.25
  25 -13  -3    0.07    6.81
  25 -13  -3   -3.82   10.26
  25  13  -3   12.93   10.41
  25  13  -3  -12.77    8.49
 -25  13   4  -12.05    8.64
 -25  13   4   -2.66    9.64
  25 -13  -4    3.49    6.81
  25 -13  -4   -4.20   10.34
  25  13  -4    6.60   10.95
  25  13  -4   -4.79    8.81
 -25  13   5    9.12    9.44
 -25  13   5   23.43   10.08
  25 -13  -5   -1.97    7.02
  25 -13  -5   12.50   10.94
  25  13  -5   -8.39   11.26
  25  13  -5  -10.31    8.86
 -25 -13   5   -0.35    7.77
 -25  13   6   34.45   11.05
 -25  13   6   28.56   11.53
  25 -13  -6   59.88   10.00
  25 -13  -6   32.83   11.52
  25  13  -6   17.50   12.72
  25  13  -6   40.80   11.46
 -25 -13   6   47.88   10.45
 -25 -13   6   36.57   10.70
 -25  13   7   -1.22    9.39
 -25  13   7    4.60    9.22
  25 -13  -7   -0.62    7.05
  25 -13  -7    0.53    9.35
  25  13  -7   -5.23    9.75
 -25 -13   7    3.20    8.69
 -25  13   8   -3.88    9.25
 -25  13   8   -1.70    9.35
  25 -13  -8    4.31    7.10
  25 -13  -8    2.33   10.19
  25  13  -8    6.67   11.75
  25  13  -8   -6.26    9.53
 -25 -13   8    8.63    8.87
 -25 -13   8   -9.39    8.69
 -25  13   9   -2.71    8.90
 -25  13   9   -3.43    9.69
  25 -13  -9   14.07    8.03
  25 -13  -9    1.12   10.84
  25  13  -9   -9.21   11.49
 -25 -13   9   -1.16    8.13
 -25  13  10   37.23   10.74
 -25  13  10   28.51   10.81
  25 -13 -10   22.06    9.65
  25 -13 -10   15.08   10.98
  25  13 -10   30.93   12.47
  25  13 -10   22.22   10.49
 -25 -13  10   34.25   10.61
 -25 -13  10   21.49    9.46
 -25  13  11   10.41    9.93
  25 -13 -11   13.28    9.95
  25  13 -11  -10.51   11.62
  25  13 -11    6.77    9.19
 -25 -13  11    5.04    9.10
 -25 -13  11    1.61    7.78
 -25  13  12   42.02   12.02
 -25  13  12   40.98   11.70
  25 -13 -12   50.08   10.12
  25 -13 -12   33.01   11.99
  25  13 -12   46.53   13.73
  25  13 -12   42.01   11.41
 -25 -13  12   46.95   11.63
 -25 -13  12   40.59    9.68
 -25  13  13    2.73    9.35
 -25  13  13    9.53    9.87
  25 -13 -13   -9.17    7.17
  25 -13 -13   -2.81    9.62
  25  13 -13    4.74   12.97
  25  13 -13   11.26   10.04
 -25 -13  13   -6.09    8.96
 -25 -13  13    6.02    8.06
 -25  13  14    8.20    9.44
  25 -13 -14   16.99    8.29
  25  13 -14   14.95   13.07
  25  13 -14   16.99   10.25
 -25 -13  14   32.01   10.63
 -25 -13  14    6.15    9.68
 -25  13  15    0.89    7.81
 -25  13  15  -10.84    9.94
  25 -13 -15   -3.21    8.02
  25 -13 -15   12.29   10.66
  25  13 -15   -2.12   12.16
  25  13 -15    0.11    9.47
 -25 -13  15  -11.82    9.72
 -25 -13  15   -5.79    9.03
 -25  13  16   21.16    9.05
 -25  13  16    8.39   10.55
  25 -13 -16    0.58    8.13
  25 -13 -16    8.25    9.59
  25  13 -16   20.24   13.93
  25  13 -16   16.55   10.13
 -25 -13  16    4.38    9.43
 -25 -13  16   -2.37    9.12
 -25  13  17   14.40    8.79
 -25  13  17  -11.60   10.43
  25 -13 -17    2.66    8.53
  25 -13 -17    3.17    9.22
  25  13 -17   -2.71    9.40
 -25 -13  17    0.29    9.32
 -25  13  18   43.38   11.57
 -25  13  18   30.31   11.93
  25 -13 -18   55.98   11.34
  25 -13 -18   24.98   10.62
  25  13 -18   21.81   12.75
  25  13 -18   38.31   12.31
 -25 -13  18   59.67   12.10
 -25 -13  18   38.73   10.59
 -25  13  19   -5.77   10.40
 -25  13  19    5.05   10.66
  25 -13 -19   -3.99    9.21
  25 -13 -19   -6.70    8.31
  25  13 -19    0.60   12.02
 -25 -13  19    5.95    8.93
 -25 -13  19    2.31    8.93
 -25  13  20   11.64   10.63
 -25  13  20    6.42   11.46
  25 -13 -20    6.37   10.00
  25 -13 -20   -5.01    7.99
  25  13 -20    3.75   12.38
  25  13 -20   -5.66   10.22
 -25 -13  20   -5.22    8.69
 -25 -13  20   15.41    9.50
 -25  13  21    4.67    9.68
 -25  13  21  -10.48   11.31
  25 -13 -21    0.30    9.91
  25 -13 -21  -10.07    8.32
  25  13 -21   21.27   13.21
  25  13 -21   10.40   10.05
 -25 -13  21  -10.99    8.36
 -25 -13  21   14.43    9.69
 -25  13  22   22.43   12.06
  25 -13 -22   17.33    9.94
  25  13 -22  -11.75   12.59
  25  13 -22   20.45   11.12
 -25 -13  22   25.72   10.54
 -25 -13  22   15.41    9.28
 -25  13  23   12.18   12.41
  25 -13 -23   -0.76    9.77
  25  13 -23   28.47   12.49
  25  13 -23   11.75   10.43
 -25 -13  23   -4.26    9.39
 -25 -13  23   -6.16    8.56
  25  13 -24   37.52   14.30
  25  13 -24   26.22   11.64
 -25 -13  24   22.44   10.98
 -25 -13  24   20.85    9.64
  25  13 -25    9.51   10.20
 -25 -13  25    6.94    9.50
 -25  15   1    3.66    9.71
 -25  15   1    1.84    9.62
  25 -15  -1  -12.59    8.17
  25 -15  -1   -8.13    8.51
 -25  15   2   -0.94    9.37
 -25  15   2   18.33    9.66
  25 -15  -2   -5.80    8.64
  25 -15  -2   -0.97    9.05
 -25  15   3   11.45   10.91
 -25  15   3  -17.35    9.68
  25 -15  -3   -0.40    8.20
  25 -15  -3   11.73    9.47
 -25  15   4   32.01   11.95
 -25  15   4   36.04   10.91
  25 -15  -4   -1.98    9.19
  25  15  -4   20.53   10.55
 -25  15   5    7.96    9.57
  25 -15  -5    1.44    9.64
  25  15  -5   -1.72   11.19
  25  15  -5   -1.87    9.50
 -25  15   6    4.26    9.15
  25 -15  -6   17.75    8.99
  25 -15  -6   10.59    9.77
  25  15  -6   -1.18   10.76
  25  15  -6   28.52   10.77
 -25  15   7   12.95    9.84
 -25  15   7   -9.87   10.22
  25 -15  -7   -3.24    7.49
  25 -15  -7    3.74   10.20
  25  15  -7   -0.93   11.13
 -25  15   8    7.02    9.97
 -25  15   8   -3.00   10.37
  25 -15  -8  -14.58    7.66
  25 -15  -8   10.22   10.58
  25  15  -8  -10.67   11.30
  25  15  -8   -0.62    9.17
 -25 -15   8  -12.38   10.08
 -25 -15   8   -2.71    9.26
 -25  15   9    4.69    9.95
  25 -15  -9  -12.96    7.95
  25  15  -9   -1.63   11.59
  25  15  -9   10.01   10.44
 -25 -15   9    1.27    9.83
 -25 -15   9   14.80    9.51
 -25  15  10   41.23   11.28
 -25  15  10   22.76   10.26
  25 -15 -10   31.66    9.32
  25 -15 -10   -5.14   10.83
  25  15 -10    9.36   11.73
  25  15 -10    0.43   10.81
 -25 -15  10   21.57   11.16
 -25 -15  10   18.15   10.40
 -25  15  11   -5.28    9.58
 -25  15  11  -18.33    9.93
  25 -15 -11    1.87    7.75
  25 -15 -11    5.10    9.62
  25  15 -11    2.01   10.44
  25  15 -11   14.11   10.79
 -25 -15  11   -7.92    9.30
 -25 -15  11   -8.29    8.45
 -25  15  12   15.52   10.63
 -25  15  12   33.55   11.34
  25 -15 -12   28.42    9.26
  25 -15 -12   10.15    9.95
  25  15 -12    3.64   12.07
  25  15 -12    3.00   10.51
 -25 -15  12  -14.22   10.30
 -25 -15  12   14.19    9.93
 -25  15  13    9.00   10.76
 -25  15  13   -3.14    9.73
  25 -15 -13    6.63    8.15
  25 -15 -13    6.01    9.11
  25  15 -13    3.50   12.14
  25  15 -13    7.14   10.44
 -25 -15  13   12.99   10.11
 -25 -15  13   -1.38    8.50
 -25  15  14   -0.93   10.51
 -25  15  14    5.15   11.19
  25 -15 -14   -0.82    7.68
  25 -15 -14   -3.90    9.11
  25  15 -14   -8.50    9.76
 -25 -15  14   13.67   10.31
 -25 -15  14    3.00    9.33
 -25  15  15    2.95   10.80
 -25  15  15   -8.72   11.23
  25 -15 -15   34.86    9.59
  25 -15 -15   14.75    9.01
  25  15 -15   15.19   12.16
  25  15 -15   -0.61   10.44
 -25 -15  15   13.25   10.88
 -25 -15  15    1.83    9.71
 -25  15  16    9.47   11.28
 -25  15  16    8.72   11.37
  25 -15 -16    9.32    8.75
  25 -15 -16   11.12    9.11
  25  15 -16    7.42   12.56
  25  15 -16   -2.76   11.96
 -25 -15  16    6.83    9.54
 -25  15  17   -0.83   10.51
 -25  15  17  -11.49   10.72
  25 -15 -17   -3.63    8.74
  25 -15 -17  -13.51    9.14
  25  15 -17   -5.68   11.99
  25  15 -17   -2.84    9.76
 -25 -15  17    2.06    8.79
 -25 -15  17   -1.48    8.75
 -25  15  18   20.52   11.41
 -25  15  18  -11.30   11.10
  25 -15 -18    8.24    9.51
  25 -15 -18   14.63    9.93
  25  15 -18   -3.24   12.78
  25  15 -18    3.38   10.85
 -25 -15  18   -1.66    9.91
 -25 -15  18    5.19    8.68
 -25  15  19   10.05   11.06
  25 -15 -19  -14.21    9.48
  25  15 -19  -10.77   12.49
  25  15 -19   -5.83   10.08
 -25 -15  19   22.32    9.97
 -25 -15  19   21.32    9.29
 -25  15  20   -4.62   11.19
  25 -15 -20  -12.65    9.44
  25  15 -20   19.12   12.75
  25  15 -20   -3.07   10.85
 -25 -15  20   -2.55    9.86
 -25 -15  20   10.31    8.72
  25  15 -21    9.39   12.16
  25  15 -21    0.40   10.16
 -25 -15  21   -0.12    9.32
 -25 -15  21    7.10    8.82
  25  15 -22   -2.60   12.53
  25  15 -22   14.55   11.55
 -25 -15  22    9.77   10.85
 -25 -15  22   24.82    9.80
  25  15 -23   -7.66    9.41
 -25 -15  23    5.98    9.71
 -25  17   1   17.63   10.36
 -25  17   1   -4.51   10.49
  25 -17  -1    1.88    9.00
 -25  17   2    1.47   10.56
 -25  17   2   -5.91   10.11
  25 -17  -2  -12.07    9.12
  25 -17  -2   -1.94    9.43
 -25  17   3   10.15   10.09
 -25  17   3   17.65   10.40
  25 -17  -3   12.27    9.43
  25 -17  -3  -12.10    8.76
 -25  17   4   25.02   11.09
 -25  17   4   45.62   11.59
  25 -17  -4   23.32   10.26
  25 -17  -4   25.02   10.13
 -25  17   5   10.58   10.49
 -25  17   5   -6.13    9.29
  25 -17  -5    2.12    8.87
  25 -17  -5   22.24   10.11
 -25  17   6   24.42   11.23
 -25  17   6   14.25   10.38
  25 -17  -6   19.63    9.98
  25 -17  -6    0.22    9.59
 -25  17   7   20.35   10.58
 -25  17   7   15.71    9.94
  25 -17  -7    0.91    8.86
  25 -17  -7    2.09    9.00
  25  17  -7   22.93   11.38
  25  17  -7    1.07   10.97
 -25  17   8    7.57   10.20
 -25  17   8    0.94   10.31
  25 -17  -8   -4.47    8.63
  25 -17  -8  -10.56    9.43
  25  17  -8    2.78   12.24
  25  17  -8    8.56   11.41
 -25  17   9    3.85   10.18
 -25  17   9   -8.99    9.84
  25 -17  -9    7.03    9.51
  25 -17  -9   10.13   10.19
  25  17  -9   -3.21   11.20
  25  17  -9   17.22   10.87
 -25  17  10   -6.09    9.68
 -25  17  10    8.02   10.25
  25 -17 -10    2.12    8.82
  25 -17 -10   12.81   10.27
  25  17 -10   14.52   11.59
  25  17 -10   -8.45   10.69
 -25  17  11   -3.89   10.04
 -25  17  11   12.02    9.94
  25 -17 -11   -9.55    8.74
  25 -17 -11    3.79    9.19
  25  17 -11  -12.92   10.40
 -25 -17  11    7.71   10.44
 -25  17  12    9.95    9.48
 -25  17  12   15.05   11.26
  25 -17 -12    5.55    9.17
  25 -17 -12  -28.52    9.95
  25  17 -12   17.42   11.57
  25  17 -12   10.84   10.72
 -25 -17  12   24.42   11.01
 -25 -17  12   11.98   10.33
 -25  17  13  -14.43    9.10
 -25  17  13   13.72   10.80
  25 -17 -13    7.48    9.12
  25 -17 -13   13.94    9.14
  25  17 -13   12.52   11.91
  25  17 -13    0.33   11.78
 -25 -17  13  -10.16    9.94
 -25  17  14   -0.36   10.88
  25 -17 -14   -9.65    9.69
  25  17 -14   -2.51   12.31
  25  17 -14  -12.88   10.84
 -25 -17  14   -7.01    9.95
 -25 -17  14    8.10    8.75
 -25  17  15   29.44   12.03
  25 -17 -15    5.73    9.53
  25  17 -15   10.01   12.03
  25  17 -15   14.11   11.35
 -25 -17  15   14.23   10.88
 -25 -17  15   22.60    9.76
 -25  17  16    8.24   11.02
  25 -17 -16    6.42    9.15
  25  17 -16   -2.42   11.13
  25  17 -16   12.47   11.69
 -25 -17  16   -9.17   10.04
 -25 -17  16    5.51    9.41
  25  17 -17    8.00   12.05
  25  17 -17   -7.30   10.80
 -25 -17  17    4.71   11.51
 -25 -17  17   -2.87    9.12
  25  17 -18   -6.01   11.28
  25  17 -18   -8.67   11.53
 -25 -17  18   10.29   10.84
 -25 -17  18   -1.47    9.15
  25  17 -19   -4.29   12.09
  25  17 -19   -1.87   10.79
 -25 -17  19   -3.42   11.51
 -25 -17  19    3.71    9.23
  25  17 -20   -4.28   10.55
 -25 -17  20    2.44   11.05
  25  17 -21    0.26   10.85
  25 -19  -1    4.83    9.69
  25 -19  -1   -4.90    9.51
 -25  19   2   -9.57    9.94
  25 -19  -2  -10.55   10.12
  25 -19  -2    7.84   10.09
 -25  19   3  -14.81    9.65
 -25  19   3    3.61   10.15
  25 -19  -3    4.85    9.14
  25 -19  -3    4.68    9.73
 -25  19   4   11.39   10.33
 -25  19   4    2.23    9.83
  25 -19  -4   -3.61    8.99
  25 -19  -4   -1.66    9.19
 -25  19   5    2.52   10.18
 -25  19   5    9.53    9.29
  25 -19  -5   12.16   10.23
  25 -19  -5    1.44    9.35
 -25  19   6   -8.45    9.35
 -25  19   6  -11.80    9.41
  25 -19  -6    6.67    9.66
 -25  19   7   -2.20   10.41
  25 -19  -7   12.07    8.82
 -25  19   8   -9.61   10.08
  25 -19  -8   -5.88    9.46
 -25  19   9   -2.63   10.54
  25 -19  -9   22.32   10.02
  25 -19 -10   -0.01    8.93
  25  19 -10   21.97   12.20
  25  19 -11   -6.89   12.14
  25  19 -11    4.96   10.92
  25  19 -12   10.85   11.74
  25  19 -12   -2.46   11.01
  25  19 -13    9.17   11.67
  25  19 -13  -15.94   10.70
  25  19 -14   -2.16   13.19
  25  19 -14   15.74   11.30
  25  19 -15    3.27   12.11
  25  19 -15   -4.28   11.13
 -25 -19  15   23.69   12.36
 -25 -19  15   -7.43   11.26
  25  19 -16   -3.06   10.61
 -25 -19  16    4.04   11.89
 -25 -19  16   -1.92   10.58
  25  19 -17   -7.60   10.85
 -25 -19  17    0.76   10.52
  25  19 -18    8.99   11.35
  24   0  -1   -1.04    6.16
  24   0  -1    3.93    6.89
 -24   0   2   27.51    5.55
  24   0  -2   42.59    9.19
  24   0  -2   31.97    7.78
 -24   0   3    0.93    5.69
 -24   0   3   -1.48    5.41
  24   0  -3   -3.85    6.98
  24   0  -3   13.51    7.93
 -24   0   4   21.20    7.03
  24   0  -4   14.87    8.11
  24   0  -4   27.43    9.04
 -24   0   5    5.21    5.68
  24   0  -5    7.95    7.49
  24   0  -5    3.64    8.72
 -24   0   6  180.33   12.61
 -24   0   6  175.18   13.73
  24   0  -6  152.77   14.21
  24   0  -6  166.18   16.55
 -24   0   7    2.98    6.16
 -24   0   7    7.41    7.48
  24   0  -7   -2.22    8.00
  24   0  -7   -6.71    8.72
 -24   0   8    3.52    6.04
 -24   0   8   10.90    7.63
  24   0  -8    1.38    7.56
  24   0  -8   -6.81    8.65
 -24   0   9   -0.93    6.34
 -24   0   9   -0.11    8.02
  24   0  -9    9.04    8.15
  24   0  -9   -6.56    8.67
 -24   0  10    1.55    6.47
  24   0 -10    8.93    8.31
  24   0 -10   11.49    9.15
 -24   0  11    3.18    6.01
 -24   0  11    2.60    6.16
  24   0 -11   11.01    8.33
  24   0 -11    1.99    8.29
 -24   0  12   67.33    9.25
 -24   0  12   64.74    9.58
  24   0 -12   53.83   11.24
  24   0 -12   69.66   11.70
 -24   0  13    4.60    5.90
 -24   0  13  -14.11    6.98
  24   0 -13    6.48    8.28
  24   0 -13  -12.18    7.97
 -24   0  14   29.85    7.16
  24   0 -14   21.32    9.50
 -24   0  15   -1.62    6.16
 -24   0  15    6.81    8.43
  24   0 -15  -12.89    8.15
  24   0 -15    1.97    7.81
 -24   0  16   18.29    9.21
  24   0 -16   14.34    9.43
 -24   0  17   11.27    8.09
 -24   0  17   -1.26    8.20
  24   0 -17    2.60    8.65
  24   0 -17  -17.61    8.50
 -24   0  18  159.25   13.97
 -24   0  18  148.30   15.16
  24   0 -18  141.30   15.42
  24   0 -18  161.20   15.81
 -24   0  19    6.17    6.63
 -24   0  19  -11.74    8.65
  24   0 -19  -14.18    9.07
  24   0 -19    2.45    8.53
 -24   0  20    3.68    6.69
 -24   0  20   13.98    9.08
  24   0 -20    9.64    9.93
  24   0 -20   15.53    9.35
 -24   0  21   -1.91    6.48
 -24   0  21   -7.06    8.10
  24   0 -21    2.92   10.05
  24   0 -21    9.55    9.75
 -24   0  22    7.43    7.19
 -24   0  22   -1.43    7.31
  24   0 -22    9.55    9.22
  24   0 -22    2.55   10.52
 -24   0  23   -7.02    7.24
 -24   0  23   21.27    9.32
  24   0 -23    1.73    9.48
  24   0 -23   -1.02    9.59
 -24   0  24   19.85    8.51
  24   0 -24   26.44   11.45
  24   0 -24   21.70   10.16
 -24   0  25   11.51    8.32
  24   0 -25   -6.06    9.94
  24   0 -25   -6.00   10.26
 -24   0  26   15.63    8.28
 -24   0  26   27.39   10.22
  24   0 -26    8.61   10.66
 -24   0  27   -8.85    6.77
 -24   0  27   11.24    8.31
  24   0 -27   10.91   10.54
 -24   0  28    2.16    7.25
 -24   0  28    8.03    9.23
  24   0 -28    3.59   10.30
  24   0 -28    3.93   11.53
 -24   0  29    1.70    7.77
 -24   0  29    3.60    9.23
  24   0 -29   -0.06   10.74
  24   0 -29    6.89   11.52
 -24   0  30   45.09   10.36
 -24   0  30   30.38   11.60
  24   0 -30   74.43   13.07
  24   0 -30   28.96   12.35
 -24   0  31   14.33    9.91
  24   0 -31   -6.04   10.94
 -24   2   1   -3.24    4.67
  24  -2  -1    9.15    7.10
  24  -2  -1    7.37    7.79
 -24   2   2   40.44    6.88
 -24   2   2   57.76    7.27
  24  -2  -2   29.02    9.15
  24   2  -2   40.94    8.64
  24   2  -2   33.05    7.79
 -24   2   3   11.35    6.31
 -24   2   3   11.24    6.37
  24  -2  -3   13.08    7.09
  24  -2  -3   21.85    9.44
  24   2  -3   -2.70    8.22
  24   2  -3   11.38    7.52
 -24  -2   3   17.04    5.30
 -24  -2   3    3.17    5.69
 -24   2   4   20.31    6.44
  24  -2  -4   13.07    7.24
  24   2  -4   19.88    8.68
 -24  -2   4   24.74    6.02
 -24  -2   4   18.16    6.69
 -24   2   5    2.05    6.31
 -24   2   5    4.87    7.63
  24  -2  -5   22.93    7.89
  24  -2  -5    9.57    9.23
  24   2  -5   17.81    9.41
  24   2  -5    3.05    8.82
 -24  -2   5   11.15    6.34
 -24  -2   5    9.39    7.03
 -24   2   6  147.16   12.03
 -24   2   6  136.51   12.34
  24  -2  -6  142.30   13.04
  24  -2  -6  132.21   14.83
  24   2  -6  158.25   15.02
 -24  -2   6  136.76   11.06
 -24   2   7    8.74    6.59
 -24   2   7    8.79    7.07
  24  -2  -7    7.73    7.28
  24  -2  -7   17.45    9.48
  24   2  -7    4.00    8.63
  24   2  -7   15.22    8.93
 -24  -2   7    6.19    5.37
 -24  -2   7    4.26    6.02
 -24   2   8  148.55   12.10
 -24   2   8  139.34   12.97
  24  -2  -8  132.44   13.29
  24  -2  -8  129.63   14.81
  24   2  -8  135.81   14.79
  24   2  -8  117.39   13.00
 -24  -2   8  130.24   10.62
 -24  -2   8  145.87   11.80
 -24   2   9    1.37    6.58
 -24   2   9   12.60    8.21
  24  -2  -9    8.39    8.07
  24  -2  -9   17.54   10.79
  24   2  -9   -5.61    9.15
  24   2  -9    6.02    8.07
 -24  -2   9   13.42    5.91
 -24  -2   9    8.63    6.12
 -24   2  10   59.06    9.43
 -24   2  10   50.51   10.27
  24  -2 -10   70.40   11.01
  24  -2 -10   59.31   12.17
  24   2 -10   60.67   12.23
  24   2 -10   64.42   10.85
 -24  -2  10   83.15    9.26
 -24  -2  10   55.35    8.67
 -24   2  11    4.90    6.34
 -24   2  11   -7.73    9.11
  24  -2 -11   -6.62    8.27
  24  -2 -11   11.16    9.98
  24   2 -11   -1.30    8.69
  24   2 -11    4.02    8.69
 -24  -2  11    5.70    6.52
 -24  -2  11   10.51    6.89
 -24   2  12   48.04    9.05
 -24   2  12   30.97    9.86
  24  -2 -12   28.30    9.46
  24  -2 -12   45.18   11.35
  24   2 -12   27.57   11.06
  24   2 -12   38.12    9.28
 -24  -2  12   47.32    8.27
 -24  -2  12   38.27    8.35
 -24   2  13   -0.48    8.14
  24  -2 -13    4.67    8.96
  24   2 -13    8.85    9.17
  24   2 -13   -8.43    7.55
 -24  -2  13   -8.68    5.95
 -24  -2  13    2.49    7.03
 -24   2  14   40.94    9.46
  24  -2 -14   22.60    9.50
  24  -2 -14   27.94    9.72
  24   2 -14   13.14    8.99
 -24  -2  14   26.86    7.35
 -24   2  15   20.30    9.46
  24  -2 -15   22.03    9.55
  24  -2 -15   12.92   11.26
  24   2 -15   16.50    9.86
  24   2 -15   16.05    9.44
 -24  -2  15   23.01    7.46
 -24  -2  15   27.11    9.53
 -24   2  16   24.73    8.39
 -24   2  16   26.10    9.07
  24  -2 -16   26.65    9.30
  24  -2 -16   24.95   10.05
  24   2 -16    3.36    9.53
 -24  -2  16   21.49    9.04
 -24   2  17   10.54    7.19
 -24   2  17    5.75    8.29
  24  -2 -17   -5.83    7.78
  24  -2 -17   -0.19    9.82
  24   2 -17  -13.53    9.23
  24   2 -17    0.91    8.11
 -24  -2  17    1.38    7.43
 -24  -2  17   -2.12    7.67
 -24   2  18   51.38    8.89
 -24   2  18   47.67   10.22
  24  -2 -18   28.88    9.58
  24  -2 -18   44.84   11.84
  24   2 -18   39.76   10.80
  24   2 -18   35.62   10.16
 -24  -2  18   32.12    9.19
 -24  -2  18   48.74    9.65
 -24   2  19   11.69    6.23
 -24   2  19    3.38    8.56
  24  -2 -19   -2.51    8.86
  24  -2 -19   10.79    9.32
  24   2 -19   -1.40    9.59
  24   2 -19   15.76    9.07
 -24  -2  19    3.66    6.89
 -24  -2  19   10.25    8.02
 -24   2  20   52.94    8.90
 -24   2  20   44.08   10.99
  24  -2 -20   37.08   10.90
  24  -2 -20   30.83   11.63
  24   2 -20   54.66   12.47
  24   2 -20   46.37   11.49
 -24  -2  20   49.95    8.82
 -24  -2  20   62.55   10.34
 -24   2  21    8.58    6.53
 -24   2  21   28.15    9.43
  24  -2 -21   -5.75    9.17
  24  -2 -21  -13.80   10.09
  24   2 -21  -10.79    9.05
  24   2 -21   -3.64    9.23
 -24  -2  21   -3.90    7.07
 -24  -2  21   -2.55    6.78
 -24   2  22    4.39    6.74
 -24   2  22   -1.34    8.93
  24  -2 -22  -10.79    8.87
  24  -2 -22   -0.28    9.50
  24   2 -22    4.24    9.64
  24   2 -22    0.00    9.10
 -24  -2  22    5.79    7.09
 -24  -2  22   11.46    7.75
 -24   2  23    1.45    7.02
  24  -2 -23  -20.78    9.77
  24   2 -23   -5.33    9.87
  24   2 -23    5.86    9.71
 -24  -2  23    1.56    7.13
 -24  -2  23  -10.12    7.88
 -24   2  24   24.94    9.44
 -24   2  24   27.39   10.13
  24  -2 -24   20.19   11.85
  24   2 -24   46.24   11.81
  24   2 -24   55.31   11.98
 -24  -2  24   25.78    8.21
 -24   2  25   -4.46    9.10
  24   2 -25   -1.30   10.29
  24   2 -25  -10.41   10.59
 -24  -2  25   -3.63    9.01
 -24   2  26   28.96    9.11
 -24   2  26   18.62   10.18
  24  -2 -26   15.52   11.51
  24   2 -26    6.81   11.24
  24   2 -26   41.56   11.10
 -24  -2  26   24.15    8.38
 -24  -2  26   11.67    9.37
 -24   2  27   -0.84    8.68
 -24   2  27   -6.06    8.13
  24  -2 -27   -2.85   10.52
  24  -2 -27   15.96   11.30
  24   2 -27    5.41   10.08
 -24  -2  27   -0.79    7.61
 -24  -2  27   -3.81    7.45
 -24   2  28   13.15    8.86
 -24   2  28    3.03    9.89
  24  -2 -28   15.73   11.89
  24  -2 -28    5.54   11.70
  24   2 -28  -18.10   10.59
 -24  -2  28   20.62    8.85
 -24  -2  28    6.80    9.55
 -24   2  29   -8.24    8.22
 -24   2  29    1.97    8.85
  24  -2 -29    4.75   10.37
  24  -2 -29    0.87   12.05
  24   2 -29    1.74   11.03
  24   2 -29   -0.28   11.21
 -24  -2  29   -2.42    8.87
 -24  -2  29   -6.80    9.14
 -24   2  30   -7.82    9.14
 -24   2  30  -14.80   11.53
  24  -2 -30   -8.28   11.63
  24  -2 -30    8.28   12.20
  24   2 -30   -3.96    9.77
  24   2 -30   11.77   12.27
 -24  -2  30    2.26    9.00
 -24  -2  30   -2.64    8.85
 -24   2  31   -0.82   10.61
  24  -2 -31    2.98   11.42
  24   2 -31   11.23   13.13
 -24  -2  31   20.17    9.28
 -24   4   1    5.10    5.33
 -24   4   1   -0.42    5.26
  24  -4  -1  -10.00    6.40
  24  -4  -1    0.14    8.57
 -24   4   2    3.99    6.08
  24  -4  -2    5.88    6.44
  24   4  -2    4.25    8.31
  24   4  -2   -2.51    6.78
 -24   4   3   -7.30    5.84
 -24   4   3    2.64    6.63
  24  -4  -3   -0.96    6.67
  24  -4  -3   13.53    9.53
  24   4  -3   15.24    9.69
  24   4  -3   -9.15    6.78
 -24  -4   3   12.63    5.50
 -24   4   4   -3.09    6.11
 -24   4   4   -1.73    6.98
  24  -4  -4   15.51    6.94
  24  -4  -4   10.08    9.17
  24   4  -4   13.68    7.39
 -24  -4   4   -2.08    5.26
 -24   4   5   49.22    8.14
 -24   4   5   44.35    9.21
  24  -4  -5   53.53    9.15
  24  -4  -5   42.98   10.16
  24   4  -5   70.36   12.06
  24   4  -5   50.51    9.91
 -24  -4   5   62.18    7.43
 -24  -4   5   47.88    7.77
 -24   4   6  125.69   11.37
 -24   4   6  120.19   12.06
  24  -4  -6  135.23   12.57
  24  -4  -6  107.65   13.32
  24   4  -6  116.65   14.21
 -24  -4   6  132.37   10.79
 -24   4   7   10.18    6.83
 -24   4   7   12.28    8.67
  24  -4  -7   29.01    8.21
  24  -4  -7    3.45    9.51
  24   4  -7   22.47    9.75
  24   4  -7   14.87    8.39
 -24  -4   7    8.57    6.44
 -24  -4   7   14.03    6.22
 -24   4   8   25.97    7.56
 -24   4   8   22.39    9.04
  24  -4  -8   11.23    8.27
  24  -4  -8    5.77    9.87
  24   4  -8   17.51   10.59
  24   4  -8   19.11    8.31
 -24  -4   8    9.73    5.84
 -24  -4   8   22.11    6.88
 -24   4   9   26.51    7.56
 -24   4   9   10.88    8.76
  24  -4  -9   28.48    8.32
  24  -4  -9   33.74   10.84
  24   4  -9   25.14   11.30
  24   4  -9   27.88    8.74
 -24  -4   9   30.92    7.19
 -24  -4   9   21.22    6.98
 -24   4  10   -9.57    6.45
 -24   4  10    5.14    8.42
  24  -4 -10   15.12    8.39
  24  -4 -10    1.62   10.00
  24   4 -10  -16.82   10.61
  24   4 -10   -3.50    8.06
 -24  -4  10   -2.27    6.22
 -24  -4  10    1.80    6.33
 -24   4  11    8.03    7.71
 -24   4  11    6.34    8.28
  24  -4 -11   10.55    7.37
  24  -4 -11   14.80    9.91
  24   4 -11    8.24   10.41
  24   4 -11   -5.83    8.40
 -24  -4  11    6.40    6.19
 -24  -4  11    0.91    6.49
 -24   4  12  197.63   16.67
  24  -4 -12  156.96   16.59
  24   4 -12  193.58   18.46
  24   4 -12  187.02   16.20
 -24  -4  12  182.98   14.36
 -24  -4  12  202.40   14.47
 -24   4  13   25.81    9.08
 -24   4  13   -1.47    9.23
  24  -4 -13   28.47    8.58
  24  -4 -13   25.70   11.30
  24   4 -13   44.14   12.07
  24   4 -13   26.72    9.37
 -24  -4  13   39.86    7.82
 -24  -4  13   31.04    8.13
 -24   4  14   28.23    9.28
  24  -4 -14   18.83    8.68
  24   4 -14   21.53   11.28
  24   4 -14   16.13    9.26
 -24  -4  14   13.51    6.96
 -24   4  15   10.99    8.17
 -24   4  15    2.26    9.75
  24  -4 -15   -1.63    7.88
  24  -4 -15  -24.95    9.43
  24   4 -15    8.69   10.07
  24   4 -15    3.12    8.54
 -24  -4  15   -1.19    6.84
 -24  -4  15  -15.55    7.27
 -24   4  16  -12.02    7.68
 -24   4  16  -14.61    9.68
  24  -4 -16   14.75    8.22
  24  -4 -16   -0.53    9.17
  24   4 -16   13.42   10.45
 -24  -4  16   16.38    8.61
 -24   4  17    3.85    7.91
 -24   4  17    0.26    9.93
  24  -4 -17    4.43    7.46
  24  -4 -17   -6.65    9.59
  24   4 -17   -4.18    9.36
  24   4 -17   -0.75    9.12
 -24  -4  17   -4.13    7.24
 -24  -4  17    9.62    7.89
 -24   4  18   42.38    9.69
 -24   4  18   42.35   10.79
  24  -4 -18   20.48    9.35
  24  -4 -18    8.82   10.22
  24   4 -18   43.25   11.64
  24   4 -18   21.53    9.55
 -24  -4  18   29.75    8.65
 -24  -4  18   25.49    8.61
 -24   4  19    7.39    8.56
 -24   4  19   10.18    8.78
  24  -4 -19    1.38    8.78
  24  -4 -19   15.34   10.66
  24   4 -19   -3.78   10.51
  24   4 -19   -1.02    9.15
 -24  -4  19    4.89    7.32
 -24  -4  19   -0.48    7.52
 -24   4  20   13.75    9.36
  24  -4 -20   15.60    9.69
  24  -4 -20   14.03   10.54
  24   4 -20   34.53   11.41
  24   4 -20   19.29    9.50
 -24  -4  20   -3.84    6.99
 -24  -4  20    1.68    8.21
 -24   4  21    4.85    5.97
 -24   4  21   16.38    9.48
  24  -4 -21   29.31    9.08
  24  -4 -21    4.98   11.10
  24   4 -21   19.76    9.98
  24   4 -21    9.59    9.57
 -24  -4  21    7.96    7.06
 -24  -4  21    1.62    7.73
 -24   4  22  -20.26    6.94
 -24   4  22   11.30    9.15
  24  -4 -22   -0.40   10.73
  24   4 -22   10.51   10.54
  24   4 -22  -11.41    9.35
 -24  -4  22    4.54    6.42
 -24  -4  22    7.30    7.99
 -24   4  23   18.04    8.20
 -24   4  23   18.44   10.45
  24  -4 -23   -3.81    9.44
  24  -4 -23    4.96   10.08
  24   4 -23    7.64   10.12
 -24  -4  23    6.06    6.81
 -24   4  24   35.44   10.72
  24  -4 -24   30.02   11.15
  24  -4 -24   14.87   13.47
  24   4 -24   63.99   13.37
  24   4 -24   35.61   11.91
 -24  -4  24   54.23   10.01
 -24  -4  24   41.31   10.16
 -24   4  25   -5.19    8.40
 -24   4  25   -4.13    7.77
  24  -4 -25   10.99   12.45
  24   4 -25    7.05   11.28
 -24  -4  25    4.69    8.15
 -24   4  26   29.89    8.92
 -24   4  26   15.98   10.25
  24  -4 -26    1.73   11.26
  24  -4 -26   36.33   13.46
  24   4 -26   26.65   12.21
  24   4 -26   29.52   11.64
 -24  -4  26    6.63    8.35
 -24  -4  26    7.46    8.89
 -24   4  27    3.64    8.92
 -24   4  27   23.27   11.03
  24  -4 -27   17.68   10.67
  24  -4 -27    4.46   11.44
  24   4 -27   -7.07   11.57
  24   4 -27  -10.00   11.33
 -24  -4  27   -8.07    7.74
 -24  -4  27   -7.92    8.18
 -24   4  28   -4.79    8.50
 -24   4  28    1.97    8.61
  24  -4 -28   12.02   11.66
  24  -4 -28    0.54   11.64
  24   4 -28   19.78   10.92
 -24  -4  28   -6.33    8.85
 -24  -4  28    4.35    9.19
 -24   4  29   -6.84    8.92
 -24   4  29  -14.39   10.33
  24  -4 -29    0.21   11.45
  24  -4 -29   11.52   12.72
  24   4 -29   20.20   12.43
 -24  -4  29   -2.85    8.06
 -24  -4  29   -1.30    8.69
 -24   4  30   25.03   11.09
  24  -4 -30  -17.47   12.17
  24   4 -30   -1.12   12.05
  24   4 -30   16.13   12.63
 -24  -4  30   17.56    9.47
 -24  -4  30    7.84    8.43
  24  -4 -31   -4.54   10.15
  24   4 -31    7.25   11.99
 -24  -4  31   -0.37    9.69
 -24   6   1   10.38    7.21
 -24   6   1    3.89    7.16
  24  -6  -1   17.57    6.95
  24  -6  -1    6.85    9.55
 -24   6   2   31.10    8.18
 -24   6   2   41.90    8.67
  24  -6  -2   29.75    7.52
  24  -6  -2   31.80    9.91
  24   6  -2   28.48    8.78
  24   6  -2   22.11    7.32
 -24   6   3   49.10    8.86
 -24   6   3   47.50    9.30
  24  -6  -3   45.45    7.97
  24  -6  -3   49.75   10.90
  24   6  -3   30.33   10.41
  24   6  -3   24.69    7.91
 -24  -6   3   39.06    5.44
 -24   6   4    5.86    6.91
 -24   6   4   -3.63    7.20
  24  -6  -4   -6.35    6.37
  24  -6  -4   -4.62    8.72
  24   6  -4   -1.54   10.12
  24   6  -4   -7.67    6.96
 -24  -6   4   -2.66    4.68
 -24   6   5    7.03    7.21
 -24   6   5   -4.54    7.05
  24  -6  -5    6.44    6.41
  24  -6  -5  -13.21    8.53
  24   6  -5   -0.64   10.61
  24   6  -5    6.47    7.78
 -24  -6   5    0.75    6.38
 -24   6   6    4.60    7.07
 -24   6   6   -0.11    8.00
  24  -6  -6   17.42    6.96
  24  -6  -6   -9.26    9.30
  24   6  -6    9.82   11.20
  24   6  -6   -6.96    7.53
 -24  -6   6   10.38    6.29
 -24  -6   6    0.66    6.44
 -24   6   7   -2.71    6.27
 -24   6   7   11.73    8.56
  24  -6  -7   13.89    7.06
  24  -6  -7   -1.22    8.96
  24   6  -7    4.14   10.40
  24   6  -7    5.54    8.58
 -24  -6   7   12.96    6.16
 -24  -6   7   -5.68    6.06
 -24   6   8   29.93    8.46
 -24   6   8   40.43    9.53
  24  -6  -8   19.72    7.42
  24  -6  -8   24.53   10.48
  24   6  -8   35.87   11.78
  24   6  -8    7.68    8.53
 -24  -6   8   20.99    6.71
 -24  -6   8   23.44    7.49
 -24   6   9   -7.13    7.02
 -24   6   9    8.60    8.85
  24  -6  -9   14.22    7.37
  24  -6  -9   20.91    9.93
  24   6  -9    5.69   10.63
  24   6  -9   30.83    9.28
 -24  -6   9    0.39    6.05
 -24  -6   9    4.04    6.80
 -24   6  10   -7.17    8.02
  24  -6 -10    5.95    9.80
  24   6 -10   12.00   10.87
  24   6 -10   11.05    8.58
 -24  -6  10    3.14    6.73
 -24  -6  10    5.98    6.49
 -24   6  11   23.30    8.96
 -24   6  11   -1.11    8.00
  24  -6 -11   10.43    7.48
  24  -6 -11    0.15    9.57
  24   6 -11    1.73    9.64
  24   6 -11    1.51    9.01
 -24  -6  11    1.14    6.99
 -24  -6  11   -8.25    6.58
 -24   6  12   -5.33    8.93
  24  -6 -12   13.90    7.79
  24  -6 -12    8.92    9.59
  24   6 -12   21.82   11.03
  24   6 -12    9.51    8.82
 -24  -6  12    3.03    7.16
 -24  -6  12   22.14    7.30
 -24   6  13    3.79    8.39
 -24   6  13    3.14   10.31
  24  -6 -13   -9.44    6.91
  24   6 -13   -2.15    8.38
 -24  -6  13   19.22    7.24
 -24   6  14   35.42    9.62
 -24   6  14   18.70   10.79
  24  -6 -14   26.65    8.24
  24  -6 -14   23.27   10.62
  24   6 -14   23.47   11.46
  24   6 -14   22.10   10.02
 -24  -6  14   29.52    8.28
 -24  -6  14   32.87    9.05
 -24   6  15   47.61   10.48
 -24   6  15    5.70   10.40
  24  -6 -15   34.25    9.11
  24  -6 -15   16.89    9.80
  24   6 -15   39.10   11.77
 -24  -6  15   36.48    9.30
 -24   6  16   39.35   10.05
 -24   6  16   34.49   11.23
  24  -6 -16   40.18    9.15
  24  -6 -16   39.27   11.12
  24   6 -16   34.21   12.46
  24   6 -16   30.04   10.38
 -24  -6  16   42.13    9.32
 -24  -6  16   50.26    9.84
 -24   6  17   -8.97    8.40
 -24   6  17   -1.63    9.07
  24  -6 -17    6.51    7.88
  24  -6 -17   21.86   10.61
  24   6 -17    4.85    9.95
  24   6 -17    4.02    9.22
 -24  -6  17   10.29    8.15
 -24  -6  17   -7.86    7.79
 -24   6  18    0.42    8.89
 -24   6  18    4.69    9.69
  24  -6 -18   10.22    8.36
  24  -6 -18   20.62   10.59
  24   6 -18    8.53   11.75
  24   6 -18   31.89   10.29
 -24  -6  18   20.70    7.95
 -24  -6  18   21.27    9.05
 -24   6  19   34.54    9.97
 -24   6  19   15.92   10.59
  24  -6 -19   13.82    8.96
  24  -6 -19   25.20   11.33
  24   6 -19   27.18   11.98
  24   6 -19   20.09   10.31
 -24  -6  19   39.64    8.63
 -24  -6  19   28.72    8.64
 -24   6  20    8.33    9.47
 -24   6  20   -8.47    9.65
  24  -6 -20   11.19    8.35
  24  -6 -20   -3.25   10.87
  24   6 -20   33.03   12.41
  24   6 -20   -7.14    9.28
 -24  -6  20   -6.52    6.94
 -24  -6  20   -2.96    7.70
 -24   6  21    1.74   10.25
  24  -6 -21   24.48   11.60
  24   6 -21   -2.77   10.59
  24   6 -21    1.09    9.22
 -24  -6  21   19.34    7.95
 -24  -6  21   14.86    8.49
 -24   6  22   -6.37    8.42
 -24   6  22    0.06   11.53
  24  -6 -22   10.19    9.28
  24  -6 -22   -2.20    9.91
  24   6 -22  -14.48   10.13
  24   6 -22   -8.93    9.44
 -24  -6  22    4.87    6.81
 -24  -6  22    8.65    8.43
 -24   6  23   -5.87    9.12
  24  -6 -23  -21.14    9.61
  24   6 -23   -8.65   10.87
  24   6 -23   -7.27    9.58
 -24  -6  23    7.56    7.60
 -24   6  24    6.04    9.36
 -24   6  24   22.53   12.36
  24  -6 -24    4.67   10.67
  24   6 -24   -1.63   11.70
  24   6 -24    9.61   10.85
 -24  -6  24    7.01    8.58
 -24   6  25   11.31    9.93
 -24   6  25   -7.13   12.25
  24  -6 -25    5.44    9.89
  24   6 -25   -7.34   12.28
  24   6 -25   -2.49   11.03
 -24  -6  25   -3.36    7.97
 -24  -6  25    3.00    8.36
 -24   6  26   17.97    9.47
 -24   6  26    5.15   11.06
  24  -6 -26   -5.98    9.57
  24  -6 -26    1.23   10.07
  24   6 -26   19.16   13.18
  24   6 -26   23.44   10.73
 -24  -6  26   13.62    7.39
 -24  -6  26   -5.83    8.21
 -24   6  27   -0.55    8.57
 -24   6  27    8.63   12.83
  24  -6 -27   37.58   11.93
  24  -6 -27   -2.35   12.03
  24   6 -27    5.68   12.11
  24   6 -27   29.42   10.88
 -24  -6  27   24.05    9.40
 -24  -6  27    5.32    9.01
 -24   6  28   -3.71   10.41
 -24   6  28    3.21   12.81
  24  -6 -28   27.80   11.49
  24  -6 -28    0.47   12.17
  24   6 -28   29.59   12.85
  24   6 -28   -7.45   10.99
 -24  -6  28    3.18    8.94
 -24  -6  28    4.44    9.14
 -24   6  29   14.41   12.47
 -24   6  29    8.67   11.84
  24  -6 -29   10.25   10.91
  24   6 -29  -24.66   11.42
  24   6 -29   19.80   11.42
 -24  -6  29   14.61    8.51
 -24  -6  29   -5.47    7.75
  24  -6 -30   -2.96   10.55
  24   6 -30  -14.45   11.75
 -24  -6  30   -0.11    8.69
 -24   8   1   23.26    8.22
 -24   8   1   21.72    8.82
  24  -8  -1    8.93    6.70
  24  -8  -1   16.37    9.97
  24   8  -1    8.10    7.02
  24   8  -1   18.03    6.40
 -24   8   2   11.85    7.50
 -24   8   2   28.65    9.07
  24  -8  -2   15.26    6.92
  24  -8  -2   30.68   10.65
  24   8  -2   12.18    8.42
  24   8  -2   -6.70    6.87
 -24   8   3    1.74    7.30
 -24   8   3   12.72    7.89
  24  -8  -3   10.02    6.88
  24  -8  -3   -5.04   10.19
  24   8  -3   -0.66    8.58
  24   8  -3    9.72    7.88
 -24  -8   3   -2.22    5.26
 -24   8   4    2.98    7.45
 -24   8   4   14.44    8.61
  24  -8  -4   11.81    7.09
  24  -8  -4    8.92   10.29
  24   8  -4   16.93   10.83
  24   8  -4    0.51    7.35
 -24  -8   4   10.49    6.13
 -24   8   5    4.00    7.50
 -24   8   5   23.68    8.87
  24  -8  -5    0.57    6.23
  24  -8  -5    7.68    9.72
  24   8  -5    7.75   11.64
  24   8  -5   11.37    8.18
 -24  -8   5    1.33    6.42
 -24  -8   5   11.74    6.77
 -24   8   6   77.94   11.28
 -24   8   6   67.29   11.20
  24  -8  -6   57.15    9.94
  24  -8  -6   77.02   12.67
  24   8  -6   73.34   14.34
  24   8  -6   51.78   11.35
 -24  -8   6   56.89    8.76
 -24  -8   6   57.01    8.92
 -24   8   7   69.72   11.57
  24  -8  -7   55.77   11.27
  24   8  -7   44.58   13.80
  24   8  -7   58.47   11.78
 -24  -8   7   64.57    9.39
 -24  -8   7   57.47    9.15
 -24   8   8    2.06    9.30
 -24   8   8   14.09    9.01
  24  -8  -8   10.54    7.55
  24  -8  -8   31.50   10.40
  24   8  -8    6.31   13.29
  24   8  -8    6.48    9.39
 -24  -8   8   23.19    7.81
 -24  -8   8   19.16    7.64
 -24   8   9    7.46    9.75
 -24   8   9    6.38    8.56
  24  -8  -9   18.44    7.81
  24  -8  -9   -7.16    8.82
  24   8  -9   16.42   12.65
  24   8  -9    5.34    9.44
 -24  -8   9   13.85    7.41
 -24  -8   9    6.91    7.25
 -24   8  10   14.79    9.87
  24  -8 -10   23.48    7.99
  24   8 -10   32.30   11.89
  24   8 -10   -5.22   10.55
 -24  -8  10   15.19    8.13
 -24  -8  10   24.91    7.79
 -24   8  11   -6.15    8.43
 -24   8  11   -9.64    8.90
  24  -8 -11   -3.54    7.31
  24  -8 -11    7.35   10.67
  24   8 -11   13.21   11.02
  24   8 -11    0.26   10.07
 -24  -8  11    0.04    7.55
 -24  -8  11    3.31    7.07
 -24   8  12   17.63    9.29
 -24   8  12   23.36    9.71
  24  -8 -12   10.29    7.09
  24  -8 -12   12.36    9.91
  24   8 -12   19.55   10.41
 -24  -8  12   19.26    8.11
 -24   8  13   10.56    9.97
 -24   8  13    6.15   10.20
  24  -8 -13    9.97    7.53
  24  -8 -13    1.34   10.26
  24   8 -13    4.74   11.85
  24   8 -13   11.34   10.07
 -24  -8  13   20.30    8.22
 -24  -8  13    9.30    8.38
 -24   8  14    2.99    8.29
 -24   8  14   18.61    9.86
  24  -8 -14   19.42    8.07
  24  -8 -14   -9.58    9.01
  24   8 -14   15.23   12.13
 -24  -8  14   -7.88    9.07
 -24   8  15  -19.65    8.38
 -24   8  15   -7.95    8.51
  24  -8 -15   12.54    7.09
  24  -8 -15   -8.83   10.04
  24   8 -15   -6.24   11.77
  24   8 -15   -2.33    9.55
 -24  -8  15   -3.14    6.89
 -24  -8  15   17.79    8.78
 -24   8  16    0.50    8.79
 -24   8  16   13.62   10.04
  24  -8 -16    1.43    7.06
  24  -8 -16   11.73   10.37
  24   8 -16   11.05   11.82
  24   8 -16    8.60    9.75
 -24  -8  16    9.93    7.21
 -24  -8  16   20.99    8.39
 -24   8  17   27.47   10.37
 -24   8  17   19.63   10.23
  24  -8 -17   33.59    8.24
  24  -8 -17   42.73   11.23
  24   8 -17   62.66   13.72
  24   8 -17   36.69   10.85
 -24  -8  17   31.83    8.42
 -24  -8  17   30.93    9.41
 -24   8  18   36.77   10.67
 -24   8  18   26.03   10.73
  24  -8 -18   19.92    8.31
  24  -8 -18   43.93   12.67
  24   8 -18   10.20   12.61
  24   8 -18    7.53   10.81
 -24  -8  18   18.00    7.60
 -24  -8  18   21.81    8.81
 -24   8  19   -6.44    8.28
 -24   8  19    7.74    9.47
  24  -8 -19   -7.96    7.91
  24  -8 -19    1.50   11.06
  24   8 -19   -6.80   11.80
  24   8 -19    0.57    9.03
 -24  -8  19    0.28    6.81
 -24  -8  19    2.73    8.09
 -24   8  20   19.56   11.01
  24  -8 -20   20.95   11.81
  24   8 -20    7.46   11.73
  24   8 -20    7.75    9.05
 -24  -8  20   16.50    7.34
 -24  -8  20   10.91    8.61
 -24   8  21    2.37    8.67
 -24   8  21    5.65   11.75
  24  -8 -21    6.38    8.74
  24  -8 -21  -21.32   10.27
  24   8 -21  -12.54   12.17
  24   8 -21  -10.26    9.23
 -24  -8  21    4.60    7.53
 -24  -8  21   -3.35    7.64
 -24   8  22  -17.22    9.12
  24  -8 -22   -1.91    8.68
  24   8 -22   -1.77   10.29
  24   8 -22   -1.74    9.91
 -24  -8  22    1.81    8.14
 -24   8  23   14.47    9.65
 -24   8  23   15.89   13.86
  24  -8 -23   27.84   10.54
  24  -8 -23   -4.57   11.05
  24   8 -23  -10.47   11.38
  24   8 -23    2.41   11.56
 -24  -8  23    8.10    7.75
 -24   8  24   16.55   10.58
 -24   8  24   29.75   12.60
  24  -8 -24    8.81   10.45
  24   8 -24   14.29   13.26
  24   8 -24   24.78   11.63
 -24  -8  24   23.26    8.53
 -24  -8  24   27.86    9.50
 -24   8  25   10.27    9.98
 -24   8  25  -15.69   12.61
  24  -8 -25    1.40    8.82
  24   8 -25   18.40   12.59
  24   8 -25    8.57   10.91
 -24  -8  25    3.25    8.42
 -24  -8  25   16.70    8.53
 -24   8  26   19.80    9.28
 -24   8  26    4.82   11.45
  24  -8 -26   10.88    9.87
  24  -8 -26   19.92   12.36
  24   8 -26  -12.79   11.08
  24   8 -26    8.63    9.86
 -24  -8  26    6.84    8.65
 -24  -8  26    8.78    8.13
 -24   8  27    0.98    9.64
 -24   8  27    9.95   13.94
  24  -8 -27   -1.59   10.48
  24  -8 -27   15.31   12.59
  24   8 -27   -4.58   12.02
  24   8 -27   12.83    9.72
 -24  -8  27   -3.25    8.02
 -24  -8  27    3.36    7.60
 -24   8  28   -2.42   13.06
  24  -8 -28  -12.79   10.49
  24   8 -28   29.10   14.04
  24   8 -28   17.68   11.66
 -24  -8  28   20.59    9.65
 -24  -8  28   17.81    8.33
 -24   8  29  -17.76   11.96
  24  -8 -29  -15.23   12.27
  24   8 -29    1.56   10.00
 -24  -8  29   15.91   10.58
  24   8 -30    4.24   11.74
 -24  10   1    6.11    7.84
 -24  10   1    6.67    8.60
  24 -10  -1    3.49    6.44
  24 -10  -1   24.01   11.15
  24  10  -1   -2.64    7.45
 -24 -10   1    3.25    5.36
 -24  10   2   -1.04    8.06
 -24  10   2   -3.39    8.31
  24 -10  -2   14.34   11.02
  24  10  -2   -0.89    8.56
  24  10  -2   15.71    7.39
 -24 -10   2    0.66    6.02
 -24 -10   2   -3.49    5.69
 -24  10   3   31.30    9.58
  24 -10  -3   27.72   11.44
  24  10  -3   -1.56    9.69
 -24 -10   3   34.54    8.28
 -24  10   4   31.04    9.21
 -24  10   4   32.70   10.01
  24 -10  -4   49.29    8.85
  24 -10  -4   37.24   11.87
  24  10  -4   20.14   11.51
  24  10  -4   29.75    9.50
 -24 -10   4   18.16    7.17
 -24 -10   4    7.13    8.13
 -24  10   5   16.53    8.39
 -24  10   5    9.97    8.97
  24 -10  -5   -2.69    6.55
  24 -10  -5    6.91   10.83
  24  10  -5   -9.12    9.68
  24  10  -5   -3.13    8.65
 -24 -10   5  -10.51    6.34
 -24 -10   5    4.39    7.60
 -24  10   6   32.47    9.95
  24 -10  -6   14.22    7.48
  24  10  -6   44.39   13.17
  24  10  -6   21.60    9.30
 -24 -10   6   46.17    8.82
 -24 -10   6   25.99    8.17
 -24  10   7   -3.66    8.11
  24 -10  -7    2.62    6.48
  24  10  -7   10.07   12.31
  24  10  -7    3.25    9.33
 -24 -10   7    0.58    7.07
 -24 -10   7    3.17    7.03
 -24  10   8    0.43    8.83
 -24  10   8   20.24    8.97
  24 -10  -8    5.72    6.56
  24 -10  -8    7.60   10.45
  24  10  -8    0.30   14.15
  24  10  -8   13.78    9.15
 -24 -10   8    8.49    7.37
 -24 -10   8   -8.56    7.13
 -24  10   9   59.19   11.20
 -24  10   9   25.81    9.76
  24 -10  -9   44.42    8.39
  24 -10  -9   47.24   12.46
  24  10  -9   57.94   16.74
  24  10  -9   44.68   11.09
 -24 -10   9   42.56    9.54
 -24 -10   9   27.51    8.61
 -24  10  10    9.69    8.96
 -24  10  10    7.57    8.15
  24 -10 -10   -7.13    6.76
  24 -10 -10  -13.03   10.19
  24  10 -10    0.07    9.44
 -24 -10  10   -2.04    7.60
 -24 -10  10   -3.36    7.52
 -24  10  11    1.47    9.65
 -24  10  11  -10.33    7.88
  24 -10 -11    3.81    7.20
  24 -10 -11  -12.68   10.09
  24  10 -11   10.34   13.97
  24  10 -11    8.07    8.92
 -24 -10  11    5.50    8.06
 -24  10  12   14.19    9.11
 -24  10  12    9.59    9.43
  24 -10 -12    3.00    6.70
  24 -10 -12    4.76   10.31
  24  10 -12   -8.67   13.31
  24  10 -12    1.27    9.14
 -24 -10  12    0.97    7.97
 -24  10  13   -8.21    8.68
 -24  10  13    4.53    8.76
  24 -10 -13    6.71    7.24
  24 -10 -13   -5.58    9.90
  24  10 -13    5.87   13.98
 -24 -10  13    7.77    8.35
 -24 -10  13   -6.09    8.22
 -24  10  14   13.62   10.07
 -24  10  14   23.01   10.33
  24 -10 -14   14.84    7.48
  24 -10 -14   27.43   11.06
  24  10 -14   20.26   12.79
  24  10 -14   34.11   11.20
 -24 -10  14   27.61    9.22
 -24 -10  14   28.05    9.57
 -24  10  15   -6.71    8.20
 -24  10  15   22.32    9.65
  24 -10 -15   10.47    7.67
  24 -10 -15  -13.28    9.89
  24  10 -15    3.72   12.10
  24  10 -15    2.64    9.64
 -24 -10  15    4.18    8.42
 -24 -10  15   30.25    9.43
 -24  10  16    7.53    7.86
 -24  10  16   -0.60    9.58
  24 -10 -16    6.40    7.28
  24 -10 -16   28.60   11.08
  24  10 -16   23.86   13.18
  24  10 -16    1.15    8.87
 -24 -10  16    7.43    7.57
 -24 -10  16   -4.35    8.17
 -24  10  17   19.01    9.97
 -24  10  17    2.24   10.31
  24 -10 -17   17.47   10.69
  24  10 -17  -11.85   13.14
  24  10 -17  -11.57    8.90
 -24 -10  17    8.10    7.74
 -24 -10  17   14.30    8.57
 -24  10  18   -0.78   10.09
  24 -10 -18   15.70    8.69
  24 -10 -18   17.53    9.89
  24  10 -18   23.88   14.94
  24  10 -18   13.98    9.47
 -24 -10  18   14.32    8.13
 -24 -10  18   25.20    9.08
 -24  10  19   -8.89    9.12
 -24  10  19   -1.73   10.83
  24 -10 -19   -0.17    8.07
  24 -10 -19  -11.59    9.21
  24  10 -19    3.21   13.53
  24  10 -19   -6.05    7.96
 -24 -10  19    4.18    7.57
 -24 -10  19  -11.91    8.09
 -24  10  20    8.78    9.50
  24 -10 -20   16.34    8.83
  24  10 -20    7.53    9.68
 -24 -10  20   13.33    8.72
 -24  10  21   38.81   11.39
 -24  10  21   46.66   13.53
  24 -10 -21   31.14    9.95
  24 -10 -21   29.56   10.31
  24  10 -21   41.73   14.87
  24  10 -21   20.95   11.49
 -24 -10  21    5.95    8.94
 -24 -10  21   36.87   10.54
 -24  10  22   -3.34    9.76
 -24  10  22    0.30   11.64
  24 -10 -22  -11.52    8.38
  24 -10 -22   -7.35   10.58
  24  10 -22    9.91   13.79
 -24 -10  22   11.20    8.90
 -24  10  23   -3.70    9.53
 -24  10  23  -10.51   12.36
  24 -10 -23    8.81    9.76
  24 -10 -23   -3.28   10.47
  24  10 -23    4.13   12.77
  24  10 -23    8.89   10.12
 -24 -10  23    1.73    8.28
 -24 -10  23  -11.01    8.18
 -24  10  24   -2.31    9.12
 -24  10  24    0.50   10.67
  24 -10 -24    9.57   11.56
  24  10 -24    1.05   11.60
  24  10 -24   -8.61    8.85
 -24 -10  24   -7.34    8.22
 -24 -10  24    7.01    8.27
 -24  10  25    2.77    9.65
 -24  10  25   37.08   13.10
  24 -10 -25   13.90   10.94
  24 -10 -25    0.00   11.85
  24  10 -25   11.52   12.60
  24  10 -25  -13.26   10.04
 -24 -10  25   -2.01    8.74
 -24 -10  25    3.10    8.32
 -24  10  26    8.60   10.91
 -24  10  26    0.32   13.60
  24 -10 -26   -2.13   10.91
  24 -10 -26   -2.34   11.77
  24  10 -26    6.13   12.41
  24  10 -26    2.78    9.77
 -24 -10  26    7.37    8.78
 -24 -10  26   -5.75    8.61
 -24  10  27   17.53   14.45
  24 -10 -27   13.82   11.70
  24  10 -27    4.29   11.87
  24  10 -27    0.22   11.19
 -24 -10  27    3.86    8.87
 -24 -10  27    8.35    9.12
  24  10 -28    2.48    9.69
 -24 -10  28    1.26    9.22
 -24  12   1    1.09    8.87
  24 -12  -1   -0.54    6.08
  24  12  -1   26.10    8.63
 -24  12   2   -7.31    8.89
 -24  12   2    4.33    9.30
  24 -12  -2    5.46    6.30
  24 -12  -2   14.36   10.94
  24  12  -2   14.58    8.69
  24  12  -2   -0.94    7.89
 -24 -12   2   -2.12    7.89
 -24 -12   2   -0.64    7.97
 -24  12   3    3.78    8.28
 -24  12   3   17.20    9.57
  24 -12  -3   12.96    7.12
  24 -12  -3   -2.88    9.79
  24  12  -3    5.61    9.10
  24  12  -3   10.34    9.23
 -24 -12   3   -1.22    8.50
 -24 -12   3    8.04    8.17
 -24  12   4   -3.74    8.24
 -24  12   4    1.29    9.21
  24 -12  -4   10.62    6.85
  24 -12  -4   18.37    9.84
  24  12  -4   26.97   10.77
  24  12  -4   -0.93    9.58
 -24 -12   4   11.96    8.65
 -24 -12   4   10.74    8.21
 -24  12   5    4.28    8.03
 -24  12   5   -8.42    8.78
  24 -12  -5    1.40    7.10
  24 -12  -5   -6.92    9.28
  24  12  -5    9.10   11.06
  24  12  -5    4.03    9.35
 -24 -12   5    6.73    8.10
 -24 -12   5   15.47    8.47
 -24  12   6    5.18    8.31
 -24  12   6    1.09    9.11
  24 -12  -6    9.15    7.31
  24 -12  -6   19.09    9.98
  24  12  -6    1.25   11.64
  24  12  -6   -0.18    8.67
 -24 -12   6   -8.45    7.68
 -24 -12   6    5.51    8.60
 -24  12   7   14.51    8.96
 -24  12   7   14.76    9.48
  24 -12  -7    0.82    6.87
  24 -12  -7    1.18    9.46
  24  12  -7    3.54   10.54
  24  12  -7   19.48    9.79
 -24 -12   7    2.05    8.92
 -24 -12   7   13.57    9.44
 -24  12   8    3.53    8.85
 -24  12   8  -20.64    8.43
  24 -12  -8    6.67    6.89
  24 -12  -8   15.88   10.29
  24  12  -8    5.00    9.61
 -24 -12   8    3.79    8.47
 -24 -12   8   -6.13    8.68
 -24  12   9    1.81    8.92
 -24  12   9   20.05    9.79
  24 -12  -9   11.37    7.60
  24 -12  -9   14.58   10.29
  24  12  -9   18.77   13.29
  24  12  -9   16.10    9.40
 -24 -12   9   -0.50    8.76
 -24  12  10   -0.89    9.00
 -24  12  10   -5.83    8.96
  24 -12 -10    1.07    7.31
  24 -12 -10    0.24    9.61
  24  12 -10   -4.96   12.43
  24  12 -10   21.90    9.73
 -24 -12  10    7.34    7.79
 -24  12  11   -2.87    8.43
 -24  12  11  -14.47    9.40
  24 -12 -11    0.19    7.42
  24 -12 -11   -0.64    8.29
  24  12 -11   -7.35   12.29
 -24 -12  11    0.19    8.72
 -24 -12  11    4.54    7.97
 -24  12  12  -17.15    8.97
 -24  12  12   -2.66    9.86
  24 -12 -12    5.28    7.21
  24 -12 -12   -1.95    9.40
  24  12 -12   -8.99   12.59
  24  12 -12   -1.33    9.48
 -24 -12  12  -17.40    8.63
 -24 -12  12  -17.45    8.09
 -24  12  13    2.98    9.04
 -24  12  13    0.89    9.32
  24 -12 -13    7.25    7.31
  24 -12 -13    4.35   10.30
  24  12 -13    2.84   13.03
  24  12 -13    4.83    9.39
 -24 -12  13    3.21    8.65
 -24 -12  13   -2.58    8.31
 -24  12  14  -10.83    9.79
  24 -12 -14   -0.39    9.64
  24  12 -14    0.66   12.42
  24  12 -14   -3.63    9.32
 -24 -12  14   -4.38    8.31
 -24 -12  14    7.97    8.14
 -24  12  15   14.07   10.26
 -24  12  15   -3.14    9.08
  24 -12 -15   12.11    7.35
  24 -12 -15   25.77   10.61
  24  12 -15   27.11   12.74
  24  12 -15   -2.88    9.66
 -24 -12  15   -1.04    7.57
 -24 -12  15   -5.05    8.92
 -24  12  16   -2.30    9.97
 -24  12  16   -0.28   11.23
  24 -12 -16    3.27    6.67
  24 -12 -16    7.77    9.84
  24  12 -16  -24.38   12.65
  24  12 -16   -2.02    9.55
 -24 -12  16    1.23    7.35
 -24 -12  16   -5.04    9.14
 -24  12  17    3.41   10.74
  24 -12 -17   16.89    7.70
  24  12 -17   -6.13   13.69
  24  12 -17   16.25   10.26
 -24 -12  17    5.21    9.48
 -24 -12  17   14.69    9.19
 -24  12  18   -0.50   10.67
 -24  12  18   -2.99   10.55
  24 -12 -18    1.23    7.31
  24 -12 -18    0.76    7.99
  24  12 -18    0.78   10.25
 -24 -12  18    1.26    8.18
 -24 -12  18    5.95    8.72
 -24  12  19   31.18   11.62
 -24  12  19   12.89   10.52
  24 -12 -19   19.36    9.35
  24 -12 -19   25.16    9.91
  24  12 -19    0.36   13.62
  24  12 -19   15.77   10.81
 -24 -12  19   22.98    9.25
 -24 -12  19    2.84    9.29
 -24  12  20   -3.97    9.76
 -24  12  20    2.12    9.97
  24 -12 -20    4.79    7.97
  24 -12 -20   -3.13    9.47
  24  12 -20   11.73   13.43
  24  12 -20    7.23   11.51
 -24 -12  20  -11.30    8.51
 -24  12  21   -1.36    9.29
 -24  12  21    7.55    9.82
  24 -12 -21   11.34    8.25
  24 -12 -21   -4.75    8.58
  24  12 -21   26.43   13.37
  24  12 -21  -17.04    9.18
 -24 -12  21    5.46    8.94
 -24 -12  21   -0.84    8.99
 -24  12  22   -0.94    9.72
 -24  12  22    5.62   11.01
  24 -12 -22  -11.73    7.96
  24 -12 -22    3.00    9.08
  24  12 -22    1.63   12.92
  24  12 -22   -1.07    8.99
 -24 -12  22   -1.63    9.33
 -24 -12  22    1.37    8.74
 -24  12  23   -7.81    9.84
 -24  12  23   -4.53   11.41
  24 -12 -23   -4.65    8.49
  24 -12 -23    3.00   10.05
  24  12 -23    6.94   13.18
  24  12 -23  -10.65    8.76
 -24 -12  23   -2.09    9.04
 -24 -12  23   -4.78    8.82
 -24  12  24   -0.72   11.13
 -24  12  24   -2.53   12.29
  24 -12 -24    1.91    9.91
  24  12 -24   -1.63   13.61
  24  12 -24   -0.43   10.11
 -24 -12  24   -8.83    9.19
 -24 -12  24   -7.85    8.94
 -24  12  25    9.59   11.08
  24 -12 -25   -2.48    9.51
  24  12 -25   11.93   13.46
  24  12 -25  -18.33    8.92
 -24 -12  25   -8.39    8.60
 -24 -12  25    4.90    9.07
  24  12 -26    2.89   10.58
 -24 -12  26   -0.24    9.36
  24  12 -27    2.88   11.12
 -24 -12  27   11.12    9.76
 -24  14   1  -14.41    8.36
 -24  14   1   -9.72    9.46
  24 -14  -1    5.39    6.89
  24 -14  -1   -2.70   10.19
  24  14  -1    0.12    8.13
 -24  14   2   21.22    9.48
 -24  14   2   -1.33    9.32
  24 -14  -2    4.22    7.21
  24 -14  -2    1.09    9.66
  24  14  -2   -1.91   10.76
  24  14  -2    3.38    8.97
 -24  14   3   19.09    9.97
 -24  14   3   12.38    9.65
  24 -14  -3    2.40    7.12
  24 -14  -3   -4.72    9.98
  24  14  -3    0.40   10.74
  24  14  -3  -12.03    9.36
 -24  14   4   25.82   10.55
 -24  14   4    5.11   10.08
  24 -14  -4   12.10    7.52
  24 -14  -4   21.03   10.66
  24  14  -4   10.81   11.69
  24  14  -4   22.60   10.33
 -24 -14   4   -6.15    9.47
 -24 -14   4   36.83    9.93
 -24  14   5  -12.10    9.43
 -24  14   5    4.49    9.07
  24 -14  -5    3.23    6.85
  24 -14  -5   -3.48   10.43
  24  14  -5   19.05    9.62
 -24 -14   5   -6.33    9.59
 -24 -14   5   -7.17    8.93
 -24  14   6    5.79   10.08
 -24  14   6   13.82    9.79
  24 -14  -6   -6.01    6.67
  24 -14  -6    6.77    9.66
  24  14  -6    0.76   11.30
  24  14  -6   -3.90   10.13
 -24 -14   6    6.59   10.34
 -24  14   7  -10.41    9.55
 -24  14   7    7.17    9.50
  24 -14  -7   -2.98    6.80
  24 -14  -7  -11.21   10.72
  24  14  -7  -14.91   11.20
  24  14  -7    5.11    9.76
 -24 -14   7  -12.63   10.13
 -24 -14   7    0.98    9.15
 -24  14   8   -5.00    9.75
 -24  14   8   11.20    9.66
  24 -14  -8    8.85    7.61
  24 -14  -8    6.56   11.13
  24  14  -8    5.62   11.60
 -24 -14   8   14.93   10.08
 -24  14   9   10.58   10.29
 -24  14   9    0.28    9.40
  24 -14  -9   23.19   11.91
  24  14  -9   -1.91   10.04
  24  14  -9    8.49   10.58
 -24 -14   9   10.41   12.13
 -24 -14   9    9.01    9.61
 -24  14  10    5.46   10.11
  24 -14 -10    5.66   10.19
  24  14 -10   -6.16   11.35
  24  14 -10  -13.25    9.12
 -24 -14  10   -2.89   10.47
 -24 -14  10    6.96    8.38
 -24  14  11    2.23    9.64
 -24  14  11    1.61   10.30
  24 -14 -11   -9.58    6.78
  24 -14 -11  -13.76   11.16
  24  14 -11    9.95   12.07
  24  14 -11    0.14    9.21
 -24 -14  11    2.94   10.51
 -24 -14  11    5.36    8.18
 -24  14  12    5.51    9.62
 -24  14  12   -1.43   10.54
  24 -14 -12    5.47    6.85
  24 -14 -12    2.53   10.18
  24  14 -12   -1.27   12.90
  24  14 -12  -15.66    9.58
 -24 -14  12   -1.20   10.25
 -24 -14  12  -10.40    8.11
 -24  14  13    1.45    9.12
  24 -14 -13    2.17    7.17
  24  14 -13    8.74   13.78
  24  14 -13  -14.84    9.43
 -24 -14  13   12.21   10.79
 -24 -14  13   -4.10    8.43
 -24  14  14   -1.99    9.12
 -24  14  14   21.76   10.99
  24 -14 -14    5.28    7.68
  24 -14 -14   19.63   10.66
  24  14 -14  -25.66   13.47
  24  14 -14   -1.55   10.08
 -24 -14  14   21.18   10.84
 -24 -14  14    7.57   10.07
 -24  14  15   -3.60    9.19
 -24  14  15   16.82   10.44
  24 -14 -15    1.91    7.85
  24 -14 -15   -2.33    9.03
  24  14 -15    7.45   13.62
  24  14 -15   12.67   10.08
 -24 -14  15    2.33    9.93
 -24 -14  15   -0.46    8.13
 -24  14  16   16.09    9.83
 -24  14  16   17.94   11.37
  24 -14 -16   10.09    9.64
  24 -14 -16    7.95    8.97
  24  14 -16   -2.55    9.89
 -24 -14  16   24.17   10.29
 -24  14  17    9.83    9.58
 -24  14  17    8.65    9.64
  24 -14 -17    5.64    9.17
  24 -14 -17    6.69    9.43
  24  14 -17   19.20   13.50
  24  14 -17    8.60   11.05
 -24 -14  17   -0.83    9.50
 -24 -14  17   15.92    9.05
 -24  14  18   -7.92    9.84
 -24  14  18   17.07   11.20
  24 -14 -18    0.28    8.43
  24 -14 -18   24.58   10.36
  24  14 -18   -9.87   12.46
 -24 -14  18   -0.14    8.86
 -24  14  19   22.06   10.74
 -24  14  19   18.43   11.21
  24 -14 -19    1.33    8.61
  24 -14 -19   -6.52    9.48
  24  14 -19   -5.29   12.31
  24  14 -19   11.91   10.84
 -24 -14  19   -4.43    9.40
 -24 -14  19   -2.06    9.29
 -24  14  20   -5.90   10.26
 -24  14  20   -5.34   10.81
  24 -14 -20   -2.13    9.05
  24 -14 -20    3.32    9.04
  24  14 -20  -14.86   12.77
  24  14 -20  -13.15    9.65
 -24 -14  20    2.64    9.07
 -24 -14  20   -9.58    9.12
 -24  14  21    4.26   10.94
 -24  14  21   12.11   11.75
  24 -14 -21    6.20    9.62
  24 -14 -21    6.02    9.46
  24  14 -21   -3.66   12.72
  24  14 -21   -6.20   10.09
 -24 -14  21   15.17    9.83
 -24 -14  21   -3.09    7.88
 -24  14  22   -9.22   10.01
  24 -14 -22    2.80   10.12
  24  14 -22    2.67   13.62
  24  14 -22   -2.01   10.23
 -24 -14  22  -10.94    9.19
 -24 -14  22    6.55    9.10
 -24  14  23   -7.42   10.15
  24 -14 -23    1.62    8.50
  24  14 -23    1.12   12.72
  24  14 -23  -12.75   10.16
 -24 -14  23   -5.83    8.53
 -24 -14  23   -3.64    8.92
  24  14 -24    2.67   10.83
 -24 -14  24    2.87    9.94
 -24 -14  24   -2.08    8.20
  24  14 -25    0.54    9.35
 -24 -14  25    5.80    9.48
 -24  16   1   14.39    9.91
  24 -16  -1    5.05   10.05
 -24  16   2    9.68    9.43
  24 -16  -2    2.94    8.79
 -24  16   3    3.03    8.90
  24 -16  -3   17.47    9.05
  24 -16  -3   13.14    9.41
  24  16  -3   -3.95   10.19
  24  16  -3   -0.30   10.01
 -24  16   4   -5.75    9.97
 -24  16   4   -4.96    9.87
  24 -16  -4  -11.73    7.99
  24 -16  -4   -2.37    9.53
  24  16  -4   -0.93   10.48
  24  16  -4  -14.36   10.08
 -24  16   5    6.91    9.84
 -24  16   5   10.69   10.31
  24 -16  -5   -4.96    7.35
  24 -16  -5    4.67   10.38
  24  16  -5  -15.47   10.70
 -24  16   6    8.15    9.94
  24 -16  -6   19.36    8.24
  24 -16  -6   -1.04   10.56
  24  16  -6   -6.44   11.39
  24  16  -6   -4.17    9.54
 -24 -16   6   -5.61   10.31
 -24  16   7   10.01    9.91
  24 -16  -7   22.64    8.17
  24  16  -7    6.81   11.67
  24  16  -7  -17.47   10.29
 -24 -16   7   -3.96   10.09
 -24 -16   7   -3.85    9.84
 -24  16   8    3.74    9.75
 -24  16   8  -13.22    9.77
  24 -16  -8    6.78    7.71
  24  16  -8   -9.91   10.99
  24  16  -8    1.54   10.15
 -24 -16   8   -3.95    9.61
 -24 -16   8   11.12   10.13
 -24  16   9  -10.01    9.94
 -24  16   9    5.01    9.26
  24 -16  -9   16.07    8.03
  24 -16  -9    7.37   10.77
  24  16  -9  -18.44   12.28
  24  16  -9   -3.25   11.02
 -24 -16   9   -0.22   10.25
 -24 -16   9    4.58    9.86
 -24  16  10    6.22   10.05
 -24  16  10    3.09    9.51
  24 -16 -10    6.40    7.97
  24 -16 -10   -0.57    9.68
  24  16 -10  -11.23   12.21
  24  16 -10  -18.22   10.47
 -24 -16  10   -7.78    9.98
 -24 -16  10    7.10    9.46
 -24  16  11   -3.59    9.95
 -24  16  11   -9.69   10.29
  24 -16 -11    3.72    8.07
  24 -16 -11  -13.33    9.87
  24  16 -11   -8.24   12.31
  24  16 -11  -10.12   10.45
 -24 -16  11   11.52   10.30
 -24 -16  11   -8.00    9.53
 -24  16  12   12.39   10.73
 -24  16  12   -5.16    8.92
  24 -16 -12   -6.31    8.18
  24 -16 -12    0.90    9.11
  24  16 -12   -2.38   11.84
  24  16 -12   -1.45   10.12
 -24 -16  12   -1.40    9.80
 -24 -16  12   10.37    8.24
 -24  16  13   21.78   11.57
 -24  16  13    7.09   11.02
  24 -16 -13    6.67    8.29
  24 -16 -13    7.70    9.04
  24  16 -13    6.52   10.22
 -24 -16  13   -3.52    9.83
 -24 -16  13   -1.22    9.41
 -24  16  14   13.79   10.99
 -24  16  14   21.18   11.34
  24 -16 -14    3.24    9.04
  24 -16 -14   10.91   10.08
  24  16 -14    8.46   11.56
  24  16 -14   21.35   10.34
 -24 -16  14   20.01   10.49
 -24 -16  14    6.70    9.44
 -24  16  15    0.33   10.59
 -24  16  15   18.88   11.60
  24 -16 -15    7.89    9.21
  24 -16 -15   -2.58    9.73
  24  16 -15    1.80   11.77
  24  16 -15   19.19   11.53
 -24 -16  15   -1.90    8.78
 -24  16  16   20.86   11.21
 -24  16  16   15.44   11.44
  24 -16 -16   12.36    9.50
  24 -16 -16   -7.78    8.04
  24  16 -16    0.61   12.35
  24  16 -16   22.72   11.10
 -24 -16  16   -8.21    9.46
 -24 -16  16   12.89    9.41
 -24  16  17   -0.54   10.20
 -24  16  17  -18.26   10.41
  24 -16 -17   -9.15    9.08
  24 -16 -17   -9.22    8.49
  24  16 -17   -0.65   12.18
  24  16 -17   -8.09   10.80
 -24 -16  17   -6.77    9.76
 -24 -16  17   -4.85    8.61
 -24  16  18  -10.58    9.69
  24 -16 -18    1.15    8.24
  24  16 -18    5.19   12.57
  24  16 -18   -8.22    9.80
 -24 -16  18  -10.98    8.63
 -24 -16  18   -7.21    8.97
 -24  16  19   11.45   10.18
  24 -16 -19    1.73    8.27
  24  16 -19    6.41   12.47
  24  16 -19    5.23   11.34
 -24 -16  19   -4.02    9.59
 -24 -16  19  -13.73    8.56
  24  16 -20    0.87   12.53
  24  16 -20    0.33   10.80
 -24 -16  20   -7.86    9.69
 -24 -16  20   -8.65    8.58
  24  16 -21   -6.23   12.05
  24  16 -21    7.56   10.13
 -24 -16  21   12.77    9.25
 -24 -16  21    2.05    8.85
  24  16 -22    7.05   11.33
 -24 -16  22   19.92   11.63
  24  16 -23  -16.52    9.57
 -24  18   1   -7.16   10.20
 -24  18   1   -2.69    9.32
  24 -18  -1  -12.34    8.29
  24 -18  -1    3.74   10.05
 -24  18   2    0.40    9.72
 -24  18   2    4.36   10.09
  24 -18  -2   12.99    9.21
  24 -18  -2   -0.64    9.51
 -24  18   3   10.27   11.10
 -24  18   3    6.19    9.84
  24 -18  -3    9.72    9.59
  24 -18  -3  -18.43    9.22
 -24  18   4    1.34    9.68
 -24  18   4    1.58   10.51
  24 -18  -4   11.30   10.01
  24 -18  -4   13.46   10.05
 -24  18   5    5.64   10.12
 -24  18   5    4.72   10.19
  24 -18  -5    5.08    9.53
  24 -18  -5    6.12    9.50
  24  18  -5  -17.86   11.95
 -24  18   6   -3.00   10.00
 -24  18   6    0.28   10.38
  24 -18  -6    0.28    9.51
  24 -18  -6   -5.36    9.66
  24  18  -6    9.01   12.10
  24  18  -6   -1.33   11.24
 -24  18   7    3.68   10.08
 -24  18   7    9.17    9.65
  24 -18  -7   23.81   10.48
  24 -18  -7    9.36   10.08
  24  18  -7    1.99   11.35
  24  18  -7   17.25   11.33
 -24  18   8   -6.51   10.25
 -24  18   8    4.26    9.89
  24 -18  -8    5.41    9.15
  24 -18  -8   12.90    9.75
  24  18  -8    0.18   11.74
  24  18  -8   -8.49   10.72
 -24  18   9   23.34   10.87
 -24  18   9   31.46   11.30
  24 -18  -9   15.38    9.75
  24 -18  -9    7.74    9.04
  24  18  -9   -2.02   11.48
 -24 -18   9    7.67   12.18
 -24  18  10   13.21   10.76
 -24  18  10    4.47   10.25
  24 -18 -10   11.28    9.51
  24 -18 -10    2.49    9.89
  24  18 -10    9.69   12.56
  24  18 -10    8.00   10.67
 -24 -18  10  -14.30   11.02
 -24  18  11   -1.56   10.44
 -24  18  11   -2.67    9.73
  24 -18 -11   -4.65    9.26
  24 -18 -11    8.00    9.30
  24  18 -11    0.21   11.91
  24  18 -11   -0.73   11.42
 -24 -18  11   15.67   11.56
 -24 -18  11   -6.44    9.55
 -24  18  12   -7.93   10.90
 -24  18  12  -13.65   10.27
  24 -18 -12    3.61    9.86
  24  18 -12  -12.57   11.73
 -24 -18  12    1.81   10.11
 -24  18  13   15.59   11.08
  24 -18 -13   11.03   10.01
  24  18 -13    8.20   11.67
  24  18 -13   23.73   12.06
 -24 -18  13   -5.30   10.43
 -24 -18  13  -13.75   11.03
 -24  18  14    4.69    9.97
  24 -18 -14   -5.64   10.20
  24  18 -14   -2.69   11.60
  24  18 -14   -7.57   10.56
 -24 -18  14   -8.78   10.80
 -24 -18  14   -6.78    9.82
 -24  18  15   15.94   11.91
  24 -18 -15    6.05   10.51
  24  18 -15    3.84   11.15
  24  18 -15    5.46   11.26
 -24 -18  15   -4.31   11.31
 -24 -18  15   -3.52    9.40
  24  18 -16   14.99   12.24
  24  18 -16   21.86   11.55
 -24 -18  16  -23.09   10.40
 -24 -18  16   12.05    9.90
  24  18 -17  -10.04   11.62
  24  18 -17   -4.89   10.20
 -24 -18  17    7.99   10.81
 -24 -18  17   -1.18    9.26
  24  18 -18    0.82   12.57
  24  18 -18   21.06   11.96
 -24 -18  18   -6.34   10.49
 -24 -18  18  -14.62    8.92
  24  18 -19    6.49   10.51
 -24 -18  19   -2.15   11.19
  24  18 -20   -8.18    9.98
 -24 -18  20    7.71   10.40
 -24  20   1   -7.84    9.51
  24 -20  -1    9.57    9.97
 -24  20   2  -12.41    9.62
  24 -20  -2   -0.91    9.55
 -24  20   3    2.34   10.43
  24 -20  -3   17.35    9.57
 -24  20   4  -11.62   10.37
  24 -20  -4   -2.67    8.47
 -24  20   5   -7.88   10.31
  24 -20  -5  -13.68    8.21
 -24  20   6    3.10   10.05
  24 -20  -6    0.39    9.03
  24 -20  -7   -5.19    9.01
  24  20  -9  -13.35   11.69
  24  20  -9   -5.50   10.56
  24  20 -10   -5.51   11.28
  24  20 -10   -0.37   11.05
  24  20 -11   -6.42   11.34
  24  20 -11   18.77   11.69
  24  20 -12   13.03   12.21
  24  20 -12  -10.36   11.05
  24  20 -13   17.45   12.60
  24  20 -13    9.26   11.12
 -24 -20  13   13.98   11.27
  24  20 -14   -1.11   12.18
  24  20 -14    1.73   11.59
 -24 -20  14   11.91   11.89
 -24 -20  14   15.23   11.24
  24  20 -15   17.29   12.02
 -24 -20  15    7.52   12.06
  24  20 -16    1.43   11.35
 -24 -20  16    1.09   11.21
 -23   1   1    4.31    4.20
 -23   1   1    4.10    4.50
  23  -1  -1    0.62    6.20
  23  -1  -1   12.92    7.35
  23   1  -1   14.34    7.17
  23   1  -1    2.35    5.95
 -23   1   2   -0.73    5.52
 -23   1   2  -10.40    5.14
  23  -1  -2    5.44    6.70
  23  -1  -2    0.78    7.14
  23   1  -2   11.56    7.85
  23   1  -2    3.12    6.13
 -23  -1   2   -2.51    4.40
 -23  -1   2    5.23    4.76
 -23   1   3    1.25    5.44
  23  -1  -3    0.00    7.82
  23   1  -3  -12.24    7.39
  23   1  -3    4.61    7.81
 -23  -1   3    5.25    5.62
 -23  -1   3   -3.32    5.39
 -23   1   4    0.96    5.55
 -23   1   4    1.61    6.20
  23  -1  -4    5.65    7.06
  23  -1  -4    9.61    8.31
  23   1  -4   -1.81    7.64
 -23  -1   4  -12.21    5.48
 -23   1   5   59.48    7.92
  23  -1  -5   53.78    9.15
  23   1  -5   64.24   10.43
  23   1  -5   62.71   10.72
 -23  -1   5   46.88    7.55
 -23  -1   5   48.74    8.68
 -23   1   6    5.40    5.82
 -23   1   6   10.44    6.62
  23  -1  -6   11.15    7.53
  23  -1  -6   10.26    8.40
  23   1  -6   10.08    7.93
 -23  -1   6    8.96    5.73
 -23   1   7   31.71    7.19
 -23   1   7   23.51    8.18
  23  -1  -7   32.87    8.67
  23  -1  -7   23.51    8.87
  23   1  -7   32.66    8.92
  23   1  -7   36.54    9.08
 -23  -1   7   28.13    6.73
 -23  -1   7   36.61    8.09
 -23   1   8   19.77    6.87
 -23   1   8   20.67    8.28
  23  -1  -8   24.73    8.25
  23  -1  -8   13.18    8.53
  23   1  -8   19.01    8.50
  23   1  -8    7.05    7.85
 -23  -1   8   12.49    5.48
 -23  -1   8   14.37    6.30
 -23   1   9    8.27    6.58
 -23   1   9   15.42    8.27
  23  -1  -9   15.71    7.67
  23  -1  -9    7.99    8.85
  23   1  -9    6.87    8.54
  23   1  -9    8.94    7.71
 -23  -1   9    3.56    5.55
 -23  -1   9   11.78    6.41
 -23   1  10   37.78    7.95
 -23   1  10   27.59    8.63
  23  -1 -10   31.25    9.46
  23  -1 -10   35.62    9.46
  23   1 -10   40.43   10.26
  23   1 -10   16.68    8.28
 -23  -1  10   21.16    6.42
 -23  -1  10   42.35    7.78
 -23   1  11    3.82    5.54
 -23   1  11    1.27    6.41
  23  -1 -11    5.94    8.02
  23  -1 -11    2.13    8.22
  23   1 -11    3.60    8.36
  23   1 -11    4.25    7.49
 -23  -1  11    1.07    5.93
 -23  -1  11    1.83    6.17
 -23   1  12   -3.30    6.17
 -23   1  12    5.70    6.70
  23  -1 -12    1.40    8.24
  23  -1 -12   -6.99    7.70
  23   1 -12   14.45    9.36
  23   1 -12   -9.36    7.64
 -23  -1  12    2.40    5.90
 -23  -1  12    5.18    6.45
 -23   1  13   15.78    6.56
 -23   1  13    9.07    7.03
  23  -1 -13    9.21    9.01
  23  -1 -13    1.91    8.14
  23   1 -13   -0.87    9.44
  23   1 -13    5.33    8.27
 -23  -1  13    4.75    6.31
 -23  -1  13   14.97    6.96
 -23   1  14    0.40    6.02
  23  -1 -14   12.34    8.72
  23   1 -14    8.69    8.65
 -23  -1  14   -2.96    6.19
 -23  -1  14    1.45    6.84
 -23   1  15   13.25    6.52
 -23   1  15   14.81    8.58
  23  -1 -15   20.14    8.78
  23  -1 -15   16.81    9.11
  23   1 -15   17.67    9.79
  23   1 -15   29.06    9.53
 -23  -1  15   11.34    6.89
 -23   1  16   -3.66    8.17
  23  -1 -16   -6.23    7.77
  23   1 -16  -10.37    8.63
  23   1 -16    9.69    8.45
 -23  -1  16    3.52    6.95
 -23  -1  16   13.65    7.85
 -23   1  17   23.59    7.85
 -23   1  17   18.40    8.87
  23  -1 -17   16.23    9.14
  23  -1 -17   16.75    9.62
  23   1 -17   32.34    9.95
 -23  -1  17   29.56    8.79
 -23   1  18   12.45    6.51
 -23   1  18   -7.91    7.97
  23  -1 -18    5.11    9.51
  23  -1 -18   -2.55    8.71
  23   1 -18   16.84    9.18
  23   1 -18   17.22    9.29
 -23  -1  18    7.66    6.78
 -23  -1  18    6.15    7.75
 -23   1  19   18.59    7.31
 -23   1  19   20.31    9.18
  23  -1 -19    4.50    9.39
  23  -1 -19    1.00    9.40
  23   1 -19   28.55   10.55
  23   1 -19   20.66    9.86
 -23  -1  19    4.92    6.98
 -23  -1  19    8.86    8.54
 -23   1  20    6.88    6.30
 -23   1  20   -4.03    8.69
  23  -1 -20    3.57    9.59
  23  -1 -20   -0.29    8.35
  23   1 -20    7.86   10.34
  23   1 -20    1.12    8.69
 -23  -1  20   13.06    7.32
 -23  -1  20   -6.01    7.92
 -23   1  21    2.23    7.03
 -23   1  21   -2.77    7.86
  23  -1 -21    0.32    9.57
  23  -1 -21   16.64    9.82
  23   1 -21    2.92   10.37
  23   1 -21   13.89    9.68
 -23  -1  21   -7.10    7.19
 -23  -1  21   12.99    7.79
 -23   1  22   18.55    7.79
 -23   1  22   28.65   10.48
  23  -1 -22    0.07   10.11
  23  -1 -22   15.23    9.76
  23   1 -22   17.78    9.72
  23   1 -22   33.16   11.13
 -23  -1  22   27.14    8.36
 -23  -1  22    8.97    9.11
 -23   1  23    4.44    7.01
 -23   1  23  -15.30    8.72
  23   1 -23   -8.15    9.68
  23   1 -23   -3.64   10.01
 -23  -1  23   -0.87    7.46
 -23  -1  23   25.03    9.43
 -23   1  24    1.08    7.03
  23  -1 -24   -5.65   10.90
 -23  -1  24    3.31    7.05
 -23   1  25   13.46    8.35
 -23   1  25   26.90    9.87
  23  -1 -25   -0.91   10.70
  23  -1 -25   11.92   11.41
  23   1 -25    8.78    9.55
  23   1 -25    5.65   11.28
 -23  -1  25    5.75    7.78
 -23  -1  25   13.37    9.07
 -23   1  26   -4.10    9.39
  23  -1 -26    2.88    8.99
  23   1 -26   -0.72   10.41
 -23  -1  26    4.57    9.41
 -23   1  27    2.30    8.42
 -23   1  27   -7.23   10.43
  23  -1 -27   11.35   10.29
  23  -1 -27   -0.97   11.73
  23   1 -27  -15.70   10.29
  23   1 -27   11.67   11.27
 -23  -1  27   15.80    8.53
 -23  -1  27  -10.04    8.49
 -23   1  28    9.36    8.18
 -23   1  28    6.85   10.01
  23  -1 -28    8.63   10.12
  23  -1 -28   11.77   11.63
  23   1 -28   -0.76    9.50
  23   1 -28    4.39   11.57
 -23  -1  28    2.45    8.02
 -23  -1  28    0.30    9.18
 -23   1  29  -12.21    8.45
  23  -1 -29   16.52   10.76
  23  -1 -29  -16.02   11.38
  23   1 -29   -4.82   10.43
  23   1 -29    1.81   10.79
 -23  -1  29   -2.20    8.09
 -23  -1  29   21.61    9.48
 -23   1  30  -21.61    8.72
  23  -1 -30   11.28   10.92
  23  -1 -30   -4.32   11.56
  23   1 -30   24.85   10.43
  23   1 -30  -18.41   10.80
 -23  -1  30   -3.71    9.93
 -23   1  31   15.05    9.51
 -23   1  31    3.12    8.96
  23  -1 -31   -1.86   10.44
  23  -1 -31   -3.38   11.26
  23   1 -31    7.31   11.59
  23   1 -31   -5.82    9.76
 -23  -1  31    8.43    8.42
 -23   1  32   -6.44    9.57
  23  -1 -32    3.82   10.85
  23   1 -32   -7.92   11.42
 -23  -1  32   -4.28    8.79
 -23   3   1    2.73    5.14
 -23   3   1    2.04    5.44
  23  -3  -1   -0.80    7.85
 -23   3   2  194.12   13.10
  23  -3  -2  201.27   14.18
  23  -3  -2  175.52   15.27
  23   3  -2  190.83   14.45
  23   3  -2  177.97   12.74
 -23  -3   2  199.81   11.63
 -23   3   3   44.71    7.27
 -23   3   3   49.54    7.91
  23  -3  -3   54.77    8.36
  23  -3  -3   50.38   10.08
  23   3  -3   42.13    9.37
  23   3  -3   46.20    8.17
 -23  -3   3   46.58    6.88
 -23  -3   3   37.62    6.98
 -23   3   4   70.98    8.46
  23  -3  -4   68.82    9.18
  23   3  -4   53.53    8.99
 -23  -3   4   55.66    7.56
 -23  -3   4   61.27    8.03
 -23   3   5    2.52    6.19
 -23   3   5   -5.57    6.06
  23  -3  -5    7.03    6.34
  23  -3  -5    8.72    8.83
  23   3  -5   19.76    9.87
  23   3  -5   -6.00    7.14
 -23  -3   5    0.62    4.61
 -23  -3   5   -4.65    5.08
 -23   3   6   -6.73    6.09
 -23   3   6   -2.09    7.06
  23  -3  -6    0.84    6.63
  23  -3  -6   22.28    9.05
  23   3  -6  -16.09    9.08
 -23  -3   6   -1.22    5.62
 -23   3   7    1.54    6.12
 -23   3   7   20.95    7.74
  23  -3  -7   24.44    7.42
  23  -3  -7   22.76    9.59
  23   3  -7    9.72    8.90
  23   3  -7   -6.45    7.53
 -23  -3   7   10.47    5.48
 -23  -3   7    9.58    6.23
 -23   3   8   11.81    6.78
 -23   3   8    9.37    7.95
  23  -3  -8    6.77    7.24
  23  -3  -8   13.01    9.25
  23   3  -8   -5.62    8.42
  23   3  -8    3.54    7.43
 -23  -3   8   14.61    5.90
 -23  -3   8   15.17    6.88
 -23   3   9   29.06    7.64
 -23   3   9   23.76    8.15
  23  -3  -9   26.18    8.17
  23  -3  -9   28.36    9.86
  23   3  -9   17.72    9.76
  23   3  -9   32.08    8.97
 -23  -3   9   28.52    6.66
 -23  -3   9   16.39    7.03
 -23   3  10    8.22    7.06
 -23   3  10   10.23    8.11
  23  -3 -10    3.34    7.64
  23  -3 -10   -0.10    8.68
  23   3 -10   12.31    9.55
  23   3 -10   17.42    8.87
 -23  -3  10    3.31    6.04
 -23  -3  10   -5.46    6.30
 -23   3  11    1.01    7.53
 -23   3  11   -8.78    8.35
  23  -3 -11   13.39    7.97
  23  -3 -11    0.12    8.06
  23   3 -11    1.52    9.33
  23   3 -11    1.02    8.24
 -23  -3  11   12.07    6.60
 -23  -3  11    6.53    6.84
 -23   3  12    4.29    7.68
 -23   3  12   -6.01    8.11
  23  -3 -12   16.97    8.54
  23  -3 -12   10.84    8.74
  23   3 -12   15.56   10.40
  23   3 -12   32.00    9.29
 -23  -3  12    5.72    6.29
 -23  -3  12    9.59    6.76
 -23   3  13   -8.78    8.25
  23  -3 -13   -1.37    9.64
  23   3 -13   -3.57   10.20
  23   3 -13   -0.12    7.79
 -23  -3  13    2.22    6.12
 -23  -3  13    0.36    6.63
 -23   3  14    0.78    7.63
 -23   3  14    6.76    8.29
  23  -3 -14    6.53    7.79
  23  -3 -14  -13.00    9.00
  23   3 -14   12.97    8.67
 -23  -3  14    4.44    6.15
 -23  -3  14   -4.29    7.67
 -23   3  15   36.54    9.72
  23  -3 -15   49.97   10.41
  23  -3 -15   44.47   11.30
  23   3 -15   25.14   11.48
  23   3 -15   45.38   10.31
 -23  -3  15   50.24    8.27
 -23  -3  15   22.22    8.94
 -23   3  16   10.76    6.73
 -23   3  16   -2.23    8.43
  23  -3 -16    7.78    8.28
  23   3 -16   -4.04    9.30
  23   3 -16    7.60    8.81
 -23  -3  16   11.41    7.88
 -23  -3  16    9.46    8.15
 -23   3  17    8.38    6.77
 -23   3  17    3.39    8.47
  23  -3 -17    1.07    8.13
  23  -3 -17    3.42    9.47
  23   3 -17    9.41    9.62
 -23  -3  17    2.99    7.64
 -23  -3  17   -1.20    8.06
 -23   3  18   10.27    6.89
 -23   3  18    6.29    8.47
  23  -3 -18   -5.37    8.78
  23  -3 -18    5.34    9.55
  23   3 -18   21.28    9.48
  23   3 -18    0.24    9.54
 -23  -3  18   10.33    7.20
 -23  -3  18    3.38    7.68
 -23   3  19   14.48    7.27
 -23   3  19   -9.35    7.10
  23  -3 -19   17.43    9.32
  23  -3 -19   -6.33    9.66
  23   3 -19   23.97    9.75
  23   3 -19    6.04    9.71
 -23  -3  19   12.24    7.49
 -23  -3  19   12.96    7.97
 -23   3  20   16.49    6.85
 -23   3  20   21.14    9.21
  23  -3 -20   19.16    9.97
  23  -3 -20   21.85    9.86
  23   3 -20   31.37   11.13
  23   3 -20    6.89    9.76
 -23  -3  20    9.25    7.61
 -23  -3  20   17.54    8.82
 -23   3  21    8.76    7.13
 -23   3  21   20.10    9.43
  23  -3 -21   14.70    9.84
  23  -3 -21   24.19   11.21
  23   3 -21   15.76   10.87
  23   3 -21    9.55    8.82
 -23  -3  21   11.84    7.89
 -23  -3  21   19.52    8.71
 -23   3  22    3.20    6.89
 -23   3  22   -2.04    8.57
  23  -3 -22   17.33   10.97
  23   3 -22   -4.08   10.13
  23   3 -22    6.94    9.59
 -23  -3  22   11.31    6.98
 -23  -3  22   12.86    8.71
 -23   3  23   10.55    7.32
 -23   3  23    7.21   10.07
  23  -3 -23    8.20    9.08
  23   3 -23   -2.15    9.93
  23   3 -23    4.56    9.53
 -23  -3  23    9.50    7.34
 -23  -3  23   18.46    8.96
 -23   3  24   -3.89    6.34
  23  -3 -24    0.39   10.00
  23  -3 -24    1.27   11.39
  23   3 -24   -1.22    9.01
 -23  -3  24   18.87    7.84
 -23   3  25    7.34    9.73
  23  -3 -25    2.05    9.77
  23  -3 -25    6.58   11.55
  23   3 -25   17.61   12.10
 -23  -3  25  -10.66    7.56
 -23  -3  25    1.92    8.79
 -23   3  26   -0.42    9.25
 -23   3  26  -12.57    9.65
  23  -3 -26    5.83    9.04
  23  -3 -26   -2.37   11.63
  23   3 -26    9.87   10.77
 -23  -3  26   -6.69    7.37
 -23   3  27   10.02    8.68
 -23   3  27   -3.36    8.43
  23  -3 -27  -13.06   10.44
  23  -3 -27   12.81   12.25
  23   3 -27   -4.39   10.01
  23   3 -27   13.57   11.35
 -23  -3  27   18.30    8.53
 -23  -3  27   14.55    9.11
 -23   3  28    4.18   10.26
  23  -3 -28   15.91   11.20
  23  -3 -28   15.04   10.81
  23   3 -28    7.28   10.95
  23   3 -28  -24.91   11.06
 -23  -3  28   14.83    8.32
 -23  -3  28   -1.45    9.11
 -23   3  29   -6.48    8.13
  23  -3 -29   11.85   10.37
  23  -3 -29    3.25   10.02
  23   3 -29  -21.74   10.62
  23   3 -29   -5.48    9.46
 -23  -3  29    1.19    7.57
 -23  -3  29    6.84    9.12
 -23   3  30   17.74    8.82
 -23   3  30   12.77    9.80
  23  -3 -30    4.25   10.47
  23  -3 -30   -7.67   10.33
  23   3 -30    5.68    9.83
  23   3 -30   -8.18   11.02
 -23  -3  30   -7.34    9.28
 -23  -3  30   14.41    9.12
 -23   3  31    6.11    8.21
  23  -3 -31  -20.14    9.89
  23   3 -31   -6.85   11.57
  23   3 -31    7.42   12.36
 -23  -3  31    5.30   11.10
 -23   3  32   -7.84   10.07
  23  -3 -32    0.42   10.02
  23   3 -32   -3.36   10.59
 -23  -3  32   28.27    9.17
 -23   5   1   23.84    6.80
  23  -5  -1   15.60    6.33
  23   5  -1   12.29    6.01
  23   5  -1    9.39    5.75
 -23   5   2   12.20    5.94
 -23   5   2   10.55    6.98
  23  -5  -2    9.75    6.16
  23  -5  -2   -4.85    9.54
  23   5  -2   11.74    8.83
  23   5  -2    9.69    6.09
 -23   5   3   -0.73    5.75
 -23   5   3    9.84    6.95
  23  -5  -3    9.76    6.12
  23  -5  -3    1.59    9.55
  23   5  -3    0.17    9.22
  23   5  -3   12.29    6.35
 -23  -5   3   -0.14    4.15
 -23  -5   3    4.68    5.30
 -23   5   4   18.48    6.76
 -23   5   4  -10.30    6.66
  23  -5  -4   10.09    6.65
  23  -5  -4    7.67    9.26
  23   5  -4   10.16    6.60
 -23  -5   4    4.54    5.08
 -23   5   5   30.31    7.41
 -23   5   5   31.91    8.38
  23  -5  -5   27.47    7.42
  23  -5  -5   36.52   10.09
  23   5  -5   38.53   11.28
  23   5  -5   21.94    8.46
 -23  -5   5   23.18    6.15
 -23  -5   5   49.00    7.27
 -23   5   6   -0.32    6.53
 -23   5   6    1.47    7.48
  23  -5  -6    2.95    6.74
  23  -5  -6   16.20   10.05
  23   5  -6   27.30   10.91
 -23  -5   6   -2.56    6.08
 -23   5   7    8.42    6.84
 -23   5   7    6.19    7.91
  23  -5  -7   -0.91    6.53
  23  -5  -7   19.05    9.48
  23   5  -7   -0.98   10.36
  23   5  -7    2.19    8.28
 -23  -5   7    7.45    5.86
 -23  -5   7    6.34    6.44
 -23   5   8   13.36    6.77
 -23   5   8   17.92    8.47
  23  -5  -8   -2.70    6.77
  23  -5  -8   -4.13    9.89
  23   5  -8   10.23   10.20
  23   5  -8   26.07    8.64
 -23  -5   8    9.40    6.31
 -23  -5   8    9.01    6.34
 -23   5   9   -6.78    6.81
 -23   5   9   -9.12    7.64
  23  -5  -9  -16.14    6.67
  23  -5  -9   15.40    8.87
  23   5  -9    3.95   10.77
  23   5  -9   -2.81    7.79
 -23  -5   9   -1.66    6.05
 -23  -5   9    5.69    6.41
 -23   5  10   65.92    9.66
 -23   5  10   54.49    9.82
  23  -5 -10   50.41    9.69
  23  -5 -10   56.99   11.37
  23   5 -10   26.03   12.28
  23   5 -10   42.98   10.20
 -23  -5  10   54.98    8.58
 -23  -5  10   69.12    9.01
 -23   5  11   26.14    9.07
 -23   5  11   30.02    9.12
  23  -5 -11   20.01    9.82
  23   5 -11   17.31   11.62
  23   5 -11   17.97    8.67
 -23  -5  11   21.81    7.17
 -23  -5  11   33.12    7.63
 -23   5  12    9.19    7.89
  23  -5 -12    7.92    8.31
  23  -5 -12   11.24    9.83
  23   5 -12    7.43   11.28
  23   5 -12    3.77    8.57
 -23  -5  12   21.76    7.32
 -23  -5  12   17.65    6.95
 -23   5  13   -6.33    7.70
 -23   5  13   -5.58    9.11
  23  -5 -13   -2.66    7.37
  23  -5 -13    6.41   10.29
  23   5 -13    2.44   10.55
  23   5 -13   16.27    8.49
 -23  -5  13   20.14    7.02
 -23  -5  13   -1.62    6.58
 -23   5  14   37.23    9.82
  23  -5 -14   23.55    8.81
  23   5 -14   43.25   10.22
 -23  -5  14   28.63    7.70
 -23   5  15   25.24    9.36
 -23   5  15   17.63   10.94
  23  -5 -15   35.29    8.61
  23  -5 -15   19.55   11.01
  23   5 -15   22.53   11.39
  23   5 -15   22.93    9.29
 -23  -5  15   18.83    7.88
 -23  -5  15   33.91    9.01
 -23   5  16   -9.62    7.61
 -23   5  16   -0.78    9.75
  23  -5 -16    3.03    7.30
  23  -5 -16  -10.45   10.29
  23   5 -16   -2.28   11.06
 -23  -5  16   13.47    7.71
 -23   5  17    0.87    7.99
 -23   5  17   11.74    9.30
  23  -5 -17   -7.68    7.70
  23  -5 -17    4.07   10.33
  23   5 -17    7.48   10.09
  23   5 -17   -4.44    9.11
 -23  -5  17   -5.19    7.34
 -23  -5  17   -3.18    7.56
 -23   5  18    2.67    8.21
 -23   5  18    4.94   10.31
  23  -5 -18   -2.77    8.13
  23  -5 -18   -6.00    9.53
  23   5 -18    0.44   10.45
  23   5 -18    8.09    9.41
 -23  -5  18    4.86    7.56
 -23  -5  18    7.89    7.67
 -23   5  19    7.34    8.57
 -23   5  19   10.51   10.54
  23  -5 -19    3.09    7.53
  23  -5 -19    9.01    9.97
  23   5 -19   13.79   10.20
  23   5 -19    6.58   10.23
 -23  -5  19    0.29    7.21
 -23  -5  19    7.13    7.79
 -23   5  20   17.40    8.24
 -23   5  20   12.41    9.91
  23  -5 -20   10.09    9.12
  23  -5 -20  -13.64   10.26
  23   5 -20    7.03   10.45
  23   5 -20    2.19    9.79
 -23  -5  20   -1.22    7.39
 -23  -5  20   -1.40    7.53
 -23   5  21    4.17    9.37
 -23   5  21    6.87    9.17
  23  -5 -21   17.82   10.13
  23  -5 -21   16.12   10.58
  23   5 -21   24.13   12.17
  23   5 -21   23.48   10.67
 -23  -5  21   10.27    7.34
 -23  -5  21    4.04    7.50
 -23   5  22   47.53   11.92
 -23   5  22   25.77   10.99
  23  -5 -22   12.46   10.81
  23   5 -22   32.95   12.42
  23   5 -22   33.96   10.61
 -23  -5  22   33.21    8.33
 -23  -5  22   50.62    9.57
  23  -5 -23   60.59   13.69
  23   5 -23   69.16   14.76
  23   5 -23   44.87   11.55
 -23  -5  23   58.73    9.43
 -23  -5  23   56.35   10.51
 -23   5  24    6.73    7.10
 -23   5  24    2.64    8.42
  23  -5 -24    6.62    9.80
  23  -5 -24   14.99   12.35
  23   5 -24   -5.46   11.80
  23   5 -24    0.84    9.51
 -23  -5  24   -4.42    7.89
 -23   5  25   -3.86    7.79
 -23   5  25   -7.67    9.36
  23  -5 -25   16.20   10.22
  23   5 -25    9.54   11.95
  23   5 -25    8.75   11.39
 -23  -5  25   -7.30    8.06
 -23   5  26   25.32    9.83
 -23   5  26   32.59   10.84
  23  -5 -26    4.02   10.95
  23  -5 -26   29.19   12.83
  23   5 -26   26.39   10.81
 -23  -5  26   16.81    9.12
 -23  -5  26   17.33    8.92
 -23   5  27    8.35    9.46
 -23   5  27   22.30   10.94
  23  -5 -27   18.26   11.84
  23  -5 -27    8.67   12.07
  23   5 -27   10.43   12.50
 -23  -5  27   11.51    7.52
 -23  -5  27   -1.84    8.14
 -23   5  28    7.99    8.47
  23  -5 -28    3.97    9.87
  23  -5 -28   22.51   10.76
  23   5 -28    2.15   12.60
  23   5 -28   11.75   11.69
 -23  -5  28    9.68    8.38
 -23  -5  28   31.59    9.72
 -23   5  29    7.37    8.35
 -23   5  29   31.66   11.05
  23  -5 -29   -0.12   11.23
  23  -5 -29    5.36   10.11
  23   5 -29   11.78   12.52
  23   5 -29   -2.58   10.84
 -23  -5  29   20.26    9.58
 -23  -5  29   17.72    8.90
 -23   5  30   18.75    8.90
 -23   5  30   14.00   11.52
  23  -5 -30   20.93   11.92
  23  -5 -30    6.52   11.75
  23   5 -30    4.89   10.70
  23   5 -30    9.39   10.76
 -23  -5  30    5.30    9.68
 -23  -5  30    2.95    8.86
 -23   5  31  -14.61   10.58
  23  -5 -31   -3.85   10.54
  23   5 -31   -2.23   11.88
 -23  -5  31   -1.81    9.55
 -23   7   1   12.92    7.43
 -23   7   1    0.75    7.14
  23  -7  -1    4.17    5.76
  23  -7  -1  -10.47    9.21
  23   7  -1    9.71    7.48
  23   7  -1    1.29    5.62
 -23   7   2   53.65    9.03
 -23   7   2   69.06    9.89
  23  -7  -2   49.79    7.92
  23  -7  -2   46.70   10.97
  23   7  -2   41.01    9.82
  23   7  -2   49.12    8.09
 -23  -7   2   45.12    5.97
 -23   7   3   58.59    9.39
 -23   7   3   55.53    9.77
  23  -7  -3   51.03    8.00
  23  -7  -3   68.33   11.46
  23   7  -3   55.78    8.86
 -23  -7   3   77.48    8.00
 -23   7   4   12.02    7.25
 -23   7   4   -9.58    7.28
  23  -7  -4    1.77    6.40
  23  -7  -4    3.63    9.65
  23   7  -4   -1.88   11.24
  23   7  -4    0.12    7.67
 -23  -7   4    3.28    5.32
 -23  -7   4    4.82    6.76
 -23   7   5   11.30    7.52
 -23   7   5   47.53    9.61
  23  -7  -5   39.72    7.96
  23  -7  -5   34.38   10.99
  23   7  -5   34.63   12.27
 -23  -7   5   34.05    7.43
 -23   7   6   53.12    9.40
 -23   7   6   43.46    9.47
  23  -7  -6   31.66    8.21
  23  -7  -6   33.46   10.99
  23   7  -6   57.15   13.90
  23   7  -6   39.82   10.49
 -23  -7   6   54.73    8.61
 -23  -7   6   42.55    7.91
 -23   7   7    5.98    6.81
 -23   7   7   12.21    7.68
  23  -7  -7    6.40    6.91
  23  -7  -7    7.07    9.43
  23   7  -7    4.83   11.37
  23   7  -7   17.31    8.35
 -23  -7   7    3.42    6.04
 -23  -7   7   -2.01    6.29
 -23   7   8   68.06   10.55
 -23   7   8   51.67   10.13
  23  -7  -8   54.94    9.30
  23  -7  -8   45.38   11.38
  23   7  -8   40.22   13.08
  23   7  -8   34.90    9.69
 -23  -7   8   66.25    9.40
 -23  -7   8   57.97    8.58
 -23   7   9   79.18   11.37
  23  -7  -9  106.47   13.10
  23   7  -9   56.36   14.33
  23   7  -9   50.63   10.80
 -23  -7   9   74.49   10.02
 -23  -7   9   71.76    9.18
 -23   7  10    8.78    8.04
  23  -7 -10    8.39    6.73
  23  -7 -10   20.91    9.94
  23   7 -10   11.70   12.21
  23   7 -10   13.68    8.79
 -23  -7  10    8.92    7.01
 -23  -7  10   11.19    6.66
 -23   7  11   -3.89    8.15
 -23   7  11   -0.26    8.10
  23  -7 -11    6.83    7.19
  23  -7 -11   -7.27    9.43
  23   7 -11  -19.72   11.08
  23   7 -11    9.44    8.27
 -23  -7  11    5.05    6.73
 -23  -7  11   -2.80    6.96
 -23   7  12   -8.43    8.42
  23  -7 -12    0.28    6.48
  23   7 -12  -13.60   10.55
  23   7 -12    7.13    9.19
 -23  -7  12    7.60    6.76
 -23  -7  12    4.06    6.59
 -23   7  13    7.89    8.27
 -23   7  13   -5.26   10.54
  23  -7 -13    0.26    6.35
  23  -7 -13   13.80   10.43
  23   7 -13   11.21    8.75
 -23  -7  13    3.97    6.71
 -23   7  14   39.43    9.97
 -23   7  14   70.72   12.45
  23  -7 -14   53.12    9.00
  23  -7 -14   47.96   12.45
  23   7 -14   61.06   13.40
  23   7 -14   62.29   11.71
 -23  -7  14   67.20    9.87
 -23  -7  14   72.76   10.34
 -23   7  15   13.89    8.53
 -23   7  15   19.42    9.89
  23  -7 -15    4.42    6.71
  23  -7 -15   15.84   10.56
  23   7 -15   17.50   11.17
 -23  -7  15   -9.62    7.31
 -23   7  16   15.17    9.01
 -23   7  16   -8.35    9.54
  23  -7 -16    7.96    7.50
  23  -7 -16    9.04   10.09
  23   7 -16    2.63   10.38
  23   7 -16    8.43    9.11
 -23  -7  16    0.86    7.55
 -23  -7  16   15.48    8.00
 -23   7  17    0.97    8.58
 -23   7  17   -3.85    9.77
  23  -7 -17  -10.58    7.66
  23  -7 -17   -0.73    9.84
  23   7 -17    4.67   11.48
  23   7 -17    7.89    8.74
 -23  -7  17   17.14    7.70
 -23  -7  17    5.46    8.24
 -23   7  18   11.02    8.89
 -23   7  18    6.65    9.83
  23  -7 -18    9.26    7.75
  23  -7 -18   20.62    9.37
  23   7 -18    8.46   10.83
  23   7 -18   12.56   10.33
 -23  -7  18   18.10    8.06
 -23  -7  18   11.05    7.93
 -23   7  19   26.97    9.79
 -23   7  19    9.28    9.90
  23  -7 -19   16.24    8.83
  23  -7 -19    8.13   10.22
  23   7 -19   29.26   12.35
  23   7 -19   21.86   10.31
 -23  -7  19   33.96    8.54
 -23  -7  19   31.26    8.71
 -23   7  20   14.50    8.67
 -23   7  20   14.40   10.41
  23  -7 -20   22.93    8.93
  23  -7 -20   37.65   11.96
  23   7 -20   29.38   12.81
  23   7 -20   14.16   10.36
 -23  -7  20   13.32    7.63
 -23  -7  20   17.47    8.78
 -23   7  21    2.13   10.29
  23  -7 -21    8.74   10.83
  23   7 -21    2.74   11.16
  23   7 -21   -3.89    9.93
 -23  -7  21    4.20    6.62
 -23  -7  21    2.09    7.57
 -23   7  22    4.90    9.03
 -23   7  22   -1.80   11.24
  23  -7 -22   -2.12    9.10
  23   7 -22  -18.61   12.18
  23   7 -22    4.53    9.77
 -23  -7  22   -1.99    6.37
 -23  -7  22   11.28    8.03
 -23   7  23    5.22    9.32
  23  -7 -23   -6.31    9.55
  23   7 -23    9.91   10.27
 -23  -7  23    4.50    8.04
 -23   7  24    3.02   10.26
 -23   7  24   -5.46   12.70
  23  -7 -24   10.67    9.69
  23  -7 -24   -6.78   12.14
  23   7 -24   -8.99   10.49
  23   7 -24   22.03   11.31
 -23  -7  24    3.89    8.21
 -23  -7  24    4.74    7.56
 -23   7  25   20.28   10.22
 -23   7  25   24.64   12.06
  23  -7 -25   -1.92    9.93
  23  -7 -25   -6.80   10.16
  23   7 -25    6.00   12.92
  23   7 -25   -1.00    9.82
 -23  -7  25   -2.77    7.02
 -23  -7  25    0.66    8.51
 -23   7  26   -0.08   10.58
 -23   7  26   -6.09   12.70
  23  -7 -26    2.55    9.48
  23  -7 -26   17.14   12.16
  23   7 -26   23.40   13.78
  23   7 -26    4.29   11.41
 -23  -7  26    5.54    8.51
 -23  -7  26   -1.90    7.06
 -23   7  27   -6.42   10.52
  23  -7 -27   17.02   10.08
  23  -7 -27   17.36   12.36
  23   7 -27   -2.73   10.15
 -23  -7  27    4.10    7.89
 -23  -7  27    1.25    7.64
 -23   7  28   -3.28   11.89
  23  -7 -28   -0.61    9.79
  23  -7 -28   22.51   10.70
  23   7 -28   21.32   12.59
 -23  -7  28    0.68    8.67
 -23  -7  28   -0.39    7.92
 -23   7  29    3.13    9.98
 -23   7  29   11.38   13.96
  23  -7 -29   -9.22   11.05
  23  -7 -29   -7.75   11.60
  23   7 -29   -8.40   11.21
  23   7 -29   -4.42   10.27
 -23  -7  29  -12.46    8.39
 -23  -7  29    8.76    8.11
 -23   7  30   -3.38   12.78
  23  -7 -30    1.94   11.01
  23   7 -30   -9.51   11.70
 -23  -7  30   13.83    9.41
  23   7 -31   -2.09   11.84
 -23  -7  31   -1.37   10.18
 -23   9   1   49.79    9.17
 -23   9   1   20.78    8.86
  23  -9  -1   61.79    8.68
  23  -9  -1   46.28   12.21
  23   9  -1   49.75    9.04
  23   9  -1   37.78    8.50
 -23  -9   1   45.54    6.49
 -23   9   2   32.55    8.42
 -23   9   2   43.71    9.28
  23  -9  -2   43.06    7.79
  23  -9  -2   34.09   11.24
  23   9  -2   31.41    9.83
  23   9  -2   37.52    9.55
 -23  -9   2   39.64    7.28
 -23   9   3   64.30    9.93
 -23   9   3   61.79   10.58
  23  -9  -3   64.45    8.78
  23  -9  -3   67.62   12.49
  23   9  -3   53.44   11.62
  23   9  -3   52.88   10.19
 -23  -9   3   46.62    8.81
 -23  -9   3   70.97    9.18
 -23   9   4   18.65    7.48
 -23   9   4    8.11    8.97
  23  -9  -4   11.52    6.63
  23  -9  -4    8.39   10.77
  23   9  -4   20.03    9.91
  23   9  -4   14.59   10.00
 -23  -9   4   15.55    7.17
 -23  -9   4   23.77    7.63
 -23   9   5   13.04    8.04
 -23   9   5   -7.24    8.53
  23  -9  -5   23.22   10.56
  23   9  -5   20.26   11.96
  23   9  -5    6.30    9.33
 -23  -9   5   17.13    7.56
 -23  -9   5   15.48    7.41
 -23   9   6   25.48    8.99
  23  -9  -6   12.25    9.82
  23   9  -6   12.52   12.86
  23   9  -6   29.93   10.15
 -23  -9   6   24.19    7.81
 -23  -9   6   21.57    7.84
 -23   9   7    7.10    8.64
 -23   9   7    8.68    7.70
  23  -9  -7    3.99    6.19
  23  -9  -7  -15.62    8.40
  23   9  -7   13.25   12.50
  23   9  -7   -4.13    8.50
 -23  -9   7    6.65    7.06
 -23  -9   7   23.36    7.67
 -23   9   8   19.56    9.04
 -23   9   8   16.46    8.50
  23  -9  -8    8.29    6.77
  23  -9  -8    2.06    9.57
  23   9  -8   12.31   12.14
  23   9  -8   20.46    8.81
 -23  -9   8    5.23    7.16
 -23  -9   8    2.64    7.45
 -23   9   9   -4.93    8.89
  23  -9  -9   11.23    6.81
  23   9  -9   14.94   12.81
  23   9  -9   -2.33    8.96
 -23  -9   9   20.95    8.40
 -23  -9   9   25.12    7.64
 -23   9  10   -6.06    9.37
 -23   9  10    4.78    9.26
  23  -9 -10   -5.14    6.80
  23   9 -10    4.90   13.00
  23   9 -10    5.41    9.04
 -23  -9  10   18.23    8.25
 -23  -9  10    2.22    6.63
 -23   9  11   47.41   11.95
 -23   9  11   44.89   11.01
  23  -9 -11   48.33    9.04
  23  -9 -11   47.79   11.46
  23   9 -11   33.59   10.25
 -23  -9  11   46.80    9.98
 -23  -9  11   33.75    8.57
 -23   9  12   13.04    9.14
 -23   9  12   29.14    9.95
  23  -9 -12    2.41    6.95
  23  -9 -12   17.60   10.41
  23   9 -12   19.41   11.93
  23   9 -12    4.86    8.65
 -23  -9  12   17.81    7.96
 -23   9  13   -2.84    8.65
 -23   9  13    2.58    9.15
  23  -9 -13    2.70    7.24
  23  -9 -13   14.70    9.89
  23   9 -13   -6.05   11.03
  23   9 -13    2.56    8.39
 -23  -9  13   -4.14    7.48
 -23  -9  13    8.07    8.42
 -23   9  14    9.72    9.33
 -23   9  14    6.92    9.05
  23  -9 -14   -0.66    7.50
  23  -9 -14   -6.56    9.40
  23   9 -14   -7.78   11.84
 -23  -9  14    6.48    7.86
 -23   9  15   23.01   10.16
 -23   9  15   16.19   10.41
  23  -9 -15   23.07    8.78
  23  -9 -15   32.49   10.92
  23   9 -15   28.85   12.65
  23   9 -15   32.16   10.41
 -23  -9  15   27.77    8.99
 -23  -9  15   20.93    8.87
 -23   9  16   66.28   11.87
 -23   9  16   60.63   11.81
  23  -9 -16   66.75   10.58
  23  -9 -16   63.92   12.97
  23   9 -16   77.31   15.80
  23   9 -16   53.61   11.52
 -23  -9  16   84.83   11.08
 -23  -9  16   73.44   11.12
 -23   9  17  -11.19    8.64
 -23   9  17    2.16    8.96
  23  -9 -17  -10.67    7.16
  23  -9 -17    9.58   10.41
  23   9 -17   -7.43   12.93
  23   9 -17   -1.02    8.87
 -23  -9  17   -0.22    7.06
 -23  -9  17    0.29    8.15
 -23   9  18   70.40   12.06
 -23   9  18   84.91   13.40
  23  -9 -18   77.02   10.80
  23  -9 -18   61.38   13.97
  23   9 -18   52.50   15.26
  23   9 -18   63.04   11.57
 -23  -9  18   72.51   10.43
 -23  -9  18   61.46   10.33
 -23   9  19   21.52   10.20
 -23   9  19    6.56   10.55
  23  -9 -19    7.59   10.98
  23   9 -19   20.32   12.20
  23   9 -19   19.12   10.07
 -23  -9  19   19.18    8.15
 -23  -9  19   15.05    8.63
 -23   9  20   49.22   12.54
  23  -9 -20   47.05   10.20
  23  -9 -20   17.11   12.16
  23   9 -20   23.72   13.80
  23   9 -20   47.54   11.71
 -23  -9  20   44.83    9.54
 -23  -9  20   58.43   10.15
 -23   9  21    2.84    9.21
 -23   9  21    7.88   11.74
  23  -9 -21   14.73   12.10
  23   9 -21    0.25   11.44
  23   9 -21   -6.47    8.93
 -23  -9  21   10.07    7.57
 -23  -9  21   -5.16    8.20
 -23   9  22   -9.57    8.93
 -23   9  22   13.43   11.96
  23  -9 -22    0.35    8.69
  23   9 -22    5.84   12.24
  23   9 -22   -0.91   10.49
 -23  -9  22    3.96    7.77
 -23   9  23    1.59    9.59
 -23   9  23   10.91   12.61
  23  -9 -23    3.60    9.00
  23  -9 -23    5.86   11.45
  23   9 -23    1.99   11.10
  23   9 -23   -1.41    9.58
 -23  -9  23    3.63    8.31
 -23   9  24   26.22   11.59
 -23   9  24   16.06   13.29
  23  -9 -24   27.65   10.76
  23  -9 -24   12.74   12.60
  23   9 -24   27.47   12.83
  23   9 -24   16.46   10.95
 -23  -9  24    6.84    8.57
 -23  -9  24   23.76    8.42
 -23   9  25  -16.60   10.23
 -23   9  25   -1.84   11.34
  23  -9 -25   25.27   10.44
  23  -9 -25    0.69   10.22
  23   9 -25   24.09   13.98
  23   9 -25    3.41    9.66
 -23  -9  25   -2.22    7.19
 -23  -9  25   14.09    8.35
 -23   9  26    2.22   10.99
 -23   9  26   -1.08   13.96
  23  -9 -26   20.56   10.95
  23  -9 -26   -6.44   11.27
  23   9 -26   23.77   13.24
  23   9 -26   -3.32   10.18
 -23  -9  26    7.55    8.89
 -23  -9  26   15.16    8.96
 -23   9  27    0.00   12.47
  23  -9 -27  -19.15   11.01
  23  -9 -27    4.26   10.56
  23   9 -27    0.51   12.42
  23   9 -27   11.27   10.40
 -23  -9  27    1.69    7.77
 -23  -9  27   13.22    8.75
 -23   9  28   12.89   14.07
  23  -9 -28    8.40   12.18
  23   9 -28   17.68   12.45
  23   9 -28    3.06   10.29
 -23  -9  28    0.50    8.60
 -23  -9  28   17.89    9.11
 -23   9  29    9.59   13.25
  23  -9 -29   -5.80   12.29
  23   9 -29   13.18   10.12
 -23  -9  29   14.39    8.82
 -23  -9  30    0.18    9.54
 -23  11   1   -7.99    8.11
  23 -11  -1   -1.94    6.15
  23 -11  -1    5.14   10.65
  23  11  -1   -9.39    8.65
  23  11  -1    6.04    7.31
 -23 -11   1    2.27    6.19
 -23 -11   1    6.83    6.19
 -23  11   2  138.69   13.15
  23 -11  -2   79.13   10.12
  23 -11  -2  136.53   16.12
  23  11  -2   99.46   14.18
 -23 -11   2  104.10   11.13
 -23 -11   2  114.25   11.38
 -23  11   3   14.69    7.91
 -23  11   3  -12.74    8.86
  23 -11  -3    8.31    6.49
  23 -11  -3    1.95   10.20
  23  11  -3    0.68   11.06
  23  11  -3   -7.56    8.42
 -23 -11   3   12.02    7.55
 -23 -11   3   -9.71    7.06
 -23  11   4   34.42    9.48
  23 -11  -4   14.57    7.16
  23 -11  -4    8.07   10.70
  23  11  -4    9.33   11.26
  23  11  -4    4.75    9.05
 -23 -11   4   16.79    8.43
 -23 -11   4   28.42    8.18
 -23  11   5   10.08    8.53
  23 -11  -5   -3.84    6.15
  23  11  -5   18.97   11.28
  23  11  -5   -3.93    8.35
 -23 -11   5    1.41    7.70
 -23 -11   5   -1.68    7.43
 -23  11   6    2.85    8.81
 -23  11   6    3.63    8.76
  23 -11  -6    6.26    6.59
  23 -11  -6   -3.02   10.36
  23  11  -6   -6.59   12.35
  23  11  -6   -6.19    8.54
 -23 -11   6   -7.16    8.24
 -23 -11   6    0.17    7.34
 -23  11   7    5.47    8.60
 -23  11   7    8.82    8.60
  23 -11  -7    0.94    6.44
  23 -11  -7   27.34   10.55
  23  11  -7   11.66   13.93
  23  11  -7    3.49    9.23
 -23 -11   7    4.46    8.40
 -23 -11   7    6.31    7.20
 -23  11   8   70.74   12.02
 -23  11   8   58.22   10.48
  23 -11  -8   67.86    9.66
  23 -11  -8   74.24   14.12
  23  11  -8   38.06   15.40
  23  11  -8   60.23   12.27
 -23 -11   8   54.49   10.62
 -23 -11   8   67.54    9.95
 -23  11   9    9.21    8.85
 -23  11   9    0.94    7.77
  23 -11  -9   -6.16    6.78
  23 -11  -9    9.04    9.95
  23  11  -9   -3.42    9.14
 -23 -11   9   -0.55    8.60
 -23 -11   9   -4.43    7.35
 -23  11  10    8.09    9.41
 -23  11  10   16.97    8.63
  23 -11 -10   17.21    7.31
  23 -11 -10   12.10   10.07
  23  11 -10   12.24   14.09
  23  11 -10    8.89    9.01
 -23 -11  10    5.73    8.46
 -23  11  11    6.87    8.86
 -23  11  11   10.19    8.53
  23 -11 -11   19.41    7.42
  23 -11 -11  -11.31    9.62
  23  11 -11    3.79   13.68
  23  11 -11   14.70    9.69
 -23 -11  11    6.65    8.68
 -23 -11  11    6.76    8.25
 -23  11  12   45.55   10.91
 -23  11  12   31.00    9.66
  23 -11 -12   41.07    8.97
  23 -11 -12   32.04   11.10
  23  11 -12   53.87   15.26
 -23 -11  12   37.24    9.89
 -23  11  13   25.68    9.76
 -23  11  13    9.29    8.60
  23 -11 -13    8.17    6.87
  23 -11 -13   -7.59   10.18
  23  11 -13   11.73   13.33
  23  11 -13    6.81    8.79
 -23 -11  13    4.79    8.18
 -23 -11  13    2.73    8.40
 -23  11  14  110.75   14.29
 -23  11  14  120.23   13.69
  23 -11 -14  135.45   12.71
  23 -11 -14  106.22   15.29
  23  11 -14  103.11   17.78
  23  11 -14   96.49   14.08
 -23 -11  14  127.54   13.65
 -23 -11  14   95.92   12.53
 -23  11  15  -10.92    8.86
 -23  11  15  -12.49    8.63
  23 -11 -15    7.25    7.32
  23 -11 -15    5.80   11.31
  23  11 -15   24.09   14.19
  23  11 -15   16.50   10.23
 -23 -11  15   -8.09    7.27
 -23 -11  15   -3.68    8.90
 -23  11  16   -0.76    8.94
 -23  11  16   -5.47    9.18
  23 -11 -16   12.17    8.04
  23 -11 -16   -3.81   10.76
  23  11 -16   24.53   14.15
  23  11 -16    7.49    9.23
 -23 -11  16    4.39    7.31
 -23 -11  16    3.81    8.79
 -23  11  17    4.57    8.79
  23 -11 -17    5.83   10.09
  23  11 -17    7.73   14.04
  23  11 -17    5.52    8.97
 -23 -11  17   13.14    8.36
 -23 -11  17   12.67    9.28
 -23  11  18    4.21   10.25
 -23  11  18   31.76   11.75
  23 -11 -18   22.82    9.55
  23 -11 -18    4.29   10.02
  23  11 -18   19.73   14.51
  23  11 -18   10.49    9.87
 -23 -11  18   30.89    9.01
 -23 -11  18   31.30   10.15
 -23  11  19    9.33    9.75
  23 -11 -19   -8.47    8.35
  23  11 -19    5.82   13.18
  23  11 -19    0.73    8.99
 -23 -11  19    5.00    7.70
 -23 -11  19  -18.21    8.27
 -23  11  20    8.54    9.12
 -23  11  20    6.22   11.41
  23 -11 -20   10.09    8.99
  23 -11 -20   13.37   10.63
  23  11 -20  -12.00   10.01
 -23 -11  20    8.07    8.60
 -23  11  21    5.28    9.64
 -23  11  21    9.21   10.59
  23 -11 -21    5.48   10.20
  23  11 -21   10.12   13.64
  23  11 -21   13.47   10.31
 -23 -11  21   -1.52    8.00
 -23 -11  21   -0.61    8.86
 -23  11  22  -23.30    9.76
 -23  11  22   -1.23    9.90
  23 -11 -22    0.22    8.82
  23 -11 -22    1.62    9.76
  23  11 -22   20.55   13.53
 -23 -11  22   -5.22    8.69
 -23  11  23    2.59    9.66
 -23  11  23   -1.50   11.66
  23 -11 -23    3.57    9.10
  23 -11 -23  -13.60   10.74
  23  11 -23   35.15   14.83
  23  11 -23    6.17    9.32
 -23 -11  23    5.52    8.64
 -23 -11  23    2.89    9.00
 -23  11  24   -2.78    8.46
 -23  11  24  -21.06   12.21
  23 -11 -24  -16.20    9.19
  23 -11 -24    0.68   11.24
  23  11 -24   12.43   13.53
  23  11 -24    7.74   10.20
 -23 -11  24    5.40    8.89
 -23 -11  24  -13.78    8.31
 -23  11  25    7.41    9.35
 -23  11  25    5.79   11.35
  23 -11 -25   -6.13    9.28
  23 -11 -25    9.83    9.89
  23  11 -25   14.76   13.60
  23  11 -25   -6.55    9.40
 -23 -11  25   11.62    8.54
 -23 -11  25   -3.14    8.57
 -23  11  26   45.84   12.32
  23 -11 -26   35.96   13.67
  23  11 -26   47.25   15.94
  23  11 -26   59.85   11.77
 -23 -11  26   28.77    9.68
 -23 -11  26   56.99   10.90
 -23  11  27   -0.65   12.24
  23 -11 -27   12.77    9.77
  23  11 -27   -5.55   13.87
  23  11 -27    1.72   10.54
 -23 -11  27   -1.43    9.19
 -23 -11  27  -10.41    9.10
  23  11 -28  -10.92    8.94
 -23 -11  28    9.46    9.05
 -23  13   1   14.33    9.55
 -23  13   1   16.23    9.33
  23 -13  -1   -5.68    6.60
  23 -13  -1  -12.99   10.61
  23  13  -1    2.80    8.99
  23  13  -1    8.78    9.04
 -23 -13   1   -0.57    9.84
 -23 -13   1  -10.34    8.45
 -23  13   2   57.31   11.15
 -23  13   2   55.77   11.63
  23 -13  -2   47.54    8.82
  23 -13  -2   29.23   11.37
  23  13  -2   29.31   10.61
  23  13  -2   48.21   10.95
 -23 -13   2   44.84   11.52
 -23 -13   2   34.59    9.48
 -23  13   3   -3.02    8.57
 -23  13   3    3.18    8.90
  23 -13  -3   -2.56    6.91
  23 -13  -3    1.19    9.46
  23  13  -3  -15.92    9.51
  23  13  -3    2.02    8.86
 -23 -13   3   -4.67    8.64
 -23 -13   3   -5.66    7.50
 -23  13   4  -19.80    8.53
 -23  13   4    5.83    8.74
  23 -13  -4    6.24    7.17
  23 -13  -4   -6.24    8.99
  23  13  -4   -0.19   10.11
  23  13  -4    7.13    9.91
 -23 -13   4    6.40    9.11
 -23 -13   4    8.03    8.11
 -23  13   5    7.70    9.08
 -23  13   5   23.34    8.99
  23 -13  -5   -5.18    6.16
  23 -13  -5   14.26   10.22
  23  13  -5    2.38   11.56
  23  13  -5   -8.07    9.07
 -23 -13   5   -3.38    9.84
 -23 -13   5   -3.50    9.76
 -23  13   6  112.45   13.97
 -23  13   6  127.35   13.91
  23 -13  -6  127.38   11.66
  23 -13  -6  146.04   15.78
  23  13  -6  126.89   17.28
  23  13  -6   92.08   14.36
 -23 -13   6  121.23   15.01
 -23 -13   6  129.99   14.45
 -23  13   7    0.22    9.10
 -23  13   7   12.79    8.78
  23 -13  -7   11.48    6.94
  23 -13  -7   -1.22    9.05
  23  13  -7   -3.10    9.68
 -23 -13   7   -3.70    9.57
 -23  13   8  112.51   13.43
 -23  13   8   98.05   13.03
  23 -13  -8   80.05   12.63
  23  13  -8   98.25   17.22
  23  13  -8   77.94   13.10
 -23 -13   8   70.51   12.64
 -23 -13   8   72.47   11.13
 -23  13   9   15.08    8.78
 -23  13   9   15.41    9.83
  23 -13  -9    3.30    7.41
[truncated: 3,202,068 more chars]
