# Supplementary material for: Hierarchical, Template‐Controlled Self‐Assembly of Two Different Organometallic Capsules from a Tetrakisimidazolium Salt
Source: Angew Chem Int Ed Engl. 2025 Nov 13;65(1):e20814. doi: 10.1002/anie.202520814 (PMC12759195; doi:10.1002/anie.202520814)
Supplement: Supplementary file 2 — Supporting Information [file ANIE-65-e20814-s002.zip › 5a. [Au4(1)2](BF4)4x11CH3CN.cif]

data_1_a
_audit_creation_date               2025-07-22
_audit_creation_method
;
Olex2 1.5
(compiled 2025.07.13 svn.rb7424aed for OlexSys, GUI svn.r7308)
;
_shelx_SHELXL_version_number       '2018/3'
_audit_contact_author_address      ?
_audit_contact_author_email        ?
_audit_contact_author_name         ''
_audit_contact_author_phone        ?
_publ_contact_author_id_orcid      ?
_publ_section_references
;
D. Kratzert, I. Krossing, (2018), J. Appl. Cryst. 51, 928-934. 

Dolomanov, O.V., Bourhis, L.J., Gildea, R.J, Howard, J.A.K. & Puschmann, H.
 (2009), J. Appl. Cryst. 42, 339-341.

Kratzert, D., Holstein, J.J. & Krossing, I. (2015). J. Appl. Cryst. 48, 933-938.

Sheldrick, G.M. (2015). Acta Cryst. A71, 3-8.

Sheldrick, G.M. (2015). Acta Cryst. C71, 3-8.
;
_chemical_name_common              ?
_chemical_name_systematic          ?
_chemical_formula_moiety          
 '4(B F4), C136 H160 Au4 N16 O16, 6[CH3CN], 5[CH3CN]'
_chemical_formula_sum              'C158 H193 Au4 B4 F16 N27 O16'
_chemical_formula_weight           3861.49
_chemical_melting_point            ?
loop_
  _atom_type_symbol
  _atom_type_description
  _atom_type_scat_dispersion_real
  _atom_type_scat_dispersion_imag
  _atom_type_scat_source
 'C' 'C' 0.0033 0.0016 'International Tables Vol C Tables 4.2.6.8 and 6.1.1.4'
 'H' 'H' 0.0000 0.0000 'International Tables Vol C Tables 4.2.6.8 and 6.1.1.4'
 'Au' 'Au' -2.0133 8.8022
 'International Tables Vol C Tables 4.2.6.8 and 6.1.1.4'
 'B' 'B' 0.0013 0.0007 'International Tables Vol C Tables 4.2.6.8 and 6.1.1.4'
 'F' 'F' 0.0171 0.0103 'International Tables Vol C Tables 4.2.6.8 and 6.1.1.4'
 'N' 'N' 0.0061 0.0033 'International Tables Vol C Tables 4.2.6.8 and 6.1.1.4'
 'O' 'O' 0.0106 0.0060 'International Tables Vol C Tables 4.2.6.8 and 6.1.1.4'

_shelx_space_group_comment
;
The symmetry employed for this shelxl refinement is uniquely defined
by the following loop, which should always be used as a source of
symmetry information in preference to the above space-group names.
They are only intended as comments.
;
_space_group_crystal_system        'orthorhombic'
_space_group_IT_number             70
_space_group_name_H-M_alt          Fddd
_space_group_name_Hall             '-F 2uv 2vw'
loop_
  _space_group_symop_operation_xyz
 'x, y, z'
 '-x+3/4, -y+3/4, z'
 '-x+3/4, y, -z+3/4'
 'x, -y+3/4, -z+3/4'
 'x, y+1/2, z+1/2'
 '-x+3/4, -y+5/4, z+1/2'
 '-x+3/4, y+1/2, -z+5/4'
 'x, -y+5/4, -z+5/4'
 'x+1/2, y, z+1/2'
 '-x+5/4, -y+3/4, z+1/2'
 '-x+5/4, y, -z+5/4'
 'x+1/2, -y+3/4, -z+5/4'
 'x+1/2, y+1/2, z'
 '-x+5/4, -y+5/4, z'
 '-x+5/4, y+1/2, -z+3/4'
 'x+1/2, -y+5/4, -z+3/4'
 '-x, -y, -z'
 'x-3/4, y-3/4, -z'
 'x-3/4, -y, z-3/4'
 '-x, y-3/4, z-3/4'
 '-x, -y+1/2, -z+1/2'
 'x-3/4, y-1/4, -z+1/2'
 'x-3/4, -y+1/2, z-1/4'
 '-x, y-1/4, z-1/4'
 '-x+1/2, -y, -z+1/2'
 'x-1/4, y-3/4, -z+1/2'
 'x-1/4, -y, z-1/4'
 '-x+1/2, y-3/4, z-1/4'
 '-x+1/2, -y+1/2, -z'
 'x-1/4, y-1/4, -z'
 'x-1/4, -y+1/2, z-3/4'
 '-x+1/2, y-1/4, z-3/4'

_cell_length_a                     22.5573(12)
_cell_length_b                     42.419(3)
_cell_length_c                     67.100(4)
_cell_angle_alpha                  90
_cell_angle_beta                   90
_cell_angle_gamma                  90
_cell_volume                       64205(7)
_cell_formula_units_Z              16
_cell_measurement_reflns_used      6474
_cell_measurement_temperature      210.0
_cell_measurement_theta_max        25.27
_cell_measurement_theta_min        2.28
_shelx_estimated_absorpt_T_max     0.604
_shelx_estimated_absorpt_T_min     0.522
_exptl_absorpt_coefficient_mu      3.734
_exptl_absorpt_correction_T_max    0.7452
_exptl_absorpt_correction_T_min    0.6357
_exptl_absorpt_correction_type     none
_exptl_absorpt_process_details
;
SADABS-2016/2 (Bruker,2016/2) was used for absorption correction.
wR2(int) was 0.0449 before and 0.0397 after correction.
The Ratio of minimum to maximum transmission is 0.8531.
The \l/2 correction factor is Not present.
;
_exptl_absorpt_special_details     ?
_exptl_crystal_colour              colourless
_exptl_crystal_colour_primary      colourless
_exptl_crystal_density_diffrn      1.598
_exptl_crystal_density_meas        ?
_exptl_crystal_density_method      ?
_exptl_crystal_description         block
_exptl_crystal_F_000               31008
_exptl_crystal_size_max            0.2
_exptl_crystal_size_mid            0.17
_exptl_crystal_size_min            0.15
_exptl_transmission_factor_max     ?
_exptl_transmission_factor_min     ?
_diffrn_reflns_av_R_equivalents    0.0905
_diffrn_reflns_av_unetI/netI       0.1244
_diffrn_reflns_Laue_measured_fraction_full  0.995
_diffrn_reflns_Laue_measured_fraction_max  0.991
_diffrn_reflns_limit_h_max         25
_diffrn_reflns_limit_h_min         -27
_diffrn_reflns_limit_k_max         51
_diffrn_reflns_limit_k_min         -41
_diffrn_reflns_limit_l_max         80
_diffrn_reflns_limit_l_min         -50
_diffrn_reflns_number              48711
_diffrn_reflns_point_group_measured_fraction_full  0.995
_diffrn_reflns_point_group_measured_fraction_max  0.991
_diffrn_reflns_theta_full          25.242
_diffrn_reflns_theta_max           25.374
_diffrn_reflns_theta_min           1.905
_diffrn_ambient_temperature        210.00
_diffrn_detector_area_resol_mean   ?
_diffrn_measured_fraction_theta_full  0.995
_diffrn_measured_fraction_theta_max  0.991
_diffrn_measurement_device_type    'Bruker APEX-II CCD'
_diffrn_measurement_method         '\f and \w scans'
_diffrn_radiation_type             MoK\a
_diffrn_radiation_wavelength       0.71073
_diffrn_source                     ?
_diffrn_standards_number           0
_reflns_Friedel_coverage           0.000
_reflns_Friedel_fraction_full      .
_reflns_Friedel_fraction_max       .
_reflns_number_gt                  6057
_reflns_number_total               14624
_reflns_special_details
;
 Reflections were merged by SHELXL according to the crystal
 class for the calculation of statistics and refinement.
 
 Structure factors included contributions from the .fab file.
 
 _reflns_Friedel_fraction is defined as the number of unique
 Friedel pairs measured divided by the number that would be
 possible theoretically, ignoring centric projections and
 systematic absences.
;
_reflns_threshold_expression       'I > 2\s(I)'
_computing_cell_refinement         'SAINT V8.38A (Bruker, 2018)'
_computing_data_collection         ?
_computing_data_reduction          'SAINT V8.38A (Bruker, 2018)'
_computing_molecular_graphics      'Olex2 1.5 (Dolomanov et al., 2009)'
_computing_publication_material    'Olex2 1.5 (Dolomanov et al., 2009)'
_computing_structure_refinement    'SHELXL 2018/3 (Sheldrick, 2015)'
_computing_structure_solution      'SHELXS  (Sheldrick, 2008)'
_refine_diff_density_max           1.548
_refine_diff_density_min           -0.981
_refine_diff_density_rms           0.127
_refine_ls_extinction_coef         .
_refine_ls_extinction_method       none
_refine_ls_goodness_of_fit_ref     1.067
_refine_ls_hydrogen_treatment      constr
_refine_ls_matrix_type             full
_refine_ls_number_parameters       944
_refine_ls_number_reflns           14624
_refine_ls_number_restraints       1420
_refine_ls_R_factor_all            0.1721
_refine_ls_R_factor_gt             0.0701
_refine_ls_restrained_S_all        1.077
_refine_ls_shift/su_max            0.000
_refine_ls_shift/su_mean           0.000
_refine_ls_structure_factor_coef   Fsqd
_refine_ls_weighting_details      
 'w=1/[\s^2^(Fo^2^)+(0.0100P)^2^+2300.0000P] where P=(Fo^2^+2Fc^2^)/3'
_refine_ls_weighting_scheme        calc
_refine_ls_wR_factor_gt            0.1330
_refine_ls_wR_factor_ref           0.1583
_refine_special_details            ?
_olex2_refinement_description
;
1. Fixed Uiso
 At 1.2 times of:
  All C(H) groups, All C(H,H) groups
 At 1.5 times of:
  All C(H,H,H) groups
2. Restrained distances
 C55-C60 = C60-C59
 1.54 with sigma of 0.01
 C66-C52 = C67-C66 = C68-C67
 1.53 with sigma of 0.01
 C58-C56 = C61-C58 = C61-C62
 1.54 with sigma of 0.01
 C68-C66
 2.5 with sigma of 0.02
 B2-F5 = B2-F6 = B2-F7 = B2-F8
 1.42 with sigma of 0.02
 C62-C58
 2.5 with sigma of 0.02
 C65-C64 = C63-C57
 1.53 with sigma of 0.01
 B8-F17 = B8-F18 = B8-F19 = B8-F1A
 1.42 with sigma of 0.02
 B1-F1 = B1-F2 = B1-F3 = B1-F4
 1.42 with sigma of 0.02
 F17-B8 = F1A-B8 = F18-B8 = F19-B8
 1.42 with sigma of 0.01
 F5-F17
 3 with sigma of 0.02
 B3-F9 = B3-F10 = B3-F11 = B3-F12
 1.42 with sigma of 0.02
 C64-C63
 1.53 with sigma of 0.01
 C52-C67
 2.5 with sigma of 0.02
 C56-C61
 2.5 with sigma of 0.02
 B2-F5 \\sim B2-F6 \\sim B2-F7 \\sim B2-F8
 with sigma of 0.02
 F5-F6 \\sim F6-F7 \\sim F7-F8 \\sim F8-F5 \\sim F6-F8 \\sim F5-F7
 with sigma of 0.04
 B1-F1 \\sim B1-F2 \\sim B1-F3 \\sim B1-F4
 with sigma of 0.02
 B8-F17 \\sim B8-F18 \\sim B8-F19 \\sim B8-F1A
 with sigma of 0.02
 F17-F18 \\sim F18-F19 \\sim F19-F1A \\sim F1A-F17 \\sim F18-F1A \\sim F17-F19
 with sigma of 0.04
 F1-F2 \\sim F2-F3 \\sim F3-F4 \\sim F4-F1 \\sim F2-F4 \\sim F1-F3
 with sigma of 0.04
 B3-F9 \\sim B3-F10 \\sim B3-F11 \\sim B3-F12
 with sigma of 0.02
 F9-F10 \\sim F10-F11 \\sim F11-F12 \\sim F12-F9 \\sim F10-F12 \\sim F9-F11
 with sigma of 0.04
3. Rigid bond restraints
 All non-hydrogen atoms
 with sigma for 1-2 distances of 0.01 and sigma for 1-3 distances of 0.01
4. Uiso/Uaniso restraints and constraints
All non-hydrogen atoms have similar U: within 2A with sigma of 0.01 and sigma
for terminal atoms of 0.02 within 2A
F5 \\sim F6 \\sim F7 \\sim F8 \\sim B2: within 2A with sigma of 0.04 and sigma
for terminal atoms of 0.08 within 2A
F1 \\sim F2 \\sim F3 \\sim F4 \\sim B1: within 2A with sigma of 0.04 and sigma
for terminal atoms of 0.08 within 2A
F1A \\sim F17 \\sim F18 \\sim F19 \\sim B8: within 2A with sigma of 0.04 and
sigma for terminal atoms of 0.08 within 2A
F9 \\sim F10 \\sim F11 \\sim F12 \\sim B3: within 2A with sigma of 0.04 and
sigma for terminal atoms of 0.08 within 2A
Uanis(C68) \\sim Ueq, Uanis(C67) \\sim Ueq, Uanis(C66) \\sim Ueq, Uanis(C52)
\\sim Ueq: with sigma of 0.005 and sigma for terminal atoms of 0.01
Uanis(C62) \\sim Ueq, Uanis(C58) \\sim Ueq, Uanis(C56) \\sim Ueq, Uanis(C59)
\\sim Ueq, Uanis(C60) \\sim Ueq, Uanis(C55) \\sim Ueq: with sigma of 0.01 and
sigma for terminal atoms of 0.02
Uanis(C57) \\sim Ueq, Uanis(C63) \\sim Ueq, Uanis(C64) \\sim Ueq, Uanis(C65)
\\sim Ueq: with sigma of 0.005 and sigma for terminal atoms of 0.01
Uanis(B2) \\sim Ueq, Uanis(F5) \\sim Ueq, Uanis(F6) \\sim Ueq, Uanis(F7) \\sim
Ueq, Uanis(F8) \\sim Ueq: with sigma of 0.005 and sigma for terminal atoms of
0.01
Uanis(F4) \\sim Ueq, Uanis(B1) \\sim Ueq, Uanis(F1) \\sim Ueq, Uanis(F2) \\sim
Ueq, Uanis(F3) \\sim Ueq: with sigma of 0.005 and sigma for terminal atoms of
0.01
Uanis(F19) \\sim Ueq, Uanis(B8) \\sim Ueq, Uanis(F17) \\sim Ueq, Uanis(F18)
\\sim Ueq, Uanis(F1A) \\sim Ueq: with sigma of 0.005 and sigma for terminal
atoms of 0.01
Uanis(F11) \\sim Ueq, Uanis(B3) \\sim Ueq, Uanis(F9) \\sim Ueq, Uanis(F10)
\\sim Ueq, Uanis(F12) \\sim Ueq: with sigma of 0.005 and sigma for terminal
atoms of 0.01
Uanis(Au3) \\sim Ueq: with sigma of 0.005 and sigma for terminal atoms of 0.01
Uanis(F17) = Uanis(F1A)
5. Rigid body (RIGU) restrains
 F5, F6, F7, F8, B2
 with sigma for 1-2 distances of 0.004 and sigma for 1-3 distances of 0.004
 F1, F2, F3, F4, B1
 with sigma for 1-2 distances of 0.004 and sigma for 1-3 distances of 0.004
 F1A, F17, F18, F19, B8
 with sigma for 1-2 distances of 0.004 and sigma for 1-3 distances of 0.004
 F9, F10, F11, F12, B3
 with sigma for 1-2 distances of 0.004 and sigma for 1-3 distances of 0.004
6. Others
 Fixed Sof: F1A(0.5) F17(0.5) F18(0.5) F19(0.5) B8(0.5) F9(0.5) F10(0.5)
 F11(0.5) F12(0.5) B3(0.5) Au1(0.6) Au2(0.7) Au3(0.2) Au4(0.3) Au5(0.2) F1(0.5)
 F2(0.5) F3(0.5) F4(0.5) B1(0.5) F5(0.5) F6(0.5) F7(0.5) F8(0.5) B2(0.5)
7.a Ternary CH refined with riding coordinates:
 C1(H1), C2(H2), C30(H30), C38(H38)
7.b Secondary CH2 refined with riding coordinates:
 C15(H15A,H15B), C27(H27A,H27B), C35(H35A,H35B), C37(H37A,H37B), C40(H40A,
 H40B), C41(H41A,H41B), C43(H43A,H43B), C45(H45A,H45B), C52(H52A,H52B),
 C54(H54A,H54B), C55(H55A,H55B), C56(H56A,H56B), C57(H57A,H57B), C58(H58A,H58B),
  C60(H60A,H60B), C61(H61A,H61B), C63(H63A,H63B), C64(H64A,H64B), C66(H66A,
 H66B), C67(H67A,H67B)
7.c Me refined with riding coordinates:
 C59(H59A,H59B,H59C), C62(H62A,H62B,H62C), C65(H65A,H65B,H65C), C68(H68A,H68B,
 H68C)
7.d Aromatic/amide H refined with riding coordinates:
 C6(H6), C14(H14), C18(H18), C25(H25), C33(H33), C34(H34), C42(H42), C46(H46),
 C48(H48), C50(H50), C51(H51), C53(H53)
7.e Fitted hexagon refined as free rotating group:
 C3(C4,C5,C6,C7,C8), C9(C10,C11,C12,C13,C14), C16(C17,C18,C19,C20,C21)
7.f Idealised Me refined as rotating group:
 C26(H26A,H26B,H26C), C39(H39A,H39B,H39C), C47(H47A,H47B,H47C), C49(H49A,H49B,
 H49C)
;
_atom_sites_solution_hydrogens     geom
_atom_sites_solution_primary       dual
_atom_sites_solution_secondary     ?
loop_
  _atom_site_label
  _atom_site_type_symbol
  _atom_site_fract_x
  _atom_site_fract_y
  _atom_site_fract_z
  _atom_site_U_iso_or_equiv
  _atom_site_adp_type
  _atom_site_occupancy
  _atom_site_site_symmetry_order
  _atom_site_calc_flag
  _atom_site_refinement_flags_posn
  _atom_site_refinement_flags_adp
  _atom_site_refinement_flags_occupancy
  _atom_site_disorder_assembly
  _atom_site_disorder_group
 F1A F 0.9175(13) 0.6741(6) 0.3036(4) 0.245(8) Uani 0.5 1 d D U P . .
 F17 F 0.9995(10) 0.6901(6) 0.2829(4) 0.245(8) Uani 0.5 1 d D U P . .
 F18 F 0.9244(14) 0.7225(6) 0.2891(5) 0.290(9) Uani 0.5 1 d D U P . .
 F19 F 0.9129(14) 0.6758(8) 0.2694(4) 0.292(9) Uani 0.5 1 d D U P . .
 B8 B 0.9381(10) 0.6900(6) 0.2866(4) 0.263(9) Uani 0.5 1 d D U P . .
 F9 F 0.9735(12) 0.6589(7) 0.2339(4) 0.252(8) Uani 0.5 1 d D U P . .
 F10 F 0.9015(12) 0.6918(6) 0.2241(4) 0.237(8) Uani 0.5 1 d D U P . .
 F11 F 0.9414(13) 0.6618(7) 0.2018(4) 0.247(8) Uani 0.5 1 d D U P . .
 F12 F 0.8881(11) 0.6397(5) 0.2251(4) 0.216(8) Uani 0.5 1 d D U P . .
 B3 B 0.9268(11) 0.6631(6) 0.2215(4) 0.236(8) Uani 0.5 1 d D U P . .
 O1 O 0.8287(3) 0.6315(2) 0.35301(11) 0.0633(19) Uani 1 1 d . U . . .
 O2 O 0.8162(4) 0.6623(2) 0.26620(13) 0.075(2) Uani 1 1 d . U . . .
 O3 O 0.7188(3) 0.72721(19) 0.35703(12) 0.071(2) Uani 1 1 d . U . . .
 O4 O 0.8050(3) 0.5767(2) 0.35252(12) 0.068(2) Uani 1 1 d . U . . .
 O5 O 0.6986(4) 0.5196(2) 0.26500(12) 0.071(2) Uani 1 1 d . U . . .
 O6 O 0.7838(4) 0.5520(2) 0.26486(12) 0.072(2) Uani 1 1 d . U . . .
 O7 O 0.7584(4) 0.7090(2) 0.26628(13) 0.075(2) Uani 1 1 d . U . . .
 O8 O 0.6160(3) 0.7379(2) 0.35676(13) 0.073(2) Uani 1 1 d . U . . .
 N1 N 0.8432(4) 0.7143(3) 0.33788(16) 0.074(2) Uani 1 1 d . U . . .
 N2 N 0.8890(5) 0.5945(3) 0.28313(15) 0.073(2) Uani 1 1 d . U . . .
 N3 N 0.6767(5) 0.7682(3) 0.28292(17) 0.080(2) Uani 1 1 d . U . . .
 N4 N 0.4717(5) 0.7439(3) 0.33670(16) 0.076(2) Uani 1 1 d . U . . .
 N5 N 0.9703(5) 0.5701(3) 0.28725(18) 0.088(3) Uani 1 1 d . U . . .
 N6 N 0.3918(5) 0.7711(3) 0.33554(17) 0.084(2) Uani 1 1 d . U . . .
 N7 N 0.8945(5) 0.7550(3) 0.3351(2) 0.101(3) Uani 1 1 d . U . . .
 N8 N 0.7199(6) 0.8130(3) 0.2873(2) 0.106(3) Uani 1 1 d . U . . .
 C1 C 0.7803(5) 0.6083(3) 0.38997(17) 0.057(3) Uani 1 1 d . U . . .
 H1 H 0.820833 0.603667 0.385097 0.068 Uiso 1 1 calc R U . . .
 C2 C 0.6573(5) 0.7084(3) 0.39285(18) 0.062(2) Uani 1 1 d . U . . .
 H2 H 0.665571 0.730544 0.389126 0.074 Uiso 1 1 calc R U . . .
 C3 C 0.7711(3) 0.6789(2) 0.35513(9) 0.061(2) Uani 1 1 d G U . . .
 C4 C 0.7308(3) 0.69794(15) 0.36511(12) 0.062(2) Uani 1 1 d G U . . .
 C5 C 0.7066(3) 0.68806(17) 0.38311(11) 0.056(2) Uani 1 1 d G U . . .
 C6 C 0.7228(3) 0.65910(19) 0.39113(9) 0.055(2) Uani 1 1 d G U . . .
 H6 H 0.706413 0.652412 0.403300 0.066 Uiso 1 1 calc R U . . .
 C7 C 0.7631(3) 0.64002(15) 0.38114(11) 0.057(2) Uani 1 1 d G U . . .
 C8 C 0.7873(3) 0.64990(18) 0.36314(11) 0.059(2) Uani 1 1 d G U . . .
 C9 C 0.7610(4) 0.63998(17) 0.23894(12) 0.067(2) Uani 1 1 d G U . . .
 C10 C 0.7897(3) 0.63700(18) 0.25718(13) 0.067(2) Uani 1 1 d G U . . .
 C11 C 0.7957(3) 0.6075(2) 0.26594(10) 0.070(2) Uani 1 1 d G U . . .
 C12 C 0.7731(4) 0.58094(17) 0.25646(12) 0.066(2) Uani 1 1 d G U . . .
 C13 C 0.7444(3) 0.58393(18) 0.23823(12) 0.064(2) Uani 1 1 d G U . . .
 C14 C 0.7384(3) 0.6134(2) 0.22946(9) 0.065(3) Uani 1 1 d G U . . .
 H14 H 0.718980 0.615463 0.217129 0.078 Uiso 1 1 calc R U . . .
 C15 C 0.8070(5) 0.6052(3) 0.34199(19) 0.067(3) Uani 1 1 d . U . . .
 H15A H 0.766899 0.610073 0.337290 0.080 Uiso 1 1 calc R U . . .
 H15B H 0.832113 0.602270 0.330218 0.080 Uiso 1 1 calc R U . . .
 C16 C 0.5839(3) 0.71321(17) 0.36470(12) 0.064(2) Uani 1 1 d G U . . .
 C17 C 0.5981(3) 0.69959(19) 0.38293(11) 0.062(2) Uani 1 1 d G U . . .
 C18 C 0.5614(3) 0.67658(19) 0.39104(9) 0.058(3) Uani 1 1 d G U . . .
 H18 H 0.570996 0.667364 0.403368 0.070 Uiso 1 1 calc R U . . .
 C19 C 0.5107(3) 0.66719(17) 0.38092(11) 0.059(3) Uani 1 1 d G U . . .
 C20 C 0.4965(3) 0.68082(19) 0.36269(11) 0.058(3) Uani 1 1 d G U . . .
 C21 C 0.5332(3) 0.70383(19) 0.35458(10) 0.065(2) Uani 1 1 d G U . . .
 C22 C 0.6567(6) 0.5503(3) 0.23816(19) 0.066(3) Uani 1 1 d . U . . .
 C23 C 0.7001(5) 0.6893(3) 0.2389(2) 0.069(2) Uani 1 1 d . U . . .
 C24 C 0.7030(6) 0.7045(3) 0.2570(2) 0.071(2) Uani 1 1 d . U . . .
 C25 C 0.6456(5) 0.6867(3) 0.22969(19) 0.072(3) Uani 1 1 d . U . . .
 H25 H 0.642947 0.676069 0.217443 0.086 Uiso 1 1 calc R U . . .
 C26 C 0.7836(5) 0.6077(3) 0.41298(16) 0.065(3) Uani 1 1 d . U . . .
 H26A H 0.744185 0.610664 0.418463 0.098 Uiso 1 1 calc R U . . .
 H26B H 0.809386 0.624458 0.417576 0.098 Uiso 1 1 calc R U . . .
 H26C H 0.799183 0.587515 0.417336 0.098 Uiso 1 1 calc R U . . .
 C27 C 0.7806(6) 0.6829(3) 0.2776(2) 0.078(3) Uani 1 1 d . U . . .
 H27A H 0.804008 0.690930 0.288774 0.094 Uiso 1 1 calc R U . . .
 H27B H 0.747090 0.671054 0.283052 0.094 Uiso 1 1 calc R U . . .
 C28 C 0.4159(6) 0.7437(3) 0.3289(2) 0.073(2) Uani 1 1 d . U . . .
 C29 C 0.6541(6) 0.7181(3) 0.2659(2) 0.070(3) Uani 1 1 d . U . . .
 C30 C 0.7173(5) 0.5541(3) 0.22925(18) 0.069(3) Uani 1 1 d . U . . .
 H30 H 0.741501 0.536096 0.233851 0.083 Uiso 1 1 calc R U . . .
 C31 C 0.9120(6) 0.5689(3) 0.2928(2) 0.076(3) Uani 1 1 d . U . . .
 C32 C 0.8444(6) 0.7422(4) 0.3287(2) 0.079(2) Uani 1 1 d . U . . .
 C33 C 0.8940(5) 0.7099(4) 0.3485(2) 0.083(3) Uani 1 1 d . U . . .
 H33 H 0.905018 0.691463 0.355302 0.100 Uiso 1 1 calc R U . . .
 C34 C 0.9313(6) 0.6110(3) 0.2725(2) 0.082(3) Uani 1 1 d . U . . .
 H34 H 0.925277 0.629209 0.264778 0.098 Uiso 1 1 calc R U . . .
 C35 C 0.8270(5) 0.6046(3) 0.28566(18) 0.075(3) Uani 1 1 d . U . . .
 H35A H 0.826067 0.625041 0.292493 0.090 Uiso 1 1 calc R U . . .
 H35B H 0.805989 0.589306 0.294019 0.090 Uiso 1 1 calc R U . . .
 C36 C 0.6502(6) 0.5346(3) 0.2565(2) 0.068(3) Uani 1 1 d . U . . .
 C37 C 0.6658(5) 0.7300(3) 0.3460(2) 0.077(3) Uani 1 1 d . U . . .
 H37A H 0.671730 0.746054 0.335675 0.092 Uiso 1 1 calc R U . . .
 H37B H 0.658386 0.709934 0.339240 0.092 Uiso 1 1 calc R U . . .
 C38 C 0.7550(6) 0.6726(3) 0.22974(19) 0.073(3) Uani 1 1 d . U . . .
 H38 H 0.790107 0.684763 0.234155 0.088 Uiso 1 1 calc R U . . .
 C39 C 0.6570(5) 0.7072(3) 0.41552(17) 0.072(4) Uani 1 1 d . U . . .
 H39A H 0.649104 0.685753 0.419868 0.109 Uiso 1 1 calc R U . . .
 H39B H 0.626391 0.721068 0.420608 0.109 Uiso 1 1 calc R U . . .
 H39C H 0.695292 0.713860 0.420546 0.109 Uiso 1 1 calc R U . . .
 C40 C 0.5150(5) 0.7186(3) 0.33452(18) 0.073(3) Uani 1 1 d . U . . .
 H40A H 0.550445 0.726926 0.327906 0.087 Uiso 1 1 calc R U . . .
 H40B H 0.498296 0.702128 0.325946 0.087 Uiso 1 1 calc R U . . .
 C41 C 0.7973(5) 0.6896(3) 0.33493(18) 0.072(3) Uani 1 1 d . U . . .
 H41A H 0.814947 0.671420 0.328117 0.086 Uiso 1 1 calc R U . . .
 H41B H 0.765492 0.697875 0.326477 0.086 Uiso 1 1 calc R U . . .
 C42 C 0.9247(6) 0.7360(4) 0.3476(2) 0.094(3) Uani 1 1 d . U . . .
 H42 H 0.960331 0.740603 0.354229 0.113 Uiso 1 1 calc R U . . .
 C43 C 0.7383(6) 0.5388(3) 0.2761(2) 0.076(3) Uani 1 1 d . U . . .
 H43A H 0.715727 0.555853 0.282385 0.091 Uiso 1 1 calc R U . . .
 H43B H 0.755884 0.526077 0.286759 0.091 Uiso 1 1 calc R U . . .
 C44 C 0.7234(6) 0.7828(4) 0.2925(2) 0.091(3) Uani 1 1 d . U . . .
 C45 C 0.6601(6) 0.7351(3) 0.28561(19) 0.073(3) Uani 1 1 d . U . . .
 H45A H 0.622276 0.733992 0.292788 0.087 Uiso 1 1 calc R U . . .
 H45B H 0.690187 0.724526 0.293739 0.087 Uiso 1 1 calc R U . . .
 C46 C 0.6459(7) 0.7898(4) 0.2717(2) 0.091(3) Uani 1 1 d . U . . .
 H46 H 0.612450 0.785721 0.263711 0.110 Uiso 1 1 calc R U . . .
 C47 C 0.7559(6) 0.6731(3) 0.20645(19) 0.084(4) Uani 1 1 d . U . . .
 H47A H 0.719883 0.663502 0.201390 0.126 Uiso 1 1 calc R U . . .
 H47B H 0.789994 0.661450 0.201662 0.126 Uiso 1 1 calc R U . . .
 H47C H 0.758269 0.694763 0.201831 0.126 Uiso 1 1 calc R U . . .
 C48 C 0.9833(6) 0.5954(4) 0.2753(2) 0.090(3) Uani 1 1 d . U . . .
 H48 H 1.020592 0.600929 0.270138 0.108 Uiso 1 1 calc R U . . .
 C49 C 0.7165(6) 0.5531(3) 0.20670(17) 0.082(4) Uani 1 1 d . U . . .
 H49A H 0.693945 0.570823 0.201628 0.123 Uiso 1 1 calc R U . . .
 H49B H 0.698332 0.533570 0.202303 0.123 Uiso 1 1 calc R U . . .
 H49C H 0.756830 0.554205 0.201707 0.123 Uiso 1 1 calc R U . . .
 C50 C 0.4313(7) 0.7877(4) 0.3468(2) 0.089(3) Uani 1 1 d . U . . .
 H50 H 0.424732 0.807386 0.352894 0.107 Uiso 1 1 calc R U . . .
 C51 C 0.4817(7) 0.7704(3) 0.3474(2) 0.086(3) Uani 1 1 d . U . . .
 H51 H 0.516952 0.775836 0.354041 0.104 Uiso 1 1 calc R U . . .
 C52 C 0.9129(8) 0.7873(4) 0.3304(3) 0.135(4) Uani 1 1 d D U . . .
 H52A H 0.923174 0.797901 0.342919 0.163 Uiso 1 1 calc R U . . .
 H52B H 0.878791 0.798436 0.324726 0.163 Uiso 1 1 calc R U . . .
 C53 C 0.6723(7) 0.8176(4) 0.2742(2) 0.101(3) Uani 1 1 d . U . . .
 H53 H 0.661079 0.836811 0.268265 0.121 Uiso 1 1 calc R U . . .
 C54 C 0.3304(6) 0.7808(4) 0.3316(2) 0.097(3) Uani 1 1 d . U . . .
 H54A H 0.319329 0.774880 0.317967 0.116 Uiso 1 1 calc R U . . .
 H54B H 0.327153 0.803797 0.332741 0.116 Uiso 1 1 calc R U . . .
 C55 C 0.2872(7) 0.7648(4) 0.3467(3) 0.127(4) Uani 1 1 d D U . . .
 H55A H 0.292998 0.741877 0.346515 0.153 Uiso 1 1 calc R U . . .
 H55B H 0.295527 0.772348 0.360241 0.153 Uiso 1 1 calc R U . . .
 C56 C 1.0161(7) 0.5470(4) 0.2947(2) 0.117(4) Uani 1 1 d D U . . .
 H56A H 1.005705 0.539870 0.308146 0.141 Uiso 1 1 calc R U . . .
 H56B H 1.055113 0.557202 0.295290 0.141 Uiso 1 1 calc R U . . .
 C57 C 0.7626(9) 0.8370(5) 0.2933(3) 0.144(4) Uani 1 1 d D U . . .
 H57A H 0.758699 0.855520 0.284636 0.173 Uiso 1 1 calc R U . . .
 H57B H 0.802973 0.828772 0.291876 0.173 Uiso 1 1 calc R U . . .
 C58 C 1.0179(8) 0.5193(4) 0.2805(3) 0.156(4) Uani 1 1 d D U . . .
 H58A H 1.040531 0.502037 0.286600 0.187 Uiso 1 1 calc R U . . .
 H58B H 0.977475 0.511710 0.278131 0.187 Uiso 1 1 calc R U . . .
 C59 C 0.2039(9) 0.8048(5) 0.3488(3) 0.186(7) Uani 1 1 d D U . . .
 H59A H 0.163203 0.808955 0.344954 0.279 Uiso 1 1 calc R U . . .
 H59B H 0.207071 0.805138 0.363229 0.279 Uiso 1 1 calc R U . . .
 H59C H 0.229514 0.820930 0.343212 0.279 Uiso 1 1 calc R U . . .
 C60 C 0.2226(7) 0.7727(4) 0.3411(3) 0.145(5) Uani 1 1 d D U . . .
 H60A H 0.218657 0.772338 0.326508 0.174 Uiso 1 1 calc R U . . .
 H60B H 0.196202 0.756539 0.346536 0.174 Uiso 1 1 calc R U . . .
 C61 C 1.0461(8) 0.5282(5) 0.2609(2) 0.176(5) Uani 1 1 d D U . . .
 H61A H 1.043339 0.551087 0.258887 0.211 Uiso 1 1 calc R U . . .
 H61B H 1.025420 0.517776 0.249881 0.211 Uiso 1 1 calc R U . . .
 C62 C 1.1119(8) 0.5180(6) 0.2612(4) 0.237(8) Uani 1 1 d D U . . .
 H62A H 1.130540 0.523658 0.248687 0.355 Uiso 1 1 calc R U . . .
 H62B H 1.132181 0.528580 0.272082 0.355 Uiso 1 1 calc R U . . .
 H62C H 1.114319 0.495375 0.263105 0.355 Uiso 1 1 calc R U . . .
 C63 C 0.7515(10) 0.8464(5) 0.3149(3) 0.189(5) Uani 1 1 d D U . . .
 H63A H 0.748195 0.827135 0.322853 0.227 Uiso 1 1 calc R U . . .
 H63B H 0.713016 0.857166 0.315569 0.227 Uiso 1 1 calc R U . . .
 C64 C 0.7983(11) 0.8680(6) 0.3249(4) 0.212(6) Uani 1 1 d D U . . .
 H64A H 0.835194 0.855844 0.324492 0.255 Uiso 1 1 calc R U . . .
 H64B H 0.803825 0.885492 0.315515 0.255 Uiso 1 1 calc R U . . .
 C65 C 0.7974(13) 0.8833(6) 0.3455(4) 0.253(8) Uani 1 1 d D U . . .
 H65A H 0.833311 0.895519 0.347353 0.379 Uiso 1 1 calc R U . . .
 H65B H 0.763198 0.897129 0.346526 0.379 Uiso 1 1 calc R U . . .
 H65C H 0.794975 0.867097 0.355620 0.379 Uiso 1 1 calc R U . . .
 C66 C 0.9644(9) 0.7908(5) 0.3162(3) 0.185(5) Uani 1 1 d D U . . .
 H66A H 0.955671 0.808476 0.307297 0.222 Uiso 1 1 calc R U . . .
 H66B H 0.999344 0.796740 0.324087 0.222 Uiso 1 1 calc R U . . .
 C67 C 0.9809(10) 0.7630(5) 0.3036(3) 0.204(6) Uani 1 1 d D U . . .
 H67A H 0.962057 0.743865 0.308868 0.245 Uiso 1 1 calc R U . . .
 H67B H 1.023931 0.759913 0.303824 0.245 Uiso 1 1 calc R U . . .
 C68 C 0.9597(12) 0.7692(6) 0.2821(3) 0.244(8) Uani 1 1 d D U . . .
 H68A H 0.970003 0.751317 0.273743 0.366 Uiso 1 1 calc R U . . .
 H68B H 0.917001 0.772021 0.282018 0.366 Uiso 1 1 calc R U . . .
 H68C H 0.978668 0.788016 0.276991 0.366 Uiso 1 1 calc R U . . .
 Au1 Au 0.3773(4) 0.71187(11) 0.31097(11) 0.0560(12) Uani 0.6 1 d . U P A 1
 Au2 Au 0.78256(19) 0.76277(10) 0.31063(7) 0.0929(11) Uani 0.7 1 d . U P B 1
 Au3 Au 0.3761(13) 0.7059(5) 0.3123(4) 0.062(3) Uani 0.2 1 d . U P A 2
 Au4 Au 0.7835(4) 0.75982(19) 0.31103(14) 0.0559(14) Uani 0.3 1 d . U P B 2
 Au5 Au 0.3796(12) 0.7194(4) 0.3089(3) 0.067(3) Uani 0.2 1 d . U P A 3
 F1 F 0.6165(13) 0.6536(5) 0.1676(4) 0.198(8) Uani 0.5 1 d D U P C -1
 F2 F 0.6193(14) 0.6157(6) 0.1920(3) 0.195(7) Uani 0.5 1 d D U P C -1
 F3 F 0.6936(9) 0.6192(7) 0.1697(3) 0.192(7) Uani 0.5 1 d D U P C -1
 F4 F 0.6012(11) 0.6030(6) 0.1600(4) 0.195(8) Uani 0.5 1 d D U P C -1
 B1 B 0.6330(10) 0.6230(5) 0.1723(3) 0.191(7) Uani 0.5 1 d D U P C -1
 F5 F 1.0647(9) 0.6394(5) 0.3031(3) 0.182(7) Uani 0.5 1 d D U P D -1
 F6 F 1.1651(10) 0.6477(5) 0.3025(3) 0.170(7) Uani 0.5 1 d D U P D -1
 F7 F 1.1214(14) 0.6174(6) 0.3244(3) 0.163(6) Uani 0.5 1 d D U P D -1
 F8 F 1.1256(10) 0.6021(5) 0.2914(3) 0.165(6) Uani 0.5 1 d D U P D -1
 B2 B 1.1202(9) 0.6263(5) 0.3047(3) 0.163(6) Uani 0.5 1 d D U P D -1

loop_
  _atom_site_aniso_label
  _atom_site_aniso_U_11
  _atom_site_aniso_U_22
  _atom_site_aniso_U_33
  _atom_site_aniso_U_23
  _atom_site_aniso_U_13
  _atom_site_aniso_U_12
 F1A 0.249(9) 0.241(9) 0.244(9) -0.016(6) -0.018(6) 0.006(6)
 F17 0.249(9) 0.241(9) 0.244(9) -0.016(6) -0.018(6) 0.006(6)
 F18 0.292(12) 0.274(10) 0.306(12) -0.001(7) 0.007(9) 0.014(7)
 F19 0.291(12) 0.308(12) 0.276(10) -0.010(8) -0.023(8) -0.011(9)
 B8 0.262(9) 0.264(9) 0.264(9) -0.005(4) -0.004(4) 0.000(5)
 F9 0.250(10) 0.255(12) 0.252(11) 0.002(9) -0.010(8) -0.002(7)
 F10 0.236(11) 0.231(9) 0.244(11) 0.004(8) 0.016(8) -0.006(7)
 F11 0.254(11) 0.248(11) 0.238(9) 0.001(7) 0.015(7) -0.003(8)
 F12 0.217(10) 0.216(9) 0.216(11) -0.006(8) 0.012(8) 0.020(7)
 B3 0.236(9) 0.236(9) 0.235(9) -0.001(5) 0.003(4) 0.001(4)
 O1 0.041(4) 0.086(5) 0.062(5) -0.006(4) 0.004(3) 0.000(4)
 O2 0.068(5) 0.079(5) 0.078(5) -0.006(4) -0.006(4) 0.017(4)
 O3 0.053(4) 0.080(5) 0.078(5) 0.012(4) -0.003(4) -0.005(4)
 O4 0.050(4) 0.086(6) 0.067(5) -0.007(4) 0.006(4) 0.006(4)
 O5 0.070(5) 0.071(5) 0.073(5) 0.002(4) -0.002(4) 0.017(4)
 O6 0.067(4) 0.082(5) 0.066(5) 0.005(4) 0.001(4) 0.023(4)
 O7 0.068(4) 0.073(5) 0.084(5) -0.002(4) -0.011(4) 0.014(4)
 O8 0.056(4) 0.079(5) 0.084(5) 0.013(4) 0.001(4) 0.006(4)
 N1 0.053(4) 0.094(5) 0.076(5) 0.014(4) 0.000(4) 0.000(4)
 N2 0.071(5) 0.088(6) 0.061(5) -0.001(5) -0.003(4) 0.003(4)
 N3 0.074(5) 0.083(5) 0.083(5) 0.013(5) -0.002(4) 0.025(5)
 N4 0.076(5) 0.079(5) 0.073(5) 0.009(4) -0.007(4) 0.013(4)
 N5 0.069(5) 0.101(6) 0.095(6) 0.005(5) -0.009(5) -0.005(5)
 N6 0.093(5) 0.081(5) 0.076(6) 0.000(4) -0.016(5) 0.019(5)
 N7 0.086(5) 0.103(5) 0.113(6) 0.010(5) -0.028(4) -0.007(4)
 N8 0.103(6) 0.103(5) 0.113(6) 0.035(5) -0.001(5) 0.012(5)
 C1 0.042(5) 0.072(6) 0.057(5) -0.001(5) -0.004(5) -0.003(5)
 C2 0.048(4) 0.072(6) 0.066(5) -0.003(5) 0.000(4) 0.000(4)
 C3 0.046(5) 0.082(5) 0.056(5) 0.002(4) -0.006(4) -0.003(4)
 C4 0.050(5) 0.075(5) 0.061(5) 0.002(4) -0.006(4) -0.004(4)
 C5 0.044(4) 0.067(5) 0.058(5) -0.006(4) -0.003(4) -0.005(4)
 C6 0.042(5) 0.071(6) 0.053(5) -0.003(5) -0.005(4) -0.001(4)
 C7 0.043(5) 0.071(5) 0.057(5) -0.004(4) -0.006(4) 0.000(4)
 C8 0.040(5) 0.079(5) 0.058(5) -0.003(4) -0.006(4) 0.000(4)
 C9 0.061(5) 0.082(5) 0.057(5) 0.004(4) 0.008(4) 0.016(5)
 C10 0.056(5) 0.078(5) 0.066(5) -0.001(4) 0.004(4) 0.015(5)
 C11 0.062(5) 0.085(5) 0.064(5) 0.001(5) -0.001(4) 0.019(5)
 C12 0.057(5) 0.079(5) 0.063(5) 0.001(4) 0.004(4) 0.021(5)
 C13 0.057(5) 0.082(5) 0.052(5) -0.002(4) 0.015(4) 0.021(5)
 C14 0.059(5) 0.085(5) 0.051(5) 0.002(5) 0.009(5) 0.022(5)
 C15 0.052(5) 0.088(6) 0.061(6) -0.006(5) 0.008(5) -0.004(5)
 C16 0.050(4) 0.072(6) 0.071(5) 0.004(5) 0.000(4) 0.006(4)
 C17 0.047(4) 0.074(6) 0.065(5) -0.006(4) 0.000(4) 0.003(4)
 C18 0.041(5) 0.078(6) 0.055(6) -0.002(5) 0.002(4) 0.005(4)
 C19 0.044(5) 0.072(6) 0.061(6) 0.001(5) 0.006(5) 0.003(5)
 C20 0.039(5) 0.079(7) 0.058(6) 0.002(5) 0.000(5) 0.007(5)
 C21 0.050(5) 0.081(6) 0.064(5) 0.010(5) 0.001(4) 0.009(4)
 C22 0.068(5) 0.072(6) 0.058(6) -0.007(5) 0.003(5) 0.015(5)
 C23 0.064(5) 0.078(6) 0.066(5) 0.009(5) -0.001(4) 0.012(5)
 C24 0.065(5) 0.074(6) 0.073(5) 0.005(5) -0.005(4) 0.013(5)
 C25 0.074(6) 0.080(8) 0.061(7) 0.015(6) -0.003(5) 0.014(6)
 C26 0.053(7) 0.085(9) 0.057(6) 0.002(6) -0.008(6) -0.002(7)
 C27 0.074(6) 0.078(6) 0.083(7) -0.003(5) -0.010(5) 0.018(5)
 C28 0.076(5) 0.071(5) 0.071(5) 0.010(4) -0.007(4) 0.010(4)
 C29 0.064(5) 0.077(6) 0.068(6) 0.010(5) -0.008(5) 0.015(5)
 C30 0.068(5) 0.085(6) 0.054(5) -0.003(5) 0.011(5) 0.019(5)
 C31 0.074(5) 0.080(6) 0.073(6) -0.008(5) -0.008(5) 0.001(5)
 C32 0.066(5) 0.086(5) 0.084(6) 0.009(5) -0.003(4) 0.004(4)
 C33 0.055(6) 0.103(7) 0.092(7) 0.018(6) -0.008(5) -0.001(5)
 C34 0.075(6) 0.091(7) 0.079(7) 0.004(5) 0.003(6) -0.004(5)
 C35 0.072(5) 0.091(6) 0.061(6) -0.004(5) 0.002(5) 0.016(5)
 C36 0.070(6) 0.065(6) 0.068(6) -0.002(5) 0.000(5) 0.011(5)
 C37 0.058(5) 0.089(6) 0.083(6) 0.021(6) -0.001(4) 0.004(5)
 C38 0.066(5) 0.087(6) 0.066(5) 0.010(5) 0.005(5) 0.010(5)
 C39 0.054(7) 0.096(10) 0.067(6) -0.023(7) 0.001(5) 0.000(7)
 C40 0.064(5) 0.084(6) 0.069(6) 0.010(5) -0.001(5) 0.012(5)
 C41 0.055(5) 0.094(6) 0.066(6) 0.009(5) 0.000(5) -0.006(5)
 C42 0.067(6) 0.108(7) 0.108(7) 0.008(6) -0.020(5) -0.011(5)
 C43 0.073(6) 0.080(6) 0.075(6) 0.004(5) -0.004(5) 0.019(5)
 C44 0.082(5) 0.101(5) 0.090(6) 0.023(5) -0.004(4) 0.012(5)
 C45 0.069(6) 0.078(6) 0.072(6) 0.009(5) -0.004(5) 0.021(5)
 C46 0.090(7) 0.090(7) 0.094(7) 0.023(6) -0.003(5) 0.028(6)
 C47 0.074(8) 0.102(10) 0.076(7) 0.031(7) 0.018(7) 0.026(8)
 C48 0.072(6) 0.104(7) 0.096(7) 0.006(6) -0.003(6) -0.006(6)
 C49 0.078(8) 0.108(10) 0.059(6) -0.015(7) 0.015(6) 0.015(8)
 C50 0.100(6) 0.079(7) 0.088(7) -0.007(6) -0.012(6) 0.013(6)
 C51 0.088(6) 0.085(7) 0.086(7) 0.002(6) -0.016(6) 0.007(5)
 C52 0.132(5) 0.130(5) 0.145(5) 0.014(4) -0.014(4) -0.015(4)
 C53 0.104(7) 0.093(6) 0.107(7) 0.032(6) 0.002(6) 0.022(6)
 C54 0.099(6) 0.098(7) 0.094(7) -0.002(6) -0.013(6) 0.031(6)
 C55 0.119(6) 0.142(7) 0.120(7) 0.001(6) 0.003(6) 0.011(6)
 C56 0.098(6) 0.121(6) 0.134(6) 0.008(5) -0.013(6) 0.013(5)
 C57 0.143(5) 0.138(5) 0.150(5) 0.012(4) -0.003(4) -0.004(4)
 C58 0.152(7) 0.150(7) 0.166(8) -0.006(6) -0.011(6) 0.020(6)
 C59 0.179(12) 0.184(12) 0.195(13) -0.009(11) -0.010(12) 0.038(10)
 C60 0.130(6) 0.157(8) 0.147(8) 0.007(7) 0.005(6) 0.004(7)
 C61 0.170(10) 0.182(10) 0.176(9) -0.007(9) 0.007(9) 0.019(9)
 C62 0.180(11) 0.265(15) 0.264(14) -0.001(13) 0.016(11) 0.015(13)
 C63 0.192(6) 0.187(6) 0.188(6) -0.005(4) -0.001(4) -0.003(4)
 C64 0.214(7) 0.212(7) 0.211(7) -0.011(4) -0.008(4) -0.009(4)
 C65 0.269(11) 0.255(11) 0.234(10) -0.037(8) -0.003(8) -0.007(9)
 C66 0.185(6) 0.180(6) 0.190(6) 0.012(4) 0.012(4) -0.012(4)
 C67 0.207(7) 0.202(7) 0.203(7) -0.003(4) 0.007(4) 0.000(4)
 C68 0.258(11) 0.245(11) 0.229(9) 0.001(8) -0.022(8) -0.008(9)
 Au1 0.0627(15) 0.046(3) 0.060(2) 0.018(3) 0.0059(15) 0.007(3)
 Au2 0.0761(16) 0.110(2) 0.0927(18) 0.0259(15) -0.0143(13) -0.0055(15)
 Au3 0.056(3) 0.062(5) 0.066(4) 0.014(4) 0.002(3) 0.008(4)
 Au4 0.053(3) 0.046(2) 0.068(3) 0.003(2) 0.010(2) 0.0048(19)
 Au5 0.061(4) 0.066(6) 0.074(5) 0.012(4) -0.004(3) 0.013(5)
 F1 0.204(11) 0.192(8) 0.198(11) 0.013(7) 0.003(9) 0.003(7)
 F2 0.193(10) 0.200(11) 0.191(8) 0.011(7) 0.003(7) 0.001(9)
 F3 0.193(8) 0.202(11) 0.182(10) -0.002(8) 0.005(7) 0.004(7)
 F4 0.197(10) 0.190(10) 0.198(10) 0.001(8) -0.017(8) 0.011(8)
 B1 0.192(8) 0.191(8) 0.189(8) 0.002(4) 0.000(4) 0.002(4)
 F5 0.169(8) 0.198(10) 0.180(10) -0.014(8) -0.006(7) 0.010(7)
 F6 0.174(9) 0.165(9) 0.171(10) -0.008(7) 0.005(8) -0.011(7)
 F7 0.172(9) 0.153(11) 0.164(7) -0.008(7) 0.011(7) 0.009(8)
 F8 0.159(10) 0.172(9) 0.164(9) -0.017(7) -0.003(8) -0.011(7)
 B2 0.163(7) 0.162(7) 0.164(7) -0.004(4) 0.000(5) 0.000(4)

_geom_special_details
;
 All esds (except the esd in the dihedral angle between two l.s. planes)
 are estimated using the full covariance matrix.  The cell esds are taken
 into account individually in the estimation of esds in distances, angles
 and torsion angles; correlations between esds in cell parameters are only
 used when they are defined by crystal symmetry.  An approximate (isotropic)
 treatment of cell esds is used for estimating esds involving l.s. planes.
;
loop_
  _geom_bond_atom_site_label_1
  _geom_bond_atom_site_label_2
  _geom_bond_distance
  _geom_bond_site_symmetry_2
  _geom_bond_publ_flag
 F1A B8 1.403(8) . ?
 F17 B8 1.408(8) . ?
 F18 B8 1.422(8) . ?
 F19 B8 1.423(8) . ?
 F9 B3 1.355(13) . ?
 F10 B3 1.353(13) . ?
 F11 B3 1.362(13) . ?
 F12 B3 1.345(13) . ?
 O1 C8 1.395(9) . ?
 O1 C15 1.426(13) . ?
 O2 C10 1.369(10) . ?
 O2 C27 1.411(14) . ?
 O3 C4 1.381(9) . ?
 O3 C37 1.411(13) . ?
 O4 C15 1.399(14) . ?
 O4 C20 1.39(3) 14 ?
 O5 C36 1.387(14) . ?
 O5 C43 1.423(14) . ?
 O6 C12 1.372(10) . ?
 O6 C43 1.390(14) . ?
 O7 C24 1.410(14) . ?
 O7 C27 1.432(14) . ?
 O8 C16 1.379(9) . ?
 O8 C37 1.377(13) . ?
 N1 C32 1.335(15) . ?
 N1 C33 1.362(14) . ?
 N1 C41 1.488(15) . ?
 N2 C31 1.367(15) . ?
 N2 C34 1.382(15) . ?
 N2 C35 1.474(14) . ?
 N3 C44 1.378(17) . ?
 N3 C45 1.465(15) . ?
 N3 C46 1.376(15) . ?
 N4 C28 1.363(15) . ?
 N4 C40 1.459(14) . ?
 N4 C51 1.354(16) . ?
 N5 C31 1.367(15) . ?
 N5 C48 1.371(16) . ?
 N5 C56 1.509(17) . ?
 N6 C28 1.359(15) . ?
 N6 C50 1.365(16) . ?
 N6 C54 1.470(16) . ?
 N7 C32 1.327(15) . ?
 N7 C42 1.347(16) . ?
 N7 C52 1.464(18) . ?
 N8 C44 1.331(17) . ?
 N8 C53 1.402(18) . ?
 N8 C57 1.46(2) . ?
 C1 H1 0.9900 . ?
 C1 C7 1.520(12) . ?
 C1 C19 1.55(3) 14 ?
 C1 C26 1.546(14) . ?
 C2 H2 0.9900 . ?
 C2 C5 1.552(12) . ?
 C2 C17 1.538(12) . ?
 C2 C39 1.523(15) . ?
 C3 C4 1.3900 . ?
 C3 C8 1.3900 . ?
 C3 C41 1.546(13) . ?
 C4 C5 1.3900 . ?
 C5 C6 1.3900 . ?
 C6 H6 0.9400 . ?
 C6 C7 1.3900 . ?
 C7 C8 1.3900 . ?
 C9 C10 1.3900 . ?
 C9 C14 1.3900 . ?
 C9 C38 1.521(14) . ?
 C10 C11 1.3900 . ?
 C11 C12 1.3900 . ?
 C11 C35 1.504(13) . ?
 C12 C13 1.3900 . ?
 C13 C14 1.3900 . ?
 C13 C30 1.528(14) . ?
 C14 H14 0.9400 . ?
 C15 H15A 0.9800 . ?
 C15 H15B 0.9800 . ?
 C16 C17 1.3900 . ?
 C16 C21 1.3900 . ?
 C17 C18 1.3900 . ?
 C18 H18 0.9400 . ?
 C18 C19 1.3900 . ?
 C19 C20 1.3900 . ?
 C20 C21 1.3900 . ?
 C21 C40 1.540(13) . ?
 C22 C25 1.420(16) 14 ?
 C22 C30 1.500(16) . ?
 C22 C36 1.405(16) . ?
 C23 C24 1.377(17) . ?
 C23 C25 1.382(16) . ?
 C23 C38 1.553(16) . ?
 C24 C29 1.378(16) . ?
 C25 H25 0.9400 . ?
 C26 H26A 0.9700 . ?
 C26 H26B 0.9700 . ?
 C26 H26C 0.9700 . ?
 C27 H27A 0.9800 . ?
 C27 H27B 0.9800 . ?
 C28 Au1 2.006(16) . ?
 C28 Au3 2.15(3) . ?
 C28 Au5 1.88(3) . ?
 C29 C36 1.383(16) 14 ?
 C29 C45 1.515(17) . ?
 C30 H30 0.9900 . ?
 C30 C49 1.514(15) . ?
 C31 Au1 1.994(16) 14 ?
 C31 Au3 1.89(3) 14 ?
 C31 Au5 2.17(3) 14 ?
 C32 Au2 2.043(14) . ?
 C32 Au4 1.962(17) . ?
 C33 H33 0.9400 . ?
 C33 C42 1.307(17) . ?
 C34 H34 0.9400 . ?
 C34 C48 1.358(17) . ?
 C35 H35A 0.9800 . ?
 C35 H35B 0.9800 . ?
 C37 H37A 0.9800 . ?
 C37 H37B 0.9800 . ?
 C38 H38 0.9900 . ?
 C38 C47 1.564(16) . ?
 C39 H39A 0.9700 . ?
 C39 H39B 0.9700 . ?
 C39 H39C 0.9700 . ?
 C40 H40A 0.9800 . ?
 C40 H40B 0.9800 . ?
 C41 H41A 0.9800 . ?
 C41 H41B 0.9800 . ?
 C42 H42 0.9400 . ?
 C43 H43A 0.9800 . ?
 C43 H43B 0.9800 . ?
 C44 Au2 1.996(15) . ?
 C44 Au4 2.082(17) . ?
 C45 H45A 0.9800 . ?
 C45 H45B 0.9800 . ?
 C46 H46 0.9400 . ?
 C46 C53 1.333(19) . ?
 C47 H47A 0.9700 . ?
 C47 H47B 0.9700 . ?
 C47 H47C 0.9700 . ?
 C48 H48 0.9400 . ?
 C49 H49A 0.9700 . ?
 C49 H49B 0.9700 . ?
 C49 H49C 0.9700 . ?
 C50 H50 0.9400 . ?
 C50 C51 1.354(17) . ?
 C51 H51 0.9400 . ?
 C52 H52A 0.9800 . ?
 C52 H52B 0.9800 . ?
 C52 C66 1.509(9) . ?
 C53 H53 0.9400 . ?
 C54 H54A 0.9800 . ?
 C54 H54B 0.9800 . ?
 C54 C55 1.56(2) . ?
 C55 H55A 0.9800 . ?
 C55 H55B 0.9800 . ?
 C55 C60 1.542(9) . ?
 C56 H56A 0.9800 . ?
 C56 H56B 0.9800 . ?
 C56 C58 1.516(9) . ?
 C57 H57A 0.9800 . ?
 C57 H57B 0.9800 . ?
 C57 C63 1.527(10) . ?
 C58 H58A 0.9800 . ?
 C58 H58B 0.9800 . ?
 C58 C61 1.512(9) . ?
 C59 H59A 0.9700 . ?
 C59 H59B 0.9700 . ?
 C59 H59C 0.9700 . ?
 C59 C60 1.520(9) . ?
 C60 H60A 0.9800 . ?
 C60 H60B 0.9800 . ?
 C61 H61A 0.9800 . ?
 C61 H61B 0.9800 . ?
 C61 C62 1.547(10) . ?
 C62 H62A 0.9700 . ?
 C62 H62B 0.9700 . ?
 C62 H62C 0.9700 . ?
 C63 H63A 0.9800 . ?
 C63 H63B 0.9800 . ?
 C63 C64 1.548(10) . ?
 C64 H64A 0.9800 . ?
 C64 H64B 0.9800 . ?
 C64 C65 1.528(10) . ?
 C65 H65A 0.9700 . ?
 C65 H65B 0.9700 . ?
 C65 H65C 0.9700 . ?
 C66 H66A 0.9800 . ?
 C66 H66B 0.9800 . ?
 C66 C67 1.500(9) . ?
 C67 H67A 0.9800 . ?
 C67 H67B 0.9800 . ?
 C67 C68 1.545(10) . ?
 C68 H68A 0.9700 . ?
 C68 H68B 0.9700 . ?
 C68 H68C 0.9700 . ?
 F1 B1 1.386(13) . ?
 F2 B1 1.397(13) . ?
 F3 B1 1.386(13) . ?
 F4 B1 1.383(13) . ?
 F5 B2 1.374(13) . ?
 F6 B2 1.369(12) . ?
 F7 B2 1.373(12) . ?
 F8 B2 1.365(12) . ?

loop_
  _geom_angle_atom_site_label_1
  _geom_angle_atom_site_label_2
  _geom_angle_atom_site_label_3
  _geom_angle
  _geom_angle_site_symmetry_1
  _geom_angle_site_symmetry_3
  _geom_angle_publ_flag
 F1A B8 F17 118.2(18) . . ?
 F1A B8 F18 107.4(16) . . ?
 F1A B8 F19 109.2(16) . . ?
 F17 B8 F18 103.3(15) . . ?
 F17 B8 F19 104.5(16) . . ?
 F18 B8 F19 114.6(18) . . ?
 F9 B3 F11 113.7(19) . . ?
 F10 B3 F9 111.6(18) . . ?
 F10 B3 F11 105.3(17) . . ?
 F12 B3 F9 107.3(17) . . ?
 F12 B3 F10 111.6(18) . . ?
 F12 B3 F11 107.4(17) . . ?
 C8 O1 C15 117.5(8) . . ?
 C10 O2 C27 118.4(9) . . ?
 C4 O3 C37 116.6(9) . . ?
 C20 O4 C15 118.3(9) 14 . ?
 C36 O5 C43 116.5(10) . . ?
 C12 O6 C43 117.0(9) . . ?
 C24 O7 C27 116.0(10) . . ?
 C37 O8 C16 116.5(9) . . ?
 C32 N1 C33 110.3(12) . . ?
 C32 N1 C41 125.3(11) . . ?
 C33 N1 C41 124.0(12) . . ?
 C31 N2 C34 112.6(12) . . ?
 C31 N2 C35 122.5(12) . . ?
 C34 N2 C35 124.6(12) . . ?
 C44 N3 C45 124.6(12) . . ?
 C46 N3 C44 110.1(13) . . ?
 C46 N3 C45 125.2(13) . . ?
 C28 N4 C40 125.0(12) . . ?
 C51 N4 C28 111.3(12) . . ?
 C51 N4 C40 123.7(12) . . ?
 C31 N5 C48 113.2(13) . . ?
 C31 N5 C56 122.9(13) . . ?
 C48 N5 C56 123.8(13) . . ?
 C28 N6 C50 111.3(12) . . ?
 C28 N6 C54 124.0(13) . . ?
 C50 N6 C54 124.7(13) . . ?
 C32 N7 C42 112.8(14) . . ?
 C32 N7 C52 123.7(14) . . ?
 C42 N7 C52 123.4(14) . . ?
 C44 N8 C53 110.2(15) . . ?
 C44 N8 C57 124.2(15) . . ?
 C53 N8 C57 125.5(15) . . ?
 C7 C1 H1 106.4 . . ?
 C7 C1 C19 108.2(10) . 14 ?
 C7 C1 C26 114.6(9) . . ?
 C19 C1 H1 106.4 14 . ?
 C26 C1 H1 106.4 . . ?
 C26 C1 C19 114.1(14) . 14 ?
 C5 C2 H2 106.6 . . ?
 C17 C2 H2 106.6 . . ?
 C17 C2 C5 107.8(8) . . ?
 C39 C2 H2 106.6 . . ?
 C39 C2 C5 113.9(9) . . ?
 C39 C2 C17 114.9(9) . . ?
 C4 C3 C8 120.0 . . ?
 C4 C3 C41 120.1(7) . . ?
 C8 C3 C41 119.9(7) . . ?
 O3 C4 C3 117.5(7) . . ?
 O3 C4 C5 122.4(7) . . ?
 C3 C4 C5 120.0 . . ?
 C4 C5 C2 118.6(7) . . ?
 C4 C5 C6 120.0 . . ?
 C6 C5 C2 121.1(7) . . ?
 C5 C6 H6 120.0 . . ?
 C7 C6 C5 120.0 . . ?
 C7 C6 H6 120.0 . . ?
 C6 C7 C1 119.7(7) . . ?
 C8 C7 C1 120.3(7) . . ?
 C8 C7 C6 120.0 . . ?
 C3 C8 O1 118.9(7) . . ?
 C7 C8 O1 121.1(7) . . ?
 C7 C8 C3 120.0 . . ?
 C10 C9 C14 120.0 . . ?
 C10 C9 C38 118.8(8) . . ?
 C14 C9 C38 121.2(8) . . ?
 O2 C10 C9 121.4(7) . . ?
 O2 C10 C11 118.4(7) . . ?
 C9 C10 C11 120.0 . . ?
 C10 C11 C12 120.0 . . ?
 C10 C11 C35 119.4(8) . . ?
 C12 C11 C35 120.6(8) . . ?
 O6 C12 C11 118.2(7) . . ?
 O6 C12 C13 121.7(7) . . ?
 C13 C12 C11 120.0 . . ?
 C12 C13 C14 120.0 . . ?
 C12 C13 C30 117.3(8) . . ?
 C14 C13 C30 122.6(8) . . ?
 C9 C14 H14 120.0 . . ?
 C13 C14 C9 120.0 . . ?
 C13 C14 H14 120.0 . . ?
 O1 C15 H15A 108.5 . . ?
 O1 C15 H15B 108.5 . . ?
 O4 C15 O1 115.1(10) . . ?
 O4 C15 H15A 108.5 . . ?
 O4 C15 H15B 108.5 . . ?
 H15A C15 H15B 107.5 . . ?
 O8 C16 C17 122.4(7) . . ?
 O8 C16 C21 117.4(7) . . ?
 C17 C16 C21 120.0 . . ?
 C16 C17 C2 118.6(7) . . ?
 C16 C17 C18 120.0 . . ?
 C18 C17 C2 121.2(7) . . ?
 C17 C18 H18 120.0 . . ?
 C17 C18 C19 120.0 . . ?
 C19 C18 H18 120.0 . . ?
 C18 C19 C1 120.1(6) . 14 ?
 C20 C19 C1 119.9(7) . 14 ?
 C20 C19 C18 120.0 . . ?
 O4 C20 C19 122.0(6) 14 . ?
 O4 C20 C21 117.9(6) 14 . ?
 C19 C20 C21 120.0 . . ?
 C16 C21 C40 122.0(7) . . ?
 C20 C21 C16 120.0 . . ?
 C20 C21 C40 118.0(7) . . ?
 C25 C22 C30 123.7(12) 14 . ?
 C36 C22 C25 116.6(12) . 14 ?
 C36 C22 C30 119.6(12) . . ?
 C24 C23 C25 118.2(12) . . ?
 C24 C23 C38 121.7(12) . . ?
 C25 C23 C38 119.8(12) . . ?
 C23 C24 O7 119.6(12) . . ?
 C23 C24 C29 122.6(13) . . ?
 C29 C24 O7 117.6(12) . . ?
 C22 C25 H25 119.0 14 . ?
 C23 C25 C22 122.0(13) . 14 ?
 C23 C25 H25 119.0 . . ?
 C1 C26 H26A 109.5 . . ?
 C1 C26 H26B 109.5 . . ?
 C1 C26 H26C 109.5 . . ?
 H26A C26 H26B 109.5 . . ?
 H26A C26 H26C 109.5 . . ?
 H26B C26 H26C 109.5 . . ?
 O2 C27 O7 113.1(11) . . ?
 O2 C27 H27A 109.0 . . ?
 O2 C27 H27B 109.0 . . ?
 O7 C27 H27A 109.0 . . ?
 O7 C27 H27B 109.0 . . ?
 H27A C27 H27B 107.8 . . ?
 N4 C28 Au1 129.5(11) . . ?
 N4 C28 Au3 126.2(13) . . ?
 N4 C28 Au5 132.9(13) . . ?
 N6 C28 N4 103.7(12) . . ?
 N6 C28 Au1 126.7(10) . . ?
 N6 C28 Au3 129.8(12) . . ?
 N6 C28 Au5 121.9(12) . . ?
 C24 C29 C36 118.5(13) . 14 ?
 C24 C29 C45 120.4(12) . . ?
 C36 C29 C45 121.1(12) 14 . ?
 C13 C30 H30 107.2 . . ?
 C22 C30 C13 107.3(9) . . ?
 C22 C30 H30 107.2 . . ?
 C22 C30 C49 112.7(11) . . ?
 C49 C30 C13 115.0(11) . . ?
 C49 C30 H30 107.2 . . ?
 N2 C31 N5 101.9(12) . . ?
 N2 C31 Au1 129.9(10) . 14 ?
 N2 C31 Au3 126.8(13) . 14 ?
 N2 C31 Au5 131.9(12) . 14 ?
 N5 C31 Au1 128.3(11) . 14 ?
 N5 C31 Au3 130.4(14) . 14 ?
 N5 C31 Au5 125.5(13) . 14 ?
 Au1 C31 Au5 8.5(6) 14 14 ?
 Au3 C31 Au5 15.8(11) 14 14 ?
 N1 C32 Au2 129.7(10) . . ?
 N1 C32 Au4 127.1(11) . . ?
 N7 C32 N1 103.3(12) . . ?
 N7 C32 Au2 126.8(12) . . ?
 N7 C32 Au4 129.5(12) . . ?
 N1 C33 H33 126.1 . . ?
 C42 C33 N1 107.7(14) . . ?
 C42 C33 H33 126.1 . . ?
 N2 C34 H34 126.9 . . ?
 C48 C34 N2 106.1(14) . . ?
 C48 C34 H34 126.9 . . ?
 N2 C35 C11 111.5(9) . . ?
 N2 C35 H35A 109.3 . . ?
 N2 C35 H35B 109.3 . . ?
 C11 C35 H35A 109.3 . . ?
 C11 C35 H35B 109.3 . . ?
 H35A C35 H35B 108.0 . . ?
 O5 C36 C22 119.8(11) . . ?
 C29 C36 O5 118.1(12) 14 . ?
 C29 C36 C22 122.0(12) 14 . ?
 O3 C37 H37A 108.3 . . ?
 O3 C37 H37B 108.3 . . ?
 O8 C37 O3 115.9(11) . . ?
 O8 C37 H37A 108.3 . . ?
 O8 C37 H37B 108.3 . . ?
 H37A C37 H37B 107.4 . . ?
 C9 C38 C23 109.0(10) . . ?
 C9 C38 H38 106.4 . . ?
 C9 C38 C47 114.7(11) . . ?
 C23 C38 H38 106.4 . . ?
 C23 C38 C47 113.5(10) . . ?
 C47 C38 H38 106.4 . . ?
 C2 C39 H39A 109.5 . . ?
 C2 C39 H39B 109.5 . . ?
 C2 C39 H39C 109.5 . . ?
 H39A C39 H39B 109.5 . . ?
 H39A C39 H39C 109.5 . . ?
 H39B C39 H39C 109.5 . . ?
 N4 C40 C21 112.9(10) . . ?
 N4 C40 H40A 109.0 . . ?
 N4 C40 H40B 109.0 . . ?
 C21 C40 H40A 109.0 . . ?
 C21 C40 H40B 109.0 . . ?
 H40A C40 H40B 107.8 . . ?
 N1 C41 C3 110.9(9) . . ?
 N1 C41 H41A 109.5 . . ?
 N1 C41 H41B 109.5 . . ?
 C3 C41 H41A 109.5 . . ?
 C3 C41 H41B 109.5 . . ?
 H41A C41 H41B 108.0 . . ?
 N7 C42 H42 127.2 . . ?
 C33 C42 N7 105.6(14) . . ?
 C33 C42 H42 127.2 . . ?
 O5 C43 H43A 108.7 . . ?
 O5 C43 H43B 108.7 . . ?
 O6 C43 O5 114.3(11) . . ?
 O6 C43 H43A 108.7 . . ?
 O6 C43 H43B 108.7 . . ?
 H43A C43 H43B 107.6 . . ?
 N3 C44 Au2 127.2(12) . . ?
 N3 C44 Au4 124.5(12) . . ?
 N8 C44 N3 105.3(13) . . ?
 N8 C44 Au2 127.5(13) . . ?
 N8 C44 Au4 130.2(13) . . ?
 N3 C45 C29 111.9(11) . . ?
 N3 C45 H45A 109.2 . . ?
 N3 C45 H45B 109.2 . . ?
 C29 C45 H45A 109.2 . . ?
 C29 C45 H45B 109.2 . . ?
 H45A C45 H45B 107.9 . . ?
 N3 C46 H46 126.5 . . ?
 C53 C46 N3 107.1(15) . . ?
 C53 C46 H46 126.5 . . ?
 C38 C47 H47A 109.5 . . ?
 C38 C47 H47B 109.5 . . ?
 C38 C47 H47C 109.5 . . ?
 H47A C47 H47B 109.5 . . ?
 H47A C47 H47C 109.5 . . ?
 H47B C47 H47C 109.5 . . ?
 N5 C48 H48 126.9 . . ?
 C34 C48 N5 106.1(14) . . ?
 C34 C48 H48 126.9 . . ?
 C30 C49 H49A 109.5 . . ?
 C30 C49 H49B 109.5 . . ?
 C30 C49 H49C 109.5 . . ?
 H49A C49 H49B 109.5 . . ?
 H49A C49 H49C 109.5 . . ?
 H49B C49 H49C 109.5 . . ?
 N6 C50 H50 126.8 . . ?
 C51 C50 N6 106.5(14) . . ?
 C51 C50 H50 126.8 . . ?
 N4 C51 H51 126.4 . . ?
 C50 C51 N4 107.2(14) . . ?
 C50 C51 H51 126.4 . . ?
 N7 C52 H52A 108.2 . . ?
 N7 C52 H52B 108.2 . . ?
 N7 C52 C66 116.5(14) . . ?
 H52A C52 H52B 107.3 . . ?
 C66 C52 H52A 108.2 . . ?
 C66 C52 H52B 108.2 . . ?
 N8 C53 H53 126.3 . . ?
 C46 C53 N8 107.3(15) . . ?
 C46 C53 H53 126.3 . . ?
 N6 C54 H54A 109.6 . . ?
 N6 C54 H54B 109.6 . . ?
 N6 C54 C55 110.3(12) . . ?
 H54A C54 H54B 108.1 . . ?
 C55 C54 H54A 109.6 . . ?
 C55 C54 H54B 109.6 . . ?
 C54 C55 H55A 109.8 . . ?
 C54 C55 H55B 109.8 . . ?
 H55A C55 H55B 108.2 . . ?
 C60 C55 C54 109.4(14) . . ?
 C60 C55 H55A 109.8 . . ?
 C60 C55 H55B 109.8 . . ?
 N5 C56 H56A 110.0 . . ?
 N5 C56 H56B 110.0 . . ?
 N5 C56 C58 108.3(13) . . ?
 H56A C56 H56B 108.4 . . ?
 C58 C56 H56A 110.0 . . ?
 C58 C56 H56B 110.0 . . ?
 N8 C57 H57A 109.7 . . ?
 N8 C57 H57B 109.7 . . ?
 N8 C57 C63 109.7(16) . . ?
 H57A C57 H57B 108.2 . . ?
 C63 C57 H57A 109.7 . . ?
 C63 C57 H57B 109.7 . . ?
 C56 C58 H58A 109.4 . . ?
 C56 C58 H58B 109.4 . . ?
 H58A C58 H58B 108.0 . . ?
 C61 C58 C56 111.3(12) . . ?
 C61 C58 H58A 109.4 . . ?
 C61 C58 H58B 109.4 . . ?
 H59A C59 H59B 109.5 . . ?
 H59A C59 H59C 109.5 . . ?
 H59B C59 H59C 109.5 . . ?
 C60 C59 H59A 109.5 . . ?
 C60 C59 H59B 109.5 . . ?
 C60 C59 H59C 109.5 . . ?
 C55 C60 H60A 109.2 . . ?
 C55 C60 H60B 109.2 . . ?
 C59 C60 C55 111.9(16) . . ?
 C59 C60 H60A 109.2 . . ?
 C59 C60 H60B 109.2 . . ?
 H60A C60 H60B 107.9 . . ?
 C58 C61 H61A 110.0 . . ?
 C58 C61 H61B 110.0 . . ?
 C58 C61 C62 108.7(12) . . ?
 H61A C61 H61B 108.3 . . ?
 C62 C61 H61A 110.0 . . ?
 C62 C61 H61B 110.0 . . ?
 C61 C62 H62A 109.5 . . ?
 C61 C62 H62B 109.5 . . ?
 C61 C62 H62C 109.5 . . ?
 H62A C62 H62B 109.5 . . ?
 H62A C62 H62C 109.5 . . ?
 H62B C62 H62C 109.5 . . ?
 C57 C63 H63A 108.1 . . ?
 C57 C63 H63B 108.1 . . ?
 C57 C63 C64 116.9(19) . . ?
 H63A C63 H63B 107.3 . . ?
 C64 C63 H63A 108.1 . . ?
 C64 C63 H63B 108.1 . . ?
 C63 C64 H64A 105.0 . . ?
 C63 C64 H64B 105.0 . . ?
 H64A C64 H64B 105.8 . . ?
 C65 C64 C63 129(2) . . ?
 C65 C64 H64A 105.0 . . ?
 C65 C64 H64B 105.0 . . ?
 C64 C65 H65A 109.5 . . ?
 C64 C65 H65B 109.5 . . ?
 C64 C65 H65C 109.5 . . ?
 H65A C65 H65B 109.5 . . ?
 H65A C65 H65C 109.5 . . ?
 H65B C65 H65C 109.5 . . ?
 C52 C66 H66A 107.8 . . ?
 C52 C66 H66B 107.8 . . ?
 H66A C66 H66B 107.2 . . ?
 C67 C66 C52 117.9(13) . . ?
 C67 C66 H66A 107.8 . . ?
 C67 C66 H66B 107.8 . . ?
 C66 C67 H67A 110.0 . . ?
 C66 C67 H67B 110.0 . . ?
 C66 C67 C68 108.5(13) . . ?
 H67A C67 H67B 108.4 . . ?
 C68 C67 H67A 110.0 . . ?
 C68 C67 H67B 110.0 . . ?
 C67 C68 H68A 109.5 . . ?
 C67 C68 H68B 109.5 . . ?
 C67 C68 H68C 109.5 . . ?
 H68A C68 H68B 109.5 . . ?
 H68A C68 H68C 109.5 . . ?
 H68B C68 H68C 109.5 . . ?
 C31 Au1 C28 178.7(7) 14 . ?
 C44 Au2 C32 178.7(6) . . ?
 C31 Au3 C28 165.2(14) 14 . ?
 C32 Au4 C44 174.3(8) . . ?
 C28 Au5 C31 162.9(12) . 14 ?
 F1 B1 F2 111.0(17) . . ?
 F1 B1 F3 110.2(16) . . ?
 F3 B1 F2 107.9(17) . . ?
 F4 B1 F1 107.6(16) . . ?
 F4 B1 F2 108.5(16) . . ?
 F4 B1 F3 111.6(17) . . ?
 F6 B2 F5 113.3(17) . . ?
 F6 B2 F7 105.9(16) . . ?
 F7 B2 F5 101.9(16) . . ?
 F8 B2 F5 109.5(16) . . ?
 F8 B2 F6 111.1(16) . . ?
 F8 B2 F7 114.9(16) . . ?

loop_
  _geom_torsion_atom_site_label_1
  _geom_torsion_atom_site_label_2
  _geom_torsion_atom_site_label_3
  _geom_torsion_atom_site_label_4
  _geom_torsion
  _geom_torsion_site_symmetry_1
  _geom_torsion_site_symmetry_2
  _geom_torsion_site_symmetry_3
  _geom_torsion_site_symmetry_4
  _geom_torsion_publ_flag
 O2 C10 C11 C12 -175.4(8) . . . . ?
 O2 C10 C11 C35 4.5(9) . . . . ?
 O3 C4 C5 C2 9.5(8) . . . . ?
 O3 C4 C5 C6 -176.3(8) . . . . ?
 O4 C20 C21 C16 177.0(8) 14 . . . ?
 O4 C20 C21 C40 -2.0(9) 14 . . . ?
 O6 C12 C13 C14 -175.1(8) . . . . ?
 O6 C12 C13 C30 8.6(9) . . . . ?
 O7 C24 C29 C36 176.6(11) . . . 14 ?
 O7 C24 C29 C45 -4.2(19) . . . . ?
 O8 C16 C17 C2 -10.7(9) . . . . ?
 O8 C16 C17 C18 174.6(8) . . . . ?
 O8 C16 C21 C20 -174.9(8) . . . . ?
 O8 C16 C21 C40 4.1(9) . . . . ?
 N1 C33 C42 N7 -4.8(17) . . . . ?
 N2 C34 C48 N5 0.9(16) . . . . ?
 N3 C46 C53 N8 -0.3(18) . . . . ?
 N4 C28 Au5 C31 76(6) . . . 14 ?
 N5 C56 C58 C61 71.7(17) . . . . ?
 N6 C28 Au5 C31 -121(5) . . . 14 ?
 N6 C50 C51 N4 -0.2(17) . . . . ?
 N6 C54 C55 C60 -174.5(13) . . . . ?
 N7 C52 C66 C67 18(3) . . . . ?
 N8 C57 C63 C64 171.0(19) . . . . ?
 C1 C7 C8 O1 -1.5(8) . . . . ?
 C1 C7 C8 C3 179.7(7) . . . . ?
 C1 C19 C20 O4 2.8(9) 14 . . 14 ?
 C1 C19 C20 C21 179.7(8) 14 . . . ?
 C2 C5 C6 C7 174.1(8) . . . . ?
 C2 C17 C18 C19 -174.6(8) . . . . ?
 C3 C4 C5 C2 -174.2(7) . . . . ?
 C3 C4 C5 C6 0.0 . . . . ?
 C4 O3 C37 O8 88.3(13) . . . . ?
 C4 C3 C8 O1 -178.8(7) . . . . ?
 C4 C3 C8 C7 0.0 . . . . ?
 C4 C3 C41 N1 75.9(10) . . . . ?
 C4 C5 C6 C7 0.0 . . . . ?
 C5 C2 C17 C16 -81.7(9) . . . . ?
 C5 C2 C17 C18 93.0(9) . . . . ?
 C5 C6 C7 C1 -179.7(7) . . . . ?
 C5 C6 C7 C8 0.0 . . . . ?
 C6 C7 C8 O1 178.8(7) . . . . ?
 C6 C7 C8 C3 0.0 . . . . ?
 C8 O1 C15 O4 -91.5(11) . . . . ?
 C8 C3 C4 O3 176.5(7) . . . . ?
 C8 C3 C4 C5 0.0 . . . . ?
 C8 C3 C41 N1 -105.1(10) . . . . ?
 C9 C10 C11 C12 0.0 . . . . ?
 C9 C10 C11 C35 179.9(8) . . . . ?
 C10 O2 C27 O7 -92.3(13) . . . . ?
 C10 C9 C14 C13 0.0 . . . . ?
 C10 C9 C38 C23 -83.6(10) . . . . ?
 C10 C9 C38 C47 147.9(8) . . . . ?
 C10 C11 C12 O6 175.3(8) . . . . ?
 C10 C11 C12 C13 0.0 . . . . ?
 C10 C11 C35 N2 -99.0(10) . . . . ?
 C11 C12 C13 C14 0.0 . . . . ?
 C11 C12 C13 C30 -176.3(8) . . . . ?
 C12 O6 C43 O5 90.1(12) . . . . ?
 C12 C11 C35 N2 80.9(11) . . . . ?
 C12 C13 C14 C9 0.0 . . . . ?
 C12 C13 C30 C22 85.0(10) . . . . ?
 C12 C13 C30 C49 -148.8(8) . . . . ?
 C14 C9 C10 O2 175.2(8) . . . . ?
 C14 C9 C10 C11 0.0 . . . . ?
 C14 C9 C38 C23 96.3(10) . . . . ?
 C14 C9 C38 C47 -32.2(13) . . . . ?
 C14 C13 C30 C22 -91.2(10) . . . . ?
 C14 C13 C30 C49 35.0(12) . . . . ?
 C15 O1 C8 C3 -103.3(9) . . . . ?
 C15 O1 C8 C7 77.9(10) . . . . ?
 C16 O8 C37 O3 -88.7(13) . . . . ?
 C16 C17 C18 C19 0.0 . . . . ?
 C16 C21 C40 N4 -96.3(10) . . . . ?
 C17 C2 C5 C4 82.5(9) . . . . ?
 C17 C2 C5 C6 -91.6(9) . . . . ?
 C17 C16 C21 C20 0.0 . . . . ?
 C17 C16 C21 C40 179.0(9) . . . . ?
 C17 C18 C19 C1 -179.7(8) . . . 14 ?
 C17 C18 C19 C20 0.0 . . . . ?
 C18 C19 C20 O4 -176.9(8) . . . 14 ?
 C18 C19 C20 C21 0.0 . . . . ?
 C19 C1 C7 C6 93.5(12) 14 . . . ?
 C19 C1 C7 C8 -86.2(12) 14 . . . ?
 C19 C20 C21 C16 0.0 . . . . ?
 C19 C20 C21 C40 -179.0(8) . . . . ?
 C20 O4 C15 O1 90.9(18) 14 . . . ?
 C20 C21 C40 N4 82.7(11) . . . . ?
 C21 C16 C17 C2 174.7(8) . . . . ?
 C21 C16 C17 C18 0.0 . . . . ?
 C23 C24 C29 C36 2(2) . . . 14 ?
 C23 C24 C29 C45 -178.7(12) . . . . ?
 C24 O7 C27 O2 90.7(13) . . . . ?
 C24 C23 C25 C22 1(2) . . . 14 ?
 C24 C23 C38 C9 82.3(15) . . . . ?
 C24 C23 C38 C47 -148.5(13) . . . . ?
 C24 C29 C45 N3 86.7(15) . . . . ?
 C25 C22 C30 C13 90.4(14) 14 . . . ?
 C25 C22 C30 C49 -37.2(18) 14 . . . ?
 C25 C22 C36 O5 175.7(11) 14 . . . ?
 C25 C22 C36 C29 0(2) 14 . . 14 ?
 C25 C23 C24 O7 -176.6(11) . . . . ?
 C25 C23 C24 C29 -2(2) . . . . ?
 C25 C23 C38 C9 -91.9(14) . . . . ?
 C25 C23 C38 C47 37.2(18) . . . . ?
 C26 C1 C7 C6 -35.1(11) . . . . ?
 C26 C1 C7 C8 145.2(7) . . . . ?
 C27 O2 C10 C9 82.8(11) . . . . ?
 C27 O2 C10 C11 -101.9(10) . . . . ?
 C27 O7 C24 C23 -83.0(15) . . . . ?
 C27 O7 C24 C29 102.4(14) . . . . ?
 C28 N4 C40 C21 -118.0(13) . . . . ?
 C28 N4 C51 C50 0.6(17) . . . . ?
 C28 N6 C50 C51 -0.4(17) . . . . ?
 C28 N6 C54 C55 82.3(17) . . . . ?
 C30 C13 C14 C9 176.1(8) . . . . ?
 C30 C22 C36 O5 -7.7(19) . . . . ?
 C30 C22 C36 C29 176.5(12) . . . 14 ?
 C31 N2 C34 C48 0.2(16) . . . . ?
 C31 N2 C35 C11 -126.2(12) . . . . ?
 C31 N5 C48 C34 -1.7(17) . . . . ?
 C31 N5 C56 C58 89.8(16) . . . . ?
 C32 N1 C33 C42 5.7(17) . . . . ?
 C32 N1 C41 C3 -127.7(13) . . . . ?
 C32 N7 C42 C33 2.4(19) . . . . ?
 C32 N7 C52 C66 -109.2(19) . . . . ?
 C33 N1 C32 N7 -4.0(16) . . . . ?
 C33 N1 C32 Au2 -180.0(10) . . . . ?
 C33 N1 C32 Au4 178.6(10) . . . . ?
 C33 N1 C41 C3 60.8(15) . . . . ?
 C34 N2 C31 N5 -1.2(15) . . . . ?
 C34 N2 C31 Au1 177.5(10) . . . 14 ?
 C34 N2 C31 Au3 169.0(14) . . . 14 ?
 C34 N2 C31 Au5 -171.6(12) . . . 14 ?
 C34 N2 C35 C11 60.1(16) . . . . ?
 C35 N2 C31 N5 -175.5(11) . . . . ?
 C35 N2 C31 Au1 3.1(19) . . . 14 ?
 C35 N2 C31 Au3 -5(2) . . . 14 ?
 C35 N2 C31 Au5 14(2) . . . 14 ?
 C35 N2 C34 C48 174.4(12) . . . . ?
 C35 C11 C12 O6 -4.6(9) . . . . ?
 C35 C11 C12 C13 -179.9(8) . . . . ?
 C36 O5 C43 O6 -89.1(13) . . . . ?
 C36 C22 C30 C13 -85.9(14) . . . . ?
 C36 C22 C30 C49 146.5(12) . . . . ?
 C36 C29 C45 N3 -94.2(15) 14 . . . ?
 C37 O3 C4 C3 100.5(9) . . . . ?
 C37 O3 C4 C5 -83.1(10) . . . . ?
 C37 O8 C16 C17 85.0(10) . . . . ?
 C37 O8 C16 C21 -100.3(9) . . . . ?
 C38 C9 C10 O2 -4.9(9) . . . . ?
 C38 C9 C10 C11 179.9(8) . . . . ?
 C38 C9 C14 C13 -179.9(8) . . . . ?
 C38 C23 C24 O7 9(2) . . . . ?
 C38 C23 C24 C29 -176.6(12) . . . . ?
 C38 C23 C25 C22 175.6(12) . . . 14 ?
 C39 C2 C5 C4 -148.8(8) . . . . ?
 C39 C2 C5 C6 37.0(12) . . . . ?
 C39 C2 C17 C16 150.3(9) . . . . ?
 C39 C2 C17 C18 -35.1(13) . . . . ?
 C40 N4 C28 N6 177.3(11) . . . . ?
 C40 N4 C28 Au1 -4.8(19) . . . . ?
 C40 N4 C28 Au3 2(2) . . . . ?
 C40 N4 C28 Au5 -17(2) . . . . ?
 C40 N4 C51 C50 -177.5(12) . . . . ?
 C41 N1 C32 N7 -176.5(11) . . . . ?
 C41 N1 C32 Au2 8(2) . . . . ?
 C41 N1 C32 Au4 6(2) . . . . ?
 C41 N1 C33 C42 178.3(12) . . . . ?
 C41 C3 C4 O3 -4.5(8) . . . . ?
 C41 C3 C4 C5 179.0(8) . . . . ?
 C41 C3 C8 O1 2.2(8) . . . . ?
 C41 C3 C8 C7 -179.0(8) . . . . ?
 C42 N7 C32 N1 1.0(17) . . . . ?
 C42 N7 C32 Au2 177.1(11) . . . . ?
 C42 N7 C32 Au4 178.3(12) . . . . ?
 C42 N7 C52 C66 76(2) . . . . ?
 C43 O5 C36 C22 82.6(15) . . . . ?
 C43 O5 C36 C29 -101.5(14) . . . 14 ?
 C43 O6 C12 C11 99.9(10) . . . . ?
 C43 O6 C12 C13 -84.9(10) . . . . ?
 C44 N3 C45 C29 -128.5(13) . . . . ?
 C44 N3 C46 C53 -0.6(17) . . . . ?
 C44 N8 C53 C46 1.1(19) . . . . ?
 C44 N8 C57 C63 -77(2) . . . . ?
 C45 N3 C44 N8 -174.7(12) . . . . ?
 C45 N3 C44 Au2 4(2) . . . . ?
 C45 N3 C44 Au4 4.6(19) . . . . ?
 C45 N3 C46 C53 175.3(13) . . . . ?
 C46 N3 C44 N8 1.2(17) . . . . ?
 C46 N3 C44 Au2 180.0(10) . . . . ?
 C46 N3 C44 Au4 -179.5(10) . . . . ?
 C46 N3 C45 C29 56.2(16) . . . . ?
 C48 N5 C31 N2 1.8(16) . . . . ?
 C48 N5 C31 Au1 -176.9(10) . . . 14 ?
 C48 N5 C31 Au3 -167.9(14) . . . 14 ?
 C48 N5 C31 Au5 173.0(12) . . . 14 ?
 C48 N5 C56 C58 -94.4(17) . . . . ?
 C50 N6 C28 N4 0.7(15) . . . . ?
 C50 N6 C28 Au1 -177.3(10) . . . . ?
 C50 N6 C28 Au3 175.7(14) . . . . ?
 C50 N6 C28 Au5 -167.1(12) . . . . ?
 C50 N6 C54 C55 -95.6(17) . . . . ?
 C51 N4 C28 N6 -0.8(15) . . . . ?
 C51 N4 C28 Au1 177.1(10) . . . . ?
 C51 N4 C28 Au3 -176.0(13) . . . . ?
 C51 N4 C28 Au5 165.0(13) . . . . ?
 C51 N4 C40 C21 59.8(16) . . . . ?
 C52 N7 C32 N1 -174.5(13) . . . . ?
 C52 N7 C32 Au2 2(2) . . . . ?
 C52 N7 C32 Au4 3(2) . . . . ?
 C52 N7 C42 C33 177.9(14) . . . . ?
 C52 C66 C67 C68 105(2) . . . . ?
 C53 N8 C44 N3 -1.4(17) . . . . ?
 C53 N8 C44 Au2 179.9(11) . . . . ?
 C53 N8 C44 Au4 179.4(11) . . . . ?
 C53 N8 C57 C63 108(2) . . . . ?
 C54 N6 C28 N4 -177.5(12) . . . . ?
 C54 N6 C28 Au1 5(2) . . . . ?
 C54 N6 C28 Au3 -3(2) . . . . ?
 C54 N6 C28 Au5 15(2) . . . . ?
 C54 N6 C50 C51 177.8(13) . . . . ?
 C54 C55 C60 C59 -82(2) . . . . ?
 C56 N5 C31 N2 177.9(12) . . . . ?
 C56 N5 C31 Au1 -1(2) . . . 14 ?
 C56 N5 C31 Au3 8(2) . . . 14 ?
 C56 N5 C31 Au5 -11(2) . . . 14 ?
 C56 N5 C48 C34 -177.8(12) . . . . ?
 C56 C58 C61 C62 98(2) . . . . ?
 C57 N8 C44 N3 -177.1(14) . . . . ?
 C57 N8 C44 Au2 4(2) . . . . ?
 C57 N8 C44 Au4 4(2) . . . . ?
 C57 N8 C53 C46 176.7(15) . . . . ?
 C57 C63 C64 C65 175(2) . . . . ?

_smtbx_masks_special_details
;
A solvent mask was calculated and 3728 electrons were 
found in a volume of 12800\%A^3^ in 4 voids per unit cell. 
This is consistent with the presence of 
6[CH3CN], 5[CH3CN] per Asymmetric Unit 
which account for 3872 electrons 
per unit cell.
;
loop_
  _smtbx_masks_void_nr
  _smtbx_masks_void_average_x
  _smtbx_masks_void_average_y
  _smtbx_masks_void_average_z
  _smtbx_masks_void_volume
  _smtbx_masks_void_count_electrons
  _smtbx_masks_void_content
 1 0.125 0.125 0.625 981.6 242.1 '12 CH3CN'
 2 -0.375 0.125 0.125 981.6 242.1 '12 CH3CN'
 3 0.125 0.125 0.940 191.2 96.0 '5 CH3CN'
 4 0.125 0.125 0.310 191.2 95.9 '5 CH3CN'
 5 -0.125 0.375 0.875 981.6 217.1 '12 CH3CN'
 6 0.375 0.375 0.375 981.6 217.1 '12 CH3CN'
 7 -0.125 0.375 0.190 191.2 94.5 '5 CH3CN'
 8 -0.125 0.375 0.560 191.2 94.4 '5 CH3CN'
 9 0.125 0.625 0.125 981.6 242.1 '12 CH3CN'
 10 -0.375 0.625 0.625 981.6 242.1 '12 CH3CN'
 11 0.125 0.625 0.440 191.2 96.0 '5 CH3CN'
 12 0.125 0.625 0.810 191.2 95.9 '5 CH3CN'
 13 -0.125 0.875 0.375 981.6 217.1 '12 CH3CN'
 14 0.375 0.875 0.875 981.6 217.1 '12 CH3CN'
 15 -0.125 0.875 0.690 191.2 94.5 '5 CH3CN'
 16 -0.125 0.875 0.060 191.2 94.4 '5 CH3CN'
 17 0.125 0.125 0.514 95.8 15.6 ?
 18 0.125 0.125 0.736 95.8 14.0 ?
 19 0.125 0.625 0.014 95.8 15.6 ?
 20 0.125 0.625 0.236 95.8 14.0 ?
 21 0.125 0.278 0.125 22.1 0.0 ?
 22 0.125 0.472 0.625 22.1 0.0 ?
 23 0.125 0.778 0.625 22.1 0.0 ?
 24 0.125 0.972 0.125 22.1 0.0 ?
 25 0.375 0.375 0.690 191.2 94.5 '5 CH3CN'
 26 0.375 0.375 0.060 191.2 94.4 '5 CH3CN'
 27 0.375 0.875 0.190 191.2 94.5 '5 CH3CN'
 28 0.375 0.875 0.560 191.2 94.4 '5 CH3CN'
 29 0.375 0.375 0.486 95.8 7.4 ?
 30 0.375 0.375 0.264 95.8 9.0 ?
 31 0.375 0.875 -0.014 95.8 7.4 ?
 32 0.375 0.875 0.764 95.8 9.0 ?
 33 0.375 0.028 0.375 22.1 0.0 ?
 34 0.375 0.222 0.875 22.1 0.0 ?
 35 0.375 0.528 0.875 22.1 0.0 ?
 36 0.375 0.722 0.375 22.1 0.0 ?
 37 0.625 0.125 0.810 191.2 95.9 '5 CH3CN'
 38 0.625 0.125 0.440 191.2 96.0 '5 CH3CN'
 39 0.625 0.625 0.310 191.2 95.9 '5 CH3CN'
 40 0.625 0.625 0.940 191.2 96.0 '5 CH3CN'
 41 0.625 0.125 0.014 95.8 15.6 ?
 42 0.625 0.125 0.236 95.8 14.0 ?
 43 0.625 0.625 0.514 95.8 15.6 ?
 44 0.625 0.625 0.736 95.8 14.0 ?
 45 0.625 0.278 0.625 22.1 0.0 ?
 46 0.625 0.472 0.125 22.1 0.0 ?
 47 0.625 0.778 0.125 22.1 0.0 ?
 48 0.625 0.972 0.625 22.1 0.0 ?
 49 0.875 0.375 -0.014 95.8 7.4 ?
 50 0.875 0.375 0.764 95.8 9.0 ?
 51 0.875 0.875 0.486 95.8 7.4 ?
 52 0.875 0.875 0.264 95.8 9.0 ?
 53 0.875 0.028 0.875 22.1 0.0 ?
 54 0.875 0.222 0.375 22.1 0.0 ?
 55 0.875 0.528 0.375 22.1 0.0 ?
 56 0.875 0.722 0.875 22.1 0.0 ?

_smtbx_masks_void_probe_radius     1.2
_smtbx_masks_void_truncation_radius  1.2
_shelx_res_file
;
TITL 1_a.res in Fddd
    1_a.res
    created by SHELXL-2018/3 at 10:05:33 on 22-Jul-2025
REM Old TITL 1 in Fddd
REM SHELXT solution in Fddd
REM R1 0.258, Rweak 0.020, Alpha 0.045, Orientation as input
REM Formula found by SHELXT: C136 Au4 B2 F5 N23 O12
CELL 0.71073 22.5573 42.4192 67.0995 90 90 90
ZERR 16 0.0012 0.0026 0.0044 0 0 0
LATT 4
SYMM 0.75-X,0.75-Y,+Z
SYMM 0.75-X,+Y,0.75-Z
SYMM +X,0.75-Y,0.75-Z
SFAC C H Au B F N O
UNIT 2528 3088 64 64 256 432 256
DFIX 1.54 0.01 C55 C60 C60 C59
DELU
SIMU 0.01 0.02 2
DFIX 1.53 0.01 C66 C52 C67 C66 C68 C67
DFIX 1.54 0.01 C58 C56 C61 C58 C61 C62
DFIX 2.5 C68 C66
DFIX 1.42 B2 F5 B2 F6 B2 F7 B2 F8
ISOR 0.005 0.01 C68 C67 C66 C52
SIMU F5 > B2
ISOR 0.01 0.02 C62 C58 C56 C59 C60 C55
RIGU F5 > B2
DFIX 2.5 C62 C58
SADI B2 F5 B2 F6 B2 F7 B2 F8
DFIX 1.53 0.01 C65 C64 C63 C57
SADI 0.04 F5 F6 F6 F7 F7 F8 F8 F5 F6 F8 F5 F7
ISOR 0.005 0.01 C57 C63 C64 C65
ISOR 0.005 0.01 B2 F5 F6 F7 F8
DFIX 1.42 B8 F17 B8 F18 B8 F19 B8 F1A
DFIX 1.42 B1 F1 B1 F2 B1 F3 B1 F4
SIMU F1 > B1
SIMU F1A > B8
RIGU F1 > B1
RIGU F1A > B8
SADI B1 F1 B1 F2 B1 F3 B1 F4
SADI B8 F17 B8 F18 B8 F19 B8 F1A
SADI 0.04 F17 F18 F18 F19 F19 F1A F1A F17 F18 F1A F17 F19
SADI 0.04 F1 F2 F2 F3 F3 F4 F4 F1 F2 F4 F1 F3
ISOR 0.005 0.01 F4 B1 F1 F2 F3
DFIX 1.42 0.01 F17 B8 F1A B8 F18 B8 F19 B8
ISOR 0.005 0.01 F19 B8 F17 F18 F1A
EADP F17 F1A
DFIX 3 F5 F17
DFIX 1.42 B3 F9 B3 F10 B3 F11 B3 F12
SIMU F9 > B3
RIGU F9 > B3
SADI B3 F9 B3 F10 B3 F11 B3 F12
SADI 0.04 F9 F10 F10 F11 F11 F12 F12 F9 F10 F12 F9 F11
ISOR 0.005 0.01 F11 B3 F9 F10 F12
ISOR 0.005 0.01 Au3
DFIX 1.53 0.01 C64 C63
DFIX 2.5 C52 C67
DFIX 2.5 C56 C61

L.S. 10
PLAN  26
SIZE 0.15 0.17 0.2
TEMP -63.15
CONF
LIST 4
MORE -1
BOND $H
ABIN
fmap 2
acta
OMIT 0 2 14
OMIT 0 4 0
OMIT 0 4 12
OMIT 0 6 2
OMIT 0 8 0
OMIT 0 10 14
OMIT 1 1 5
OMIT 1 1 7
OMIT 1 1 11
OMIT 1 1 25
OMIT 1 3 1
OMIT 1 3 3
OMIT 1 3 11
OMIT 1 5 5
OMIT 1 7 1
OMIT 1 7 5
OMIT 1 7 7
OMIT 1 7 9
OMIT 1 7 19
OMIT 1 9 5
OMIT 1 11 5
OMIT 2 0 22
OMIT 2 2 0
OMIT 2 2 8
OMIT 2 2 12
OMIT 2 4 2
OMIT 2 6 2
OMIT 2 6 10
OMIT 2 8 2
OMIT 2 10 8
OMIT 2 12 6
OMIT 2 20 8
OMIT 3 1 3
OMIT 3 3 3
OMIT 3 3 19
OMIT 3 5 1
OMIT 3 5 7
OMIT 3 7 3
OMIT 3 7 11
OMIT 3 7 15
OMIT 3 9 3
OMIT 4 0 0
OMIT 4 0 8
OMIT 4 0 16
OMIT 4 2 4
OMIT 4 2 6
OMIT 4 4 0
OMIT 4 4 8
OMIT 4 6 12
OMIT 4 6 16
OMIT 5 3 1
OMIT 5 3 9
OMIT 5 5 1
OMIT 5 5 3
OMIT 5 13 19
OMIT 6 2 0
OMIT 6 2 18
OMIT 6 4 10
OMIT 6 6 4
OMIT 7 3 9
OMIT 7 3 11
REM <olex2.extras>
REM <HklSrc "%.\\1_a.hkl">
REM </olex2.extras>

WGHT    0.010000 2300.000000
FVAR       0.02427
F1A   5    0.917545    0.674145    0.303637    10.50000    0.24921    0.24074 =
         0.24439   -0.01589   -0.01839    0.00590
F17   5    0.999512    0.690134    0.282908    10.50000    0.24921    0.24074 =
         0.24439   -0.01589   -0.01839    0.00590
F18   5    0.924376    0.722459    0.289071    10.50000    0.29185    0.27356 =
         0.30562   -0.00118    0.00679    0.01353
F19   5    0.912912    0.675828    0.269361    10.50000    0.29083    0.30841 =
         0.27612   -0.01006   -0.02281   -0.01121
B8    4    0.938097    0.689973    0.286631    10.50000    0.26152    0.26359 =
         0.26449   -0.00530   -0.00396    0.00029
F9    5    0.973488    0.658909    0.233916    10.50000    0.24965    0.25457 =
         0.25186    0.00151   -0.01020   -0.00202
F10   5    0.901498    0.691772    0.224066    10.50000    0.23611    0.23104 =
         0.24416    0.00363    0.01629   -0.00557
F11   5    0.941440    0.661791    0.201831    10.50000    0.25387    0.24841 =
         0.23835    0.00074    0.01517   -0.00341
F12   5    0.888124    0.639655    0.225058    10.50000    0.21743    0.21591 =
         0.21585   -0.00642    0.01194    0.02039
B3    4    0.926784    0.663135    0.221498    10.50000    0.23593    0.23572 =
         0.23526   -0.00081    0.00322    0.00051
O1    7    0.828688    0.631466    0.353012    11.00000    0.04097    0.08636 =
         0.06250   -0.00625    0.00416   -0.00020
O2    7    0.816209    0.662264    0.266201    11.00000    0.06762    0.07939 =
         0.07839   -0.00585   -0.00634    0.01660
O3    7    0.718814    0.727212    0.357035    11.00000    0.05337    0.08010 =
         0.07817    0.01213   -0.00332   -0.00498
O4    7    0.805043    0.576707    0.352518    11.00000    0.04967    0.08628 =
         0.06670   -0.00735    0.00632    0.00581
O5    7    0.698601    0.519580    0.264995    11.00000    0.06963    0.07069 =
         0.07297    0.00206   -0.00202    0.01666
O6    7    0.783759    0.552008    0.264861    11.00000    0.06746    0.08246 =
         0.06560    0.00487    0.00104    0.02342
O7    7    0.758434    0.708997    0.266276    11.00000    0.06778    0.07280 =
         0.08361   -0.00172   -0.01134    0.01375
O8    7    0.615980    0.737887    0.356758    11.00000    0.05599    0.07859 =
         0.08354    0.01299    0.00102    0.00601
N1    6    0.843222    0.714306    0.337875    11.00000    0.05322    0.09435 =
         0.07575    0.01352    0.00034   -0.00047
N2    6    0.889000    0.594497    0.283127    11.00000    0.07102    0.08776 =
         0.06093   -0.00076   -0.00253    0.00307
N3    6    0.676715    0.768216    0.282920    11.00000    0.07416    0.08345 =
         0.08259    0.01331   -0.00246    0.02539
N4    6    0.471721    0.743902    0.336704    11.00000    0.07631    0.07877 =
         0.07290    0.00916   -0.00689    0.01270
N5    6    0.970300    0.570139    0.287249    11.00000    0.06933    0.10051 =
         0.09510    0.00500   -0.00900   -0.00525
N6    6    0.391788    0.771066    0.335545    11.00000    0.09346    0.08082 =
         0.07630    0.00023   -0.01626    0.01897
N7    6    0.894507    0.755050    0.335101    11.00000    0.08590    0.10320 =
         0.11287    0.00973   -0.02840   -0.00674
N8    6    0.719940    0.812975    0.287269    11.00000    0.10265    0.10349 =
         0.11329    0.03518   -0.00133    0.01160
C1    1    0.780336    0.608303    0.389971    11.00000    0.04247    0.07167 =
         0.05654   -0.00104   -0.00414   -0.00347
AFIX  13
H1    2    0.820833    0.603667    0.385097    11.00000   -1.20000
AFIX   0
C2    1    0.657269    0.708396    0.392848    11.00000    0.04759    0.07210 =
         0.06642   -0.00314   -0.00002    0.00020
AFIX  13
H2    2    0.665571    0.730544    0.389126    11.00000   -1.20000
AFIX  66
C3    1    0.771117    0.678865    0.355125    11.00000    0.04576    0.08163 =
         0.05571    0.00194   -0.00554   -0.00295
C4    1    0.730770    0.697945    0.365108    11.00000    0.04983    0.07526 =
         0.06073    0.00235   -0.00564   -0.00359
C5    1    0.706593    0.688061    0.383109    11.00000    0.04382    0.06714 =
         0.05845   -0.00634   -0.00257   -0.00546
C6    1    0.722763    0.659096    0.391127    11.00000    0.04245    0.07061 =
         0.05274   -0.00315   -0.00451   -0.00084
AFIX  43
H6    2    0.706413    0.652412    0.403300    11.00000   -1.20000
AFIX  65
C7    1    0.763110    0.640016    0.381144    11.00000    0.04338    0.07144 =
         0.05745   -0.00449   -0.00563   -0.00021
C8    1    0.787287    0.649899    0.363143    11.00000    0.03997    0.07912 =
         0.05773   -0.00325   -0.00599    0.00014
AFIX  66
C9    1    0.761016    0.639981    0.238938    11.00000    0.06078    0.08156 =
         0.05744    0.00423    0.00776    0.01585
C10   1    0.789694    0.636998    0.257176    11.00000    0.05594    0.07809 =
         0.06568   -0.00133    0.00354    0.01498
C11   1    0.795728    0.607480    0.265939    11.00000    0.06161    0.08455 =
         0.06388    0.00060   -0.00110    0.01863
C12   1    0.773086    0.580945    0.256463    11.00000    0.05657    0.07859 =
         0.06334    0.00065    0.00436    0.02141
C13   1    0.744408    0.583928    0.238225    11.00000    0.05703    0.08162 =
         0.05194   -0.00244    0.01474    0.02114
C14   1    0.738373    0.613446    0.229462    11.00000    0.05944    0.08500 =
         0.05069    0.00178    0.00887    0.02249
AFIX  43
H14   2    0.718980    0.615463    0.217129    11.00000   -1.20000
AFIX   0
C15   1    0.806980    0.605157    0.341991    11.00000    0.05157    0.08799 =
         0.06053   -0.00574    0.00771   -0.00361
AFIX  23
H15A  2    0.766899    0.610073    0.337290    11.00000   -1.20000
H15B  2    0.832113    0.602270    0.330218    11.00000   -1.20000
AFIX  66
C16   1    0.583949    0.713215    0.364702    11.00000    0.04990    0.07212 =
         0.07136    0.00399    0.00004    0.00621
C17   1    0.598083    0.699590    0.382932    11.00000    0.04675    0.07417 =
         0.06491   -0.00622   -0.00044    0.00312
C18   1    0.561437    0.676578    0.391039    11.00000    0.04114    0.07825 =
         0.05530   -0.00222    0.00248    0.00544
AFIX  43
H18   2    0.570996    0.667364    0.403368    11.00000   -1.20000
AFIX  65
C19   1    0.510656    0.667192    0.380916    11.00000    0.04397    0.07240 =
         0.06076    0.00061    0.00563    0.00341
C20   1    0.496521    0.680817    0.362685    11.00000    0.03859    0.07904 =
         0.05764    0.00162   -0.00024    0.00694
C21   1    0.533167    0.703828    0.354578    11.00000    0.04954    0.08052 =
         0.06365    0.00970    0.00114    0.00925
AFIX   0
C22   1    0.656704    0.550302    0.238165    11.00000    0.06812    0.07229 =
         0.05787   -0.00681    0.00266    0.01544
C23   1    0.700124    0.689303    0.238899    11.00000    0.06400    0.07799 =
         0.06577    0.00863   -0.00074    0.01161
C24   1    0.702962    0.704494    0.257005    11.00000    0.06527    0.07390 =
         0.07262    0.00472   -0.00534    0.01251
C25   1    0.645554    0.686731    0.229692    11.00000    0.07364    0.07978 =
         0.06136    0.01522   -0.00314    0.01413
AFIX  43
H25   2    0.642947    0.676069    0.217443    11.00000   -1.20000
AFIX   0
C26   1    0.783574    0.607677    0.412979    11.00000    0.05330    0.08475 =
         0.05715    0.00179   -0.00777   -0.00209
AFIX 137
H26A  2    0.744185    0.610664    0.418463    11.00000   -1.50000
H26B  2    0.809386    0.624458    0.417576    11.00000   -1.50000
H26C  2    0.799183    0.587515    0.417336    11.00000   -1.50000
AFIX   0
C27   1    0.780640    0.682886    0.277561    11.00000    0.07372    0.07807 =
         0.08298   -0.00321   -0.00992    0.01824
AFIX  23
H27A  2    0.804008    0.690930    0.288774    11.00000   -1.20000
H27B  2    0.747090    0.671054    0.283052    11.00000   -1.20000
AFIX   0
C28   1    0.415928    0.743652    0.328901    11.00000    0.07570    0.07070 =
         0.07138    0.01004   -0.00698    0.01047
C29   1    0.654106    0.718059    0.265868    11.00000    0.06392    0.07654 =
         0.06816    0.00971   -0.00769    0.01540
C30   1    0.717253    0.554137    0.229251    11.00000    0.06767    0.08457 =
         0.05442   -0.00290    0.01101    0.01889
AFIX  13
H30   2    0.741501    0.536096    0.233851    11.00000   -1.20000
AFIX   0
C31   1    0.912037    0.568931    0.292819    11.00000    0.07368    0.08023 =
         0.07307   -0.00825   -0.00813    0.00104
C32   1    0.844372    0.742212    0.328680    11.00000    0.06591    0.08611 =
         0.08438    0.00915   -0.00324    0.00367
C33   1    0.894003    0.709938    0.348510    11.00000    0.05525    0.10269 =
         0.09235    0.01824   -0.00754   -0.00081
AFIX  43
H33   2    0.905018    0.691463    0.355302    11.00000   -1.20000
AFIX   0
C34   1    0.931280    0.610954    0.272459    11.00000    0.07467    0.09122 =
         0.07941    0.00376    0.00299   -0.00386
AFIX  43
H34   2    0.925277    0.629209    0.264778    11.00000   -1.20000
AFIX   0
C35   1    0.826952    0.604626    0.285661    11.00000    0.07178    0.09142 =
         0.06061   -0.00361    0.00179    0.01584
AFIX  23
H35A  2    0.826067    0.625041    0.292493    11.00000   -1.20000
H35B  2    0.805989    0.589306    0.294019    11.00000   -1.20000
AFIX   0
C36   1    0.650241    0.534638    0.256483    11.00000    0.06957    0.06537 =
         0.06771   -0.00197   -0.00037    0.01080
C37   1    0.665805    0.730026    0.346004    11.00000    0.05817    0.08888 =
         0.08276    0.02085   -0.00065    0.00391
AFIX  23
H37A  2    0.671730    0.746054    0.335675    11.00000   -1.20000
H37B  2    0.658386    0.709934    0.339240    11.00000   -1.20000
AFIX   0
C38   1    0.755017    0.672604    0.229745    11.00000    0.06552    0.08745 =
         0.06639    0.00974    0.00466    0.01037
AFIX  13
H38   2    0.790107    0.684763    0.234155    11.00000   -1.20000
AFIX   0
C39   1    0.656989    0.707157    0.415525    11.00000    0.05400    0.09633 =
         0.06707   -0.02262    0.00137    0.00035
AFIX 137
H39A  2    0.649104    0.685753    0.419868    11.00000   -1.50000
H39B  2    0.626391    0.721068    0.420608    11.00000   -1.50000
H39C  2    0.695292    0.713860    0.420546    11.00000   -1.50000
AFIX   0
C40   1    0.515022    0.718586    0.334516    11.00000    0.06450    0.08414 =
         0.06907    0.01022   -0.00066    0.01239
AFIX  23
H40A  2    0.550445    0.726926    0.327906    11.00000   -1.20000
H40B  2    0.498296    0.702128    0.325946    11.00000   -1.20000
AFIX   0
C41   1    0.797296    0.689571    0.334930    11.00000    0.05513    0.09422 =
         0.06617    0.00868    0.00027   -0.00649
AFIX  23
H41A  2    0.814947    0.671420    0.328117    11.00000   -1.20000
H41B  2    0.765492    0.697875    0.326477    11.00000   -1.20000
AFIX   0
C42   1    0.924670    0.736046    0.347578    11.00000    0.06735    0.10795 =
         0.10810    0.00838   -0.01985   -0.01082
AFIX  43
H42   2    0.960331    0.740603    0.354229    11.00000   -1.20000
AFIX   0
C43   1    0.738340    0.538817    0.276098    11.00000    0.07272    0.07965 =
         0.07487    0.00382   -0.00400    0.01856
AFIX  23
H43A  2    0.715727    0.555853    0.282385    11.00000   -1.20000
H43B  2    0.755884    0.526077    0.286759    11.00000   -1.20000
AFIX   0
C44   1    0.723445    0.782751    0.292451    11.00000    0.08184    0.10114 =
         0.08997    0.02329   -0.00424    0.01200
C45   1    0.660059    0.735101    0.285612    11.00000    0.06888    0.07753 =
         0.07162    0.00855   -0.00409    0.02127
AFIX  23
H45A  2    0.622276    0.733992    0.292788    11.00000   -1.20000
H45B  2    0.690187    0.724526    0.293739    11.00000   -1.20000
AFIX   0
C46   1    0.645871    0.789815    0.271668    11.00000    0.09030    0.08978 =
         0.09424    0.02266   -0.00294    0.02836
AFIX  43
H46   2    0.612450    0.785721    0.263711    11.00000   -1.20000
AFIX   0
C47   1    0.755872    0.673130    0.206446    11.00000    0.07394    0.10202 =
         0.07593    0.03126    0.01756    0.02590
AFIX 137
H47A  2    0.719883    0.663502    0.201390    11.00000   -1.50000
H47B  2    0.789994    0.661450    0.201662    11.00000   -1.50000
H47C  2    0.758269    0.694763    0.201831    11.00000   -1.50000
AFIX   0
C48   1    0.983267    0.595433    0.275309    11.00000    0.07185    0.10378 =
         0.09552    0.00643   -0.00291   -0.00600
AFIX  43
H48   2    1.020592    0.600929    0.270138    11.00000   -1.20000
AFIX   0
C49   1    0.716525    0.553090    0.206696    11.00000    0.07805    0.10812 =
         0.05894   -0.01450    0.01458    0.01532
AFIX 137
H49A  2    0.693945    0.570823    0.201628    11.00000   -1.50000
H49B  2    0.698332    0.533570    0.202303    11.00000   -1.50000
H49C  2    0.756830    0.554205    0.201707    11.00000   -1.50000
AFIX   0
C50   1    0.431256    0.787747    0.346787    11.00000    0.09975    0.07941 =
         0.08846   -0.00701   -0.01153    0.01297
AFIX  43
H50   2    0.424732    0.807386    0.352894    11.00000   -1.20000
AFIX   0
C51   1    0.481668    0.770440    0.347414    11.00000    0.08830    0.08483 =
         0.08637    0.00177   -0.01594    0.00713
AFIX  43
H51   2    0.516952    0.775836    0.354041    11.00000   -1.20000
AFIX   0
C52   1    0.912892    0.787300    0.330411    11.00000    0.13188    0.12974 =
         0.14486    0.01412   -0.01379   -0.01510
AFIX  23
H52A  2    0.923174    0.797901    0.342919    11.00000   -1.20000
H52B  2    0.878791    0.798436    0.324726    11.00000   -1.20000
AFIX   0
C53   1    0.672299    0.817628    0.274177    11.00000    0.10424    0.09254 =
         0.10678    0.03190    0.00209    0.02223
AFIX  43
H53   2    0.661079    0.836811    0.268265    11.00000   -1.20000
AFIX   0
C54   1    0.330367    0.780831    0.331583    11.00000    0.09851    0.09760 =
         0.09403   -0.00232   -0.01297    0.03124
AFIX  23
H54A  2    0.319329    0.774880    0.317967    11.00000   -1.20000
H54B  2    0.327153    0.803797    0.332741    11.00000   -1.20000
AFIX   0
C55   1    0.287182    0.764770    0.346732    11.00000    0.11928    0.14217 =
         0.11982    0.00129    0.00328    0.01069
AFIX  23
H55A  2    0.292998    0.741877    0.346515    11.00000   -1.20000
H55B  2    0.295527    0.772348    0.360241    11.00000   -1.20000
AFIX   0
C56   1    1.016125    0.547050    0.294713    11.00000    0.09823    0.12058 =
         0.13368    0.00766   -0.01267    0.01316
AFIX  23
H56A  2    1.005705    0.539870    0.308146    11.00000   -1.20000
H56B  2    1.055113    0.557202    0.295290    11.00000   -1.20000
AFIX   0
C57   1    0.762595    0.837007    0.293274    11.00000    0.14310    0.13848 =
         0.15036    0.01203   -0.00271   -0.00429
AFIX  23
H57A  2    0.758699    0.855520    0.284636    11.00000   -1.20000
H57B  2    0.802973    0.828772    0.291876    11.00000   -1.20000
AFIX   0
C58   1    1.017918    0.519258    0.280517    11.00000    0.15222    0.15009 =
         0.16626   -0.00641   -0.01136    0.02011
AFIX  23
H58A  2    1.040531    0.502037    0.286600    11.00000   -1.20000
H58B  2    0.977475    0.511710    0.278131    11.00000   -1.20000
AFIX   0
C59   1    0.203913    0.804834    0.348813    11.00000    0.17866    0.18395 =
         0.19529   -0.00854   -0.00985    0.03808
AFIX  33
H59A  2    0.163203    0.808955    0.344954    11.00000   -1.50000
H59B  2    0.207071    0.805138    0.363229    11.00000   -1.50000
H59C  2    0.229514    0.820930    0.343212    11.00000   -1.50000
AFIX   0
C60   1    0.222639    0.772688    0.341050    11.00000    0.13038    0.15658 =
         0.14690    0.00712    0.00506    0.00446
AFIX  23
H60A  2    0.218657    0.772338    0.326508    11.00000   -1.20000
H60B  2    0.196202    0.756539    0.346536    11.00000   -1.20000
AFIX   0
C61   1    1.046131    0.528249    0.260881    11.00000    0.16978    0.18205 =
         0.17603   -0.00702    0.00684    0.01934
AFIX  23
H61A  2    1.043339    0.551087    0.258887    11.00000   -1.20000
H61B  2    1.025420    0.517776    0.249881    11.00000   -1.20000
AFIX   0
C62   1    1.111925    0.518011    0.261220    11.00000    0.18043    0.26500 =
         0.26416   -0.00105    0.01639    0.01539
AFIX  33
H62A  2    1.130540    0.523658    0.248687    11.00000   -1.50000
H62B  2    1.132181    0.528580    0.272082    11.00000   -1.50000
H62C  2    1.114319    0.495375    0.263105    11.00000   -1.50000
AFIX   0
C63   1    0.751452    0.846447    0.314912    11.00000    0.19220    0.18690 =
         0.18839   -0.00457   -0.00069   -0.00342
AFIX  23
H63A  2    0.748195    0.827135    0.322853    11.00000   -1.20000
H63B  2    0.713016    0.857166    0.315569    11.00000   -1.20000
AFIX   0
C64   1    0.798257    0.867993    0.324865    11.00000    0.21449    0.21187 =
         0.21104   -0.01055   -0.00792   -0.00866
AFIX  23
H64A  2    0.835194    0.855844    0.324492    11.00000   -1.20000
H64B  2    0.803825    0.885492    0.315515    11.00000   -1.20000
AFIX   0
C65   1    0.797353    0.883336    0.345474    11.00000    0.26920    0.25487 =
         0.23429   -0.03657   -0.00321   -0.00707
AFIX  33
H65A  2    0.833311    0.895519    0.347353    11.00000   -1.50000
H65B  2    0.763198    0.897129    0.346526    11.00000   -1.50000
H65C  2    0.794975    0.867097    0.355620    11.00000   -1.50000
AFIX   0
C66   1    0.964428    0.790818    0.316244    11.00000    0.18467    0.17998 =
         0.19040    0.01161    0.01165   -0.01172
AFIX  23
H66A  2    0.955671    0.808476    0.307297    11.00000   -1.20000
H66B  2    0.999344    0.796740    0.324087    11.00000   -1.20000
AFIX   0
C67   1    0.980872    0.762970    0.303630    11.00000    0.20652    0.20185 =
         0.20329   -0.00331    0.00721   -0.00008
AFIX  23
H67A  2    0.962057    0.743865    0.308868    11.00000   -1.20000
H67B  2    1.023931    0.759913    0.303824    11.00000   -1.20000
AFIX   0
C68   1    0.959663    0.769157    0.282092    11.00000    0.25807    0.24455 =
         0.22869    0.00069   -0.02213   -0.00805
AFIX  33
H68A  2    0.970003    0.751317    0.273743    11.00000   -1.50000
H68B  2    0.917001    0.772021    0.282018    11.00000   -1.50000
H68C  2    0.978668    0.788016    0.276991    11.00000   -1.50000
AFIX   0
PART 1
AU1   3    0.377322    0.711867    0.310966    10.60000    0.06273    0.04570 =
         0.05971    0.01769    0.00590    0.00683
AU2   3    0.782564    0.762771    0.310625    10.70000    0.07606    0.10988 =
         0.09266    0.02594   -0.01429   -0.00553
PART 2
AU3   3    0.376140    0.705937    0.312306    10.20000    0.05626    0.06211 =
         0.06616    0.01356    0.00232    0.00849
AU4   3    0.783469    0.759820    0.311029    10.30000    0.05279    0.04647 =
         0.06849    0.00343    0.01023    0.00479
PART 3
AU5   3    0.379603    0.719398    0.308890    10.20000    0.06142    0.06553 =
         0.07385    0.01174   -0.00412    0.01338

PART -1
F1    5    0.616513    0.653603    0.167644    10.50000    0.20368    0.19221 =
         0.19784    0.01338    0.00285    0.00300
F2    5    0.619308    0.615743    0.192045    10.50000    0.19325    0.19998 =
         0.19078    0.01105    0.00290    0.00145
F3    5    0.693560    0.619245    0.169747    10.50000    0.19291    0.20153 =
         0.18212   -0.00246    0.00456    0.00373
F4    5    0.601225    0.602999    0.159972    10.50000    0.19709    0.19019 =
         0.19795    0.00115   -0.01657    0.01107
B1    4    0.632985    0.622986    0.172258    10.50000    0.19194    0.19119 =
         0.18899    0.00195    0.00006    0.00176

F5    5    1.064685    0.639410    0.303073    10.50000    0.16861    0.19819 =
         0.17976   -0.01417   -0.00576    0.01036
F6    5    1.165080    0.647703    0.302464    10.50000    0.17378    0.16504 =
         0.17130   -0.00802    0.00500   -0.01056
F7    5    1.121361    0.617378    0.324371    10.50000    0.17154    0.15311 =
         0.16376   -0.00844    0.01124    0.00893
F8    5    1.125583    0.602146    0.291373    10.50000    0.15919    0.17247 =
         0.16430   -0.01654   -0.00319   -0.01131
B2    4    1.120161    0.626281    0.304698    10.50000    0.16265    0.16172 =
         0.16383   -0.00444    0.00044    0.00031
HKLF 4


REM  1_a.res in Fddd
REM wR2 = 0.1583, GooF = S = 1.067, Restrained GooF = 1.077 for all data
REM R1 = 0.0701 for 6057 Fo > 4sig(Fo) and 0.1721 for all 14624 data
REM 944 parameters refined using 1420 restraints

END

WGHT      0.1171      0.0000

REM Highest difference peak  1.548,  deepest hole -0.981,  1-sigma level  0.127
Q1    1   0.9466  0.6795  0.2946  11.00000  0.05    1.50
Q2    1   0.9694  0.6616  0.3109  11.00000  0.05    1.07
Q3    1   0.7839  0.6612  0.3113  11.00000  0.05    0.91
Q4    1   0.9676  0.7614  0.3118  11.00000  0.05    0.88
Q5    1   0.6270  0.5601  0.1891  11.00000  0.05    0.81
Q6    1   0.7161  0.5638  0.1900  11.00000  0.05    0.76
Q7    1   1.0300  0.7389  0.3185  11.00000  0.05    0.74
Q8    1   0.5579  0.7098  0.3104  11.00000  0.05    0.73
Q9    1   0.8100  0.6908  0.1898  11.00000  0.05    0.72
Q10   1   0.8784  0.7106  0.3113  11.00000  0.05    0.71
Q11   1   1.0658  0.5380  0.3103  11.00000  0.05    0.70
Q12   1   0.9337  0.7865  0.3041  11.00000  0.05    0.62
Q13   1   0.7799  0.7125  0.2016  11.00000  0.05    0.59
Q14   1   1.1663  0.6314  0.3129  11.00000  0.05    0.58
Q15   1   0.8803  0.7664  0.3101  11.00000  0.05    0.54
Q16   1   0.7192  0.6869  0.1892  11.00000  0.05    0.54
Q17   1   0.3562  0.7300  0.3665  11.00000  0.05    0.54
Q18   1   1.0547  0.7679  0.3084  11.00000  0.05    0.53
Q19   1   0.5329  0.7391  0.3169  11.00000  0.05    0.53
Q20   1   1.1250  0.6250  0.2814  10.50000  0.05    0.52
Q21   1   0.9861  0.6876  0.2694  11.00000  0.05    0.52
Q22   1   0.2991  0.7892  0.3474  11.00000  0.05    0.52
Q23   1   0.9227  0.6582  0.2258  11.00000  0.05    0.51
Q24   1   0.8993  0.6894  0.2087  11.00000  0.05    0.49
Q25   1   0.2878  0.7391  0.3527  11.00000  0.05    0.47
Q26   1   0.9058  0.6429  0.2309  11.00000  0.05    0.47
;
_shelx_res_checksum                68171
_shelx_hkl_file
;
  -4  -4   0  106.29    5.10
  -6  -6   0 8152.48  247.98
  -8  -8   0  305.67   12.00
 -10 -10   0   33.80    4.90
 -12 -12   0  173.18   10.20
 -14 -14   0   -6.20    5.30
 -16 -16   0  295.97   14.80
 -16 -16   0  321.57   14.50
  -3  -3   1  363.16   12.10
  -3  -3  -1  370.26   11.70
  -5  -5   1   58.69    5.70
  -5  -5  -1   55.89    4.20
  -7  -7   1 1392.36   43.80
  -9  -9   1 1045.80   33.70
  -9  -9  -1 1014.80   33.00
 -11 -11   1   -6.70    4.50
 -11 -11  -1   -8.50    4.20
 -13 -13   1  459.35   18.50
 -13 -13  -1  468.25   17.70
 -15 -15   1  347.77   16.20
 -15 -15  -1  362.26   15.20
 -15 -15  -1  338.07   14.70
 -17 -17   1   23.60    7.00
 -17 -17   1   35.10    6.80
  -4  -4   2    5.00    2.50
  -4  -4  -2    2.70    1.70
  -6  -6   2   12.00    3.40
  -6  -6  -2   16.50    2.60
  -8  -8   2  256.07   10.90
  -8  -8  -2  215.48   12.20
 -10 -10   2   11.80    4.80
 -10 -10  -2    7.40    3.80
 -12 -12   2  144.29   10.40
 -12 -12  -2  141.59    8.60
 -14 -14   2  115.39   10.70
 -14 -14  -2   85.29    8.20
 -14 -14  -2   90.59    8.40
 -16 -16   2    9.90    6.90
 -18 -18   2    0.20    6.80
 -18 -18   2   -0.20    8.70
  -3  -3   3  712.23   23.00
  -3  -3   3  752.02   23.50
  -5  -5   3   18.50    3.50
  -7  -7   3    8.50    3.90
  -7  -7  -3    6.60    2.60
  -9  -9   3  179.08   10.30
  -9  -9  -3  170.08    8.40
 -11 -11   3   -2.20    5.10
 -11 -11  -3   -2.20    5.20
 -13 -13   3   10.30    6.30
 -13 -13  -3   15.00    4.40
 -13 -13  -3    9.80    4.70
 -15 -15   3    2.00    6.80
 -17 -17   3   12.90    7.50
 -19 -19   3   84.09    9.40
  -4  -4   4  153.28    7.30
  -6  -6   4   19.70    3.90
  -8  -8   4   42.10    5.50
 -10 -10   4   -1.70    4.80
 -12 -12   4   68.29    7.60
 -14 -14   4   -0.80    6.40
 -16 -16   4   26.30    8.10
 -18 -18   4   -0.90    7.30
 -18 -18   4   -8.30    7.40
 -20 -20   4   -4.70    7.70
  -3  -3   5 1702.13   53.79
  -3  -3   5 1766.32   53.39
  -5  -5   5  154.48    8.20
  -7  -7   5   20.10    4.70
  -9  -9   5  365.46   15.70
 -11 -11   5   37.50    6.70
 -13 -13   5    8.70    6.60
 -15 -15   5   48.70    8.60
 -17 -17   5   66.89    9.80
 -19 -19   5   72.89   10.00
 -19 -19   5   83.09    9.80
 -21 -21   5    1.40    7.70
  -2  -2   6  385.36   13.40
  -2  -2   6  372.46   12.80
  -4  -4   6    5.10    3.30
  -6  -6   6   14.10    4.20
  -8  -8   6  380.16   15.80
 -10 -10   6    4.20    5.50
 -12 -12   6   17.00    6.50
 -14 -14   6   59.79    8.80
 -16 -16   6    2.80    8.20
 -18 -18   6    2.30    8.50
 -20 -20   6   51.99    9.50
 -20 -20   6   74.69   10.40
 -22 -22   6    2.10    8.00
   1   1   7   54.39    3.50
  -1  -1   7   59.09    3.70
  -1  -1   7   43.60    3.90
  -3  -3   7  635.34   21.30
  -3  -3   7  658.63   21.90
  -5  -5   7   65.99    5.80
  -7  -7   7 1715.83   54.79
  -9  -9   7  583.34   22.20
 -11 -11   7  108.29   11.00
 -13 -13   7  187.18   13.70
 -15 -15   7  255.47   16.70
 -17 -17   7   85.39   11.30
 -19 -19   7    9.20    9.20
 -21 -21   7   21.20    9.00
 -21 -21   7    4.70    9.30
   0   0   8 4376.76  130.09
   0   0   8 4144.49  129.09
  -2  -2   8  220.88    9.80
   2   2   8  237.18    8.60
  -2  -2   8  240.48    9.40
  -4  -4   8 1217.78   39.30
  -6  -6   8 3136.19   97.19
  -8  -8   8  325.07   15.00
 -10 -10   8   41.60    7.30
 -12 -12   8  219.18   14.10
 -14 -14   8   -7.40    7.10
 -16 -16   8  382.56   20.60
 -18 -18   8   38.90   10.20
 -20 -20   8    0.80    9.00
 -20 -20   8   -2.80    9.10
 -22 -22   8  110.39   12.30
  -1  -1   9  287.47   11.30
  -1  -1   9  297.87   10.80
   3   3   9   38.50    3.70
  -3  -3   9   33.70    4.30
  -3  -3   9   31.00    4.70
  -5  -5   9  921.51   31.10
  -7  -7   9 1205.78   40.10
  -9  -9   9 1299.97   43.60
 -11 -11   9   -2.10    6.20
 -13 -13   9  415.46   19.80
 -15 -15   9  340.07   19.30
 -17 -17   9   73.99   11.40
 -19 -19   9    2.10    9.80
 -21 -21   9    1.20    9.80
 -21 -21   9    3.10    8.90
   0   0  10   -0.40    2.60
   0   0  10   -2.40    2.70
  -2  -2  10 2025.00   63.59
  -2  -2  10 2047.40   62.99
   4   4  10  184.68    6.70
  -4  -4  10  152.38    9.70
  -6  -6  10   68.39    7.00
  -8  -8  10    2.30    5.60
 -10 -10  10   55.49    7.90
 -12 -12  10  262.67   15.60
 -14 -14  10  174.28   14.90
 -16 -16  10   46.80   10.60
 -18 -18  10   23.30   10.50
 -20 -20  10   36.60   11.20
 -22 -22  10    7.90   10.50
  -1  -1  11  370.46   14.30
  -1  -1  11  376.26   13.60
   1   1  11  374.96   13.80
   3   3  11 1980.20   62.29
  -3  -3  11 2029.60   63.19
   5   5  11  286.07    9.60
  -7  -7  11  301.27   14.70
  -9  -9  11   74.49    8.90
 -11 -11  11   -1.40    6.40
 -13 -13  11   15.70    8.10
 -15 -15  11   -3.60    8.50
 -17 -17  11    1.00    9.80
 -19 -19  11   40.80   11.50
 -21 -21  11    6.60   10.50
 -23 -23  11   -2.00   11.60
   0   0  12   68.49    6.60
   2   2  12  218.78    9.40
  -2  -2  12  213.28   10.90
  -4  -4  12  187.68   11.00
   4   4  12  191.08    8.00
  -6  -6  12    2.70    5.20
  -8  -8  12   33.80    7.30
 -10 -10  12    0.30    6.40
 -12 -12  12    8.50    7.40
 -14 -14  12   -4.50    8.70
 -16 -16  12   10.80    9.80
 -18 -18  12    9.90   10.50
 -20 -20  12    4.00   11.30
 -22 -22  12  -15.90   11.10
  -1  -1  13  643.24   23.20
   1   1  13  690.33   22.80
   3   3  13 2989.70   90.49
  -3  -3  13 2921.21   92.09
  -5  -5  13  407.76   17.40
   5   5  13  407.66   13.90
  -7  -7  13  275.77   14.50
  -9  -9  13  490.35   21.30
 -11 -11  13  137.59   13.50
 -13 -13  13    3.00    8.50
 -15 -15  13   -6.00    8.80
 -17 -17  13   23.20   11.40
   0   0  14   -5.20    3.80
  -2  -2  14   85.29    7.20
   2   2  14   87.69    7.10
  -4  -4  14  438.56   18.20
   4   4  14  439.66   15.50
  -6  -6  14  179.08   12.10
   6   6  14  167.98    7.30
  -8  -8  14   28.00    7.50
 -10 -10  14    0.90    7.00
 -12 -12  14   24.00    8.50
 -14 -14  14   92.79   11.70
 -16 -16  14    1.20   10.10
 -18 -18  14  -19.50   14.90
 -20 -20  14   20.90   11.80
 -22 -22  14   11.20   12.40
  -1  -1  15    3.90    4.50
   1   1  15   10.80    4.40
   3   3  15 2240.38   68.09
  -3  -3  15 2143.29   69.59
  -5  -5  15  729.23   27.10
   5   5  15  730.43   23.90
  -7  -7  15  660.93   25.80
  -9  -9  15 2094.79   68.69
 -11 -11  15    3.90    8.00
 -13 -13  15  467.25   23.30
 -15 -15  15  169.58   15.00
 -17 -17  15   36.20   13.10
 -19 -19  15   39.80   12.20
 -21 -21  15   16.10   12.30
 -23 -23  15  -10.00   12.10
   0   0  16  352.86   15.00
  -2  -2  16   13.00    5.20
   2   2  16   11.70    4.50
  -4  -4  16   58.89    7.60
   4   4  16   66.79    5.40
  -6  -6  16 3989.80  121.09
   6   6  16 3757.42  118.89
  -8  -8  16  141.29   13.00
 -10 -10  16  141.09   14.10
 -12 -12  16  257.47   17.30
 -14 -14  16   -2.30    8.90
 -16 -16  16  211.08   19.30
 -18 -18  16   37.10   12.60
 -20 -20  16    1.60   12.20
 -22 -22  16  125.79   16.10
   1   1  17   16.50    5.20
  -1  -1  17   16.20    5.50
   3   3  17  346.47   14.00
  -3  -3  17  341.77   16.10
   5   5  17  566.64   19.50
  -5  -5  17  558.94   22.90
   7   7  17  219.78   10.60
  -7  -7  17  234.88   14.90
  -9  -9  17  890.51   34.00
 -11 -11  17   57.99   10.40
 -13 -13  17  119.99   12.90
 -15 -15  17  193.78   19.10
 -17 -17  17   58.69   13.30
 -19 -19  17    4.10   12.00
 -21 -21  17  -12.30   12.00
 -23 -23  17    1.90   12.70
   0   0  18    8.20    5.00
  -2  -2  18 1196.08   41.50
   2   2  18 1282.77   40.70
  -4  -4  18  719.13   27.20
   4   4  18  718.63   24.50
   6   6  18  243.88   10.60
  -6  -6  18  246.88   15.40
  -8  -8  18  326.67   18.20
 -10 -10  18   91.59   11.30
 -12 -12  18  186.98   16.50
 -14 -14  18  127.09   14.10
 -16 -16  18    5.60   11.00
 -18 -18  18    7.20   12.30
 -20 -20  18   59.19   14.50
 -22 -22  18    1.20   13.10
   1   1  19  135.19    9.70
  -1  -1  19  138.29   10.30
   3   3  19  619.14   22.30
  -3  -3  19  623.84   24.10
  -5  -5  19  197.78   13.70
   5   5  19  227.38   10.50
   7   7  19  307.47   12.20
  -7  -7  19  334.57   17.80
  -9  -9  19   24.70    8.80
 -11 -11  19    9.20    9.00
 -13 -13  19   11.50   10.60
 -15 -15  19   14.80   10.80
 -17 -17  19  -13.90   11.10
 -19 -19  19   23.80   13.10
 -21 -21  19   -6.20   12.50
 -23 -23  19   21.10   14.00
   0   0  20  119.29    9.90
  -2  -2  20    1.80    5.20
   2   2  20    1.90    4.70
   4   4  20   54.99    6.10
  -4  -4  20   54.59    8.10
  -6  -6  20  206.48   15.20
   6   6  20  216.68   10.30
  -8  -8  20   -5.20    7.40
   8   8  20   -3.70    4.10
 -10 -10  20   -2.10    8.20
 -12 -12  20   -4.60   13.80
 -14 -14  20  -10.80   10.00
 -16 -16  20  -12.70   10.50
 -18 -18  20   -0.30   12.50
 -20 -20  20   -0.20   13.00
 -22 -22  20   -8.00   13.10
  -1  -1  21  302.27   14.80
   1   1  21  284.77   14.20
  -3  -3  21 1028.90   37.10
   3   3  21 1077.29   35.50
   5   5  21  270.07   12.50
  -5  -5  21  281.47   16.70
  -7  -7  21   20.70    8.60
   7   7  21   24.00    4.70
  -9  -9  21  172.78   14.70
 -13 -13  21   34.20   10.90
 -15 -15  21   -7.40   10.30
 -17 -17  21    9.50   12.20
 -19 -19  21   49.40   14.90
 -21 -21  21    4.70   13.60
 -23 -23  21   10.10   14.70
   0   0  22   20.20    6.30
   2   2  22  385.56   16.60
  -2  -2  22  383.76   17.90
   4   4  22   26.20    5.60
  -4  -4  22   52.99    8.50
   6   6  22  189.88   10.70
  -6  -6  22  211.38   15.40
   8   8  22  150.18    8.50
  -8  -8  22  144.69   13.40
 -10 -10  22   92.79   14.40
 -12 -12  22   89.99   12.80
 -14 -14  22   20.60   11.70
 -16 -16  22   -8.60   11.30
 -18 -18  22    5.40   13.00
 -20 -20  22   16.50   14.10
 -22 -22  22   10.70   14.60
   1   1  23   -4.50    5.20
  -1  -1  23    7.70    6.20
  -3  -3  23  791.42   30.40
   3   3  23  821.62   28.70
  -5  -5  23  282.37   17.30
   5   5  23  265.27   13.10
  -7  -7  23  479.55   23.60
   7   7  23  471.55   17.90
   9   9  23  421.56   15.20
  -9  -9  23  400.96   23.20
 -11 -11  23   40.70   11.20
 -13 -13  23  148.99   15.40
 -15 -15  23  144.79   16.10
 -17 -17  23   13.60   12.60
 -19 -19  23  -16.40   12.80
 -21 -21  23    0.00   13.80
 -23 -23  23    7.60   14.60
   0   0  24 8997.70  274.47
  -2  -2  24  462.65   21.00
   2   2  24  503.65   20.20
  -4  -4  24   30.70    8.30
   4   4  24   42.00    6.60
  -6  -6  24 3163.28  101.39
   6   6  24 3142.79   97.69
   8   8  24  181.78    9.90
  -8  -8  24  159.38   16.40
 -10 -10  24    7.90    9.70
 -12 -12  24   90.99   13.90
 -14 -14  24  -21.50   10.80
 -16 -16  24  143.79   16.70
 -18 -18  24    4.70   13.10
 -20 -20  24    5.60   13.60
 -22 -22  24   93.69   17.90
  -1  -1  25   94.79   10.00
   1   1  25  107.59    9.50
  -3  -3  25  227.08   15.80
   3   3  25  239.08   13.40
   5   5  25   22.90    6.00
  -5  -5  25   18.60    8.60
   7   7  25  607.14   21.60
  -7  -7  25  548.65   27.20
   9   9  25  350.96   13.80
  -9  -9  25  301.77   21.20
 -11 -11  25   -3.40   10.40
 -13 -13  25   71.89   13.80
 -15 -15  25  113.69   15.90
 -17 -17  25    8.80   12.80
 -19 -19  25    8.40   13.80
 -21 -21  25    5.50   14.30
   0   0  26    3.80    6.60
  -2  -2  26  453.95   20.70
   2   2  26  443.56   19.50
   4   4  26  184.48   12.40
  -4  -4  26  190.68   15.60
   6   6  26  129.09   10.50
  -6  -6  26  137.69   13.50
   8   8  26   31.10    5.50
  -8  -8  26   28.00    9.80
 -10 -10  26   51.09   11.50
  10  10  26   44.90    5.10
 -12 -12  26  128.39   15.20
 -14 -14  26  159.88   16.80
 -16 -16  26  -12.80   11.60
 -18 -18  26  -18.50   12.70
 -20 -20  26   76.49   16.50
 -22 -22  26  -27.00   14.50
  -1  -1  27  768.42   30.50
   1   1  27  809.42   29.90
  -3  -3  27  950.70   35.90
   3   3  27  935.01   33.40
  -5  -5  27    0.80    8.20
   5   5  27   16.00    6.30
  -7  -7  27  257.47   19.70
   7   7  27  284.47   13.70
   9   9  27   20.70    5.40
  -9  -9  27   27.50   10.70
 -11 -11  27    6.10   11.00
 -13 -13  27   41.00   13.00
 -15 -15  27   41.30   13.50
 -17 -17  27   -0.20   12.30
 -19 -19  27   -3.00   13.90
 -21 -21  27  -12.70   13.50
   0   0  28 1217.08   42.90
   2   2  28    2.60    6.60
  -2  -2  28   -1.00    6.90
  -4  -4  28    3.10    8.00
   4   4  28    1.60    5.90
  -6  -6  28  154.18   18.80
   6   6  28  141.89   11.30
   8   8  28    3.90    5.30
  -8  -8  28  -11.00    9.00
 -10 -10  28   70.59   13.10
  10  10  28   84.99    8.30
 -12 -12  28    6.40   11.60
 -14 -14  28  -16.50   11.80
 -16 -16  28    7.90   13.00
 -18 -18  28   12.40   13.90
 -20 -20  28   19.50   15.60
 -22 -22  28   -4.80   15.60
   1   1  29   52.79    8.60
  -1  -1  29   44.90    8.70
  -3  -3  29  645.64   28.40
   3   3  29  663.83   26.10
   5   5  29   32.00    6.90
   7   7  29   34.80    6.70
  -7  -7  29   15.50   10.10
  -9  -9  29  263.67   21.30
   9   9  29  267.67   13.30
 -11 -11  29   -2.00   11.40
 -13 -13  29   14.10   12.60
 -15 -15  29   28.70   13.60
 -17 -17  29   21.10   14.30
 -19 -19  29    2.30   14.60
 -21 -21  29    2.80   14.30
   0   0  30   -5.70    7.10
  -2  -2  30  305.87   18.20
   2   2  30  309.47   17.10
   4   4  30   86.89    9.30
  -4  -4  30   69.99   14.40
  -6  -6  30   -9.10    9.10
   6   6  30    7.20    6.10
   8   8  30   -1.60    5.80
  -8  -8  30    0.30    9.80
  10  10  30   33.40    6.20
 -10 -10  30   26.90   12.20
 -12 -12  30   76.19   14.90
 -14 -14  30   48.50   14.60
 -16 -16  30    8.10   13.40
 -18 -18  30    8.20   14.40
 -20 -20  30    2.70   15.30
 -22 -22  30    8.00   30.80
  -1  -1  31  -13.60    7.20
   1   1  31    3.70    7.30
   3   3  31  935.31   33.70
  -3  -3  31  861.61   37.50
  -5  -5  31   19.20    9.50
   5   5  31   20.30    7.00
  -7  -7  31  322.07   21.30
   7   7  31  278.27   15.50
  -9  -9  31  690.63   33.50
   9   9  31  721.03   26.10
 -11 -11  31    1.90   12.00
  11  11  31   25.40    5.50
 -13 -13  31  200.98   20.10
 -15 -15  31   94.19   17.20
 -17 -17  31   65.79   16.40
 -19 -19  31   33.80   16.00
 -21 -21  31   -3.60   19.50
   0   0  32  566.64   25.40
  -2  -2  32  273.47   19.40
   2   2  32  280.67   17.00
   4   4  32   70.79    9.20
  -4  -4  32   68.79   11.50
  -6  -6  32 1329.07   48.90
   6   6  32 1275.77   44.20
   8   8  32   85.69    8.90
  -8  -8  32   87.19   14.00
 -10 -10  32   -8.90   11.50
  10  10  32   -6.20    5.60
 -12 -12  32   89.79   15.40
 -14 -14  32  -15.40   13.10
 -16 -16  32  195.38   20.90
 -18 -18  32   21.70   15.30
 -20 -20  32   -4.40   15.60
 -22 -22  32  111.19   20.90
  -1  -1  33   60.89   10.60
   1   1  33   93.19   10.80
  -3  -3  33   -7.10    9.10
   3   3  33    5.80    7.50
   5   5  33  103.49   10.10
  -5  -5  33  111.39   13.80
   7   7  33  723.33   27.80
  -7  -7  33  774.12   34.20
  -9  -9  33  369.26   26.20
   9   9  33  417.76   18.40
  11  11  33    5.30    5.70
 -11 -11  33  -17.60   11.60
 -13 -13  33   35.60   14.90
 -15 -15  33  150.08   19.50
 -17 -17  33    0.70   14.60
 -19 -19  33    1.10   14.90
 -21 -21  33    3.70   15.90
   0   0  34   -2.80    7.90
  -2  -2  34  648.24   29.20
   2   2  34  651.53   27.20
   4   4  34   -2.10    7.10
  -4  -4  34   -3.90    8.70
   6   6  34   24.30    7.70
  -6  -6  34    2.20   10.10
  -8  -8  34  213.48   19.20
   8   8  34  235.78   14.70
 -10 -10  34   40.60   13.30
  10  10  34   19.80    6.80
  12  12  34    7.20    5.20
 -12 -12  34    6.20   13.00
 -14 -14  34   26.70   15.00
 -16 -16  34   -6.10   14.30
 -18 -18  34   33.00   15.60
 -20 -20  34   15.20   16.60
  -1  -1  35   -3.80    8.40
   1   1  35    8.30    8.10
  -3  -3  35  638.14   29.30
   3   3  35  656.63   27.30
  -5  -5  35   64.29   11.80
   5   5  35   82.39    9.90
   7   7  35  154.38   13.00
  -7  -7  35  141.79   16.20
  -9  -9  35    4.40   12.50
   9   9  35   -1.90    6.60
 -11 -11  35    2.00   12.70
  11  11  35   -0.20    6.00
 -13 -13  35    9.20   14.10
 -15 -15  35   -3.80   13.90
 -17 -17  35  -27.70   13.80
 -19 -19  35    1.50   15.30
 -21 -21  35  -12.20   15.70
   0   0  36  468.35   24.10
   2   2  36   -5.10    7.80
  -2  -2  36   12.90    9.50
  -4  -4  36    6.30    9.50
   4   4  36    6.80    7.70
  -6  -6  36  122.09   15.30
   6   6  36  134.19   13.00
   8   8  36    7.10    7.40
  -8  -8  36    2.20   11.60
 -10 -10  36   -4.10   12.20
  10  10  36   -1.50    6.60
 -12 -12  36  -12.10   12.70
  12  12  36   -1.30    5.70
 -14 -14  36   -2.30   14.80
 -16 -16  36   13.20   15.20
 -18 -18  36    8.90   17.50
 -20 -20  36  -14.10   15.80
  -1  -1  37  135.09   13.90
   1   1  37  127.09   13.30
   3   3  37  718.13   30.00
  -3  -3  37  721.73   32.20
   5   5  37   -2.40    7.40
  -5  -5  37  -11.00    9.40
  -7  -7  37    5.80   11.60
   7   7  37    4.80    7.30
   9   9  37  104.39   10.40
  -9  -9  37  126.69   17.20
  11  11  37   20.40    7.30
 -11 -11  37   24.90   14.00
 -13 -13  37   17.30   14.80
 -15 -15  37  -14.20   14.30
 -19 -19  37    2.20   15.70
 -21 -21  37   22.50   18.30
   2   2  38  151.18   15.30
  -2  -2  38  147.69   14.70
  -4  -4  38    4.90   10.10
   4   4  38    9.80    8.30
  -6  -6  38   12.40   11.80
   6   6  38   26.20    8.40
   8   8  38    0.00    7.50
  -8  -8  38   -7.90   12.20
  10  10  38    4.30    7.40
 -10 -10  38   13.70   13.20
 -12 -12  38   -4.50   13.40
  12  12  38    3.50    6.40
 -14 -14  38   -7.70   14.90
 -16 -16  38  -20.60   17.70
 -18 -18  38   12.10   16.10
 -20 -20  38   30.80   16.90
  -1  -1  39   -2.40    9.80
   1   1  39   -4.40    9.00
  -3  -3  39  415.16   23.90
   3   3  39  368.96   25.40
   5   5  39   54.89   10.00
  -5  -5  39   44.30   12.40
   7   7  39  164.08   15.10
  -7  -7  39  160.98   18.20
   9   9  39  588.64   25.30
  -9  -9  39  616.04   33.10
 -11 -11  39   -8.40   13.50
  11  11  39    5.20    7.50
  13  13  39  104.49   10.20
  13  13  39  100.09    8.30
 -13 -13  39  115.09   19.90
 -15 -15  39   49.99   17.40
 -17 -17  39   28.00   16.90
 -19 -19  39   16.80   17.00
   0   0  40 4449.06  141.89
  -2  -2  40   70.69   12.70
   2   2  40   75.39   11.80
  -4  -4  40   42.00   12.10
   4   4  40   25.10   17.40
   6   6  40  800.72   32.50
  -6  -6  40  833.32   37.80
  -8  -8  40   41.20   14.00
   8   8  40   44.00    9.40
  10  10  40   24.10    8.50
 -10 -10  40   16.70   14.30
 -12 -12  40   34.60   15.80
  12  12  40   27.80    7.80
 -14 -14  40    0.40   16.10
 -16 -16  40   75.19   18.80
 -18 -18  40   24.80   17.30
 -20 -20  40   17.70   17.50
   1   1  41   89.89   13.10
  -1  -1  41   89.79   13.70
  -3  -3  41   52.69   12.60
   3   3  41   46.20   10.60
  -5  -5  41   87.49   14.80
   7   7  41  299.37   18.60
  -7  -7  41  262.37   25.30
   9   9  41  162.58   15.40
  -9  -9  41  162.08   19.90
  11  11  41   14.90    8.00
 -11 -11  41    0.60   14.30
 -13 -13  41  116.69   19.60
  13  13  41   98.89    9.10
 -15 -15  41   99.19   19.60
 -17 -17  41   -5.80   16.50
 -19 -19  41   -1.80   16.80
   0   0  42    2.60   10.80
   2   2  42  371.16   22.40
  -2  -2  42  367.26   24.30
  -4  -4  42    1.00   11.10
   4   4  42   12.60    9.10
  -6  -6  42   38.60   13.50
   6   6  42   50.29   18.10
   8   8  42  168.78   15.80
  -8  -8  42  164.88   19.60
 -10 -10  42    9.00   14.40
  10  10  42   -1.70    8.00
 -12 -12  42   61.19   17.40
  12  12  42   76.09    9.60
 -14 -14  42   84.49   23.80
 -16 -16  42  -19.70   15.20
 -18 -18  42  -14.80   15.70
 -20 -20  42   36.30   19.60
  -1  -1  43   75.79   13.80
   1   1  43  105.29   13.70
   3   3  43  103.19   13.20
  -3  -3  43  114.29   15.40
  -5  -5  43   -1.40   11.50
   5   5  43    3.40    8.70
  -7  -7  43  125.19   17.50
   7   7  43  104.99   13.40
  -9  -9  43    0.90   14.50
   9   9  43   -1.50    8.30
 -11 -11  43   15.00   15.50
  11  11  43    8.50    8.60
 -13 -13  43   24.20   35.20
  13  13  43    8.50    7.50
 -15 -15  43    0.10   16.40
 -17 -17  43  -14.30   16.10
 -19 -19  43    8.50   17.20
   0   0  44  635.64   31.20
   2   2  44   12.40   10.50
  -2  -2  44    2.30   11.20
  -4  -4  44   -9.70   11.10
   4   4  44    0.80    9.40
   6   6  44   74.69   11.50
  -6  -6  44   78.69   15.50
  -8  -8  44    4.00   14.30
   8   8  44   -1.10    8.90
  10  10  44   -5.40    8.20
 -10 -10  44   -4.00   14.30
  12  12  44   12.90    8.20
 -12 -12  44    5.20   17.40
  14  14  44   -8.50    6.30
 -14 -14  44    0.90   16.20
 -16 -16  44   21.40   17.20
 -18 -18  44   -9.10   16.40
 -20 -20  44   -0.90   18.50
   1   1  45   -5.70   10.10
  -1  -1  45    3.60   11.00
   3   3  45  508.85   27.00
  -3  -3  45  589.34   31.00
  -5  -5  45    7.10   12.50
   5   5  45   14.60    9.80
  -7  -7  45    4.90   12.80
   7   7  45  -10.90    8.90
  -9  -9  45  138.39   20.30
   9   9  45  115.29   12.70
 -11 -11  45  -18.60   15.30
  11  11  45   -2.30    8.90
 -13 -13  45   -7.00   16.60
  13  13  45    4.80    8.00
 -15 -15  45   14.70   17.10
 -17 -17  45  -11.60   16.10
 -19 -19  45   10.00   17.50
   0   0  46    9.20   11.60
   2   2  46   21.00   11.50
  -2  -2  46   21.40   12.70
   4   4  46    0.60    9.70
  -4  -4  46   -2.70   11.80
   6   6  46   27.10   10.30
  -6  -6  46    7.00   13.80
  -8  -8  46   23.60   15.40
   8   8  46   29.50   10.40
 -10 -10  46   10.20   15.50
  10  10  46    8.20    9.40
 -12 -12  46  -17.30   15.60
  12  12  46    2.10    8.70
 -14 -14  46  -13.40   16.40
  14  14  46   -9.10    6.70
 -16 -16  46  -15.90   17.30
 -18 -18  46    7.90   18.10
  -1  -1  47    6.20   11.90
   1   1  47   -7.10   10.80
   3   3  47  210.78   19.70
  -3  -3  47  192.98   19.30
   5   5  47   22.60   10.60
  -5  -5  47    4.60   12.70
  -7  -7  47  145.09   19.10
   7   7  47  109.79   13.50
   9   9  47   94.19   14.90
  -9  -9  47  136.19   20.10
  11  11  47   37.00   10.20
 -11 -11  47   33.60   18.00
 -13 -13  47   15.60   17.90
 -15 -15  47   13.50   18.00
 -17 -17  47    2.60   17.60
 -19 -19  47   14.60   18.40
   0   0  48 1490.35   56.49
  -2  -2  48   46.70   14.30
   2   2  48   77.29   13.70
   4   4  48    5.00   10.30
  -4  -4  48    9.20   12.50
  -6  -6  48  341.17   28.80
   6   6  48  356.46   22.50
  -8  -8  48   36.60   16.30
   8   8  48    1.10   10.00
 -10 -10  48   14.00   19.80
  10  10  48   -3.40   17.00
 -12 -12  48   38.60   19.00
  12  12  48   22.20    9.80
 -14 -14  48   -6.40   16.90
  14  14  48   -1.80    7.30
  14  14  48   -8.80    7.20
 -16 -16  48   47.70   19.70
 -18 -18  48   12.60   18.40
   1   1  49   -8.10   11.00
  -1  -1  49   10.50   12.40
  -3  -3  49   17.30   13.50
   3   3  49   -4.50   10.50
   5   5  49    9.00   10.30
  -5  -5  49    6.20   13.00
   7   7  49  102.19   13.60
  -7  -7  49   96.89   18.30
   9   9  49   71.39   12.30
 -11 -11  49  -14.90   16.50
  11  11  49    8.50    9.80
 -13 -13  49   32.20   19.40
  13  13  49    3.20    8.90
 -15 -15  49   55.99   19.30
 -17 -17  49   35.30   19.50
 -19 -19  49   24.50   19.40
   0   0  50    9.30   12.10
   2   2  50  183.78   18.00
  -2  -2  50  217.28   20.40
   4   4  50    9.10   10.70
  -4  -4  50    2.30   13.00
   6   6  50   -4.60   10.50
  -6  -6  50   -5.40   14.30
  -8  -8  50  -18.70   19.00
   8   8  50    0.90   10.50
 -10 -10  50   39.50   17.40
  10  10  50   40.60   11.40
  12  12  50   33.50   10.50
 -12 -12  50   45.00   19.40
  14  14  50   44.50    9.40
 -14 -14  50   57.99   20.30
 -16 -16  50   -2.80   18.10
 -18 -18  50   24.60   18.90
  -1  -1  51   11.90   12.70
   1   1  51   11.60   12.20
   3   3  51   78.29   14.20
  -3  -3  51   51.49   15.40
  -5  -5  51    2.50   13.70
   5   5  51    4.40   10.70
   7   7  51   92.59   13.80
  -7  -7  51   96.69   19.40
  -9  -9  51  -15.30   15.80
   9   9  51  -16.10   10.10
 -11 -11  51   19.20   17.90
  11  11  51   -3.40   10.00
 -13 -13  51  -11.80   17.20
  13  13  51   25.00   10.20
 -15 -15  51    0.40   17.70
  15  15  51   -9.70    6.80
 -17 -17  51   -3.90   18.30
   0   0  52  282.57   25.20
   2   2  52  -14.70   11.70
  -2  -2  52    1.10   13.00
   4   4  52    9.00   11.60
  -4  -4  52    5.20   14.00
   6   6  52   99.79   14.90
  -6  -6  52  112.49   19.10
   8   8  52   32.90   11.80
  -8  -8  52   22.20   16.60
  10  10  52    1.40   10.30
 -10 -10  52    8.10   17.80
  12  12  52   -4.50   16.30
 -12 -12  52  -21.90   17.30
 -14 -14  52   27.80   19.10
  14  14  52   -6.70    9.10
 -16 -16  52   18.70   19.30
 -18 -18  52  -26.50   17.30
   1   1  53  -15.30   11.80
  -1  -1  53   -5.20   12.40
   3   3  53  305.07   24.40
  -3  -3  53  307.17   28.20
  -5  -5  53   -7.80   14.30
   5   5  53   -0.80   11.20
  -7  -7  53   -5.40   15.30
   7   7  53    0.40   11.00
  -9  -9  53  168.68   24.00
   9   9  53  235.48   20.70
 -11 -11  53    4.80   18.50
  11  11  53   -2.80   10.10
  13  13  53    1.50   10.00
 -13 -13  53   -1.30   18.50
  15  15  53   20.20    8.30
  15  15  53   30.80    9.30
 -15 -15  53   12.70   19.40
 -17 -17  53   12.80   19.80
   0   0  54    0.70   13.50
   2   2  54    0.20   12.50
  -2  -2  54   26.90   14.40
   4   4  54   -0.40   11.50
  -4  -4  54   14.10   15.00
   6   6  54   12.00   12.00
  -6  -6  54   12.30   16.00
  -8  -8  54   10.20   17.10
   8   8  54  -12.80   11.00
  10  10  54   -7.00   10.80
 -10 -10  54    4.00   17.80
  12  12  54   -4.50   10.70
 -12 -12  54    5.00   19.20
  14  14  54   15.80    9.60
 -14 -14  54    9.30   19.20
 -16 -16  54    3.90   19.20
  -1  -1  55    3.20   13.00
   1   1  55   -0.60   13.20
  -3  -3  55  153.38   20.50
   3   3  55  137.09   17.40
   5   5  55   -5.00   11.40
  -5  -5  55   -9.80   15.40
  -7  -7  55   -3.60   16.10
   7   7  55   -6.00   11.60
   9   9  55  137.39   15.90
  -9  -9  55  154.08   23.80
  11  11  55   13.80   11.20
 -11 -11  55  -17.10   18.00
 -13 -13  55   35.00   20.30
 -15 -15  55    9.00   19.70
  15  15  55   23.20    9.10
 -17 -17  55   24.20   21.20
   0   0  56  595.24   34.50
   2   2  56   -3.90   12.80
  -2  -2  56   -3.40   13.70
   4   4  56    3.60   12.10
  -4  -4  56    1.50   15.40
  -6  -6  56  347.97   32.10
   6   6  56  362.86   25.60
  -8  -8  56   18.70   17.80
   8   8  56    0.60   11.90
 -10 -10  56   10.90   18.80
  10  10  56    3.80   11.40
  12  12  56   36.60   12.40
 -12 -12  56    8.80   19.40
  14  14  56  -13.60    9.50
 -14 -14  56   19.80   19.50
 -16 -16  56   34.20   21.10
  -1  -1  57   -4.50   14.30
   1   1  57    7.00   13.90
   3   3  57  -17.50   12.20
  -3  -3  57   25.40   19.70
   5   5  57   -3.30   12.30
  -5  -5  57    5.90   16.40
   7   7  57   64.99   14.10
  -7  -7  57   43.80   18.10
   9   9  57   68.69   14.30
  -9  -9  57   78.69   21.30
 -11 -11  57    2.40   18.70
  11  11  57   14.20   11.40
 -13 -13  57   -2.60   19.50
  13  13  57   -0.60   11.00
  15  15  57   21.60    9.70
 -15 -15  57   28.70   20.70
   0   0  58    8.60   14.70
   2   2  58  111.89   17.70
  -2  -2  58   88.49   24.40
  -4  -4  58   33.90   16.70
   4   4  58   58.29   14.00
  -6  -6  58    8.30   17.10
   6   6  58   11.40   12.70
   8   8  58   14.90   12.60
  -8  -8  58   29.00   18.70
 -10 -10  58    9.60   18.80
  10  10  58   -4.20   10.90
 -12 -12  58   31.10   20.50
  12  12  58   -7.90   11.40
 -14 -14  58  -19.50   19.10
 -16 -16  58   -0.80   24.40
   1   1  59    1.70   14.80
  -1  -1  59   50.89   29.50
   3   3  59   35.90   14.70
  -3  -3  59   11.90   16.70
  -5  -5  59   13.40   17.40
   5   5  59   -9.30   12.50
  -7  -7  59   12.60   18.30
   7   7  59   41.00   13.70
  -9  -9  59  -16.30   18.40
   9   9  59    2.30   12.00
 -11 -11  59    5.40   19.20
  11  11  59   -3.60   11.20
  13  13  59    7.30   11.50
 -13 -13  59  -12.50   20.00
 -15 -15  59   21.90   20.80
  15  15  59   -1.10    9.90
   0   0  60  116.69   31.90
  -2  -2  60    2.70   15.50
   2   2  60    1.90   13.90
   4   4  60   -4.60   12.80
  -4  -4  60   -7.20   16.00
  -6  -6  60   86.89   21.00
   6   6  60   98.29   16.10
   8   8  60   19.00   13.20
  -8  -8  60  -14.60   17.70
  10  10  60   -9.60   11.50
 -10 -10  60  -29.20   17.80
 -12 -12  60   21.00   20.20
  12  12  60   23.50   12.80
  14  14  60   15.20   11.90
 -14 -14  60  -25.20   18.50
 -16 -16  60    5.30   20.40
  -1  -1  61   -8.90   14.50
   1   1  61  -21.20   23.10
  -3  -3  61  109.59   20.50
   3   3  61  105.59   18.00
  -5  -5  61  -18.70   16.60
   5   5  61    2.80   12.80
   7   7  61  -13.20   12.10
  -7  -7  61  -11.90   17.90
   9   9  61   45.20   13.90
  -9  -9  61   30.70   19.80
  11  11  61  -15.10   11.60
 -11 -11  61   14.40   20.20
  13  13  61   -4.20   11.80
 -13 -13  61   14.90   20.80
 -15 -15  61   -7.90   21.90
  15  15  61   14.10   13.00
   0   0  62  -16.80   14.70
   2   2  62   30.90   27.90
  -2  -2  62    3.40   16.50
  -4  -4  62    2.80   17.20
   4   4  62    1.60   13.30
  -6  -6  62   10.60   17.60
   6   6  62   -0.90   13.20
  -8  -8  62    2.30   17.90
   8   8  62   11.50   13.10
 -10 -10  62  -16.80   17.90
  10  10  62  -16.30   11.60
 -12 -12  62  -12.80   19.80
  12  12  62    1.10   12.70
  14  14  62  -10.50   11.50
  -1  -1  63   -4.30   15.10
   1   1  63   -6.80   14.70
   3   3  63  158.18   34.30
  -3  -3  63  149.69   22.60
   5   5  63    1.20   13.10
  -5  -5  63    1.00   17.60
  -7  -7  63   -4.90   18.20
   7   7  63   10.40   13.50
   9   9  63   25.00   14.00
  -9  -9  63   29.40   20.90
  11  11  63   -1.60   13.30
 -11 -11  63   41.80   21.90
  13  13  63   20.50   12.80
 -13 -13  63   19.80   27.30
   0   0  64  164.38   22.00
  -2  -2  64    7.60   17.00
   2   2  64  -13.90   14.10
  -4  -4  64  -21.00   17.00
   4   4  64   18.20   26.40
   6   6  64   82.19   16.70
  -6  -6  64   86.69   21.90
   8   8  64   10.30   13.40
  -8  -8  64   12.50   19.90
 -10 -10  64  -26.90   18.50
  10  10  64  -15.30   12.30
  12  12  64    3.10   13.10
 -12 -12  64   19.80   21.10
  14  14  64   -5.70   12.30
 -14 -14  64   25.00   21.20
   1   1  65   -0.80   15.30
  -1  -1  65    7.50   16.50
   3   3  65   -8.00   14.60
  -3  -3  65    2.40   17.00
   5   5  65  -19.80   24.40
  -5  -5  65   -6.00   17.50
   7   7  65   20.90   14.60
  -7  -7  65   11.20   19.70
   9   9  65   -8.40   13.30
  -9  -9  65   10.10   19.50
 -11 -11  65    4.30   20.50
  11  11  65   20.40   13.70
  13  13  65   13.80   12.80
 -13 -13  65   43.00   22.50
   0   0  66   -8.70   15.20
   2   2  66   36.40   16.10
  -2  -2  66   33.50   18.60
  -4  -4  66    5.40   18.80
   4   4  66    0.40   14.30
   6   6  66  -19.90   22.20
  -6  -6  66   -0.20   18.70
  -8  -8  66  -19.50   18.30
   8   8  66    3.40   13.70
  10  10  66   18.50   13.90
 -10 -10  66  -14.60   19.10
  12  12  66   19.90   14.00
 -12 -12  66   13.20   21.50
  -1  -1  67    7.70   16.80
   1   1  67   -5.30   15.50
  -3  -3  67   -5.30   16.80
   3   3  67   -2.30   14.90
   5   5  67   19.10   15.10
  -5  -5  67   -5.40   17.80
  -7  -7  67   13.30   19.80
   7   7  67  -13.60   22.10
   9   9  67   10.00   13.80
  -9  -9  67   -9.00   19.70
  11  11  67    5.50   14.10
 -11 -11  67   26.90   26.30
  13  13  67   12.50   13.30
 -13 -13  67   -9.40   21.60
   0   0  68  143.69   22.10
  -2  -2  68   -3.80   17.50
   2   2  68    0.20   16.00
  -4  -4  68  -21.70   17.30
   4   4  68  -16.90   13.70
  -6  -6  68    3.60   19.60
   6   6  68   46.40   16.30
  -8  -8  68    6.40   20.00
   8   8  68  -34.40   25.00
  10  10  68   28.20   15.10
  12  12  68    3.80   14.50
 -12 -12  68   10.50   22.10
  -1  -1  69    9.60   17.10
   1   1  69   -3.50   16.30
  -3  -3  69   26.10   19.00
   3   3  69   70.89   17.70
  -5  -5  69   20.40   19.20
   5   5  69   -6.10   14.60
  -7  -7  69  -12.60   19.60
   7   7  69    2.00   14.00
  -9  -9  69   41.90   39.90
  11  11  69  -16.50   13.70
 -11 -11  69    4.00   21.10
   0   0  70   -4.70   17.00
   2   2  70   12.90   16.30
  -2  -2  70    7.20   18.40
   4   4  70   10.00   15.10
  -4  -4  70    7.40   19.10
  -6  -6  70    0.80   20.20
   6   6  70   15.10   15.80
   8   8  70   -6.50   14.50
  -8  -8  70    6.70   24.10
  10  10  70   -3.40   24.70
 -10 -10  70   -6.40   21.00
  -1  -1  71    8.40   17.60
   1   1  71  -15.70   16.10
  -3  -3  71   21.60   19.50
   3   3  71   37.30   17.50
  -5  -5  71   31.40   20.40
   5   5  71   24.10   16.50
  -7  -7  71   34.90   24.80
   7   7  71    2.90   15.10
   9   9  71   31.20   15.80
  -9  -9  71   42.50   23.20
 -11 -11  71  -21.80   21.10
  11  11  71    5.90   15.90
   0   0  72  103.59   21.30
   2   2  72   18.10   16.50
  -2  -2  72   -8.40   18.00
  -4  -4  72    4.20   19.30
   4   4  72   -3.50   15.30
  -6  -6  72   66.09   24.20
   6   6  72   42.20   17.20
  -8  -8  72   37.30   22.40
   8   8  72    6.00   15.60
 -10 -10  72   37.50   22.90
  10  10  72   -4.60   14.70
  -1  -1  73   -5.10   17.50
   1   1  73   18.90   17.50
   3   3  73  -13.50   15.30
  -3  -3  73  -15.90   18.20
  -5  -5  73   -5.60   19.50
   5   5  73   -3.70   15.50
   7   7  73   49.10   17.10
  -7  -7  73   48.30   22.50
  -9  -9  73   -4.60   22.00
   9   9  73   28.70   16.40
   0   0  74   -8.90   17.90
   2   2  74   22.50   17.70
  -2  -2  74   10.60   18.90
  -4  -4  74   -0.90   19.30
   4   4  74    6.90   16.00
  -6  -6  74   -8.40   20.50
   6   6  74   10.80   16.00
   8   8  74    0.30   15.10
  -8  -8  74  -28.00   20.20
   1   1  75  -12.70   17.40
  -1  -1  75  -21.40   17.10
  -3  -3  75  -18.30   18.60
   3   3  75    3.80   16.70
   5   5  75   -2.00   16.40
  -5  -5  75   -8.10   20.00
  -7  -7  75    8.40   21.60
   7   7  75   14.30   15.90
   0   0  76   55.49   20.40
   2   2  76   -8.50   17.10
  -2  -2  76   -3.20   18.40
  -4  -4  76    8.30   20.50
   4   4  76  -20.30   15.60
   6   6  76   -9.40   15.90
  -6  -6  76   23.40   22.00
   8   8  76   -5.60   15.20
  -8  -8  76  -13.40   20.40
  -1  -1  77    3.30   18.90
   1   1  77   15.20   18.50
   3   3  77   13.50   18.30
  -3  -3  77   14.30   20.70
  -5  -5  77   -0.80   20.30
   5   5  77   -5.40   16.30
  -7  -7  77   -3.20   21.40
   7   7  77   18.30   16.50
   0   0  78   -1.10   19.00
  -2  -2  78   -4.00   19.20
   2   2  78    6.90   18.50
  -4  -4  78   15.50   20.90
   4   4  78    4.20   17.30
  -6  -6  78   -1.90   21.20
   6   6  78   23.30   17.00
  -1  -1  79   -0.60   19.50
   1   1  79  -15.20   18.10
  -3  -3  79   44.90   22.30
   3   3  79    7.50   18.40
   0   0  80   19.20   19.90
   2   2  80   42.60   28.30
  -2  -2  80  -13.20   19.20
 -18 -16   0   -6.40    5.30
 -16 -14   0   -8.20    5.70
 -14 -12   0    2.20    5.30
 -12 -10   0   -0.70    4.50
 -10  -8   0    4.10    4.10
  -8  -6   0   -0.60    3.30
  -6  -4   0   -1.40    2.90
  -4  -2   0    1.70    2.00
   4   2   0   -0.50    2.10
   2   0   0   -1.50    1.20
  -8 -10   0   -2.80    3.70
 -10 -12   0  -10.60    4.10
 -12 -14   0   -4.80    4.90
 -14 -16   0    2.90    5.60
 -14 -16   0    2.80    5.90
 -16 -18   0  -11.90    5.80
 -16 -18   0   -1.50    6.00
 -17 -15   1  135.49   11.60
 -15 -13   1    2.80    5.70
 -15 -13  -1   -8.30    4.90
 -13 -11   1   -6.90    5.10
 -13 -11  -1   -1.70    4.60
 -11  -9   1 1657.93   52.49
 -11  -9  -1 1648.24   51.89
  -9  -7   1    4.50    4.10
  -9  -7  -1    4.40    3.60
  -7  -5   1   -0.50    3.00
  -7  -5  -1    3.10    3.70
   5   3   1 2112.19   63.89
  -5  -3   1 2092.39   64.99
  -5  -3  -1 2086.89   63.89
   5   3  -1 2089.59   64.29
   3   1   1  258.77    8.50
   3   1  -1  244.08    8.80
  -1  -3  -1    0.00    0.60
  -3  -5  -1   53.89    3.70
  -9 -11   1  246.88   11.80
  -9 -11  -1  234.68   10.90
 -11 -13   1  986.00   33.70
 -11 -13  -1 1033.20   33.20
 -13 -15   1  117.99   10.40
 -13 -15  -1  102.79    9.20
 -13 -15  -1  106.69    9.40
 -15 -17   1   85.09    8.60
 -15 -17   1   92.59    8.90
 -15 -17  -1   90.29    8.00
 -15 -17  -1   97.59    9.80
 -17 -19   1  221.78   13.60
 -17 -19   1  222.78   14.20
 -18 -16   2   94.39    9.30
 -16 -14   2   45.90    7.70
 -14 -12   2  417.66   17.80
 -14 -12  -2  416.56   16.00
 -12 -10   2    4.20    5.20
 -12 -10  -2    0.90    4.00
 -10  -8   2   94.79    8.20
 -10  -8  -2   88.79    6.80
  -8  -6   2 1627.94   50.19
  -8  -6  -2 1554.04   50.09
  -6  -4   2   71.99    5.70
  -6  -4  -2   86.29    4.70
  -4  -2   2  166.78    7.20
   4   2   2  167.48    6.20
  -4  -2  -2  156.68    6.10
   4   2  -2  161.68    7.20
   2   0   2 2996.50   90.49
  -4  -6  -2 2438.16   74.09
  -8 -10   2  639.84   22.00
  -8 -10  -2  608.24   20.90
 -10 -12   2   14.30    5.40
 -10 -12  -2   13.70    4.20
 -10 -12  -2   13.60    4.30
 -12 -14   2  114.49   10.40
 -12 -14  -2  133.39    8.90
 -12 -14  -2  129.09    8.80
 -14 -16   2  291.07   15.10
 -14 -16  -2  279.17   13.10
 -14 -16  -2  303.87   13.10
 -16 -18   2    0.70    6.90
 -18 -20   2    5.00    7.00
 -19 -17   3   -2.20    7.20
 -17 -15   3    2.90    7.10
 -15 -13   3   16.60    7.00
 -13 -11   3   70.59    7.80
 -13 -11  -3   69.79    6.10
 -11  -9   3   46.90    6.50
 -11  -9  -3   54.09    7.30
  -9  -7   3  836.92   28.50
  -9  -7  -3  849.12   27.10
  -7  -5   3   -0.80    3.20
  -7  -5  -3    1.40    2.30
   5   3   3   33.60    2.60
  -5  -3   3   31.00    3.80
  -5  -3  -3   35.10    2.60
   5   3  -3   28.20    3.80
  -3  -1   3 1928.41   57.49
   3   1   3 1827.42   56.69
   3   1  -3 1857.21   57.39
  -1  -3  -3    0.50    0.70
  -3  -5  -3   11.30    2.00
  -5  -7  -3   52.99    4.00
  -7  -9  -3   -1.30    2.70
  -9 -11   3  827.02   27.90
  -9 -11  -3  781.12   26.10
  -9 -11  -3  807.52   27.50
 -11 -13   3  293.57   14.90
 -11 -13  -3  326.77   12.70
 -11 -13  -3  319.77   12.80
 -13 -15   3  343.37   15.90
 -13 -15  -3  311.37   13.10
 -13 -15  -3  305.37   13.00
 -15 -17   3   21.40    7.40
 -17 -19   3    5.40    7.30
 -17 -19   3   -2.80    7.50
 -19 -21   3   44.50    8.60
 -20 -18   4   -2.00    9.20
 -20 -18   4    7.10    7.90
 -18 -16   4  100.19   10.60
 -16 -14   4   66.79    9.00
 -14 -12   4  291.87   15.40
 -12 -10   4  247.38   13.10
 -10  -8   4   60.39    6.70
  -8  -6   4 1685.53   52.59
  -8  -6  -4 1637.24   50.79
  -6  -4   4  116.29    7.10
  -4  -2   4  372.26   13.60
   4   2   4  385.76   12.10
   4   2  -4  386.66   13.80
  -4  -2  -4  371.96   12.10
   2   0   4    3.70    1.30
   2   0  -4    2.20    1.60
  -2  -4  -4  152.38    5.60
  -4  -6  -4  129.79    5.30
  -6  -8  -4   12.40    2.50
  -8 -10   4 1254.07   40.30
  -8 -10  -4 1241.08   38.30
  -8 -10  -4 1197.68   38.30
 -10 -12   4  261.27   13.10
 -10 -12  -4  235.28   10.10
 -12 -14   4  135.99   11.40
 -14 -16   4  169.48   12.90
 -16 -18   4   49.50    8.90
 -16 -18   4   47.70    8.40
 -18 -20   4   85.19   10.10
 -18 -20   4   94.49   10.00
 -20 -22   4    0.50    7.70
 -21 -19   5   -8.60    8.00
 -21 -19   5   11.80    7.90
 -19 -17   5   -4.80    8.00
 -17 -15   5   -1.10    7.80
 -15 -13   5   -5.50    6.70
 -13 -11   5  210.78   13.10
 -11  -9   5  223.28   12.70
  -9  -7   5  201.68   11.10
  -7  -5   5   77.09    6.30
  -5  -3   5 1226.88   39.00
   5   3  -5 1218.98   39.00
  -3  -1   5 1674.73   52.49
   3   1   5 1696.63   51.49
   3   1  -5 1712.13   52.59
   1  -1  -5   -0.90    1.00
  -3  -5  -5  630.94   19.70
  -5  -7  -5  146.99    5.70
  -9 -11   5  421.96   17.60
 -11 -13   5  262.27   14.40
 -13 -15   5  290.47   15.90
 -15 -17   5    9.50    7.80
 -17 -19   5   18.80    8.20
 -19 -21   5   -0.30    8.00
 -19 -21   5    4.60    8.60
 -22 -20   6   -1.10    8.00
 -22 -20   6   -5.20    8.90
 -20 -18   6   78.19   11.00
 -18 -16   6  170.48   15.40
 -16 -14   6   10.60    8.10
 -14 -12   6  335.37   17.20
 -12 -10   6   -5.40    5.70
 -10  -8   6   72.79    7.50
  -8  -6   6 1532.05   49.20
  -6  -4   6   70.09    5.90
  -4  -2   6 2787.12   84.09
   4   2   6 2667.43   82.49
   4   2  -6 2742.03   84.09
  -2   0   6 3793.72  114.19
   2   0  -6 3708.03  114.09
   0  -2  -6   -0.40    1.00
   2   4   6 1691.83   53.19
  -2  -4  -6 1797.22   53.19
  -4  -6  -6  586.14   18.40
  -8 -10   6  579.64   21.60
 -10 -12   6   38.00    6.90
 -12 -14   6  223.68   14.00
 -14 -16   6   88.69    9.90
 -16 -18   6   54.89    9.70
 -18 -20   6   -1.50    8.10
 -18 -20   6   -2.60    8.70
 -20 -22   6   64.69   10.20
 -20 -22   6   70.19   10.50
 -23 -21   7   -5.00    9.40
 -21 -19   7   -2.90    8.70
 -19 -17   7  -10.70    8.70
 -17 -15   7  300.87   18.50
 -15 -13   7   15.40    8.00
 -13 -11   7   19.60    7.10
 -11  -9   7 1542.45   50.59
  -9  -7   7    1.60    5.00
  -7  -5   7   19.50    4.70
  -5  -3   7 2227.98   69.39
   5   3  -7 2228.68   69.39
  -3  -1   7  461.45   16.00
   3   1  -7  431.36   16.00
  -1  -3  -7  401.06   13.30
  -9 -11   7  289.27   14.90
 -11 -13   7 1187.48   40.70
 -13 -15   7  125.89   11.10
 -15 -17   7  161.58   15.10
 -17 -19   7  124.79   12.50
 -19 -21   7   20.00    9.10
 -19 -21   7   19.80    9.80
 -21 -23   7   14.20    9.40
 -21 -23   7   10.60    9.10
 -22 -20   8   -8.70    9.30
 -22 -20   8    2.70    9.10
 -20 -18   8    8.70    9.60
 -18 -16   8   13.60    9.40
 -16 -14   8  -16.40    8.00
 -14 -12   8   12.00    7.70
 -12 -10   8    8.90    6.30
 -10  -8   8   -6.40    5.20
  -8  -6   8  263.47   12.80
  -6  -4   8    1.70    3.90
  -4  -2   8   67.69    6.70
   4   2  -8   68.89    5.80
  -2   0   8   -1.10    2.80
   2   0  -8    1.90    2.90
   0   2   8    1.10    2.20
   0  -2  -8    2.90    1.40
   2   4   8   22.70    3.00
  -2  -4  -8   18.90    2.80
  -4  -6  -8   -4.40    2.00
  -8 -10   8   29.70    6.20
 -10 -12   8   11.20    6.70
 -12 -14   8   13.40    7.40
 -14 -16   8    4.90    8.00
 -16 -18   8   -4.30    8.60
 -18 -20   8    0.20    9.70
 -20 -22   8   32.00    9.80
 -20 -22   8   -0.20    9.80
 -22 -24   8  -20.50    9.10
 -23 -21   9    9.60    9.50
 -21 -19   9   -3.80    9.50
 -19 -17   9   -1.40    9.20
 -17 -15   9  199.48   17.00
 -15 -13   9    2.20    7.80
 -13 -11   9   -6.40    6.80
 -11  -9   9 1798.42   58.69
  -9  -7   9   10.30    5.90
  -7  -5   9    3.30    4.60
  -5  -3   9 1654.63   52.59
   5   3   9 1621.04   50.29
   5   3  -9 1675.83   51.89
   5   3  -9 1650.83   52.49
  -3  -1   9 1169.88   37.80
   3   1  -9 1168.58   37.80
  -1   1   9  290.07   11.10
   1  -1  -9  287.47   11.20
   1   3   9 1188.28   38.90
  -1  -3  -9 1240.68   38.10
   3   5   9  243.28    9.10
  -3  -5  -9  249.38    9.10
  -9 -11   9   80.59    8.80
 -11 -13   9  463.95   20.80
 -13 -15   9   15.00    7.90
 -15 -17   9   71.09   10.70
 -17 -19   9  152.78   14.20
 -19 -21   9   16.00    9.70
 -19 -21   9    4.80   10.20
 -21 -23   9   14.80    9.90
 -21 -23   9   11.20   10.10
 -22 -20  10   -3.60   10.30
 -20 -18  10   63.99   11.60
 -18 -16  10   44.70   10.90
 -16 -14  10   44.60   10.30
 -14 -12  10  278.17   17.40
 -12 -10  10    6.80    6.90
 -10  -8  10  178.28   12.50
  -8  -6  10  251.27   13.20
  -6  -4  10  309.67   13.70
  -4  -2  10  555.34   20.00
   4   2 -10  534.35   19.90
  -2   0  10 6362.26  198.18
   2   0 -10 6703.83  198.38
   0   2  10  644.54   21.00
   0  -2 -10  605.94   20.80
   2   4  10 5537.15  186.58
  -2  -4 -10 6629.94  184.18
   4   6  10 2834.92   86.59
  -4  -6 -10 2870.61   86.59
  -8 -10  10  385.16   17.30
 -10 -12  10   33.90    7.70
 -12 -14  10  252.77   15.90
 -14 -16  10   44.10    9.90
 -16 -18  10   -3.20    8.90
 -18 -20  10    9.10   10.50
 -20 -22  10   44.10   11.70
 -20 -22  10   34.70   10.40
 -22 -24  10    6.60   10.80
 -23 -21  11  -14.70   10.20
 -21 -19  11    0.20   10.20
 -19 -17  11  -11.90    9.80
 -17 -15  11   -2.10    9.70
 -15 -13  11   10.50    8.40
 -13 -11  11  112.49   11.30
 -11  -9  11   12.50    7.10
  -9  -7  11 1022.20   35.70
  -7  -5  11   57.49    7.00
  -5  -3  11  841.12   28.40
   5   3 -11  793.62   27.30
  -3  -1  11   31.10    5.20
   3   1 -11   33.80    5.00
  -1   1  11  379.36   14.40
   1  -1 -11  381.46   14.50
   1   3  11  884.81   28.70
  -1  -3 -11  885.21   28.70
   3   5  11    1.40    5.80
  -3  -5 -11    8.30    3.10
   5   7  11  128.09    5.30
  -5  -7 -11   97.49    5.50
  -9 -11  11  365.86   17.70
 -11 -13  11   50.79    9.30
 -13 -15  11  147.59   14.80
 -15 -17  11   -8.60    8.60
 -17 -19  11   -1.50   10.10
 -19 -21  11   10.30   11.00
 -21 -23  11    0.10   10.10
 -21 -23  11    0.40   10.70
 -22 -20  12   -2.70   11.70
 -20 -18  12   -9.90   10.60
 -18 -16  12  126.59   13.90
 -16 -14  12    5.90    9.40
 -14 -12  12  416.86   21.60
 -12 -10  12  117.99   11.00
 -10  -8  12   26.20    7.30
  -8  -6  12 1275.07   43.00
   6   4  12   47.10    3.50
  -6  -4  12   42.30    6.30
  -4  -2  12 2257.07   69.49
   4   2 -12 2182.88   69.29
   4   2 -12 2157.68   68.39
  -2   0  12    1.60    3.90
   2   0 -12   -0.40    3.70
   0   2  12    0.40    3.40
   0  -2 -12    0.50    3.50
   2   4  12  206.48    9.40
  -2  -4 -12  222.28    9.50
   4   6  12 1942.21   62.49
  -4  -6 -12 2081.79   61.89
  -8 -10  12  632.54   25.10
 -10 -12  12   27.00    7.80
 -12 -14  12   77.89   10.50
 -14 -16  12  235.58   17.30
 -16 -18  12   -1.10    9.50
 -18 -20  12  295.67   21.50
 -20 -22  12   15.00   15.20
 -20 -22  12   18.90   10.70
 -22 -24  12   -6.80   11.40
 -19 -17  13   -5.00   14.10
 -17 -15  13   -3.70    9.80
 -15 -13  13   14.00    9.40
 -13 -11  13  145.59   14.60
 -11  -9  13  333.07   18.00
  -9  -7  13 1019.50   36.10
  -7  -5  13   45.90    7.10
  -5  -3  13  312.67   14.80
  -3  -1  13 1607.44   50.99
   3   1 -13 1557.74   50.79
  -1   1  13  685.93   23.50
   1  -1 -13  667.13   23.40
   1   3  13   98.89    7.30
  -1  -3 -13   93.59    7.10
   3   5  13  438.66   15.90
  -3  -5 -13  459.85   16.00
   5   7  13  410.26   14.50
  -5  -7 -13  437.46   14.60
  -7  -9  13    7.60    5.90
  -7  -9  13    4.40    6.10
  -9 -11  13   43.10    8.50
 -11 -13  13  180.88   15.30
 -13 -15  13  234.98   17.70
 -15 -17  13   13.30    9.90
 -17 -19  13    5.60   11.10
 -21 -23  13    8.50   10.90
 -22 -20  14    2.20   12.30
 -20 -18  14  162.68   16.40
 -16 -14  14   50.29   11.10
 -14 -12  14  345.07   20.60
 -12 -10  14   35.10    8.50
 -10  -8  14  342.17   17.70
  -8  -6  14  663.83   25.80
   6   4  14  791.12   25.60
  -6  -4  14  803.92   28.80
  -4  -2  14 1205.88   40.20
   4   2 -14 1215.98   40.70
   4   2 -14 1196.38   42.00
  -2   0  14  442.66   17.60
   2   0 -14  450.45   17.50
   0   2  14  555.14   20.30
   0  -2 -14  581.44   20.30
   2   4  14 3134.99   95.89
  -2  -4 -14 3110.89   95.89
   4   6  14 4451.55  137.19
  -4  -6 -14 4578.54  137.19
   6   8  14 1708.33   52.49
  -8 -10  14  477.45   21.30
 -10 -12  14  270.77   16.60
 -12 -14  14  173.78   15.20
 -14 -16  14  175.68   16.90
 -16 -18  14   -2.30   11.20
 -18 -20  14  -15.20   11.40
 -20 -22  14   45.40   13.40
 -22 -24  14   14.10   12.60
 -23 -21  15   11.80   12.70
 -21 -19  15  -22.10   10.80
 -19 -17  15   -6.80   10.40
 -17 -15  15  162.48   21.60
 -15 -13  15   27.90   10.00
 -13 -11  15    2.20    8.30
 -11  -9  15 1869.61   62.39
  -9  -7  15   31.50    7.70
   7   5  15   13.90    2.80
  -7  -5  15   13.50    6.40
  -5  -3  15 3919.11  121.69
  -3  -1  15   77.49    7.50
  -1   1  15   17.30    4.90
   1  -1 -15   15.30    4.60
   1   3  15  158.38    9.20
  -1  -3 -15  147.19    9.30
   3   5  15 1107.99   35.60
  -3  -5 -15 1098.59   35.60
   5   7  15  583.84   19.70
  -7  -9  15    4.90    6.20
  -7  -9  15    8.30    6.60
  -9 -11  15  332.07   18.50
 -11 -13  15  724.03   30.00
 -13 -15  15   66.39   11.10
 -15 -17  15  141.99   16.90
 -17 -19  15  145.79   15.70
 -19 -21  15   22.60   12.50
 -21 -23  15    9.20   12.50
 -23 -25  15   45.00   20.10
 -22 -20  16   -8.10   11.90
 -20 -18  16   -3.60   11.40
 -18 -16  16   -7.40   10.70
 -16 -14  16   16.10   11.90
 -14 -12  16    0.90    9.00
 -12 -10  16   92.79   11.30
 -10  -8  16   28.30    7.90
  -8  -6  16   89.29    9.70
  -6  -4  16   36.80    7.10
   6   4  16   32.30    4.30
  -4  -2  16   30.10    6.40
  -2   0  16   -5.60    4.50
   0   2  16   -3.80    4.40
   0  -2 -16   -2.80    4.20
   2   4  16  175.68    9.60
  -2  -4 -16  160.18    9.50
   4   6  16  137.89    8.00
  -4  -6 -16  130.09    8.00
   6   8  16   81.89    7.30
  -8 -10  16  107.29   10.60
 -10 -12  16   67.39   10.20
 -12 -14  16   67.19   10.90
 -14 -16  16   23.20   10.70
 -16 -18  16    0.50   10.50
 -18 -20  16  -24.00   10.70
 -20 -22  16    7.70   12.60
 -22 -24  16   -8.00   12.20
 -23 -21  17   17.20   13.10
 -21 -19  17   11.60   12.70
 -19 -17  17    3.10   11.60
 -17 -15  17  148.59   15.90
 -15 -13  17    8.10   11.10
 -13 -11  17  -13.50    8.30
 -11  -9  17  854.01   33.40
  -9  -7  17   14.30    7.80
  -7  -5  17  139.79   12.20
   7   5  17  122.39    7.30
  -5  -3  17 2930.21   92.59
  -3  -1  17   20.20    5.90
   3   1 -17   16.20    5.30
   3   1 -17   22.30    5.50
  -1   1  17   18.30    5.40
   1  -1 -17   15.40    5.70
   1   3  17  524.25   19.60
  -1  -3 -17  508.55   19.40
   3   5  17  173.38    9.50
  -3  -5 -17  186.08    9.70
   5   7  17 1608.24   50.39
   7   9  17   -0.30    4.00
  -7  -9  17    1.50    7.00
  -9 -11  17  454.15   21.90
 -11 -13  17  641.34   28.40
 -13 -15  17   49.60   12.00
 -15 -17  17  128.79   14.80
 -17 -19  17   62.19   13.20
 -19 -21  17   12.40   12.60
 -21 -23  17  -10.70   12.60
 -23 -25  17    6.80   13.50
 -22 -20  18   -4.00   12.60
 -20 -18  18   50.09   13.60
 -18 -16  18   66.99   13.80
 -16 -14  18   19.80   11.70
 -14 -12  18  121.79   21.40
 -12 -10  18   64.99   11.00
 -10  -8  18    2.70    7.40
   8   6  18  431.76   17.20
  -8  -6  18  432.96   20.50
   6   4  18   12.20    4.00
  -6  -4  18    7.00    6.60
  -4  -2  18   14.10    6.40
  -2   0  18  571.34   21.50
   2   0 -18  518.55   19.90
   2   0 -18  545.75   21.00
   0   2  18  147.19   10.40
   0  -2 -18  144.49    9.70
   2   4  18  515.65   19.20
  -2  -4 -18  506.95   19.10
   4   6  18  372.66   14.80
  -6  -8  18  254.67   15.80
  -6  -8  18  236.58   14.30
   6   8  18  262.97   10.90
  -8 -10  18   81.29   10.40
 -10 -12  18  251.37   17.00
 -12 -14  18  100.69   13.00
 -14 -16  18   37.70   11.40
 -16 -18  18    2.50   10.70
 -18 -20  18    4.00   12.00
 -20 -22  18   27.60   13.90
 -22 -24  18   -1.10   12.90
 -23 -21  19    4.60   12.80
 -21 -19  19   -0.20   12.30
 -19 -17  19   -6.70   11.60
 -17 -15  19   -2.50   11.10
 -15 -13  19   11.40   10.10
 -11  -9  19  236.88   18.10
  -9  -7  19  257.37   16.60
   7   5  19   68.89    6.60
  -7  -5  19   70.29    9.50
   5   3  19  258.17   11.60
  -5  -3  19  246.08   15.30
  -3  -1  19 1160.28   39.70
  -1   1  19  111.89   10.30
   1  -1 -19  130.49    8.60
   1  -1 -19  130.69    9.70
   1   3  19  168.38   10.20
  -1  -3 -19  156.18   10.30
  -1  -3 -19  149.39    8.50
   3   5  19   60.19    6.30
  -3  -5 -19   62.49    5.60
   5   7  19   22.30    4.80
   7   9  19   34.30    4.50
  -7  -9  19   35.90    8.60
  -9 -11  19  185.28   16.60
 -11 -13  19   29.70   10.50
 -13 -15  19   61.09   12.20
 -15 -17  19   21.80   11.80
 -17 -19  19   -2.80   11.50
 -19 -21  19    1.50   13.10
 -21 -23  19   11.30   13.40
 -22 -20  20    1.70   13.80
 -20 -18  20   -8.20   12.70
 -18 -16  20   61.99   14.30
 -16 -14  20   67.39   13.20
 -14 -12  20  249.18   19.60
 -12 -10  20  134.59   23.10
 -10  -8  20   19.80    8.50
  -8  -6  20  643.44   27.10
   8   6  20  642.14   21.60
  -6  -4  20   48.60    8.70
   6   4  20   48.30    5.50
  -4  -2  20 1419.96   47.90
  -2   0  20   -0.10    5.40
   0   2  20   -1.10    4.90
   0  -2 -20   -2.10    4.70
   0  -2 -20   -4.70    4.30
   2   4  20  114.79    9.20
  -2  -4 -20   90.49    7.40
  -2  -4 -20  102.49    8.80
   4   6  20 1461.65   47.00
   6   8  20  145.99    8.90
  -6  -8  20  141.29   14.10
  -6  -8  20  147.39   12.70
  -8 -10  20  227.68   17.30
 -10 -12  20   -8.20    8.60
 -12 -14  20  190.88   17.60
 -14 -16  20  228.28   20.60
 -16 -18  20    1.30   10.90
 -18 -20  20   12.90   12.70
 -20 -22  20  -11.40   13.00
 -22 -24  20   -6.70   13.30
 -23 -21  21   -7.60   13.10
 -21 -19  21   -4.10   12.70
 -19 -17  21    2.10   12.60
 -17 -15  21   -0.60   12.00
 -15 -13  21    4.60   10.20
 -13 -11  21  165.08   15.60
 -11  -9  21  423.46   24.20
  -9  -7  21  693.73   28.00
   9   7  21  653.53   21.70
   9   7  21  619.94   24.10
   7   5  21    1.00    4.00
  -7  -5  21    1.60    7.30
  -5  -3  21  439.76   20.60
   5   3  21  425.56   17.10
  -3  -1  21  655.33   25.50
  -1   1  21  302.07   15.20
   1   3  21   77.19    7.60
   3   5  21  168.58   10.50
  -5  -7  21  137.19   12.10
   5   7  21  175.88   10.00
  -5  -7  21  161.28   14.60
  -7  -9  21    4.70    7.70
   7   9  21    7.40    4.10
  -9 -11  21  302.17   19.00
 -11 -13  21  315.87   21.90
 -13 -15  21  101.19   13.80
 -15 -17  21    7.60   11.50
 -17 -19  21   23.80   12.90
 -19 -21  21   20.60   14.30
 -21 -23  21   11.40   14.20
 -22 -20  22   -4.50   13.50
 -20 -18  22   56.69   15.00
 -18 -16  22  158.08   17.90
 -16 -14  22   62.59   13.40
 -14 -12  22  306.07   21.60
 -12 -10  22   31.30   10.90
 -10  -8  22    7.30    8.50
   8   6  22 1579.14   49.80
  -8  -6  22 1583.74   54.69
   6   4  22  217.08   11.20
  -6  -4  22  224.28   15.10
  -4  -2  22  821.82   31.80
   4   2  22  889.21   29.90
  -2   0  22 2713.43   86.39
   0   2  22  808.02   29.30
   2   4  22  662.53   24.50
   4   6  22 2306.87   72.59
   6   8  22 1206.38   39.30
  -6  -8  22 1210.38   43.50
   8  10  22  218.58   10.30
  -8 -10  22  211.48   17.00
 -10 -12  22  154.08   16.90
 -12 -14  22  166.38   15.90
 -14 -16  22  146.49   15.90
 -16 -18  22   -3.40   11.30
 -18 -20  22  -19.10   12.10
 -20 -22  22   48.20   15.50
 -22 -24  22  -14.40   14.10
 -23 -21  23   -5.70   13.80
 -21 -19  23    2.80   13.10
 -19 -17  23    1.60   12.60
 -17 -15  23   76.59   15.00
 -15 -13  23   16.90   11.30
 -13 -11  23    3.10   10.10
 -11  -9  23 1159.98   44.10
   9   7  23   59.59    5.40
  -9  -7  23   40.30   10.00
   7   5  23   61.19    6.20
  -7  -5  23   59.49   10.30
   5   3  23 2424.26   75.69
  -5  -3  23 2392.86   78.49
   3   1  23  303.17   14.90
  -3  -1  23  302.67   16.30
   3   1  23  330.77   13.80
  -1   1  23    5.00    5.70
   1   3  23  604.84   23.20
   3   5  23  316.07   14.70
   5   7  23  935.61   32.00
  -5  -7  23  936.71   35.70
  -5  -7  23  945.21   34.30
  -7  -9  23  300.97   18.10
   7   9  23  287.87   13.00
   9  11  23    1.60    4.00
 -11 -13  23  583.44   29.00
 -13 -15  23   81.49   13.40
 -15 -17  23   64.19   14.20
 -17 -19  23   54.99   14.90
 -19 -21  23   36.60   15.00
 -21 -23  23   42.20   15.40
 -22 -20  24    1.40   13.80
 -20 -18  24  -18.10   13.00
 -18 -16  24   -3.60   13.10
 -16 -14  24    0.10   11.40
 -14 -12  24   22.60   11.70
 -12 -10  24    5.10   10.00
  10   8  24   12.40    4.10
 -10  -8  24   11.30    9.30
  10   8  24   11.30    4.20
   8   6  24  167.58    9.80
  -8  -6  24  157.48   14.60
  -6  -4  24    9.50    7.80
   6   4  24    4.90    5.10
   4   2  24   20.10    5.80
  -4  -2  24    9.60    7.30
   2   0  24   -1.20    5.40
  -2   0  24   -4.70    5.90
   2   0  24   -1.10    5.10
   0   2  24    0.00    5.70
   2   4  24    8.30    5.50
  -4  -6  24  246.28   16.20
  -4  -6  24  239.68   14.90
   4   6  24  237.48   12.80
  -6  -8  24    4.60    8.90
   6   8  24    6.00    5.20
  -8 -10  24   -5.90   14.20
 -10 -12  24    8.90    9.50
 -12 -14  24    9.10   10.90
 -14 -16  24   15.20   12.10
 -16 -18  24   -3.70   12.00
 -18 -20  24    3.10   13.10
 -20 -22  24   -2.00   13.60
 -22 -24  24   13.70   15.20
 -23 -21  25    9.30   15.00
 -21 -19  25    6.20   14.10
 -19 -17  25   16.70   13.90
 -17 -15  25  110.39   16.30
 -15 -13  25    1.60   11.10
 -13 -11  25   12.40   10.70
 -11  -9  25  887.81   36.90
   9   7  25   25.30    4.90
  -9  -7  25   18.10    9.80
  -7  -5  25   80.59   11.30
   7   5  25   65.19    6.90
  -5  -3  25 1741.53   58.69
   5   3  25 1705.23   55.59
  -3  -1  25   -8.60    6.10
   3   1  25    7.60    5.60
   1  -1  25  106.79    9.70
   1  -1  25  112.19   10.10
  -1   1  25   98.89    9.90
   1   3  25  110.69    9.50
   3   5  25   45.40    7.10
  -3  -5  25   45.30    8.20
  -3  -5  25   58.99    9.20
   5   7  25  424.66   17.80
  -5  -7  25  423.36   22.10
   7   9  25   -0.50    4.90
  -7  -9  25    0.40    8.90
  -9 -11  25   75.99   12.60
   9  11  25   72.29    6.20
 -11 -13  25  470.95   25.90
 -13 -15  25  -13.50   10.90
 -15 -17  25   37.90   13.80
 -17 -19  25  110.19   16.40
 -19 -21  25   13.00   14.40
 -21 -23  25    4.00   14.40
 -22 -20  26    4.50   15.00
 -20 -18  26   53.79   15.90
 -18 -16  26  -11.60   13.10
 -16 -14  26   18.70   12.40
 -14 -12  26   67.09   14.10
 -12 -10  26  -12.90    9.90
  10   8  26    8.40    4.40
 -10  -8  26   19.30   10.00
   8   6  26  270.37   13.00
  -8  -6  26  296.57   22.80
   6   4  26   74.69    7.80
  -6  -4  26   88.99   11.20
   4   2  26   13.20    6.10
  -4  -2  26   18.40    8.10
  -2   0  26   40.40    8.10
   2   0  26   44.30    7.60
   2   0  26   50.49    7.10
   0   2  26  242.68   14.40
   0  -2  26  219.18   15.20
   0  -2  26  274.17   13.90
   2   4  26   50.19    7.50
  -2  -4  26   62.59    8.10
  -2  -4  26   40.70    8.40
   4   6  26  290.77   15.00
  -4  -6  26  306.67   16.60
  -4  -6  26  323.77   18.20
  -6  -8  26  471.05   23.70
   6   8  26  439.66   18.40
  -8 -10  26  169.18   15.60
   8  10  26  151.08   10.00
 -10 -12  26   19.00   11.10
 -12 -14  26    7.30   11.10
 -14 -16  26   47.50   14.10
 -16 -18  26   -2.90   12.60
 -18 -20  26   17.10   14.20
 -20 -22  26   19.00   15.20
 -22 -24  26    2.70   15.30
 -23 -21  27   -0.20   14.90
 -21 -19  27   17.30   14.60
 -19 -17  27  -11.80   13.40
 -17 -15  27    4.70   13.40
 -15 -13  27  -16.30   11.00
 -13 -11  27  132.09   16.00
  11   9  27  -13.40    4.10
 -11  -9  27   -4.80    9.90
  -9  -7  27  337.77   21.30
   9   7  27  316.17   14.00
  -7  -5  27   23.50   17.30
   7   5  27    5.50    5.30
  -5  -3  27    4.50    7.90
   5   3  27    0.70    5.80
  -3  -1  27  584.54   25.60
   3   1  27  591.84   23.50
   1  -1  27  774.62   30.00
   1  -1  27  830.12   28.90
  -1   1  27  766.72   30.40
  -1  -3  27   30.50    7.70
   1   3  27   35.30    7.30
  -1  -3  27   38.90    8.30
  -3  -5  27   64.79   10.00
   3   5  27   41.30    7.40
  -3  -5  27   50.39    9.00
  -5  -7  27   88.19   12.00
   5   7  27   85.79    8.20
  -7  -9  27   36.90   10.50
   7   9  27   31.50    6.10
   9  11  27  495.65   19.10
  -9 -11  27  548.15   27.00
 -11 -13  27    3.80   11.60
 -13 -15  27  102.29   15.40
 -15 -17  27   11.60   13.20
 -17 -19  27  -27.90   11.90
 -19 -21  27   24.10   14.80
 -21 -23  27   19.50   15.60
 -22 -20  28    4.10   14.70
 -20 -18  28  -11.50   13.50
 -18 -16  28   44.40   15.70
 -16 -14  28   11.90   12.70
 -14 -12  28  297.97   24.40
 -12 -10  28  118.09   14.90
 -10  -8  28   12.80   10.70
  10   8  28   15.40    5.10
  -8  -6  28  652.13   30.00
   8   6  28  653.23   24.00
   6   4  28   23.50    6.40
  -6  -4  28    5.30   17.40
   4   2  28  244.48   14.40
  -4  -2  28  229.58   17.20
  -2   0  28   -0.70    7.00
   2   0  28   10.70    6.80
   0  -2  28   -6.30    6.20
   0  -2  28    3.20    6.50
   0   2  28   -2.60    6.20
   2   4  28  125.89   12.00
  -2  -4  28  117.99   11.80
  -2  -4  28  139.49   12.30
  -4  -6  28  327.67   21.80
   4   6  28  398.96   17.70
   6   8  28   44.40    7.20
  -6  -8  28   16.10   10.30
  -8 -10  28   87.29   13.30
   8  10  28   84.19    7.80
 -10 -12  28  123.09   15.40
  10  12  28  117.59    8.80
 -12 -14  28  135.39   17.10
 -14 -16  28   15.50   13.40
 -16 -18  28   17.40   13.40
 -18 -20  28  120.69   18.40
 -20 -22  28    4.40   15.30
 -22 -24  28    3.20   15.60
 -21 -19  29  -21.60   13.60
 -19 -17  29   -6.00   14.30
 -17 -15  29  -15.30   12.80
 -15 -13  29   -8.20   11.90
 -13 -11  29   35.70   12.80
  11   9  29  363.56   14.30
 -11  -9  29  316.07   23.70
  11   9  29  324.17   14.20
   9   7  29  340.77   15.40
  -9  -7  29  353.96   22.90
  -7  -5  29   13.00    9.80
   7   5  29   11.70    6.00
   5   3  29  417.96   18.50
  -5  -3  29  376.86   24.70
   3   1  29  161.38   13.10
  -3  -1  29  150.58   14.70
   1  -1  29   48.40    8.70
  -1   1  29   51.49    9.00
   1   3  29    7.50    6.80
  -1  -3  29   11.20    7.70
  -1  -3  29   -0.40    6.80
   3   5  29   20.00    7.10
  -3  -5  29    4.00    8.30
   5   7  29  127.89   10.40
  -5  -7  29  146.39   14.80
  -7  -9  29  164.18   15.80
   7   9  29  160.98   11.60
  -9 -11  29   62.19   13.20
   9  11  29   73.99    7.40
 -11 -13  29  401.26   26.20
 -13 -15  29  187.28   19.10
 -15 -17  29    3.50   13.20
 -17 -19  29    1.70   13.60
 -19 -21  29   21.70   15.30
 -21 -23  29   24.40   16.70
 -22 -20  30   10.80   16.00
 -20 -18  30   85.59   17.90
 -18 -16  30   34.70   15.70
 -16 -14  30    9.70   13.80
 -14 -12  30  161.58   18.00
 -12 -10  30    4.00   11.40
  10   8  30  124.59   10.10
 -10  -8  30  139.99   15.30
  -8  -6  30  800.02   33.90
   8   6  30  747.73   27.80
   6   4  30  136.59   11.70
  -6  -4  30  158.38   15.80
  -4  -2  30  234.88   17.30
   4   2  30  217.98   14.30
  -2   0  30 3033.20   97.59
   2   0  30 3023.70   96.59
   0  -2  30   15.10    8.00
   0   2  30   21.80    8.00
  -2  -4  30 1710.83   57.79
   2   4  30 1631.24   55.69
   4   6  30 1687.53   55.59
  -4  -6  30 1674.63   62.49
   6   8  30  999.80   35.10
  -6  -8  30 1008.40   40.00
  -8 -10  30  101.89   14.10
   8  10  30  137.09   11.00
 -10 -12  30   37.90   13.00
  10  12  30   36.50    6.20
 -12 -14  30  368.66   26.00
 -14 -16  30   98.19   16.50
 -16 -18  30  -19.20   13.00
 -18 -20  30  -14.40   14.40
 -20 -22  30   59.49   17.60
 -21 -19  31    0.90   15.00
 -19 -17  31  -13.20   14.30
 -17 -15  31  111.99   17.70
 -15 -13  31   24.50   13.60
 -13 -11  31   -1.40   12.20
  11   9  31  854.31   28.90
 -11  -9  31  811.32   37.60
   9   7  31  127.19   10.90
  -9  -7  31  137.49   15.60
  -7  -5  31   31.90   10.80
   7   5  31   40.10    7.50
   5   3  31  764.22   28.70
  -5  -3  31  729.43   32.50
  -3  -1  31  315.07   19.70
   3   1  31  312.07   17.30
   1  -1  31   -0.50    7.40
  -1   1  31  -11.20    7.20
  -1  -3  31  194.78   15.90
   1   3  31  210.18   15.10
   3   5  31   44.50    8.50
  -3  -5  31   28.70   19.20
   5   7  31  381.06   18.30
  -5  -7  31  390.96   22.40
  -7  -9  31   43.90   12.10
   7   9  31   49.40    7.40
  -9 -11  31   52.89   13.40
   9  11  31   60.89    7.50
  11  13  31  561.04   20.00
 -11 -13  31  511.05   30.60
 -13 -15  31   47.20   14.60
 -15 -17  31   29.40   14.60
 -17 -19  31   55.19   16.90
 -19 -21  31   18.60   15.60
 -21 -23  31   20.10   19.20
 -22 -20  32    4.40   16.10
 -20 -18  32   23.90   15.70
 -18 -16  32   23.90   15.90
 -16 -14  32   41.60   15.30
 -14 -12  32   17.20   13.20
  12  10  32   -5.00    4.70
 -12 -10  32    3.80   12.00
  12  10  32    0.30    4.70
  10   8  32   22.20    6.40
 -10  -8  32   20.00   11.80
  -8  -6  32    9.50   10.40
   8   6  32   18.60    6.80
  -6  -4  32    1.00    9.40
   6   4  32   11.30    6.80
  -4  -2  32  185.28   17.40
   4   2  32  198.78   14.70
   2   0  32    5.30    7.80
  -2   0  32  -13.30    7.80
   0  -2  32    0.20    7.70
   0   2  32   -2.10    7.20
  -2  -4  32  -27.60   15.70
   2   4  32    4.40    7.20
   4   6  32   16.70    7.60
  -4  -6  32   17.00    9.60
  -6  -8  32   30.00   10.90
   6   8  32   14.30    7.00
   8  10  32   35.80    7.30
  -8 -10  32   47.20   12.60
 -10 -12  32   41.20   13.70
  10  12  32   45.10    7.00
 -12 -14  32  -10.20   12.60
 -14 -16  32   26.00   14.00
 -16 -18  32    5.40   14.50
 -18 -20  32   34.90   15.90
 -20 -22  32    0.00   25.60
 -21 -19  33   -6.80   15.30
 -19 -17  33  -16.20   14.00
 -17 -15  33   77.79   17.20
 -15 -13  33   17.40   13.70
 -13 -11  33    7.60   12.90
 -11  -9  33  404.06   26.70
  11   9  33  388.66   17.00
   9   7  33    7.90    6.50
  -9  -7  33   21.40   11.80
  -7  -5  33   23.80   11.20
   7   5  33   48.80    7.80
  -5  -3  33  556.54   26.90
   5   3  33  569.34   23.90
  -3  -1  33   35.80   10.00
   3   1  33   28.80    8.50
  -1   1  33   77.89   11.00
   1  -1  33   76.69   10.50
   1   3  33  640.24   26.00
  -1  -3  33  533.05   31.00
   3   5  33  621.04   25.80
  -3  -5  33  592.04   27.70
   5   7  33  145.89   13.30
  -5  -7  33  163.58   15.80
  -7  -9  33    0.60   10.60
   7   9  33   -1.40    6.60
  -9 -11  33  317.17   24.80
   9  11  33  301.17   15.80
 -11 -13  33  141.89   17.20
  11  13  33  121.29   10.20
 -13 -15  33    2.20   13.50
 -15 -17  33   44.60   16.40
 -17 -19  33   34.40   16.40
 -19 -21  33   31.80   30.50
 -21 -23  33    5.40   16.80
 -22 -20  34  -18.50   15.80
 -20 -18  34   14.70   16.50
 -18 -16  34   18.80   15.60
 -16 -14  34   13.60   14.00
 -14 -12  34   21.80   13.70
  12  10  34    3.90    5.50
 -12 -10  34    6.60   12.40
  12  10  34    8.70    5.50
 -10  -8  34   61.69   13.80
  10   8  34   40.90    7.40
   8   6  34  101.09    9.80
  -8  -6  34   92.19   14.60
  -6  -4  34   14.60   10.20
   6   4  34   29.80    7.90
   4   2  34  259.57   16.40
  -4  -2  34  210.48   18.00
  -2   0  34  353.06   21.00
   2   0  34  362.66   19.90
   0   2  34   -3.00    7.70
   0  -2  34    7.50    9.10
  -2  -4  34   56.29   11.20
   2   4  34   75.29   10.20
  -4  -6  34  474.35   24.90
   4   6  34  475.55   21.80
   6   8  34  130.69   11.20
  -6  -8  34  121.19   15.00
   8  10  34   24.30    7.20
  -8 -10  34   16.80   12.00
 -10 -12  34   22.80   13.10
  10  12  34   11.70    6.50
 -12 -14  34   43.00   15.10
 -14 -16  34    2.90   14.70
 -16 -18  34  -24.10   14.40
 -18 -20  34  -29.10   15.20
 -20 -22  34   32.00   17.00
 -21 -19  35   13.80   16.30
 -19 -17  35   19.70   17.90
 -17 -15  35   -3.60   14.60
 -15 -13  35   -3.10   13.60
 -13 -11  35   93.89   16.70
 -11  -9  35    7.10   12.40
  11   9  35   -0.50    6.10
   9   7  35  334.37   17.20
  -9  -7  35  330.97   25.00
  -7  -5  35   12.50   10.90
   7   5  35    9.80    7.30
  -5  -3  35   23.20   10.60
   5   3  35   35.80    8.40
   3   1  35   58.29   10.00
  -3  -1  35   79.49   11.90
   1  -1  35  -11.60    7.80
  -1   1  35  -13.20    8.30
   1   3  35    7.30    8.20
  -1  -3  35    4.50    9.20
   3   5  35  129.99   12.30
  -3  -5  35  151.98   14.90
   5   7  35    6.10    7.10
  -5  -7  35    7.10   10.00
  -7  -9  35    3.20   11.40
   7   9  35    1.10    7.10
  -9 -11  35  207.68   20.10
   9  11  35  203.58   14.30
 -11 -13  35  -10.60   12.60
  11  13  35    4.40    6.10
 -13 -15  35   50.79   15.80
 -15 -17  35    2.30   15.20
 -17 -19  35   -1.00   15.20
 -19 -21  35  -24.80   14.50
 -21 -23  35  -39.90   15.20
 -20 -18  36   10.00   17.10
 -18 -16  36   58.09   34.10
 -16 -14  36   -0.30   14.30
 -14 -12  36   38.00   15.30
 -12 -10  36  113.49   17.20
  12  10  36   92.19    8.50
  10   8  36    7.00    6.90
 -10  -8  36    4.70   12.80
  -8  -6  36  319.27   24.50
   8   6  36  338.17   17.90
  -6  -4  36   10.90   10.60
   6   4  36   20.90    7.70
   4   2  36  217.48   15.80
  -4  -2  36  203.68   19.20
   2   0  36    2.40    8.40
  -2   0  36    1.80    9.00
   0   2  36   18.80   10.20
   0  -2  36   -6.60    8.50
  -2  -4  36   68.59   12.00
   2   4  36   56.89   10.30
  -4  -6  36  176.78   16.70
   4   6  36  151.88   14.10
   6   8  36   54.99    9.10
  -6  -8  36   64.89   13.60
   8  10  36  151.28   13.40
  -8 -10  36  150.78   17.50
  10  12  36   -1.40    6.60
 -10 -12  36  -25.60   11.70
  12  14  36   -8.70    5.30
 -12 -14  36    8.30   14.10
 -14 -16  36  164.28   21.10
 -16 -18  36   -3.70   14.80
 -20 -22  36   -1.20   16.30
 -21 -19  37  -10.20   15.60
 -19 -17  37    5.20   15.90
 -17 -15  37   16.50   16.70
 -15 -13  37    6.20   14.60
 -13 -11  37   51.39   15.90
  13  11  37   39.70    6.50
  13  11  37   41.30    6.70
  11   9  37  269.17   15.70
 -11  -9  37  292.77   26.40
  -9  -7  37  352.16   25.10
   9   7  37  350.36   18.20
   7   5  37    2.20    7.20
  -7  -5  37    1.80   10.50
   5   3  37  403.76   20.70
  -5  -3  37  385.36   23.80
   3   1  37  381.76   20.60
  -3  -1  37  352.66   22.30
   1  -1  37  124.09   13.70
  -1   1  37  147.09   14.30
  -1  -3  37    3.00    9.20
   1   3  37    4.80   10.60
  -3  -5  37   -5.50    9.50
   3   5  37    8.40    7.80
   5   7  37   68.89    9.90
  -5  -7  37   63.09   13.10
   7   9  37   75.69    9.80
  -7  -9  37   52.49   13.80
  -9 -11  37   38.40   14.40
   9  11  37   43.60    8.70
 -11 -13  37  133.19   19.00
  11  13  37  164.68   12.70
 -13 -15  37  101.39   18.60
 -15 -17  37   -6.40   15.20
 -17 -19  37  -20.90   15.10
 -19 -21  37   19.40   16.90
 -20 -18  38   54.89   19.30
 -18 -16  38   38.60   17.20
 -16 -14  38   -3.30   14.70
 -14 -12  38  261.47   26.60
 -12 -10  38   22.40   14.10
  12  10  38    8.50    6.80
 -10  -8  38   62.89   15.60
  10   8  38   77.19    9.70
  -8  -6  38  492.35   29.40
   8   6  38  501.15   22.60
   6   4  38   18.70    8.30
  -6  -4  38   26.20   11.30
   4   2  38   23.10    9.20
  -4  -2  38   22.50   11.00
   2   0  38 1435.36   51.29
  -2   0  38 1437.06   52.49
   0  -2  38  709.63   31.20
   0   2  38  733.13   31.40
  -2  -4  38  391.26   24.00
   2   4  38  351.46   32.90
  -4  -6  38 1174.98   45.70
   4   6  38 1165.98   42.40
   6   8  38  625.14   26.90
  -6  -8  38  694.23   33.20
   8  10  38  129.39   11.50
  -8 -10  38  119.59   17.20
  10  12  38   25.40    7.80
 -10 -12  38   39.60   14.50
  12  14  38  121.99   11.30
 -12 -14  38   86.99   17.20
 -14 -16  38   71.99   18.80
 -16 -18  38  -29.20   25.00
 -18 -20  38  -20.10   15.30
 -20 -22  38   15.70   17.10
 -21 -19  39    5.20   16.90
 -19 -17  39  -10.40   15.90
 -17 -15  39   40.30   17.10
 -15 -13  39   -1.10   15.00
 -13 -11  39   17.70   15.10
  13  11  39   22.10    6.90
  13  11  39   15.10    6.60
 -11  -9  39  621.94   35.20
  11   9  39  589.64   24.70
   9   7  39   51.39    9.50
  -9  -7  39   22.10   14.00
  -7  -5  39  -11.20   11.10
   7   5  39    4.50    7.90
   5   3  39  633.84   27.00
  -5  -3  39  608.04   31.30
  -3  -1  39  306.57   22.10
   3   1  39  301.97   19.30
   1  -1  39    3.40    9.30
  -1   1  39    1.50    9.70
  -1  -3  39  234.08   19.80
   1   3  39  208.58   17.90
  -3  -5  39    2.10   10.10
  -5  -7  39   80.79   14.70
   5   7  39  101.79   11.60
  -7  -9  39   -1.50   12.00
   7   9  39   16.30    8.00
   9  11  39    3.90    8.00
  -9 -11  39   -2.40   13.40
 -11 -13  39  198.88   22.00
  11  13  39  232.48   15.30
 -13 -15  39   62.69   17.80
 -15 -17  39   54.29   35.40
 -17 -19  39   62.29   18.50
 -19 -21  39   21.90   17.40
 -20 -18  40  -21.60   17.00
 -18 -16  40   -0.90   16.20
 -16 -14  40   42.20   16.70
 -14 -12  40   11.50   15.10
  12  10  40   -5.50    7.00
 -12 -10  40  -24.30   13.80
  10   8  40    3.70    8.00
 -10  -8  40   -6.70   13.20
  -8  -6  40    5.60   12.30
   8   6  40    1.00    8.00
   6   4  40    6.00    8.40
  -6  -4  40   -4.30   11.20
  -4  -2  40   76.89   13.50
   4   2  40   77.39   11.90
   2   0  40  -10.10    8.70
  -2   0  40   -1.00   10.00
   0  -2  40   12.60   10.20
   0   2  40    4.70    9.30
   2   4  40    9.40    8.80
  -2  -4  40   -5.30    9.80
   4   6  40   23.50   17.50
  -4  -6  40   15.70   11.50
  -6  -8  40    3.60   12.40
   6   8  40    8.70    8.60
  -8 -10  40   44.60   14.80
   8  10  40   38.50    9.30
 -10 -12  40  -27.20   12.80
  10  12  40   -2.90    7.70
 -12 -14  40   -8.50   14.10
  12  14  40  -14.70    6.60
 -14 -16  40  -12.20   16.10
 -16 -18  40   21.70   17.20
 -18 -20  40    0.00   16.40
 -20 -22  40   -8.50   17.00
 -21 -19  41    5.60   17.20
 -19 -17  41  -22.00   16.00
 -17 -15  41   45.10   17.70
 -15 -13  41    8.10   24.40
  13  11  41    3.20    6.90
 -13 -11  41    7.30   14.50
  11   9  41  309.27   17.20
 -11  -9  41  230.78   23.10
   9   7  41   66.69   10.10
  -9  -7  41   24.20   14.40
   7   5  41   19.00    8.50
  -7  -5  41   25.00   12.60
   5   3  41  217.48   17.40
  -5  -3  41  239.88   22.20
   3   1  41   25.10   10.10
  -3  -1  41   11.10   10.90
  -1   1  41   96.79   13.70
   1  -1  41   99.09   13.20
  -1  -3  41  152.28   15.70
   1   3  41  159.18   15.20
   3   5  41   90.89   11.80
  -3  -5  41   70.99   13.50
   5   7  41  170.38   16.20
  -5  -7  41  169.58   18.10
   7   9  41    8.10    8.50
  -7  -9  41   16.00   13.10
  -9 -11  41  300.17   27.80
   9  11  41  297.97   18.60
 -11 -13  41  149.69   20.90
  11  13  41  177.48   15.20
 -13 -15  41    2.90   16.10
  13  15  41   13.10    6.60
 -15 -17  41    5.10   17.20
 -17 -19  41   39.10   18.00
 -19 -21  41  -12.50   16.80
 -20 -18  42    0.70   17.90
 -18 -16  42   12.10   16.70
 -16 -14  42  -14.90   15.30
  14  12  42   26.20    6.80
  14  12  42   17.50    6.50
 -14 -12  42    0.30   31.40
 -12 -10  42   14.90   15.30
  12  10  42  -10.70    7.20
  10   8  42   15.60    8.60
 -10  -8  42   38.80   15.60
   8   6  42   40.50    9.80
  -8  -6  42   42.50   14.60
   6   4  42   10.00    9.90
  -6  -4  42   -3.30   11.50
  -4  -2  42   -4.40   10.70
   4   2  42   31.40    9.90
   2   0  42   93.19   13.00
  -2   0  42  109.29   14.60
   0  -2  42    7.90   10.80
   0   2  42   26.40   10.60
   2   4  42   44.30   11.00
  -2  -4  42   42.20   12.30
  -4  -6  42  137.19   16.30
   4   6  42  141.69   14.00
  -6  -8  42   37.40   13.60
   6   8  42   50.49   10.70
  -8 -10  42    0.50   13.50
   8  10  42   15.20    9.30
  10  12  42   62.69   10.30
 -10 -12  42   53.19   16.80
  12  14  42    0.30    7.60
 -12 -14  42   10.70   16.20
 -14 -16  42   12.80   17.10
 -16 -18  42   -8.80   15.80
 -18 -20  42   -6.00   17.00
 -20 -22  42    9.60   17.90
 -19 -17  43  -11.30   16.80
 -17 -15  43    1.50   16.30
 -15 -13  43    3.10   16.40
 -13 -11  43   38.80   16.90
  13  11  43    5.60    7.60
  11   9  43    6.50    8.20
 -11  -9  43  -21.60   14.80
  -9  -7  43   85.09   17.40
   9   7  43  120.79   11.70
  -7  -5  43   -2.60   11.80
   5   3  43    3.40    9.10
  -5  -3  43    0.30   11.40
   3   1  43  206.28   17.40
  -3  -1  43  207.68   18.90
  -1   1  43   79.29   13.20
   1  -1  43   89.99   13.40
  -1  -3  43   39.50   12.20
   1   3  43   26.70   11.00
   3   5  43   80.99   11.60
  -3  -5  43   57.59   13.50
  -5  -7  43  -12.30   12.00
   5   7  43   -3.00    8.90
   7   9  43    0.90    8.50
  -7  -9  43    2.90   13.00
   9  11  43  158.48   16.00
  -9 -11  43  132.39   19.40
  11  13  43   -2.60    8.30
 -11 -13  43  -20.20   15.40
  13  15  43   26.00    7.60
 -13 -15  43   70.69   20.70
 -15 -17  43   40.80   18.70
 -17 -19  43   -2.20   15.80
 -19 -21  43   -5.00   16.60
 -20 -18  44  -17.30   17.70
 -18 -16  44   29.40   18.20
 -16 -14  44   -4.30   16.10
 -14 -12  44   17.60   17.20
  14  12  44   51.19    8.00
 -12 -10  44   29.40   16.60
  12  10  44   36.20    9.10
 -10  -8  44    7.30   14.90
  10   8  44   -5.30    8.50
  -8  -6  44  154.78   19.40
   8   6  44  125.19   16.60
   6   4  44    5.20    9.10
  -6  -4  44  -15.20   11.30
  -4  -2  44  201.78   19.10
   4   2  44  222.18   19.50
   2   0  44   27.00   11.20
  -2   0  44   12.10   11.60
   0  -2  44    3.50   10.90
   0   2  44   -1.90   10.40
   2   4  44   46.00   11.80
  -2  -4  44   36.60   13.00
   4   6  44   70.79   12.10
  -4  -6  44   45.20   14.10
   6   8  44    6.00    9.30
  -6  -8  44   10.20   13.30
   8  10  44  166.18   16.70
  -8 -10  44  157.98   20.00
 -10 -12  44   15.60   16.40
  10  12  44   15.00    9.50
  12  14  44   14.00    8.60
 -14 -16  44   37.40   18.50
 -16 -18  44   -3.00   17.30
 -18 -20  44   31.80   18.80
 -19 -17  45    4.50   18.50
 -17 -15  45  -20.30   16.10
 -15 -13  45   -6.10   16.10
 -13 -11  45   26.60   16.40
  13  11  45   18.50    8.50
 -11  -9  45  233.28   24.20
  11   9  45  237.68   17.90
  -9  -7  45   51.99   16.40
   9   7  45   38.10   10.40
  -7  -5  45   -2.60   12.90
   7   5  45   -2.40    9.00
  -5  -3  45  246.08   24.10
   5   3  45  240.68   19.50
   3   1  45  289.27   21.10
  -3  -1  45  251.57   22.70
  -1   1  45   13.80   11.50
   1  -1  45   -9.70   10.20
  -1  -3  45   -7.10   10.50
   1   3  45  -15.80    9.50
  -3  -5  45   -3.90   12.00
   3   5  45   17.50   10.10
   5   7  45   41.00   10.90
  -5  -7  45   65.39   15.50
  -7  -9  45    0.00   13.90
   7   9  45    1.70    9.30
   9  11  45   17.00    9.90
  -9 -11  45   37.60   16.40
 -11 -13  45  213.68   31.20
  11  13  45  184.98   16.90
  13  15  45   49.70    8.80
 -13 -15  45   50.29   18.90
 -15 -17  45  -22.80   16.10
 -17 -19  45  -14.60   16.90
 -19 -21  45   16.80   18.60
 -20 -18  46   15.60   19.30
 -18 -16  46   53.49   19.90
 -16 -14  46   22.00   17.70
  14  12  46   99.69   10.20
  14  12  46  100.49   10.20
 -14 -12  46   85.89   20.30
  12  10  46  -22.00    7.90
 -12 -10  46  -18.00   15.90
  10   8  46   14.60    9.60
 -10  -8  46   -1.00   15.60
  -8  -6  46  340.07   29.20
   8   6  46  321.47   21.10
   6   4  46   29.20   10.10
  -6  -4  46    8.20   13.30
  -4  -2  46  252.87   22.90
   4   2  46  231.58   19.80
   2   0  46 1513.95   56.09
  -2   0  46 1530.05   57.59
   0  -2  46   61.09   13.60
   0   2  46   62.09   13.00
   2   4  46  350.26   22.70
  -2  -4  46  308.37   25.20
   4   6  46  446.16   25.30
  -4  -6  46  476.95   30.00
  -6  -8  46  213.88   21.40
   6   8  46  220.88   18.70
   8  10  46  174.68   16.10
  -8 -10  46  178.68   21.50
  10  12  46   61.79   11.30
 -10 -12  46   35.50   17.20
  12  14  46   53.29   10.10
 -12 -14  46   56.79   18.50
  14  16  46   56.99    7.90
 -14 -16  46   49.30   19.60
 -16 -18  46    6.90   17.70
 -18 -20  46  -16.00   17.50
 -19 -17  47   29.70   19.70
 -17 -15  47   46.40   18.90
 -15 -13  47   -7.80   16.70
  13  11  47    6.10    8.70
 -13 -11  47   13.70   16.90
  11   9  47  296.17   19.80
 -11  -9  47  218.78   37.30
  -9  -7  47   25.30   15.90
   9   7  47   37.60   10.50
  -7  -5  47   -1.00   13.60
   7   5  47  -16.70    8.90
   5   3  47  478.55   26.00
  -5  -3  47  473.75   30.60
   3   1  47  129.79   15.60
  -3  -1  47  111.79   16.80
   1  -1  47   -5.50   10.60
  -1   1  47   -2.40   11.50
   1   3  47   68.59   13.90
  -1  -3  47   92.69   15.30
  -3  -5  47    1.50   12.90
   3   5  47   15.00   11.00
  -5  -7  47   82.49   16.40
   5   7  47   98.79   13.40
  -7  -9  47  128.79   19.80
   7   9  47  104.59   13.50
  -9 -11  47   -2.80   14.90
  11  13  47  245.58   18.90
 -11 -13  47  228.88   24.60
  13  15  47   41.50    9.20
 -13 -15  47   80.39   19.80
 -15 -17  47   25.10   19.40
 -17 -19  47   13.80   18.60
 -19 -21  47  -22.90   17.50
 -18 -16  48   12.80   18.20
 -16 -14  48  -29.60   16.00
 -14 -12  48   14.10   17.30
  14  12  48   -8.30    8.00
  14  12  48    4.00    7.70
 -12 -10  48   26.30   16.70
  12  10  48    3.10    9.00
  10   8  48   -2.20   11.10
   8   6  48  170.38   15.50
  -8  -6  48  170.28   21.60
   6   4  48   -1.90    9.90
  -6  -4  48    2.70   13.40
   4   2  48    3.30   10.40
  -4  -2  48    5.00   12.20
   2   0  48   -0.90   11.70
  -2   0  48   20.50   13.10
   0  -2  48    9.90   11.80
   0   2  48    0.80   11.20
   2   4  48    0.60   10.50
  -2  -4  48    3.10   13.00
   4   6  48   39.80   11.70
  -4  -6  48    9.50   13.90
   6   8  48    1.60   10.20
  -6  -8  48   -0.70   14.10
   8  10  48    3.50    9.90
  -8 -10  48  -10.60   15.10
  10  12  48   -4.30   10.30
 -10 -12  48   12.80   16.40
 -12 -14  48   -3.90   16.80
  12  14  48   22.10    9.90
  14  16  48    4.70    7.30
 -14 -16  48  -27.80   16.80
 -16 -18  48   11.90   18.30
 -18 -20  48   12.60   18.40
 -19 -17  49   23.70   20.10
 -17 -15  49   41.80   19.80
  15  13  49   -1.90    6.70
 -15 -13  49   29.50   18.00
  13  11  49   -7.50    8.80
 -13 -11  49    6.30   16.60
 -11  -9  49  138.59   22.10
   9   7  49  -24.00    8.60
  -9  -7  49   -1.20   15.90
  -7  -5  49  -13.20   13.50
   7   5  49   -3.70    9.90
  -5  -3  49  117.59   17.80
   5   3  49  119.79   14.60
  -3  -1  49   -0.80   12.70
   3   1  49    0.70   10.90
  -1   1  49    7.20   12.20
   1  -1  49   18.30   12.30
  -1  -3  49  141.09   17.10
   1   3  49  100.19   15.30
   3   5  49   -0.40   10.90
  -3  -5  49   42.90   14.50
   5   7  49   33.90   11.30
  -5  -7  49   53.69   16.10
   7   9  49   54.69   12.10
  -7  -9  49   71.89   17.80
   9  11  49   12.90   10.60
  -9 -11  49    6.60   16.80
 -11 -13  49   83.99   20.40
  11  13  49   87.69   12.50
  13  15  49   -9.70    8.50
 -13 -15  49    8.90   18.40
 -15 -17  49   16.40   19.60
 -17 -19  49   67.39   20.60
 -18 -16  50   26.60   19.40
 -16 -14  50  -27.90   16.70
  14  12  50   31.90    9.10
 -14 -12  50    5.50   17.20
  14  12  50   20.20    9.30
 -12 -10  50   -4.30   16.70
  12  10  50    0.50    9.30
  10   8  50  -13.80    9.80
 -10  -8  50  -17.90   15.60
   8   6  50   14.70   10.50
  -8  -6  50   -0.60   15.10
   6   4  50   10.80   10.80
  -6  -4  50    1.30   13.80
  -4  -2  50   -5.80   12.80
   4   2  50   -4.60   10.50
  -2   0  50   45.60   14.20
   2   0  50   44.50   12.90
   0  -2  50   11.00   12.70
   0   2  50    2.00   11.80
   2   4  50   49.30   13.10
  -2  -4  50   43.30   15.00
  -4  -6  50   39.40   15.30
   4   6  50   21.60   11.80
   6   8  50  -10.20   10.00
  -6  -8  50    1.40   14.60
  -8 -10  50   34.10   30.50
   8  10  50    4.40   10.60
 -10 -12  50  -21.80   15.90
  10  12  50    3.20   10.00
 -12 -14  50    1.60   17.60
  12  14  50  -11.70    9.20
  14  16  50    6.80    7.80
 -14 -16  50   -0.40   19.40
 -16 -18  50   -0.60   18.30
 -18 -20  50   -1.70   19.00
 -17 -15  51  -22.80   17.30
  15  13  51    1.90    7.70
  15  13  51   -3.70    7.40
 -15 -13  51   -0.70   18.00
  13  11  51   22.70   10.10
 -13 -11  51    3.30   17.60
 -11  -9  51   19.20   17.90
  11   9  51   24.00   11.00
   9   7  51   59.99   12.40
  -9  -7  51   32.60   17.00
  -7  -5  51    2.30   15.30
   7   5  51   24.30   11.30
   5   3  51   -2.40   10.70
  -5  -3  51   18.40   14.70
   3   1  51   26.60   12.70
  -3  -1  51   24.60   14.50
  -1   1  51   12.60   12.90
   1  -1  51    1.80   12.10
   1   3  51    6.60   11.70
  -1  -3  51    8.00   12.90
  -3  -5  51   16.70   14.20
   3   5  51   43.00   12.60
  -5  -7  51   15.60   15.60
   5   7  51   29.00   11.80
   7   9  51    5.30   10.80
   9  11  51  123.89   14.70
  -9 -11  51  179.38   22.30
 -11 -13  51   -4.00   17.50
 -13 -15  51   34.00   20.00
  13  15  51   15.50    9.60
 -15 -17  51   17.30   19.90
 -17 -19  51  -12.90   18.60
 -18 -16  52    6.10   19.50
 -16 -14  52   -1.00   17.90
 -14 -12  52   45.70   20.40
  14  12  52   46.30   10.10
  14  12  52   49.60   10.70
  12  10  52  -18.30   11.00
 -12 -10  52    9.10   17.30
  10   8  52   15.70   10.70
 -10  -8  52   12.90   16.90
   8   6  52  109.69   14.60
  -8  -6  52  109.59   20.40
   6   4  52  -18.90   10.10
  -6  -4  52  -35.30   13.50
  -4  -2  52   43.90   15.70
   4   2  52   30.90   12.60
   2   0  52   24.10   12.70
  -2   0  52    8.70   13.10
   0   2  52  -20.30   11.60
   0  -2  52  -21.10   11.90
   2   4  52   11.60   12.40
  -2  -4  52   16.30   14.70
  -4  -6  52   47.50   16.30
   4   6  52   25.70   12.30
   6   8  52    7.60   11.30
  -6  -8  52    0.80   18.90
   8  10  52    9.30   11.10
  -8 -10  52   30.80   17.40
 -10 -12  52  -14.20   17.00
  10  12  52    0.20   10.80
 -12 -14  52   32.70   20.10
  12  14  52   18.00   10.70
 -14 -16  52   23.90   19.70
  14  16  52    1.00    8.50
 -16 -18  52   35.80   20.20
 -17 -15  53   24.50   19.60
  15  13  53   19.40    9.10
 -15 -13  53   -4.40   18.10
  15  13  53    7.30    8.40
 -13 -11  53    9.50   18.60
  13  11  53   12.60   12.70
 -11  -9  53  118.29   22.00
  11   9  53  132.69   14.80
  -9  -7  53   14.50   17.90
   9   7  53   44.40   12.00
  -7  -5  53   -2.50   15.60
   7   5  53    6.50   11.10
   5   3  53  187.18   18.40
  -5  -3  53  150.28   21.00
   3   1  53   93.39   15.60
  -1   1  53   13.90   13.50
   1  -1  53   -6.80   12.20
   1   3  53   -7.40   12.00
  -1  -3  53   -2.10   13.40
  -3  -5  53  -15.00   13.60
   3   5  53    0.80   11.70
  -5  -7  53   82.59   19.30
   5   7  53   85.49   14.30
   7   9  53    0.20   10.90
  -7  -9  53   18.50   16.50
  -9 -11  53  -26.90   16.70
   9  11  53    8.10   11.40
  11  13  53   62.59   12.70
 -11 -13  53   39.50   19.70
 -13 -15  53   26.90   20.40
  13  15  53   27.40   10.70
 -15 -17  53   -0.30   19.30
 -17 -19  53  -16.50   18.90
 -18 -16  54   -2.10   20.40
 -16 -14  54  -27.20   18.00
  14  12  54   78.49   12.30
 -14 -12  54   73.99   22.00
 -12 -10  54   -4.50   17.20
  12  10  54   12.30   10.60
 -10  -8  54    1.30   17.40
  10   8  54   -7.90   11.00
  -8  -6  54  118.09   21.00
   8   6  54  134.39   15.70
   6   4  54   16.50   12.00
  -6  -4  54   -8.40   16.80
  -4  -2  54   97.39   18.30
   4   2  54   89.39   15.40
  -2   0  54  538.35   32.70
   2   0  54  494.35   30.10
   0   2  54   33.40   13.50
   0  -2  54   20.90   14.20
   2   4  54  322.77   25.20
  -2  -4  54  283.57   28.40
   4   6  54  426.76   27.50
  -4  -6  54  506.05   33.10
  -6  -8  54  258.67   24.80
   6   8  54  258.17   22.70
   8  10  54   71.59   13.70
  -8 -10  54   88.19   19.70
 -10 -12  54   16.00   17.90
  10  12  54   33.20   12.40
  12  14  54   59.99   13.70
 -12 -14  54   54.89   21.30
  14  16  54   27.70    9.90
 -14 -16  54   27.20   20.60
 -16 -18  54  -29.80   18.30
 -17 -15  55   25.60   20.30
  15  13  55    5.30    9.00
  15  13  55   -1.80    9.10
 -15 -13  55  -11.10   17.60
 -13 -11  55   -0.70   17.90
  13  11  55    6.80   10.90
  11   9  55  114.09   15.00
 -11  -9  55  131.99   23.00
   9   7  55   39.80   12.70
  -9  -7  55   51.59   19.50
  -7  -5  55   -6.70   15.70
   7   5  55    2.10   11.70
  -5  -3  55  163.48   33.40
   5   3  55  204.18   19.80
   3   1  55   32.40   13.80
  -3  -1  55   37.00   16.10
   1  -1  55    4.60   13.10
  -1   1  55    0.70   13.70
  -1  -3  55   40.50   15.70
   1   3  55   22.40   13.90
  -3  -5  55  -12.30   14.50
   3   5  55   16.20   13.10
  -5  -7  55   69.19   18.70
   5   7  55   94.79   15.40
  -7  -9  55  -11.80   16.10
   7   9  55    3.30   11.60
  -9 -11  55   21.80   18.80
   9  11  55   16.80   12.30
  11  13  55  103.49   14.40
 -11 -13  55  101.29   22.50
  13  15  55   17.40   11.50
 -13 -15  55   36.00   20.70
  15  17  55   10.30    8.00
 -15 -17  55    0.60   19.10
 -17 -19  55    0.30   20.10
 -16 -14  56   -7.20   18.50
  16  14  56    4.90    7.60
  14  12  56   12.50   13.40
 -14 -12  56    8.10   18.90
 -12 -10  56   10.70   18.10
  12  10  56    7.60   11.30
  10   8  56    2.00   11.40
 -10  -8  56    3.30   17.50
   8   6  56   15.50   12.10
  -8  -6  56   33.10   18.00
  -6  -4  56   27.10   16.90
   6   4  56   22.60   12.70
   4   2  56    4.10   13.10
  -2   0  56   -1.10   14.20
   2   0  56   -5.10   12.90
   0   2  56  -18.40   12.30
   0  -2  56   -4.50   13.30
  -2  -4  56  -11.30   14.30
   2   4  56   -8.40   12.60
   4   6  56   27.70   13.10
  -4  -6  56   52.99   16.70
   6   8  56    7.00   12.30
  -6  -8  56   18.60   17.00
  -8 -10  56   93.39   21.00
   8  10  56   79.19   14.40
  10  12  56    9.90   11.80
 -10 -12  56  -14.80   17.50
  12  14  56  -10.70   10.40
 -12 -14  56   -2.30   19.50
 -14 -16  56  -10.80   19.20
  14  16  56   16.60   10.20
 -16 -18  56    1.20   19.90
 -17 -15  57   23.00   25.80
 -15 -13  57  -10.80   18.50
  15  13  57    3.50   10.00
  13  11  57   14.60   11.60
 -13 -11  57   19.30   19.90
  11   9  57   46.50   12.60
 -11  -9  57   67.09   21.30
  -9  -7  57   15.80   18.00
   9   7  57   -8.40   11.30
   7   5  57   -3.50   11.50
  -7  -5  57    7.70   16.90
  -5  -3  57  111.09   20.70
   5   3  57  118.29   16.80
   3   1  57   11.30   13.00
   1  -1  57    3.70   13.70
  -1   1  57   14.00   14.80
   1   3  57   41.20   14.90
  -1  -3  57   51.49   16.30
  -3  -5  57    0.60   15.40
   3   5  57   -0.90   12.60
   5   7  57   22.10   13.10
  -5  -7  57   27.40   17.20
  -7  -9  57   -1.40   16.70
   7   9  57    8.10   11.90
  -9 -11  57   11.00   18.70
   9  11  57    7.80   12.20
  11  13  57   14.50   12.20
 -11 -13  57   24.40   19.90
  13  15  57  -21.70   12.40
 -13 -15  57  -11.70   18.80
 -15 -17  57  -10.20   20.00
  15  17  57    5.40    9.00
  16  14  58    9.60   14.70
 -16 -14  58  -24.80   19.00
 -14 -12  58   21.40   19.60
  14  12  58  -18.90   10.70
  12  10  58   -6.70   11.30
 -12 -10  58    5.90   18.90
  10   8  58   -2.40   11.80
 -10  -8  58   -1.50   17.40
  -8  -6  58   -8.40   17.00
   8   6  58   -0.90   11.60
   6   4  58   -9.40   11.70
  -6  -4  58   -5.30   15.70
   4   2  58  -20.90   12.50
  -4  -2  58   -8.40   15.30
   2   0  58   23.20   14.20
   0  -2  58   -0.20   14.30
   0   2  58   -0.40   13.70
  -2  -4  58   15.60   15.10
   2   4  58    4.30   13.30
   4   6  58   -4.50   12.40
  -4  -6  58    7.90   16.30
   6   8  58  -13.00   11.50
  -6  -8  58  -12.50   16.10
  -8 -10  58   -6.90   17.20
   8  10  58   11.60   12.30
 -10 -12  58   -1.70   18.60
  10  12  58  -11.40   11.60
 -12 -14  58    9.50   20.00
  12  14  58   -8.70   11.00
 -14 -16  58    1.40   20.00
  14  16  58  -13.80   10.50
  15  13  59   21.50   11.20
 -15 -13  59   -8.30   19.40
 -13 -11  59   19.70   19.90
  13  11  59    2.60   11.70
 -11  -9  59   14.10   19.80
  11   9  59   -8.70   11.80
   9   7  59   -2.80   12.10
  -9  -7  59   -7.50   17.60
   7   5  59   -1.50   12.20
  -7  -5  59    0.30   17.10
  -5  -3  59   15.40   16.80
   5   3  59    6.40   13.60
  -3  -1  59   11.60   16.10
   3   1  59   -9.50   13.40
   1  -1  59   19.10   14.20
  -1  -3  59   -4.30   15.00
   1   3  59   10.40   13.80
   3   5  59   -1.20   12.80
  -3  -5  59    1.70   16.20
   5   7  59   -5.00   12.80
  -5  -7  59   16.30   17.30
  -7  -9  59   14.70   18.20
   7   9  59   -0.30   11.90
  -9 -11  59   23.00   19.00
   9  11  59   37.70   13.30
  11  13  59   15.10   12.80
 -11 -13  59  -20.30   19.50
  13  15  59  -13.30   11.30
 -13 -15  59  -12.30   18.90
 -15 -17  59   13.60   27.10
  15  17  59    9.70   12.30
 -16 -14  60  -12.30   20.00
 -14 -12  60    8.20   20.30
  14  12  60    4.10   11.70
  12  10  60   50.69   13.20
 -12 -10  60   31.80   20.60
 -10  -8  60    5.70   18.70
  10   8  60   -9.00   11.70
  -8  -6  60   26.40   19.00
   8   6  60   38.40   13.70
  -6  -4  60   19.70   17.20
   6   4  60   -8.60   12.50
   4   2  60   28.20   14.90
  -4  -2  60    8.60   17.10
   2   0  60  -13.60   14.20
  -2   0  60   14.80   15.70
   0  -2  60   12.90   15.10
  -2  -4  60   -5.20   15.50
   2   4  60   -1.30   13.80
  -4  -6  60   -5.20   16.90
   4   6  60   10.90   13.50
   6   8  60    1.70   12.70
  -6  -8  60    5.90   17.00
  -8 -10  60   17.20   18.50
   8  10  60    2.90   12.30
  10  12  60   -7.70   12.50
 -10 -12  60   -7.20   19.80
 -12 -14  60  -30.40   19.40
  12  14  60    5.50   11.90
 -14 -16  60   13.50   20.80
  13  11  61    8.30   12.40
 -13 -11  61   28.60   20.10
  11   9  61   57.89   14.00
 -11  -9  61   55.89   22.20
  -9  -7  61   27.50   19.20
   9   7  61   35.00   13.80
   7   5  61   12.30   12.60
  -7  -5  61   -2.90   17.20
   5   3  61   75.39   16.20
  -5  -3  61   88.59   20.00
  -3  -1  61   33.50   17.40
   3   1  61   52.89   16.30
   1  -1  61  -13.90   14.50
  -1   1  61    6.20   15.40
  -1  -3  61    6.20   15.50
   3   5  61   10.80   13.90
  -3  -5  61   15.00   17.20
   5   7  61   39.30   14.90
  -5  -7  61   48.80   19.20
  -7  -9  61   15.60   18.00
   7   9  61    3.20   13.00
  -9 -11  61   -1.40   18.50
   9  11  61   -4.50   12.30
  11  13  61   53.99   14.80
 -11 -13  61   32.20   22.10
 -13 -15  61   11.80   20.50
  13  15  61   21.70   12.80
 -15 -17  61   -7.30   20.60
  14  12  62   75.29   13.90
 -14 -12  62   58.19   34.80
  12  10  62  -12.60   12.00
 -12 -10  62  -10.80   19.00
 -10  -8  62  -28.80   17.50
  10   8  62   20.40   13.00
   8   6  62   91.79   15.60
  -8  -6  62  100.49   22.50
  -6  -4  62   -3.60   17.40
   6   4  62    7.30   13.50
   4   2  62   32.90   15.40
  -4  -2  62   16.70   17.60
  -2   0  62  181.58   22.60
   2   0  62  193.98   22.60
   0  -2  62   -3.00   15.00
   0   2  62  -24.80   13.40
  -2  -4  62  114.49   20.30
   4   6  62  186.18   20.40
  -4  -6  62  186.68   24.60
  -6  -8  62   94.39   21.80
   6   8  62   90.19   16.20
   8  10  62   45.70   14.20
  -8 -10  62   46.60   21.00
  10  12  62   16.20   14.30
 -10 -12  62   55.19   22.00
 -12 -14  62   13.70   20.80
  12  14  62   -0.70   12.20
 -14 -16  62   15.20   22.80
  14  16  62   29.00   12.20
  15  13  63   -8.70   11.20
 -15 -13  63   13.50   21.10
  13  11  63   14.20   12.80
 -13 -11  63  -17.30   19.90
  11   9  63   65.89   15.10
 -11  -9  63   97.29   24.20
   9   7  63  -15.40   12.30
  -9  -7  63   -9.90   18.50
   7   5  63    5.70   12.80
  -7  -5  63   10.50   18.30
  -5  -3  63   81.69   21.00
   5   3  63   90.29   17.20
  -3  -1  63   27.50   18.00
   3   1  63   38.50   17.00
   1  -1  63   -6.10   14.90
  -1   1  63   -9.70   14.90
  -1  -3  63   10.20   16.40
   1   3  63   -1.20   14.90
  -3  -5  63   -5.40   17.20
  -5  -7  63    3.60   18.30
   5   7  63    6.00   14.10
  -7  -9  63   -5.20   18.30
   7   9  63   18.60   13.30
  -9 -11  63  -10.70   19.50
   9  11  63   10.20   13.60
 -11 -13  63   39.60   22.40
  11  13  63   48.70   15.40
  13  15  63   13.60   12.90
 -14 -12  64   -9.60   20.80
  14  12  64    6.00   12.70
 -12 -10  64   -3.70   20.30
  12  10  64    1.20   13.00
  10   8  64   -9.10   12.40
 -10  -8  64  -10.40   18.50
   8   6  64   15.10   13.80
  -8  -6  64   17.20   19.30
   6   4  64    3.00   13.50
  -6  -4  64    6.50   17.40
  -4  -2  64   22.40   18.50
   4   2  64   -1.30   14.80
  -2   0  64  -25.70   14.30
   2   0  64    0.90   14.90
   0   2  64   11.30   15.90
   0  -2  64   20.80   16.30
  -2  -4  64   18.00   17.70
   2   4  64   -4.60   14.30
  -4  -6  64    6.70   18.30
   6   8  64   -4.90   13.40
  -6  -8  64   -3.50   18.30
  -8 -10  64   14.30   20.30
   8  10  64   15.50   13.70
  10  12  64    2.70   13.40
 -10 -12  64   15.10   21.10
 -12 -14  64    8.10   35.60
  12  14  64    2.80   12.50
  14  16  64   15.70   12.40
 -14 -16  64    1.90   22.10
 -13 -11  65   26.50   22.60
  13  11  65   16.00   13.40
  11   9  65   33.20   14.20
 -11  -9  65   -4.30   19.60
   9   7  65   12.90   13.60
  -9  -7  65    9.60   19.60
  -7  -5  65   16.90   19.00
   7   5  65    9.80   13.70
   5   3  65   19.90   15.20
  -5  -3  65   23.50   19.60
   3   1  65    0.00   14.90
  -3  -1  65  -17.00   15.70
   1  -1  65   -8.50   15.40
  -1   1  65   17.90   16.00
   1   3  65   23.10   15.60
  -1  -3  65   28.70   17.80
  -3  -5  65   13.60   18.60
   3   5  65   31.00   15.30
  -5  -7  65  -10.20   17.70
   7   9  65   -3.20   13.30
  -7  -9  65   -2.30   19.20
  -9 -11  65   44.40   21.60
   9  11  65   16.90   14.40
  11  13  65   23.30   14.50
 -11 -13  65   -6.10   22.40
  13  15  65   -6.40   12.60
 -13 -15  65  -12.60   20.40
  14  12  66   -1.70   12.60
 -14 -12  66   25.60   22.10
 -12 -10  66    2.20   32.70
  12  10  66  -10.40   12.40
 -10  -8  66  -12.30   19.60
  10   8  66   -1.50   13.00
   8   6  66  -16.10   13.20
  -8  -6  66  -10.50   18.40
  -6  -4  66   15.70   18.50
   6   4  66   18.40   15.10
   4   2  66    4.10   14.50
  -4  -2  66    2.20   16.90
   2   0  66    5.30   15.40
  -2   0  66  -18.40   16.30
   0  -2  66    5.10   16.30
   0   2  66   13.30   15.90
  -2  -4  66   -3.10   17.60
   2   4  66   -6.40   14.60
   4   6  66   17.60   15.20
  -4  -6  66    0.30   18.00
  -6  -8  66  -17.60   18.60
   8  10  66   -1.70   13.20
  -8 -10  66   -8.40   19.50
  10  12  66  -14.40   13.00
 -10 -12  66   -0.10   20.60
  12  14  66   -4.50   13.10
 -12 -14  66   26.80   22.40
 -13 -11  67  -16.50   20.70
  13  11  67   18.70   13.80
  11   9  67   18.30   13.60
   9   7  67    7.60   14.00
  -9  -7  67   11.80   20.10
   7   5  67  -10.90   13.60
  -7  -5  67  -13.30   18.40
   5   3  67    3.80   14.30
  -5  -3  67    5.40   18.10
   3   1  67   31.90   16.30
  -3  -1  67   28.20   18.40
   1  -1  67    0.90   16.00
  -1   1  67  -10.70   15.90
  -1  -3  67    8.30   17.50
   1   3  67   51.99   17.60
  -3  -5  67    9.00   19.10
   3   5  67    7.60   14.90
  -5  -7  67   16.10   20.40
   5   7  67    0.90   14.70
  -7  -9  67  -14.20   18.40
  -9 -11  67    1.70   21.00
   9  11  67   11.40   14.70
 -11 -13  67   16.10   22.10
  11  13  67   -1.20   14.10
  12  10  68   23.90   14.60
 -12 -10  68    6.50   21.40
  10   8  68    9.80   14.20
  -8  -6  68   21.20   21.00
   8   6  68  -14.10   14.10
  -6  -4  68    7.70   18.40
   6   4  68    8.00   14.20
  -4  -2  68   -5.50   18.10
   4   2  68    2.90   15.20
   2   0  68  -20.00   15.40
  -2   0  68    9.80   17.80
   0   2  68  -32.40   14.30
   0  -2  68   -5.40   16.60
  -2  -4  68    3.60   18.70
   2   4  68   13.60   15.80
   4   6  68   -9.80   14.70
  -4  -6  68  -13.80   18.40
   6   8  68   -6.60   14.00
  -6  -8  68   24.10   20.10
  -8 -10  68   -3.40   19.50
   8  10  68   33.10   25.00
 -10 -12  68  -25.10   20.20
  10  12  68  -15.00   14.20
 -12 -14  68    2.10   23.00
  12  14  68   13.10   14.30
  11   9  69   39.20   15.70
 -11  -9  69   77.29   24.00
  -9  -7  69   36.00   24.70
   9   7  69   12.50   16.50
   7   5  69   -3.20   14.10
  -7  -5  69   -9.40   19.10
  -5  -3  69   42.80   20.50
   5   3  69   48.10   16.90
  -3  -1  69   21.00   19.10
   3   1  69   15.60   16.90
  -1   1  69   10.80   16.80
   1  -1  69   -7.30   17.00
  -1  -3  69   -8.70   17.40
   1   3  69    4.10   16.50
   3   5  69    9.90   16.00
  -3  -5  69    1.60   18.30
   5   7  69    7.10   15.40
  -5  -7  69   31.30   21.00
   7   9  69    2.60   14.40
  -7  -9  69  -18.20   19.10
   9  11  69   11.70   17.00
  -9 -11  69   -4.50   27.60
 -11 -13  69   41.20   25.00
  11  13  69   38.80   15.70
 -12 -10  70    5.50   22.00
  12  10  70   -9.30   13.60
 -10  -8  70   41.10   22.00
  10   8  70   -7.90   16.60
  -8  -6  70   17.80   20.70
   8   6  70   40.00   16.30
   6   4  70   -7.50   14.40
  -6  -4  70  -10.80   18.70
  -4  -2  70   -7.40   18.20
   4   2  70  -10.40   15.30
   2   0  70  146.89   22.20
  -2   0  70  137.29   22.40
   0   2  70   21.90   17.40
   0  -2  70   44.30   19.50
   2   4  70   21.70   17.00
  -2  -4  70   18.40   19.20
  -4  -6  70  131.29   24.40
   4   6  70   88.09   18.90
   6   8  70   51.69   16.80
  -6  -8  70   35.20   21.40
   8  10  70    9.10   15.10
 -10 -12  70   -7.70   20.90
  10  12  70   21.40   15.20
 -11  -9  71   12.70   22.20
   9   7  71    8.60   14.90
  -9  -7  71   26.00   21.90
  -7  -5  71   -0.80   19.70
   7   5  71    5.10   14.70
   5   3  71   24.70   16.40
  -5  -3  71   24.90   20.30
   3   1  71   30.70   17.30
  -3  -1  71   16.60   18.90
  -1   1  71  -13.80   16.40
   1  -1  71    4.60   17.60
   1   3  71   25.30   17.60
  -1  -3  71   24.60   18.30
   3   5  71    7.20   16.80
  -3  -5  71    9.70   19.10
   5   7  71   -2.20   15.60
  -5  -7  71   15.00   20.00
  -7  -9  71   20.50   37.20
   7   9  71  -14.50   14.10
  -9 -11  71   26.10   22.10
   9  11  71   -7.20   14.70
 -10  -8  72   -5.20   21.40
  10   8  72   -9.60   14.40
  -8  -6  72    7.40   20.80
   8   6  72   11.20   16.00
   6   4  72    7.10   15.30
  -6  -4  72    5.50   19.50
  -4  -2  72   12.60   18.80
   4   2  72   12.40   16.00
   2   0  72   -4.90   16.10
  -2   0  72   16.30   18.50
   0   2  72   13.80   17.40
   0  -2  72    0.10   17.20
  -2  -4  72   -3.60   18.70
   2   4  72  -16.30   15.10
  -4  -6  72   -0.20   19.40
   4   6  72   24.90   17.10
   6   8  72   -0.50   15.10
  -8 -10  72    6.50   21.60
   8  10  72   24.20   15.70
  10  12  72   -3.10   15.40
 -10 -12  72    4.40   21.80
   9   7  73   29.40   16.20
  -9  -7  73  -14.60   20.50
   7   5  73   -7.00   15.10
  -7  -5  73   10.50   21.30
   5   3  73   19.40   16.70
  -5  -3  73   16.20   20.00
  -3  -1  73    4.00   18.80
   3   1  73  -12.10   16.10
  -1   1  73   -7.40   17.60
   1  -1  73   34.90   18.30
  -1  -3  73   -4.60   18.20
   1   3  73  -19.30   15.70
   3   5  73   20.80   16.90
  -3  -5  73   -1.40   19.40
   5   7  73  -12.20   15.20
  -5  -7  73   -9.80   25.80
  -7  -9  73   49.20   22.70
   7   9  73    6.90   14.90
  -9 -11  73    0.00   22.30
   9  11  73   13.60   15.80
   8   6  74    9.50   16.00
  -8  -6  74   11.30   21.60
  -6  -4  74   36.90   24.20
   6   4  74  -12.70   15.60
   4   2  74   19.60   15.90
  -4  -2  74   11.40   19.40
   2   0  74  -13.30   16.40
  -2   0  74   17.60   19.20
   0  -2  74  -12.00   18.40
   0   2  74    2.30   17.60
  -2  -4  74  -23.00   18.30
   2   4  74   13.00   16.70
   4   6  74  -12.90   15.70
  -4  -6  74   -5.90   23.10
  -6  -8  74   10.80   21.50
   6   8  74    4.00   15.80
   8  10  74   -9.00   14.70
  -8 -10  74  -18.70   21.50
  -9  -7  75   -2.30   21.30
   9   7  75    0.40   15.40
   7   5  75    4.60   15.90
  -7  -5  75   -2.60   21.00
  -5  -3  75   -6.80   22.00
   5   3  75   -0.20   16.60
  -3  -1  75   34.80   20.60
   3   1  75   25.70   18.40
   1  -1  75  -31.70   16.80
  -1   1  75   13.60   18.60
   1   3  75   23.80   18.20
  -1  -3  75    7.30   19.20
  -3  -5  75   32.70   21.50
   3   5  75   17.10   17.40
   5   7  75   17.50   16.70
  -5  -7  75    2.20   20.00
  -7  -9  75  -14.10   21.30
   7   9  75    1.10   15.50
  -8  -6  76   19.90   22.20
   8   6  76    1.10   16.20
   6   4  76    8.00   16.30
  -6  -4  76  -20.20   19.50
  -4  -2  76    0.70   22.20
   4   2  76   -6.60   16.00
  -2   0  76    5.10   18.90
   2   0  76  -11.40   17.20
   0   2  76    8.90   18.00
   0  -2  76   -6.40   18.70
   2   4  76   20.00   18.60
  -2  -4  76   27.40   22.90
   4   6  76   11.80   16.70
  -4  -6  76  -31.30   19.40
   6   8  76   10.60   16.20
  -6  -8  76  -23.10   21.00
  -7  -5  77   10.00   21.40
   7   5  77   26.40   16.80
   5   3  77   49.00   18.90
  -5  -3  77   31.70   21.70
  -3  -1  77   19.10   24.80
   3   1  77   21.20   18.20
   1  -1  77   24.90   19.30
  -1   1  77  -21.30   17.50
   1   3  77    4.30   18.20
  -1  -3  77   36.50   25.90
  -3  -5  77    0.90   20.70
   3   5  77   -2.70   17.20
   5   7  77    6.70   16.20
  -5  -7  77   14.00   21.30
   6   4  78   -8.80   16.60
  -6  -4  78   45.20   22.80
  -4  -2  78    2.90   20.80
   4   2  78   33.50   18.60
  -2   0  78   92.19   28.30
   2   0  78   46.80   20.00
   0  -2  78    5.00   24.10
   0   2  78   11.70   19.00
   2   4  78   35.30   19.80
  -2  -4  78   14.10   20.60
   4   6  78   44.00   18.60
  -4  -6  78   28.90   22.20
  -5  -3  79   -3.90   21.00
   5   3  79    5.30   17.20
   3   1  79   15.80   18.40
  -3  -1  79  -14.60   19.60
   1  -1  79    6.00   28.70
  -1   1  79    1.30   19.80
  -1  -3  79   13.70   20.40
   1   3  79   19.90   19.40
  -3  -5  79   29.80   21.40
   3   5  79  -20.80   16.90
   2   0  80    7.70   32.70
  -2   0  80    1.50   20.60
   0   2  80   17.60   20.10
   0  -2  80  -24.40   17.80
  -2  -4  80   25.60   21.00
   2   4  80   14.40   19.90
 -18 -14   0    3.60    6.10
 -16 -12   0  492.55   19.40
 -14 -10   0  451.65   18.10
 -12  -8   0   99.29    8.60
 -10  -6   0  772.12   26.10
   8   4   0  439.26   16.00
  -8  -4   0  455.65   16.00
   6   2   0  335.87   12.40
  -6  -2   0  341.17   12.40
   4   0   0  165.98    7.30
  -4   0   0  171.68    7.30
   2  -2   0  274.37    9.60
   0  -4   0    1.00    1.10
   2   6   0  249.78   10.70
  -2  -6   0  257.27    9.70
  -4  -8   0   47.10    4.40
  -6 -10   0 4087.39  124.59
  -8 -12   0 1409.16   45.00
 -10 -14   0 1135.79   37.30
 -12 -16   0   16.50    5.90
 -12 -16   0   21.30    6.20
 -14 -18   0  538.35   21.30
 -14 -18   0  542.55   21.10
 -16 -20   0   20.30    7.20
 -16 -20   0   12.50    7.00
 -19 -15   1   35.30    7.30
 -17 -13   1    2.90    6.20
 -17 -13  -1   17.50    5.70
 -15 -11   1   24.50    6.50
 -15 -11  -1   38.10    6.00
 -13  -9   1  442.96   18.00
 -13  -9  -1  450.35   17.30
 -11  -7   1   87.69    8.40
 -11  -7  -1   81.29    7.80
   9   5   1  718.73   24.40
  -9  -5   1  759.22   25.10
  -9  -5  -1  744.43   24.60
   9   5  -1  729.73   24.90
  -7  -3   1 2100.69   65.59
   7   3   1 2154.08   65.29
  -7  -3  -1 2090.69   65.39
   7   3  -1 2134.19   65.59
   5   1   1 1241.38   38.00
  -5  -1   1 1195.98   38.20
   5   1  -1 1198.08   38.20
  -5  -1  -1 1222.58   38.00
  -3   1   1  256.37    9.20
   3  -1   1  249.58    9.20
  -3   1  -1  244.88    9.00
   3  -1  -1  260.87    9.30
   1  -3   1   -0.90    1.20
   1  -3  -1   -0.40    1.10
   1   5   1 1088.39   34.00
   1   5  -1 1093.09   34.30
  -3  -7   1   12.80    3.20
  -3  -7  -1   17.30    3.10
  -5  -9  -1   11.20    3.30
  -7 -11  -1    3.70    3.70
  -9 -13  -1  492.65   18.20
 -11 -15   1   53.79    6.80
 -11 -15   1   51.29    7.20
 -11 -15  -1   52.09    6.70
 -11 -15  -1   56.49    6.50
 -13 -17   1   -2.90    7.50
 -13 -17   1   -1.90    5.90
 -13 -17  -1    7.60    5.70
 -13 -17  -1   -2.80    5.50
 -15 -19   1  282.17   15.40
 -15 -19  -1  276.07   14.40
 -15 -19  -1  285.67   14.30
 -17 -21   1  157.68   13.00
 -17 -21   1  135.69   15.30
 -20 -16   2   39.00    7.80
 -18 -14   2   -2.20    6.90
 -16 -12   2   -1.90    6.40
 -16 -12  -2    5.40    5.10
 -14 -10   2  189.48   12.70
 -14 -10  -2  225.18   11.10
 -12  -8   2   94.39    9.00
 -12  -8  -2  105.49    7.80
 -10  -6   2  159.38    9.80
 -10  -6  -2  163.08    8.70
  -8  -4   2   14.30    4.10
   8   4   2   17.30    3.50
   8   4  -2   18.60    4.20
  -8  -4  -2    8.70    3.30
   6   2   2  221.28    8.60
  -6  -2   2  206.08    9.20
   6   2  -2  216.68    9.40
  -6  -2  -2  204.28    8.60
  -4   0   2    2.50    2.60
   4   0   2    3.70    2.50
   4   0  -2    2.70    2.80
  -4   0  -2    2.90    2.30
   2  -2   2 1699.63   45.30
   2  -2  -2 1231.58   45.10
   0  -4   2   -0.10    1.10
   0  -4  -2   -1.10    1.00
  -2  -6   2  480.75   16.10
   2   6   2  459.65   15.70
  -2  -6  -2  465.45   15.70
  -4  -8  -2   69.59    5.30
  -6 -10  -2   17.70    3.70
  -8 -12  -2  233.98   10.60
 -10 -14  -2   14.90    4.90
 -12 -16   2  172.68   11.90
 -12 -16  -2  149.99   10.10
 -12 -16  -2  141.49   10.00
 -14 -18   2   25.40    7.50
 -14 -18   2   42.30    8.00
 -14 -18  -2   44.30    6.50
 -14 -18  -2   34.20    6.40
 -16 -20   2  -11.40    7.50
 -16 -20   2    0.90    7.50
 -18 -22   2   10.10    7.50
 -21 -17   3    1.60    8.50
 -21 -17   3   -4.90    6.70
 -19 -15   3  222.48   14.80
 -17 -13   3   10.30    7.20
 -15 -11   3    2.10    6.10
 -15 -11  -3   -3.10    4.30
 -13  -9   3  108.39   10.20
 -13  -9  -3   79.79    7.50
 -11  -7   3   71.69    7.30
 -11  -7  -3   86.49    6.10
   9   5   3   15.10    3.60
  -9  -5   3   30.80    5.20
  -9  -5  -3   20.20    4.50
   9   5  -3   26.70    5.00
  -7  -3   3  119.09    7.60
   7   3   3  124.99    6.50
   7   3  -3  134.79    8.00
  -7  -3  -3  129.79    6.30
   5   1   3   47.40    4.50
  -5  -1   3   49.99    4.60
   5   1  -3   59.69    5.00
  -5  -1  -3   52.39    3.90
  -3   1   3 1857.01   58.09
   3  -1   3 1860.41   57.59
  -3   1  -3 1878.01   57.59
   3  -1  -3 1926.91   58.09
   1  -3   3   -1.60    1.20
   1  -3  -3    0.40    1.20
  -1  -5   3  836.92   25.50
  -1  -5  -3  748.13   25.00
   3   7   3 1349.86   42.40
  -3  -7  -3 1383.36   42.40
  -5  -9  -3   43.90    4.00
  -7 -11  -3 1057.79   33.70
  -9 -13  -3  133.79    8.50
 -11 -15   3   69.09    8.10
 -11 -15  -3   79.09    6.40
 -11 -15  -3   69.09    6.50
 -13 -17   3   20.10    7.30
 -13 -17   3   27.40    7.20
 -13 -17  -3   28.80    5.70
 -13 -17  -3   37.00    5.90
 -15 -19   3   17.00    7.60
 -15 -19   3   11.00    7.80
 -17 -21   3   33.00    8.60
 -17 -21   3   34.70    8.90
 -19 -23   3  -11.80    7.50
 -20 -16   4   17.70    8.20
 -18 -14   4    2.20    7.90
 -16 -12   4   -5.50    6.80
 -14 -10   4    2.30    6.40
 -12  -8   4   -2.00    5.10
 -12  -8  -4    3.20    5.30
 -10  -6   4   15.00    5.40
  -8  -4   4   19.60    4.60
   8   4   4   30.40    3.40
   8   4  -4   28.40    5.00
  -8  -4  -4   26.90    3.50
  -6  -2   4   58.99    5.30
   6   2   4   49.50    4.50
  -6  -2  -4   55.89    4.40
   6   2  -4   70.89    5.60
   4   0   4  170.88    7.30
  -4   0   4  160.68    7.90
  -4   0  -4  174.68    7.20
   4   0  -4  186.18    8.30
   2  -2   4  185.58    7.10
  -2   2   4  192.38    8.20
   2  -2  -4  163.48    7.20
   2   6   4   55.19    4.80
  -2  -6  -4   57.79    4.80
   4   8   4   24.70    3.30
  -4  -8  -4   21.30    3.30
  -6 -10  -4   66.69    5.60
  -8 -12  -4   48.40    4.90
 -10 -14  -4    3.90    4.20
 -12 -16   4   -3.80    6.40
 -12 -16  -4   -1.30    4.50
 -12 -16  -4    1.40    4.40
 -14 -18   4    8.30    7.40
 -14 -18   4   -0.60    6.90
 -16 -20   4    4.60    7.50
 -16 -20   4    0.40    7.80
 -18 -22   4   -9.50    8.30
 -18 -22   4    5.20    8.10
 -20 -24   4   14.50    8.10
 -21 -17   5    1.30    8.00
 -19 -15   5  113.29   11.40
 -17 -13   5   12.00    7.80
 -15 -11   5    2.80    7.00
 -13  -9   5  259.77   14.40
 -11  -7   5    5.00    5.50
  -9  -5   5  207.68   11.10
  -9  -5  -5  205.58    8.50
   7   3   5   15.60    2.80
  -7  -3   5   21.20    4.50
   7   3  -5   22.00    4.60
  -7  -3  -5   13.10    2.80
   5   1   5   48.70    3.70
  -5  -1   5   53.49    5.00
  -5  -1  -5   41.30    4.20
   5   1  -5   46.50    4.90
  -3   1   5 1680.43   53.29
   3  -1   5 1701.33   52.69
   3  -1  -5 1743.43   53.29
  -3   1  -5 1727.73   52.69
   1  -3   5  153.08    6.60
  -1   3   5  163.08    7.50
   1   5   5 1617.34   49.90
  -1  -5  -5 1614.14   49.80
   3   7   5  279.07   10.50
  -3  -7  -5  286.77   10.50
  -5  -9  -5    0.80    2.70
  -7 -11  -5  750.02   24.40
  -9 -13  -5   79.19    6.90
 -11 -15   5    5.60    6.50
 -11 -15  -5   10.60    4.30
 -11 -15  -5    2.50    4.60
 -13 -17   5   61.29    9.20
 -15 -19   5   -3.30    8.00
 -15 -19   5    4.40    7.80
 -17 -21   5   11.50    9.40
 -17 -21   5   18.20    8.70
 -19 -23   5   -4.00    8.50
 -19 -23   5   17.10    9.00
 -22 -18   6   12.00    8.60
 -20 -16   6   83.29   10.80
 -18 -14   6  -10.00    8.10
 -14 -10   6  180.38   13.40
 -12  -8   6  103.79    9.30
 -10  -6   6  374.56   16.20
  -8  -4   6   31.70    5.50
   8   4   6   24.90    2.90
   8   4  -6   24.00    5.10
  -8  -4  -6   27.60    3.10
  -6  -2   6  867.71   29.30
   6   2   6  897.01   27.50
   6   2  -6  884.11   29.30
  -6  -2  -6  862.11   27.50
  -4   0   6   -1.70    3.30
   4   0   6   -4.90    2.50
   4   0  -6   -4.70    3.30
  -4   0  -6    1.10    2.50
  -2   2   6  394.16   13.90
   2  -2   6  389.46   13.50
   2  -2  -6  387.76   13.80
   0   4   6   -1.50    2.40
   2   6   6  476.85   16.30
  -2  -6  -6  492.75   16.30
   4   8   6    7.90    2.80
  -4  -8  -6   10.20    2.90
  -6 -10  -6   18.10    3.30
  -8 -12  -6  443.96   15.40
 -10 -14   6    2.80    5.80
 -12 -16   6    5.20    7.10
 -14 -18   6   30.30    8.50
 -16 -20   6   16.20    8.70
 -16 -20   6   19.60    9.00
 -18 -22   6   -5.00    8.90
 -18 -22   6   12.80    8.80
 -20 -24   6   30.60   10.00
 -20 -24   6   31.90   10.30
 -23 -19   7    4.60    8.80
 -21 -17   7   17.30    9.50
 -19 -15   7    2.70    8.90
 -17 -13   7    3.00    7.90
 -15 -11   7   55.89    9.10
 -13  -9   7  465.25   20.50
 -11  -7   7    0.40    5.60
  -9  -5   7  452.85   18.30
  -7  -3   7 4964.60  150.38
   7   3   7 5051.89  148.29
  -7  -3  -7 4871.41  148.29
   7   3  -7 4761.42  150.28
   5   1   7 2570.94   79.99
  -5  -1   7 2673.73   81.59
  -5  -1  -7 2593.94   79.99
   5   1  -7 2677.73   81.49
  -3   1   7  451.35   16.40
   3  -1   7  460.45   15.50
   3  -1  -7  443.96   16.20
  -1   3   7  951.20   30.40
   1  -3  -7  947.91   30.30
  -1  -5  -7 2533.15   77.49
   3   7   7  351.56   12.70
  -3  -7  -7  364.96   12.70
   5   9   7   12.90    2.90
  -5  -9  -7   12.30    2.90
  -7 -11  -7   56.19    5.20
 -11 -15   7   58.29    8.50
 -13 -17   7   95.89   10.70
 -15 -19   7  154.78   15.70
 -17 -21   7  206.38   16.30
 -17 -21   7  143.89   13.70
 -19 -23   7    1.70    9.20
 -19 -23   7   -3.70    9.60
 -21 -25   7    2.70    9.30
 -22 -18   8  224.48   17.60
 -20 -16   8   27.20   10.30
 -18 -14   8    3.60    8.90
 -16 -12   8 1256.77   44.30
 -14 -10   8  346.07   18.10
 -12  -8   8   21.10    7.10
 -10  -6   8  603.44   23.20
  -8  -4   8  528.25   20.30
   8   4  -8  519.95   20.40
   6   2   8 1452.05   45.30
  -6  -2   8 1488.85   47.50
   6   2  -8 1477.75   47.40
  -4   0   8 5016.40  151.78
   4   0   8 4946.90  150.58
   4   0  -8 4962.90  151.78
  -2   2   8  241.48   10.20
   2  -2  -8  223.18   10.10
   0   4   8 7862.61  238.88
   0  -4  -8 7951.20  238.88
  -2  -6  -8 8025.40  242.18
   4   8   8 1843.32   57.59
  -4  -8  -8 1910.41   57.69
  -6 -10  -8 3113.39   94.49
 -10 -14   8  661.43   25.70
 -12 -16   8   81.99   10.10
 -14 -18   8   99.09   11.30
 -16 -20   8   -2.20    9.40
 -16 -20   8   -5.50    8.90
 -18 -22   8   -1.50    9.00
 -18 -22   8    0.60    9.90
 -20 -24   8   36.50   10.90
 -20 -24   8   32.90   10.80
 -23 -19   9    1.00    9.60
 -21 -17   9   13.00   10.20
 -19 -15   9    1.70    9.40
 -17 -13   9    4.30    9.00
 -15 -11   9   21.60    8.50
 -13  -9   9  222.78   14.60
 -11  -7   9  191.88   13.10
  -9  -5   9  306.37   14.90
  -7  -3   9 2956.60   91.89
   7   3   9 2912.41   89.29
   7   3  -9 2968.00   91.89
   5   1   9 2732.33   84.39
  -5  -1   9 2797.22   86.19
   5   1  -9 2781.02   86.09
  -3   1   9 1161.58   38.00
   3  -1  -9 1185.08   38.00
  -1   3   9 1204.98   38.20
   1  -3  -9 1186.88   38.10
   1   5   9 1794.42   56.99
  -1  -5  -9 1881.31   56.99
  -3  -7  -9  215.38    9.00
   5   9   9  123.29    6.10
  -5  -9  -9  122.39    6.20
 -11 -15   9  115.39   11.00
 -13 -17   9   60.89   10.30
 -15 -19   9  268.57   18.80
 -17 -21   9  130.19   13.80
 -17 -21   9  135.79   13.20
 -19 -23   9   -5.50   10.10
 -19 -23   9    8.20    9.90
 -21 -25   9    9.80   10.40
 -22 -18  10   26.60   10.70
 -20 -16  10    8.80    9.90
 -18 -14  10   -0.50    9.30
 -16 -12  10   16.70    9.10
 -14 -10  10  201.48   15.50
 -12  -8  10  140.29   12.50
 -10  -6  10  214.28   13.40
  -8  -4  10   22.90    5.90
   8   4 -10   16.00    5.80
   6   2  10  138.79    6.60
  -6  -2  10  131.69    9.30
   6   2 -10  129.19    9.40
  -4   0  10   -0.60    4.20
   4   0  10    4.80    3.20
   4   0 -10    1.10    4.00
  -2   2  10 2119.29   64.59
   2  -2 -10 2006.70   64.39
   0   4  10   -2.10    3.40
   0  -4 -10    0.90    3.30
   2   6  10 1052.19   33.30
  -2  -6 -10 1031.20   33.20
  -4  -8 -10  160.58    7.50
   6  10  10  140.79    6.70
  -6 -10 -10  136.89    6.60
 -10 -14  10    1.90    6.80
 -12 -16  10   73.19   10.50
 -14 -18  10   33.40   10.30
 -16 -20  10   10.70    9.80
 -18 -22  10    9.30    9.80
 -18 -22  10   11.20   10.80
 -20 -24  10   32.70   10.90
 -20 -24  10   16.20   11.40
 -22 -26  10   10.40   10.80
 -23 -19  11   -0.60   10.80
 -21 -17  11    6.90   10.60
 -19 -15  11   75.19   12.00
 -17 -13  11    1.00    9.00
 -15 -11  11    0.50    8.30
 -13  -9  11   54.89    9.00
 -11  -7  11   28.60    7.70
  -9  -5  11   18.60    6.50
  -7  -3  11   -2.10    5.00
   7   3  11    2.10    2.70
   7   3 -11   -1.20    5.00
   5   1  11  939.71   30.20
  -5  -1  11  967.80   32.30
   5   1 -11  933.41   32.20
  -3   1  11   38.60    5.30
   3  -1 -11   29.20    4.80
  -1   3  11  856.21   28.90
   1  -3 -11  878.01   28.80
   1   5  11   84.89    6.90
  -1  -5 -11  104.69    7.00
   3   7  11 5068.99  155.78
  -3  -7 -11 5205.48  155.78
   5   9  11  106.49    7.10
  -5  -9 -11  119.89    6.30
 -11 -15  11   45.20    8.90
 -13 -17  11   54.39   10.60
 -15 -19  11   -2.10    9.50
 -17 -21  11   26.90   11.50
 -19 -23  11   -9.00   10.70
 -19 -23  11    8.10   10.10
 -21 -25  11   13.40   11.40
 -24 -20  12    2.80   13.20
 -22 -18  12  -15.00   12.20
 -20 -16  12   -5.70    9.90
 -18 -14  12  -12.40    9.70
 -16 -12  12   17.00    9.70
 -14 -10  12   12.70    8.90
 -12  -8  12    1.30    6.90
 -10  -6  12   -2.00    6.00
  -8  -4  12   12.00    6.10
   8   4 -12    9.10    5.50
   8   4 -12   10.00    5.50
   6   2  12  218.88    8.90
  -6  -2  12  204.78   11.90
   6   2 -12  210.88   11.80
  -4   0  12 1229.18   39.90
   4   0 -12 1182.28   39.70
  -2   2  12  214.58   10.70
   2  -2 -12  218.88   10.70
   0   4  12  710.63   24.30
   0  -4 -12  715.83   24.20
   2   6  12  161.58    8.50
  -2  -6 -12  159.78    8.60
   4   8  12   96.19    6.60
  -4  -8 -12  112.39    6.70
   6  10  12   59.69    4.40
  -6 -10 -12   52.49    4.20
 -10 -14  12  -10.20    6.90
 -12 -16  12   11.30    8.70
 -14 -18  12    2.80    9.40
 -16 -20  12  -21.30    9.40
 -18 -22  12   -9.00   12.70
 -18 -22  12   -0.80   10.40
 -20 -24  12    9.00   10.60
 -22 -26  12    3.70   14.80
 -19 -15  13  107.39   18.10
 -17 -13  13  -10.70    9.40
 -15 -11  13   22.30    9.00
 -13  -9  13  101.69   11.30
 -11  -7  13   12.30    7.20
  -9  -5  13   -2.10    6.10
   7   3  13   59.09    4.50
  -7  -3  13   54.99    7.60
   7   3 -13   61.09    7.40
  -5  -1  13 1074.99   36.60
   5   1 -13 1073.49   36.70
  -3   1  13 1593.54   51.49
   3  -1 -13 1604.24   51.39
  -1   3  13   97.29    7.80
   1  -3 -13   88.79    7.30
   1   5  13  911.81   30.20
  -1  -5 -13  914.51   30.10
   3   7  13 3839.42  117.19
  -3  -7 -13 3836.52  117.09
   5   9  13   -4.10    3.20
  -5  -9 -13   -2.00    3.00
   7  11  13  264.27    9.60
  -7 -11 -13  243.88    9.60
 -11 -15  13   73.89   10.40
 -13 -17  13   69.49   11.40
 -15 -19  13    1.00   10.20
 -19 -23  13    7.60   12.30
 -19 -23  13    7.40   10.50
 -21 -25  13   -4.20   13.90
 -22 -18  14    9.30   12.30
 -20 -16  14   -4.30   10.90
 -16 -12  14   -0.10    9.90
 -14 -10  14   98.39   11.70
 -12  -8  14    5.90    7.60
 -10  -6  14    0.20    6.40
  -8  -4  14  329.47   16.60
   8   4  14  321.97   11.50
   8   4 -14  307.97   14.10
   6   2  14   91.69    6.60
  -6  -2  14  101.99    8.90
   6   2 -14  102.39    9.90
  -4   0  14   -0.90    4.80
   4   0 -14   -1.00    5.10
  -2   2  14   78.29    7.80
   2  -2 -14   82.79    8.20
   0   4  14    1.30    4.30
   0  -4 -14    0.10    3.80
   2   6  14  919.91   30.50
  -2  -6 -14  918.71   30.30
   4   8  14  242.48   10.50
  -4  -8 -14  234.58   10.40
  -6 -10 -14   28.80    4.00
 -10 -14  14   22.70    8.50
 -12 -16  14  129.09   12.90
 -14 -18  14   21.20   10.60
 -16 -20  14  -10.10   18.20
 -18 -22  14   30.30   12.00
 -20 -24  14   52.19   17.40
 -20 -24  14   -0.10   12.30
 -22 -26  14   20.00   13.10
 -23 -19  15   -1.30   12.30
 -21 -17  15   20.70   11.70
 -19 -15  15    8.50   11.00
 -17 -13  15   -4.50   17.00
 -15 -11  15   11.50    9.40
 -13  -9  15  451.15   22.30
 -11  -7  15  133.39   13.50
  -9  -5  15  695.93   27.50
  -7  -3  15 1481.25   48.60
   7   3  15 1410.56   45.20
   7   3 -15 1450.75   48.40
  -5  -1  15 3969.40  122.89
   5   1 -15 3939.81  122.79
  -3   1  15   86.99    7.90
  -1   3  15  136.79    9.80
   1  -3 -15  165.38    9.50
   1   5  15 2520.85   79.29
  -1  -5 -15 2580.74   79.39
   3   7  15 1058.39   34.70
  -3  -7 -15 1080.89   34.80
   5   9  15    4.50    3.60
  -5  -9 -15   10.90    3.70
   7  11  15   62.79    6.30
  -7 -11 -15   84.69    5.90
 -11 -15  15   77.79   11.40
 -13 -17  15    6.70    9.50
 -15 -19  15  126.19   16.90
 -17 -21  15  217.98   21.30
 -19 -23  15  -10.10   11.90
 -21 -25  15   -6.00   12.80
 -24 -20  16   36.20   14.20
 -22 -18  16  236.58   22.90
 -20 -16  16    4.40   11.60
 -18 -14  16    3.50   10.40
 -16 -12  16  625.04   40.20
 -14 -10  16  234.18   18.60
 -12  -8  16  125.49   12.30
 -10  -6  16  207.38   15.00
   8   4  16  272.87   10.90
  -8  -4  16  290.47   15.80
  -6  -2  16 1339.17   45.30
   6   2 -16 1335.27   45.10
  -4   0  16  301.57   14.80
   4   0 -16  322.37   15.00
  -2   2  16   10.40    5.10
   0   4  16 2693.53   83.59
   0  -4 -16 2664.43   83.49
   2   6  16 1320.57   42.40
  -2  -6 -16 1309.57   42.40
   4   8  16 2457.95   75.89
  -4  -8 -16 2444.06   75.79
   6  10  16 1698.23   53.79
  -6 -10 -16 1762.22   53.79
 -10 -14  16  551.74   24.90
 -12 -16  16   92.99   12.30
 -14 -18  16  146.89   17.50
 -16 -20  16  -13.90   10.40
 -18 -22  16   11.80   12.00
 -20 -24  16   35.60   14.20
 -20 -24  16   51.09   13.60
 -22 -26  16   27.90   13.70
 -23 -19  17   21.50   13.30
 -21 -17  17   12.80   12.20
 -19 -15  17   -0.10   11.10
 -17 -13  17   26.30   11.70
 -15 -11  17   73.39   19.90
 -13  -9  17  254.87   18.30
 -11  -7  17   91.89   10.60
   9   5  17 1062.99   34.00
  -9  -5  17 1109.59   39.20
  -7  -3  17  885.81   32.30
   7   3  17  854.81   28.60
   7   3 -17  889.81   30.70
   7   3 -17  877.51   32.00
  -5  -1  17 2089.29   68.69
   5   1 -17 2176.98   68.79
  -3   1  17   17.90    5.70
   3  -1 -17   28.60    5.90
  -1   3  17  484.15   17.70
   1  -3 -17  334.77   23.40
   1   5  17  779.82   27.60
  -1  -5 -17  808.52   27.50
   3   7  17   11.30    4.60
  -3  -7 -17    3.50    4.30
   5   9  17   24.00    4.50
  -5  -9 -17   28.20    4.50
   7  11  17  448.26   16.10
  -7 -11 -17  441.26   15.80
  -9 -13  17  330.57   17.30
  -9 -13  17  341.17   19.40
 -11 -15  17   65.09   11.00
 -13 -17  17   44.80   17.60
 -15 -19  17  186.68   17.20
 -17 -21  17   71.69   14.20
 -19 -23  17  -12.70   12.00
 -21 -25  17    0.00   12.90
 -24 -20  18    2.30   13.70
 -22 -18  18   15.90   12.70
 -20 -16  18   51.49   13.80
 -18 -14  18   10.40   11.60
 -16 -12  18    5.30   10.80
 -12  -8  18  180.88   16.00
 -10  -6  18  244.28   16.50
   8   4  18  197.58    9.60
  -8  -4  18  197.28   14.50
  -6  -2  18  953.70   35.10
   6   2 -18  998.50   34.90
  -4   0  18    6.60    5.60
   4   0 -18    0.80    5.10
  -2   2  18 1211.18   40.30
   2  -2 -18 1180.48   40.10
   0   4  18   -6.80    4.50
   0  -4 -18   -6.50    5.00
   2   6  18 1785.92   56.59
  -2  -6 -18 1773.52   56.59
   4   8  18  493.65   18.10
  -4  -8 -18  475.05   18.00
   6  10  18   -0.70    4.10
  -6 -10 -18    1.50    4.10
   8  12  18  125.69   10.50
 -10 -14  18   -0.30    8.30
 -14 -18  18   52.79   12.40
 -16 -20  18   -0.50   11.00
 -18 -22  18   -7.30   11.50
 -20 -24  18   55.69   15.20
 -22 -26  18   16.80   14.10
 -23 -19  19    5.70   13.10
 -21 -17  19   16.60   12.80
 -19 -15  19   76.89   14.30
 -17 -13  19   -4.70   10.60
 -15 -11  19   -4.70    9.80
 -13  -9  19   56.39   21.00
 -11  -7  19   -1.80    7.60
  -9  -5  19   39.30    8.80
   9   5  19   34.10    4.40
   9   5  19   44.80    4.90
  -7  -3  19   34.70    8.20
   7   3 -19   43.30    7.20
  -5  -1  19    3.30    6.10
   5   1 -19    0.50    5.70
  -3   1  19 1134.69   38.70
   3  -1 -19 1116.99   38.50
  -1   3  19  158.88   11.10
   1  -3 -19  173.38   11.00
   1   5  19  656.33   23.80
  -1  -5 -19  640.94   23.80
   3   7  19  693.03   24.60
  -3  -7 -19  706.83   24.70
   5   9  19    0.00    4.30
  -5  -9 -19   -3.70    4.10
   7  11  19  646.54   22.10
  -9 -13  19   -1.80    7.80
  -9 -13  19   -3.70    7.80
 -11 -15  19   -3.50   18.30
 -13 -17  19   92.09   13.60
 -15 -19  19   38.10   12.80
 -17 -21  19    7.30   12.40
 -19 -23  19    5.30   13.00
 -21 -25  19   -3.20   13.40
 -24 -20  20    2.00   13.90
 -22 -18  20    2.30   12.90
 -20 -16  20   -6.30   12.10
 -18 -14  20  -10.80   11.20
 -16 -12  20   28.40   11.70
 -14 -10  20   -1.80    9.60
 -12  -8  20   -7.00    9.90
 -10  -6  20    6.50    7.90
  -8  -4  20   83.89   10.30
   8   4  20   75.49    7.60
  -6  -2  20    8.80    6.60
   6   2 -20   19.00    6.50
   6   2 -20    4.20    5.60
  -4   0  20   11.90    6.20
   4   0 -20   12.80    6.10
  -2   2  20    1.80    5.20
   2  -2 -20    4.50    5.20
   0   4  20  645.54   23.20
   0  -4 -20  580.74   23.00
   2   6  20   48.90    6.20
  -2  -6 -20   47.20    6.30
   4   8  20   31.60    5.70
  -4  -8 -20   28.50    5.70
   6  10  20   63.49    6.20
  -6 -10 -20   61.79    6.20
   8  12  20    3.60    3.90
 -10 -14  20   22.90   10.60
 -12 -16  20   -2.30   10.40
 -14 -18  20   -1.00   11.20
 -16 -20  20  -21.20   10.90
 -18 -22  20    2.10   12.30
 -20 -24  20   10.50   14.40
 -22 -26  20   25.80   15.00
 -23 -19  21   33.70   14.10
 -21 -17  21   -1.80   12.70
 -19 -15  21  228.28   22.90
 -17 -13  21   -2.50   11.20
 -15 -11  21   -0.30   10.10
 -13  -9  21  253.77   19.90
 -11  -7  21    2.10    8.70
  -9  -5  21  106.39   11.90
   9   5  21   98.29    7.90
   9   5  21   97.19    7.40
  -7  -3  21    4.60    7.60
  -5  -1  21  140.59   13.20
   5   1 -21  139.29   12.30
  -3   1  21  705.03   26.60
   3  -1 -21  685.53   26.30
  -1   3  21   63.49    7.60
   1  -3 -21   76.99    7.90
   1   5  21  494.75   19.60
  -1  -5 -21  467.75   19.20
   3   7  21  826.92   28.70
  -3  -7 -21  816.62   28.70
   5   9  21   56.89    6.50
  -5  -9 -21   61.59    6.50
   7  11  21  432.26   16.40
  -9 -13  21  212.38   17.20
 -11 -15  21   34.50   11.50
 -13 -17  21   15.90   11.50
 -15 -19  21   -1.50   12.20
 -17 -21  21    1.00   12.60
 -19 -23  21    4.70   12.90
 -21 -25  21   13.60   14.40
 -22 -18  22   14.70   13.60
 -20 -16  22   12.40   12.90
 -18 -14  22    2.80   12.40
 -16 -12  22   17.80   12.00
 -14 -10  22   50.09   12.20
 -12  -8  22  171.88   15.20
  10   6  22    4.10    3.80
  10   6  22   -1.10    3.50
 -10  -6  22   -3.00    8.10
  -8  -4  22   11.20    8.30
   8   4  22    6.70    4.60
  -6  -2  22   29.60    8.10
   6   2 -22   51.39    8.10
   6   2 -22   46.30    8.20
  -4   0  22   -2.10    5.90
   4   0 -22   -1.00    5.80
  -2   2  22  390.06   18.20
   2  -2 -22  427.16   18.50
   0   4  22    6.50    5.40
   0  -4 -22    2.10    5.50
   2   6  22  230.58   12.70
  -2  -6 -22  196.48   12.40
   4   8  22  325.77   14.80
  -4  -8 -22  320.57   14.90
   6  10  22    5.20    5.10
  -8 -12  22  167.88   14.80
  -8 -12  22  151.18   13.80
   8  12  22  153.18    9.30
 -10 -14  22   -6.90    9.30
 -12 -16  22   23.20   11.70
 -14 -18  22   -3.90   11.50
 -16 -20  22  -12.20   11.80
 -18 -22  22   -7.20   13.20
 -20 -24  22    2.50   14.70
 -22 -26  22   11.90   14.90
 -23 -19  23    0.90   13.90
 -21 -17  23    5.60   13.40
 -19 -15  23   36.00   14.50
 -17 -13  23   -4.30   11.50
 -15 -11  23   11.00   10.90
 -13  -9  23  381.96   23.60
 -11  -7  23   28.60   10.30
  -9  -5  23  154.38   14.20
   9   5  23  137.99    9.10
   9   5  23  162.18    9.30
  -7  -3  23  831.32   33.00
  -5  -1  23 1052.99   38.50
   5   1 -23 1068.39   38.40
   5   1 -23 1065.79   36.80
  -3   1  23  313.27   16.40
   3  -1 -23  279.37   15.30
  -1   3  23  621.44   24.20
   1  -3 -23  617.14   24.30
   1   5  23  709.73   26.70
  -1  -5 -23  744.53   26.80
   3   7  23 1239.58   41.00
  -3  -7 -23 1210.28   41.10
   5   9  23   17.70    5.70
  -5  -9 -23   18.60    5.70
   7  11  23   11.90    5.20
   9  13  23  518.55   18.30
  -9 -13  23  519.45   26.20
 -11 -15  23  176.88   16.70
 -13 -17  23   14.80   11.50
 -15 -19  23  101.89   16.30
 -17 -21  23   49.90   15.40
 -19 -23  23    3.60   13.40
 -21 -25  23    1.80   15.00
 -22 -18  24   95.49   17.40
 -20 -16  24    9.80   13.40
 -18 -14  24   16.60   13.30
 -16 -12  24  487.25   28.30
 -14 -10  24  227.68   21.00
 -12  -8  24   49.90   11.70
  10   6  24  348.37   13.90
  10   6  24  337.07   13.50
 -10  -6  24  325.97   20.50
  -8  -4  24  417.66   22.10
   8   4  24  459.05   17.40
  -6  -2  24  623.64   26.90
  -4   0  24   49.99    8.40
   4   0 -24   73.69    8.10
   4   0 -24   59.69    8.30
  -2   2  24  495.55   21.30
   2  -2 -24  462.15   20.40
   0   4  24 2688.03   85.89
   0  -4 -24 2728.73   86.09
   2   6  24 1017.00   34.80
  -2  -6 -24  982.80   34.80
   4   8  24 1242.78   41.00
  -4  -8 -24 1207.58   41.30
   6  10  24 2527.55   79.09
  -8 -12  24 1129.19   44.20
   8  12  24 1162.88   37.60
  -8 -12  24 1172.88   42.50
 -10 -14  24  524.45   26.80
 -12 -16  24  145.29   16.60
 -14 -18  24  121.09   16.20
 -16 -20  24    4.20   12.80
 -18 -22  24   10.70   13.60
 -20 -24  24   33.70   15.70
 -23 -19  25    3.70   14.30
 -21 -17  25   16.50   14.00
 -19 -15  25  -16.80   12.90
 -17 -13  25   23.80   12.80
 -15 -11  25   56.59   13.40
 -13  -9  25  135.59   15.40
 -11  -7  25   53.79   11.50
  11   7  25   49.99    5.00
  11   7  25   56.89    5.30
  -9  -5  25  317.07   20.90
   9   5  25  298.97   13.40
   7   3  25  768.82   26.90
  -7  -3  25  749.62   31.00
  -5  -1  25 1354.86   46.00
   5   1 -25 1221.88   43.50
  -3   1  25   -3.20    6.40
   3  -1 -25   -0.10    5.90
  -1   3  25   99.79    9.70
   1  -3 -25  110.09   10.10
   1   5  25  223.28   13.40
  -1  -5 -25  213.38   13.20
   3   7  25    6.80    6.00
  -3  -7 -25    2.80    5.90
   5   9  25   47.70    6.90
  -7 -11  25    0.70    9.90
  -7 -11  25   12.00   10.10
   7  11  25   10.20    5.40
   9  13  25  441.46   16.90
  -9 -13  25  471.65   25.20
 -11 -15  25   46.30   13.00
 -13 -17  25   -4.00   11.30
 -15 -19  25  136.79   17.60
 -17 -21  25   37.20   15.40
 -19 -23  25   20.60   14.40
 -21 -25  25    1.40   15.20
 -22 -18  26   12.20   15.30
 -20 -16  26   22.70   14.20
 -18 -14  26   -5.20   12.60
 -16 -12  26   45.50   14.00
 -14 -10  26  120.79   15.60
 -12  -8  26   54.79   12.10
  10   6  26  155.08    9.90
  10   6  26  151.48    9.60
 -10  -6  26  177.18   17.40
   8   4  26    0.50    5.20
  -8  -4  26  -19.60   15.90
  -6  -2  26   75.39   10.60
  -4   0  26    0.30    7.00
   4   0 -26   -7.40    5.80
   4   0 -26   -3.10    6.20
  -2   2  26  471.25   20.80
   2  -2 -26  438.86   20.20
   0   4  26  -14.50    5.60
   0  -4 -26   -4.20    5.50
   2   6  26  916.81   32.10
  -2  -6 -26  850.91   31.80
   4   8  26  201.18   12.60
  -4  -8 -26  172.88   10.10
  -4  -8 -26  167.98   12.30
   6  10  26   28.00    6.40
   8  12  26  100.39    9.40
  -8 -12  26  114.49   13.60
 -10 -14  26   57.19   13.20
  10  14  26   39.60    5.40
 -12 -16  26   64.99   13.90
 -14 -18  26    8.40   12.60
 -16 -20  26    7.80   13.00
 -18 -22  26  -14.40   12.90
 -20 -24  26   57.59   16.30
 -23 -19  27    7.60   15.50
 -21 -17  27  -17.90   13.40
 -19 -15  27  120.29   17.30
 -17 -13  27    3.80   12.90
 -15 -11  27   11.20   12.10
 -13  -9  27   29.80   12.10
  11   7  27    7.50    4.80
  11   7  27    2.50    4.40
 -11  -7  27   -5.30    9.70
  -9  -5  27   65.69   12.20
   9   5  27   63.79    6.90
   7   3  27  113.59   10.50
  -5  -1  27   -0.30    7.60
  -3   1  27  565.84   24.10
   3  -1 -27  534.25   21.90
   3  -1 -27  543.15   23.50
  -1   3  27   34.80    7.70
   1  -3 -27   34.40    7.30
   1   5  27  256.37   14.90
  -1  -5 -27  237.78   14.50
   3   7  27  500.75   20.90
  -3  -7 -27  502.05   20.80
  -3  -7 -27  467.85   18.90
   5   9  27   14.20    6.00
  -7 -11  27  164.38   15.10
   7  11  27  162.08   11.40
  -7 -11  27  184.08   16.30
   9  13  27   41.50    6.20
  -9 -13  27   52.89   12.50
 -11 -15  27   -6.00   11.10
 -13 -17  27    6.30   12.60
 -15 -19  27    4.00   13.20
 -17 -21  27   -4.70   14.30
 -19 -23  27   -9.70   13.80
 -21 -25  27  -17.30   15.00
 -22 -18  28    6.30   14.70
 -20 -16  28    0.00   13.60
 -18 -14  28   24.60   14.00
 -16 -12  28   49.30   14.40
 -14 -10  28   -4.20   11.20
 -12  -8  28   37.10   12.10
 -10  -6  28   37.00   11.00
  10   6  28   30.00    5.80
  -8  -4  28   28.30   10.10
   8   4  28   21.50    6.10
   6   2  28    3.00    5.60
  -6  -2  28   -1.00    9.20
   6   2  28    5.70    6.00
  -4   0  28    1.80    7.40
  -2   2  28   -5.80    6.60
   2  -2 -28   -0.60    6.30
   2  -2 -28    5.40    6.70
   0   4  28  213.08   14.70
   0  -4 -28  203.28   13.60
   0  -4 -28  236.18   12.40
   2   6  28  117.49   10.70
  -2  -6 -28  100.09    9.90
  -2  -6 -28  135.39   11.00
   4   8  28  439.56   19.60
  -6 -10  28   85.49   11.80
   6  10  28   79.99    8.20
  -6 -10  28   80.79   12.20
   8  12  28  123.69   10.40
  -8 -12  28  108.79   14.30
  10  14  28   24.70    5.40
 -10 -14  28   10.90   11.90
 -12 -16  28    6.30   12.30
 -14 -18  28   20.50   14.30
 -16 -20  28   18.90   14.00
 -18 -22  28  -17.60   13.70
 -20 -24  28   21.40   15.40
 -23 -19  29  -15.00   14.40
 -21 -17  29   -3.60   14.50
 -19 -15  29   82.69   16.90
 -17 -13  29    7.90   13.40
 -15 -11  29    7.10   12.30
 -13  -9  29  143.19   17.00
 -11  -7  29   81.69   13.60
  11   7  29   92.99    8.80
  11   7  29   96.49    9.50
   9   5  29   70.39    7.70
  -9  -5  29   73.69   12.80
  -7  -3  29   79.49   12.20
   7   3  29   88.39    8.80
  -5  -1  29  135.39   13.50
  -3   1  29  159.18   14.60
  -1   3  29    7.50    7.00
   1  -3 -29   -0.20    6.30
   1  -3 -29    1.00    6.60
   1   5  29  125.59   11.50
  -1  -5 -29  115.59   10.60
  -1  -5 -29  127.59   11.30
   3   7  29  964.40   34.90
   5   9  29   -1.20    5.70
  -7 -11  29  255.27   17.80
   7  11  29  276.47   14.40
  -7 -11  29  285.57   20.90
   9  13  29   32.70    6.50
  -9 -13  29   37.00   12.30
 -11 -15  29   38.00   13.80
 -13 -17  29   -4.30   12.70
 -15 -19  29  -25.20   12.80
 -17 -21  29   44.60   17.10
 -19 -23  29   -0.80   14.90
 -21 -25  29   -1.50   16.80
 -22 -18  30   21.90   15.50
 -20 -16  30    7.60   14.20
 -18 -14  30  -11.70   13.70
 -16 -12  30   -6.80   13.10
 -14 -10  30   39.50   13.60
  12   8  30   98.99    9.00
  12   8  30  113.89    8.70
 -12  -8  30  120.69   15.20
  10   6  30   29.50    6.30
 -10  -6  30   26.60   11.30
   8   4  30   -5.20    5.80
  -8  -4  30   10.40   10.20
   6   2  30   51.69    8.10
  -6  -2  30   31.90   10.10
  -4   0  30   -7.40    7.80
  -2   2  30  287.87   18.10
   0   4  30   -5.70    7.00
   0  -4 -30    0.60    6.20
   2   6  30  329.47   17.60
   4   8  30   68.89    8.80
   6  10  30    0.90    6.20
  -6 -10  30  -10.30    9.30
  -6 -10  30    1.70    9.60
   8  12  30  112.59   11.00
  -8 -12  30   89.99   14.20
 -10 -14  30    7.70   12.00
  10  14  30    6.70    5.70
 -12 -16  30    8.20   13.00
 -14 -18  30    7.70   13.30
 -16 -20  30   -4.10   14.00
 -18 -22  30    6.10   14.60
 -20 -24  30   11.30   16.10
 -21 -17  31   11.40   15.30
 -19 -15  31   42.40   15.60
 -17 -13  31    5.50   14.50
 -15 -11  31   -7.30   12.40
 -13  -9  31  251.37   24.30
 -11  -7  31    3.10   11.20
  11   7  31   13.60    5.60
  11   7  31   15.90    6.30
   9   5  31  348.77   16.50
  -9  -5  31  368.76   23.90
   7   3  31  923.11   33.60
  -7  -3  31  957.00   38.00
   5   1  31  848.72   30.70
  -5  -1  31  785.32   33.40
   5   1  31  818.32   29.40
  -3   1  31  323.47   19.20
  -1   3  31  172.68   15.60
   1   5  31 1057.69   38.60
   3   7  31   33.30    7.90
   5   9  31   -2.40    6.20
  -5  -9  31  -14.00    8.90
  -5  -9  31   -3.00    8.90
   7  11  31    6.70    6.60
  -7 -11  31   -4.50   10.30
   9  13  31  176.18   12.50
  -9 -13  31  194.08   18.20
 -11 -15  31   39.50   14.50
 -13 -17  31   21.70   14.60
 -15 -19  31   70.09   16.70
 -17 -21  31   77.69   19.00
 -19 -23  31   -1.70   14.90
 -21 -25  31   -4.60   16.00
 -22 -18  32   85.09   18.60
 -20 -16  32    1.30   14.50
 -18 -14  32    3.50   14.90
 -14 -10  32  205.08   19.50
 -12  -8  32  -10.80   11.20
  12   8  32   -1.40    5.20
  12   8  32   -4.90    5.50
 -10  -6  32  202.78   18.10
  10   6  32  175.98   12.50
   8   4  32  119.89   11.40
  -8  -4  32   99.79   13.90
   6   2  32  445.06   20.10
  -6  -2  32  428.96   24.30
   4   0  32  479.55   20.30
   4   0  32  470.05   21.40
  -4   0  32  454.75   24.20
  -2   2  32  273.47   18.70
   0   4  32 2345.37   76.99
   2   6  32 1253.97   44.30
  -4  -8  32  918.41   35.80
   4   8  32  955.10   34.50
  -4  -8  32  937.31   37.60
  -6 -10  32 1125.59   42.10
   6  10  32 1122.39   39.80
  -6 -10  32 1204.28   45.20
   8  12  32  366.66   17.80
  -8 -12  32  392.36   25.40
 -10 -14  32  254.37   23.10
  10  14  32  230.08   13.30
 -12 -16  32   38.80   14.90
 -14 -18  32   -6.50   14.00
 -16 -20  32   12.80   15.10
 -18 -22  32   -0.30   14.70
 -20 -24  32   11.60   16.60
 -21 -17  33    1.50   15.60
 -19 -15  33   -3.80   14.80
 -17 -13  33   27.50   15.10
 -15 -11  33    9.50   13.60
 -13  -9  33   55.89   14.60
 -11  -7  33   31.10   13.00
  11   7  33   48.50    7.20
  -9  -5  33  114.89   15.30
   9   5  33  129.39   11.80
   7   3  33  742.43   28.30
  -7  -3  33  733.33   32.70
  -5  -1  33  423.86   24.20
   5   1  33  449.76   20.90
   3  -1  33   45.90    9.10
   3  -1  33   40.20    8.30
  -3   1  33   15.00    9.10
  -1   3  33  549.45   25.60
   1   5  33  332.37   18.90
  -3  -7  33   -4.80    8.80
  -3  -7  33    2.90    9.00
   3   7  33    5.70    7.30
  -5  -9  33   17.50    9.80
   5   9  33    7.80    6.90
  -5  -9  33   24.10    9.70
  -7 -11  33   90.49   14.30
   9  13  33  297.47   15.60
  -9 -13  33  260.07   23.00
 -11 -15  33   10.30   13.40
  11  15  33   -8.70    5.30
 -13 -17  33   23.90   14.80
 -15 -19  33   84.99   18.00
 -17 -21  33   36.40   17.70
 -19 -23  33  -29.60   14.80
 -22 -18  34   10.20   16.40
 -20 -16  34    7.10   18.60
 -18 -14  34   -1.30   14.90
 -16 -12  34   11.10   14.60
 -14 -10  34   90.79   16.20
 -12  -8  34   18.70   12.80
  12   8  34   17.30    6.40
  12   8  34   28.00    6.40
 -10  -6  34   52.89   13.60
  10   6  34   73.09    8.40
  -8  -4  34   21.70   11.30
   8   4  34   25.60    7.40
   6   2  34   -9.80    6.70
  -6  -2  34    7.60    9.70
  -4   0  34    4.00    8.90
   4   0  34   -3.40    7.00
   2  -2  34  648.64   27.90
   2  -2  34  652.83   26.10
  -2   2  34  650.33   29.40
   0   4  34  -23.70    7.20
  -2  -6  34  363.46   22.00
  -2  -6  34  392.96   20.60
   2   6  34  400.66   20.10
  -4  -8  34  102.89   13.20
   4   8  34   85.09   10.00
  -4  -8  34   75.89   11.90
  -6 -10  34   25.80   11.90
   6  10  34   49.30    8.60
  -8 -12  34  200.48   19.10
   8  12  34  207.18   14.40
  10  14  34  -15.70    6.10
 -10 -14  34   14.50   13.20
 -12 -16  34   36.40   15.50
 -14 -18  34   57.29   16.60
 -16 -20  34   -1.70   15.10
 -18 -22  34  -10.30   24.40
 -20 -24  34   27.90   17.00
 -21 -17  35   -4.10   15.60
 -19 -15  35    4.40   31.70
 -17 -13  35   -5.80   14.70
 -15 -11  35   10.50   14.00
  13   9  35   -5.30    5.30
  13   9  35   -2.60    5.70
 -13  -9  35   -5.90   12.60
  11   7  35    5.60    6.50
 -11  -7  35    3.90   12.20
  -9  -5  35   30.50   12.70
   9   5  35   34.60    7.80
  -7  -3  35   65.89   12.70
   7   3  35   84.69    9.70
  -5  -1  35   20.50   10.20
   5   1  35   14.20    8.00
   3  -1  35   52.49    9.70
  -3   1  35   62.19   11.60
   3  -1  35   72.99    9.60
   1  -3  35   18.20   16.80
  -1   3  35   24.90    9.10
   1  -3  35   21.60   17.70
   1   5  35   27.60    9.10
  -1  -5  35   37.80   10.40
  -1  -5  35   49.50   10.50
  -3  -7  35  212.08   19.10
   3   7  35  201.28   15.20
  -3  -7  35  185.68   16.20
   5   9  35    0.20    7.00
  -5  -9  35   -9.60    9.40
  -7 -11  35   93.89   15.10
   7  11  35  113.09   10.70
   9  13  35    3.20    7.20
  -9 -13  35   -6.60   12.30
  11  15  35   -3.30    5.90
 -11 -15  35   20.70   14.30
 -13 -17  35    7.40   14.90
 -15 -19  35   12.20   15.80
 -17 -21  35  -18.40   31.00
 -19 -23  35   -9.40   15.50
 -22 -18  36   43.40   17.80
 -20 -16  36   11.70   15.70
 -18 -14  36   19.20   18.60
 -16 -12  36   77.39   17.40
 -14 -10  36   28.60   14.40
 -12  -8  36    3.30   12.50
  12   8  36   21.20    6.80
 -10  -6  36  -13.50   11.60
  10   6  36   -0.50    6.80
   8   4  36   39.80    8.60
  -8  -4  36   36.70   12.40
  -6  -2  36   71.09   12.80
   6   2  36   62.49    9.80
  -4   0  36  124.09   14.10
   4   0  36  135.69   12.60
  -2   2  36   -7.30    8.40
   0  -4  36  350.16   19.00
   0  -4  36  303.77   19.90
   0   4  36  363.36   23.60
   2   6  36   39.50    9.30
  -2  -6  36   36.40   10.30
  -2  -6  36   29.60   10.30
   4   8  36   98.69   11.20
  -4  -8  36   81.19   13.30
  -6 -10  36   39.40   12.40
   6  10  36   48.40    8.90
  -8 -12  36   31.20   13.60
   8  12  36   20.60    8.10
 -10 -14  36   -6.20   13.00
  10  14  36   25.60    7.50
  12  16  36    0.90    5.50
 -12 -16  36  -10.60   14.50
 -14 -18  36   22.10   16.20
 -16 -20  36   -3.30   16.00
 -18 -22  36   -2.10   15.70
 -20 -24  36   -7.10   16.40
 -21 -17  37   24.40   15.90
 -19 -15  37   47.50   18.00
 -17 -13  37    4.40   15.40
 -15 -11  37   -1.80   14.00
 -13  -9  37  143.79   18.40
  13   9  37  119.39   11.00
  13   9  37  103.59    9.20
  11   7  37    5.20    6.90
 -11  -7  37   11.60   13.20
   9   5  37   30.90    8.40
  -9  -5  37   32.80   13.20
   7   3  37  117.19   11.40
  -7  -3  37  114.99   15.50
  -5  -1  37  185.78   18.70
   5   1  37  206.88   16.40
  -3   1  37  382.96   23.20
   3  -1  37  341.77   33.40
   1  -3  37   -3.90    8.30
   1  -3  37   -0.10    8.40
  -1   3  37    4.40    8.60
   1   5  37  330.47   32.70
  -1  -5  37  415.26   21.00
  -1  -5  37  379.46   22.40
  -3  -7  37  579.04   28.90
   3   7  37  552.04   25.50
   5   9  37   -4.10    7.30
  -5  -9  37    3.50   10.70
  -7 -11  37  291.37   23.70
   7  11  37  330.07   18.40
  -9 -13  37  247.38   24.70
   9  13  37  232.38   15.80
 -11 -15  37   13.50   15.20
  11  15  37   39.60    7.90
 -13 -17  37   -3.30   14.80
 -15 -19  37   41.80   17.60
 -17 -21  37   34.70   17.90
 -19 -23  37  -11.50   16.10
 -20 -16  38    4.30   16.00
 -18 -14  38    7.40   16.10
 -16 -12  38  -21.90   14.50
 -14 -10  38   20.60   14.80
  12   8  38   24.70    7.60
  12   8  38   23.60    7.50
 -12  -8  38   15.90   13.80
 -10  -6  38    9.60   12.70
  10   6  38   -7.50    7.20
  -8  -4  38   12.70   12.10
   8   4  38   12.80    8.10
   6   2  38    5.80    8.00
  -6  -2  38    0.10   10.20
  -4   0  38   -9.40    9.10
   4   0  38    4.60    9.80
  -2   2  38  185.98   18.00
   2  -2  38  150.98   14.40
   0  -4  38   16.00    9.90
   0   4  38   23.30    9.90
  -2  -6  38   54.59   11.80
  -4  -8  38   11.50   11.10
   4   8  38    6.80    8.20
  -6 -10  38   -1.10   11.50
   6  10  38    9.60    8.20
  -8 -12  38   -6.70   12.80
   8  12  38   -3.60    7.70
 -10 -14  38   12.20   14.20
  10  14  38   -1.10    7.50
  12  16  38    0.30    6.30
 -12 -16  38   22.60   15.90
 -14 -18  38    1.90   16.20
 -16 -20  38    9.90   16.70
 -18 -22  38    5.70   16.30
 -20 -24  38    2.80   17.50
 -19 -15  39   10.90   17.10
 -17 -13  39   -2.40   15.60
 -15 -11  39   -6.30   14.70
  13   9  39  165.48   13.00
 -13  -9  39  153.18   19.00
  11   7  39   44.90    8.70
 -11  -7  39   58.39   15.50
  -9  -5  39  220.78   21.00
   9   5  39  229.88   16.30
  -7  -3  39  645.84   32.60
   7   3  39  637.14   27.60
  -5  -1  39  616.34   30.40
   5   1  39  631.34   27.90
  -3   1  39  284.07   21.50
   3  -1  39  279.07   19.40
   1  -3  39  241.38   19.60
  -1   3  39  239.48   19.50
  -1  -5  39  673.63   31.40
   1   5  39  658.33   29.50
  -3  -7  39   88.99   14.00
   5   9  39   11.10    8.40
  -5  -9  39   15.20   12.00
  -7 -11  39   47.00   14.50
   7  11  39   55.09    9.80
   9  13  39  224.78   16.20
  -9 -13  39  220.28   21.70
 -11 -15  39   14.00   16.00
  11  15  39   29.90    8.20
 -13 -17  39   -2.10   14.90
 -15 -19  39   75.99   20.20
 -17 -21  39   73.39   20.50
 -19 -23  39    8.60   17.10
 -20 -16  40   29.80   17.60
 -18 -14  40   -2.20   16.10
 -16 -12  40  189.98   32.10
  14  10  40  137.29   11.10
 -14 -10  40  104.09   18.70
  14  10  40  114.19   11.20
  12   8  40   26.40    8.30
 -12  -8  40   17.00   14.20
 -10  -6  40   91.99   16.90
  10   6  40  113.19   11.00
  -8  -4  40  109.49   16.80
   8   4  40  106.59   11.50
  -6  -2  40   65.49   13.30
   6   2  40   44.60   10.30
  -4   0  40   -6.10   10.00
   4   0  40    6.40    8.90
  -2   2  40   56.49   12.20
   2  -2  40   95.29   12.80
   0   4  40 1536.35   56.39
   0  -4  40 1638.74   57.59
  -2  -6  40  150.28   16.10
   2   6  40  167.18   16.30
   4   8  40  308.17   30.20
  -4  -8  40  271.77   23.40
   6  10  40  427.16   21.80
  -6 -10  40  462.35   29.00
  -8 -12  40  226.28   21.40
   8  12  40  202.88   16.50
 -10 -14  40  292.27   28.40
  10  14  40  314.47   18.10
 -12 -16  40   60.39   17.70
  12  16  40   30.50    7.70
 -14 -18  40   35.70   29.60
 -16 -20  40  -12.10   16.40
 -18 -22  40   21.90   16.60
 -21 -17  41   11.70   17.00
 -19 -15  41  -19.60   16.10
 -17 -13  41   -6.50   16.10
 -15 -11  41   24.00   30.70
 -13  -9  41   57.39   16.60
  13   9  41   44.70    8.20
  13   9  41   42.70    8.30
  11   7  41   16.90    7.90
 -11  -7  41    6.20   13.50
   9   5  41  135.29   12.50
  -9  -5  41  136.19   18.20
  -7  -3  41  231.28   22.60
   7   3  41  274.47   18.10
   5   1  41  188.68   18.00
  -3   1  41   16.50   11.10
   3  -1  41    9.20    9.80
  -1   3  41  131.39   14.60
   1  -3  41  147.99   15.20
   1   5  41   43.10   11.00
  -1  -5  41   64.39   13.10
   3   7  41    3.60    8.70
  -3  -7  41   11.20   11.30
   5   9  41    0.80    9.60
  -5  -9  41   -0.60   11.30
   7  11  41   86.89   11.20
  -7 -11  41   55.09   15.60
   9  13  41   15.30    8.90
  -9 -13  41   19.40   15.40
 -11 -15  41   40.00   17.20
  11  15  41   29.40    8.80
 -13 -17  41   12.00   21.40
 -15 -19  41   83.79   20.30
 -17 -21  41    8.20   18.00
 -19 -23  41   -2.90   17.30
 -20 -16  42   26.50   17.90
 -18 -14  42    2.00   16.10
 -16 -12  42  -19.00   14.90
 -14 -10  42  104.89   19.90
  14  10  42  119.89   12.10
  12   8  42   92.59   10.50
 -12  -8  42   76.79   17.50
  10   6  42   13.90    8.40
 -10  -6  42   -6.30   13.20
  -8  -4  42   28.90   13.70
   8   4  42   18.90    9.30
  -6  -2  42   63.69   14.20
   6   2  42   58.99   11.20
   4   0  42   -4.70    8.60
  -4   0  42    2.10   10.70
  -2   2  42  372.66   23.10
   2  -2  42  372.56   23.00
   0   4  42    3.80   10.00
   0  -4  42    8.30   10.90
   2   6  42  275.37   19.60
  -2  -6  42  294.47   22.30
   4   8  42   78.49   11.70
  -4  -8  42   63.49   14.20
   6  10  42    4.00    9.00
  -6 -10  42  -15.70   12.10
  -8 -12  42   64.89   16.40
   8  12  42   72.69   11.30
 -10 -14  42    4.40   16.10
  10  14  42    8.20    9.00
  12  16  42   52.99    8.80
 -12 -16  42   12.90   16.90
 -14 -18  42   35.60   18.20
 -16 -20  42   -1.40   17.40
 -18 -22  42   -6.90   16.80
 -21 -17  43   32.40   18.50
 -19 -15  43   12.60   18.20
 -17 -13  43  -15.50   16.20
 -15 -11  43  -10.00   15.20
  13   9  43   -7.90    7.30
 -13  -9  43  -17.30   14.70
  13   9  43    5.70    7.90
  11   7  43  -10.00    7.90
 -11  -7  43   -6.60   13.70
  -9  -5  43  -11.20   13.00
   9   5  43    9.60    9.00
   7   3  43  107.29   12.80
  -7  -3  43   96.99   16.30
  -5  -1  43   25.60   12.70
   5   1  43   26.30   10.10
   3  -1  43  205.28   18.80
  -3   1  43  188.48   18.00
   1  -3  43   31.80   11.50
  -1   3  43   21.90   11.10
  -1  -5  43   19.40   11.90
   1   5  43    5.90   10.00
   3   7  43  100.29   13.00
  -3  -7  43  110.59   15.90
   5   9  43    0.20    8.60
  -5  -9  43   -6.90   11.60
  -7 -11  43  158.58   20.20
   7  11  43  161.88   14.50
  -9 -13  43  -20.10   14.50
   9  13  43    7.80    9.00
  11  15  43    2.40    8.50
 -11 -15  43   -8.90   15.20
 -13 -17  43   19.40   17.40
  13  17  43   21.80    6.90
 -15 -19  43  -20.90   17.00
 -17 -21  43  -14.70   17.70
 -19 -23  43   -7.70   16.80
 -20 -16  44   22.40   18.10
 -18 -14  44   20.40   17.40
 -16 -12  44   49.50   18.30
  14  10  44  -12.50    7.10
 -14 -10  44  -25.50   14.30
  14  10  44   -4.30    7.20
  12   8  44   -2.20    8.40
 -12  -8  44   -3.30   14.80
  10   6  44   60.29   10.60
 -10  -6  44   48.50   15.90
  -8  -4  44   -7.90   12.40
   8   4  44    4.50    9.50
   6   2  44    7.40    9.60
  -6  -2  44   10.80   12.50
  -4   0  44  124.89   16.10
   4   0  44   94.59   13.30
  -2   2  44   38.60   12.50
   2  -2  44   20.40   11.40
   0  -4  44  366.26   24.90
   0   4  44  371.36   23.70
   2   6  44   55.29   11.60
  -2  -6  44   35.40   13.00
  -4  -8  44   38.80   13.70
   4   8  44   39.30   10.90
   6  10  44  110.29   12.80
  -6 -10  44  142.29   18.40
  -8 -12  44   73.59   17.90
   8  12  44   78.29   12.00
 -10 -14  44   51.79   17.80
 -12 -16  44  -21.00   15.60
  12  16  44   -2.80    7.80
 -14 -18  44   -6.60   17.20
 -16 -20  44    8.10   18.40
 -18 -22  44    2.00   17.60
 -19 -15  45   23.40   19.40
 -17 -13  45    8.40   17.80
  15  11  45    2.50    6.50
  15  11  45    1.30    6.30
 -15 -11  45   -2.20   15.80
 -13  -9  45   49.70   18.50
  13   9  45   63.39   10.00
  13   9  45   85.49   10.40
  11   7  45    6.20    8.80
 -11  -7  45    6.30   14.70
  -9  -5  45   27.70   15.20
   9   5  45   40.40   19.00
  -7  -3  45   28.40   14.60
   7   3  45   58.89   11.40
   5   1  45  139.69   14.70
  -5  -1  45  125.99   17.10
  -3   1  45  239.08   22.40
   3  -1  45  302.57   21.80
  -1   3  45    0.10   10.70
   1  -3  45   -3.50   10.80
   1   5  45  297.77   22.30
  -1  -5  45  297.77   24.40
  -3  -7  45  108.69   16.40
   3   7  45  124.09   14.00
  -5  -9  45    1.80   12.70
   5   9  45   -4.30    9.10
  -7 -11  45   79.69   17.30
   7  11  45   81.29   12.40
   9  13  45   59.79   11.10
  -9 -13  45   81.09   18.90
  11  15  45   33.90   10.00
 -11 -15  45   39.70   20.00
 -13 -17  45   16.60   17.50
  13  17  45    0.50    7.40
 -15 -19  45    4.10   18.60
 -17 -21  45   15.50   18.50
 -20 -16  46    2.40   17.80
 -18 -14  46   -5.50   17.60
 -16 -12  46   38.00   18.00
  14  10  46    5.90    7.90
  14  10  46    4.10    8.20
 -14 -10  46   -2.40   15.60
  12   8  46  -14.20    8.50
 -12  -8  46   10.30   27.80
  10   6  46   -1.10   11.50
 -10  -6  46    5.40   14.80
   8   4  46   -9.50    9.20
  -8  -4  46   -8.30   13.60
   6   2  46  -10.10    9.40
  -6  -2  46   -7.40   12.40
   4   0  46   -0.90    9.90
  -4   0  46  -23.50   10.90
  -2   2  46   40.90   13.20
   2  -2  46   27.90   12.20
   0   4  46  -11.40   10.70
   0  -4  46    7.70   12.10
   2   6  46    3.20   10.30
  -2  -6  46   -8.00   12.30
   4   8  46    5.90   10.10
  -4  -8  46   -4.20   13.00
   6  10  46    5.70   10.00
  -6 -10  46   14.80   14.80
   8  12  46    4.10   11.70
  -8 -12  46   -2.20   15.20
  10  14  46    4.20    9.90
 -12 -16  46  -20.30   16.30
  12  16  46   -4.50    8.50
 -14 -18  46  -12.70   17.20
 -16 -20  46  -12.10   17.60
 -18 -22  46    5.50   18.50
 -19 -15  47   19.30   19.30
 -17 -13  47  -16.60   17.40
 -15 -11  47  -11.30   16.40
  15  11  47   -7.90    6.80
  13   9  47  115.09   12.00
 -13  -9  47   95.69   20.10
  11   7  47    2.80    9.20
  -9  -5  47   -0.50   14.80
   9   5  47   -2.30    9.60
  -7  -3  47  326.77   28.60
   7   3  47  335.97   21.90
   5   1  47  230.08   20.50
  -5  -1  47  230.98   21.90
  -3   1  47  137.79   17.20
   3  -1  47  161.18   16.70
   1  -3  47   79.59   14.40
  -1   3  47   54.59   13.80
   1   5  47  318.77   23.40
  -1  -5  47  315.07   24.20
  -3  -7  47  137.49   17.70
   3   7  47  140.39   15.10
  -5  -9  47   -6.40   13.50
   5   9  47   -9.30    9.40
   7  11  47  -10.30    9.70
  -7 -11  47   -5.40   15.20
  -9 -13  47  188.08   28.40
   9  13  47  232.08   27.60
  11  15  47   34.90   10.60
 -11 -15  47   47.20   18.90
 -13 -17  47    7.30   17.70
  13  17  47   -2.60    8.20
 -15 -19  47   11.80   19.40
 -17 -21  47   56.09   20.50
 -20 -16  48   -6.40   18.20
 -18 -14  48    4.00   18.40
 -16 -12  48   82.99   21.00
 -14 -10  48   37.60   18.20
  14  10  48   47.60    9.50
  14  10  48   66.99   10.30
 -12  -8  48  -22.90   15.40
  12   8  48    4.30    9.30
 -10  -6  48   68.89   20.40
  10   6  48   56.69   11.70
  -8  -4  48  108.59   18.60
   8   4  48  114.29   13.50
   6   2  48   57.49   12.80
  -6  -2  48   45.10   15.30
  -4   0  48   44.60   14.20
   4   0  48   53.19   12.30
   2  -2  48  103.89   15.10
  -2   2  48   59.19   14.40
   0   4  48  750.92   35.90
   0  -4  48  801.02   36.40
  -2  -6  48  196.58   19.80
   2   6  48  216.88   20.50
  -4  -8  48  129.89   18.30
   4   8  48  117.19   14.00
   6  10  48  499.35   26.30
  -6 -10  48  508.85   32.60
   8  12  48  212.58   18.90
  -8 -12  48  142.69   21.60
  10  14  48   41.90   11.40
 -10 -14  48   58.39   19.10
 -12 -16  48   44.90   19.30
  12  16  48   47.10   10.20
 -14 -18  48   25.20   18.80
 -16 -20  48   -2.00   18.20
 -18 -22  48   19.10   19.60
 -19 -15  49    8.40   19.30
 -17 -13  49    5.30   18.00
 -15 -11  49   21.80   18.10
  15  11  49   10.50    8.20
  15  11  49   20.30    8.10
 -13  -9  49   26.30   17.70
  13   9  49   23.40   10.10
 -11  -7  49  -15.90   15.20
  11   7  49    2.80   10.00
  -9  -5  49   11.30   15.40
   9   5  49   14.30   10.50
   7   3  49  328.17   22.40
  -7  -3  49  284.77   27.20
   5   1  49  135.69   15.50
  -5  -1  49  131.09   17.90
  -3   1  49   -6.50   12.10
   3  -1  49    3.20   11.30
  -1   3  49  135.59   16.60
   1  -3  49  133.49   16.90
  -1  -5  49   44.60   14.60
   1   5  49   54.49   13.30
   3   7  49   15.00   11.20
  -3  -7  49   14.20   14.00
  -5  -9  49    5.80   14.20
   5   9  49    0.60   10.20
  -7 -11  49   -8.00   15.20
   7  11  49   11.40   10.70
   9  13  49  111.89   13.90
  -9 -13  49   68.29   20.00
  11  15  49    0.80   10.10
 -11 -15  49   -4.80   17.40
  13  17  49   -1.70    8.40
 -13 -17  49   -2.30   18.00
 -15 -19  49   65.19   21.50
 -17 -21  49   20.10   19.00
 -18 -14  50   -2.90   18.90
 -16 -12  50   -6.60   17.50
 -14 -10  50    5.00   18.40
  14  10  50   36.00    9.40
  14  10  50   39.40   10.30
 -12  -8  50    2.80   16.40
 -10  -6  50   86.29   19.20
  10   6  50   41.90   11.60
   8   4  50    0.30   10.30
  -8  -4  50  -11.40   14.90
   6   2  50   32.30   12.00
  -6  -2  50   31.40   14.80
   4   0  50   -6.70   10.30
  -4   0  50   11.20   12.80
   2  -2  50  222.28   22.40
  -2   2  50  191.98   19.60
   0   4  50    2.20   11.80
   0  -4  50    3.20   12.40
  -2  -6  50  129.79   18.40
   2   6  50  118.79   15.60
   4   8  50   63.29   12.90
  -4  -8  50    5.60   14.20
   6  10  50   17.60   11.40
  -6 -10  50   -1.10   15.50
  -8 -12  50  103.69   20.60
   8  12  50   88.19   13.90
  10  14  50   -8.60   10.30
 -10 -14  50    6.10   17.20
  12  16  50  -15.10    9.20
 -12 -16  50   30.00   19.00
 -14 -18  50    6.10   18.70
  14  18  50   -5.60    7.10
 -16 -20  50   18.10   18.90
 -19 -15  51  -20.40   19.30
 -17 -13  51   16.50   18.90
 -15 -11  51    9.00   18.30
  15  11  51   -8.40    8.10
  15  11  51   -0.90    8.30
  13   9  51  -13.70    9.20
 -13  -9  51  -24.00   16.10
 -11  -7  51    6.40   16.60
  11   7  51   -3.70    9.80
   9   5  51   -3.30   10.40
  -9  -5  51   -2.20   15.90
   7   3  51   55.39   12.70
  -7  -3  51   50.79   16.90
   5   1  51    4.70   11.50
  -5  -1  51   -4.20   13.60
   3  -1  51   23.30   12.50
  -3   1  51   13.40   13.50
  -1   3  51   20.40   12.60
   1  -3  51    9.30   12.90
  -1  -5  51   15.50   13.90
   1   5  51    2.40   11.90
   3   7  51   58.19   12.90
  -3  -7  51   89.89   17.10
   5   9  51   -7.60   10.50
  -5  -9  51    0.90   14.50
  -7 -11  51   75.79   20.20
   7  11  51   74.49   13.20
   9  13  51  -12.40   10.40
  -9 -13  51  -13.50   17.00
  11  15  51   13.00   19.70
 -11 -15  51  -22.90   16.60
  13  17  51   22.70    9.70
 -13 -17  51   38.10   20.10
 -15 -19  51   -7.90   19.50
 -17 -21  51   10.30   19.40
 -18 -14  52   -0.90   19.30
 -16 -12  52   34.70   19.70
  14  10  52    2.20    9.90
 -14 -10  52  -22.90   17.10
  14  10  52    5.40    9.00
 -12  -8  52   11.80   17.30
  12   8  52   -3.70   10.20
 -10  -6  52   42.90   17.90
  10   6  52   48.40   12.10
   8   4  52    2.30   10.90
  -8  -4  52    2.20   15.70
  -6  -2  52  -15.50   14.20
   6   2  52   24.90   11.70
   4   0  52    6.70   11.50
  -4   0  52   14.70   13.90
  -2   2  52    5.80   12.70
   2  -2  52    4.60   12.70
   0  -4  52  120.29   17.90
   0   4  52  154.08   17.80
  -2  -6  52   47.40   16.10
   2   6  52   82.29   14.60
  -4  -8  52   35.50   16.30
   4   8  52   24.60   12.60
  -6 -10  52   45.70   23.40
   6  10  52   44.50   12.90
   8  12  52   68.09   13.40
  -8 -12  52   33.90   18.40
  10  14  52    6.80   10.70
 -10 -14  52    9.60   17.40
 -12 -16  52  -40.20   15.70
  12  16  52    2.90   10.50
 -14 -18  52   -2.80   19.40
  14  18  52    1.30    8.00
 -16 -20  52   -9.60   18.70
 -17 -13  53   -5.60   18.90
 -15 -11  53    2.80   18.00
  15  11  53    2.90    8.90
  15  11  53   -1.90    8.60
 -13  -9  53   42.60   19.50
  13   9  53   63.89   15.40
 -11  -7  53   34.70   18.90
  11   7  53    4.10   10.30
   9   5  53   68.89   13.00
  -9  -5  53   12.60   16.40
  -7  -3  53   14.30   20.20
   7   3  53    9.50   11.70
   5   1  53   78.49   15.10
  -5  -1  53   89.09   17.70
  -3   1  53  107.69   17.90
   3  -1  53  127.99   16.90
  -1   3  53    8.40   13.30
   1  -3  53   26.20   13.70
  -1  -5  53  108.29   18.20
   1   5  53   86.29   15.70
   3   7  53  112.89   16.10
  -3  -7  53  140.59   20.40
  -5  -9  53   27.20   32.10
   5   9  53    6.60   11.60
   7  11  53   21.20   11.90
  -7 -11  53   -0.10   16.70
   9  13  53   34.10   12.10
  -9 -13  53   14.10   18.50
  11  15  53   15.80   11.30
 -11 -15  53  -18.30   17.30
 -13 -17  53  -22.30   18.50
  13  17  53   14.90   10.00
 -15 -19  53    8.50   19.90
 -17 -21  53   32.40   20.30
 -18 -14  54  -16.10   18.90
  16  12  54  -19.50    7.90
 -16 -12  54   13.50   20.00
 -14 -10  54    4.20   18.30
  14  10  54    2.40   10.40
  14  10  54   -2.90    9.00
 -12  -8  54   16.00   18.20
  12   8  54    0.40   10.90
  10   6  54   -2.50   10.60
 -10  -6  54    6.40   17.20
   8   4  54   17.80   11.60
  -8  -4  54   37.80   16.30
   6   2  54    3.50   12.10
   4   0  54   -5.30   11.80
  -4   0  54   -1.40   13.90
   2  -2  54   -2.00   12.40
  -2   2  54  -10.80   13.10
   0   4  54    8.60   13.10
   0  -4  54  -12.80   13.00
   2   6  54   -4.60   11.60
  -2  -6  54   -2.10   14.60
   4   8  54  -14.00   11.60
  -6 -10  54   -7.40   15.90
   6  10  54  -11.70   11.20
  -8 -12  54  -15.90   16.60
   8  12  54   -1.50   11.50
 -10 -14  54   -2.30   17.60
  10  14  54    5.90   11.70
 -12 -16  54   -2.40   18.60
 -14 -18  54  -16.00   19.20
  14  18  54    4.80    8.90
 -16 -20  54   19.90   19.80
 -17 -13  55    5.00   19.60
  15  11  55    0.90    9.50
  15  11  55    1.60    9.60
 -15 -11  55  -17.40   17.70
 -13  -9  55  118.09   22.60
  13   9  55  107.29   13.80
  11   7  55   -1.40   11.00
 -11  -7  55   -1.80   17.30
  -9  -5  55   27.60   18.50
   9   5  55   73.59   13.60
  -7  -3  55   95.99   19.10
   7   3  55  118.79   15.70
   5   1  55   86.39   15.20
  -3   1  55   31.80   14.70
   3  -1  55   34.50   14.10
   1  -3  55   23.20   14.50
  -1   3  55   18.60   14.30
   1   5  55  126.29   17.10
  -1  -5  55  108.49   18.30
  -3  -7  55   74.29   30.30
   3   7  55   78.69   15.40
  -5  -9  55    4.30   16.10
   5   9  55   -0.60   12.20
   7  11  55   -0.10   11.50
  -7 -11  55    2.60   17.10
   9  13  55   36.90   12.70
  -9 -13  55   47.40   20.30
  11  15  55    7.10   11.30
 -11 -15  55   -2.20   18.90
 -13 -17  55  -13.20   18.60
  13  17  55  -11.40    9.80
 -15 -19  55   -2.40   20.00
 -18 -14  56  -12.00   33.30
  16  12  56   37.00    9.70
 -16 -12  56   44.20   20.90
  14  10  56   49.50   15.70
 -14 -10  56   14.20   19.70
  14  10  56   50.49   10.90
  12   8  56    5.80   11.10
 -12  -8  56  -26.50   16.50
 -10  -6  56    8.70   17.80
  10   6  56   27.20   11.90
  -8  -4  56   14.00   16.70
   8   4  56   -2.10   11.50
   6   2  56   63.29   14.50
  -6  -2  56   50.09   17.50
   4   0  56    4.30   12.60
  -2   2  56   -6.70   13.60
   2  -2  56    8.10   13.30
   0   4  56  341.27   27.90
   0  -4  56  400.16   30.20
   2   6  56  107.09   16.60
  -2  -6  56  143.49   25.50
  -4  -8  56   57.89   18.40
   4   8  56   95.09   15.50
  -6 -10  56  166.38   22.50
   6  10  56  170.98   17.50
  -8 -12  56   60.89   20.20
   8  12  56   70.09   14.20
 -10 -14  56   44.60   20.20
  10  14  56   16.00   11.60
  12  16  56   10.50   11.20
 -12 -16  56   12.60   20.10
 -14 -18  56    8.50   20.10
  14  18  56    6.40   10.00
 -16 -20  56   34.30   23.80
 -17 -13  57   -4.50   20.20
  15  11  57   -1.80   10.10
  15  11  57   13.50   14.50
 -15 -11  57   -3.00   18.40
 -13  -9  57   35.20   19.80
  13   9  57   15.20   11.50
 -11  -7  57   15.00   18.30
  11   7  57    3.90   12.00
  -9  -5  57   18.50   17.40
   9   5  57   20.60   12.10
   7   3  57   74.19   14.80
  -7  -3  57   64.89   19.00
   5   1  57   42.70   14.10
  -5  -1  57   40.20   16.50
   3  -1  57   14.10   13.90
  -1   3  57   64.19   16.30
   1  -3  57   37.80   16.00
   1   5  57    2.50   13.50
  -1  -5  57  -29.60   15.70
   3   7  57    3.90   13.20
  -3  -7  57    3.30   16.30
   5   9  57    7.80   12.30
  -5  -9  57    2.50   16.30
   7  11  57   30.30   13.00
  -7 -11  57   24.10   18.20
  -9 -13  57   -4.90   18.70
   9  13  57    3.10   12.00
  11  15  57   -4.80   11.40
 -11 -15  57   28.60   19.60
 -13 -17  57    0.50   20.50
 -15 -19  57   26.60   21.90
  16  12  58    3.70    9.80
 -16 -12  58  -25.10   19.50
 -14 -10  58   24.70   20.90
  14  10  58   80.59   12.60
  14  10  58   33.70   12.50
  12   8  58   12.50   11.70
 -12  -8  58    9.30   18.70
  10   6  58   11.40   11.60
 -10  -6  58    1.60   17.30
   8   4  58   11.40   12.40
  -8  -4  58   -3.50   16.60
   6   2  58   25.60   13.60
  -6  -2  58    2.30   16.30
  -4   0  58   -0.30   15.10
   4   0  58   -0.80   12.30
  -2   2  58  139.39   34.10
   2  -2  58  111.79   18.30
   0  -4  58    7.60   17.40
   0   4  58    5.40   13.90
  -2  -6  58   97.89   18.90
   2   6  58   62.59   15.70
  -4  -8  58   23.90   18.10
   4   8  58   22.40   13.80
  -6 -10  58    3.10   16.50
   6  10  58   25.80   13.00
   8  12  58   20.20   13.00
  -8 -12  58   11.00   18.30
 -10 -14  58  -17.00   18.40
  10  14  58    3.50   12.10
  12  16  58   43.10   12.80
 -12 -16  58    7.90   20.30
  14  18  58   10.80   10.10
 -14 -18  58    4.50   20.50
 -17 -13  59   13.40   21.40
 -15 -11  59    6.00   20.40
  13   9  59  -20.10   11.20
 -13  -9  59   -4.20   18.50
 -11  -7  59   13.40   18.50
  11   7  59  -10.30   11.40
   9   5  59    3.10   12.00
  -9  -5  59  -21.40   16.30
   7   3  59    7.60   13.00
  -7  -3  59   -2.10   16.40
  -5  -1  59  -16.30   15.20
   5   1  59    0.70   12.80
   3  -1  59   19.10   14.20
  -3   1  59   21.10   15.90
   1  -3  59    0.70   14.90
  -1   3  59    7.00   18.90
   1   5  59    0.30   13.50
  -1  -5  59   -3.10   15.60
  -3  -7  59   12.40   17.00
   3   7  59    2.30   13.60
   5   9  59   23.00   13.30
  -5  -9  59    8.50   17.20
  -7 -11  59    5.30   18.40
   7  11  59   -3.50   12.00
   9  13  59    3.70   12.50
  -9 -13  59    4.10   19.50
  11  15  59   12.20   12.40
 -11 -15  59   -6.90   19.30
 -13 -17  59   40.30   22.60
 -15 -19  59  -27.60   22.80
  16  12  60   21.80   11.20
 -14 -10  60   12.00   20.00
  14  10  60   -0.80   14.00
  14  10  60    5.30   11.90
 -12  -8  60  -22.10   18.00
  12   8  60   10.10   12.10
 -10  -6  60   18.20   18.00
  10   6  60   -2.80   11.70
  -8  -4  60   -2.60   17.30
   8   4  60    7.70   12.60
  -6  -2  60  -11.10   16.20
   6   2  60    9.20   13.60
  -4   0  60  -24.80   15.10
   4   0  60   12.70   13.70
   2  -2  60   17.40   15.80
  -2   2  60   13.50   15.50
   0  -4  60   32.40   16.50
   0   4  60   42.40   25.10
  -2  -6  60   48.40   18.20
   2   6  60   53.89   15.90
  -4  -8  60   40.00   18.40
   4   8  60   28.60   14.60
  -6 -10  60   18.60   18.40
   6  10  60   33.50   13.80
   8  12  60   19.70   13.40
  -8 -12  60   14.70   19.20
  10  14  60   22.70   13.40
 -10 -14  60   48.30   21.20
  12  16  60    0.00   12.40
 -12 -16  60   11.50   21.00
  14  18  60   39.60   18.50
 -15 -11  61   10.70   27.50
  15  11  61  -13.20   10.60
 -13  -9  61   40.50   21.20
  13   9  61   43.90   13.30
 -11  -7  61   -2.80   18.30
  11   7  61   23.90   12.80
  -9  -5  61   27.00   18.80
   9   5  61    4.80   12.70
  -7  -3  61   22.10   18.40
   7   3  61   33.70   14.60
  -5  -1  61   29.70   18.00
   5   1  61   44.00   15.60
   3  -1  61   34.80   16.30
  -3   1  61   47.40   17.50
   1  -3  61   23.90   16.00
  -1   3  61   27.80   15.50
   1   5  61   89.09   23.00
  -1  -5  61   89.29   19.80
  -3  -7  61   51.79   18.60
   3   7  61   47.10   15.80
  -5  -9  61  -21.30   16.70
   5   9  61  -10.40   12.40
  -7 -11  61   24.10   19.50
   7  11  61   29.80   14.10
   9  13  61   61.69   15.00
  -9 -13  61  119.49   23.70
  11  15  61    2.40   12.70
 -11 -15  61   44.70   21.90
  13  17  61    9.20   12.00
 -13 -17  61  -19.60   22.60
 -16 -12  62   24.60   22.50
 -14 -10  62   14.30   20.40
  14  10  62   10.60   12.10
 -12  -8  62   46.70   21.40
  12   8  62    4.60   12.20
  10   6  62   16.90   13.10
 -10  -6  62    3.10   18.70
  -8  -4  62    1.30   17.80
   8   4  62  -12.20   12.50
   6   2  62   -4.00   13.40
  -6  -2  62   10.60   17.70
  -4   0  62    6.80   16.40
   4   0  62   13.20   15.40
   2  -2  62   20.50   15.30
  -2   2  62  -11.80   14.30
   0   4  62   -2.70   14.90
   0  -4  62    0.80   16.00
   2   6  62   14.20   28.00
  -2  -6  62    9.10   17.60
  -4  -8  62  -10.70   17.00
   4   8  62   -2.00   13.50
   6  10  62   10.20   13.80
  -6 -10  62   12.90   19.10
  -8 -12  62  -43.60   17.00
   8  12  62    8.40   13.70
 -10 -14  62  -25.30   19.00
  10  14  62   -0.50   13.30
 -12 -16  62  -27.90   20.60
  12  16  62   30.10   13.30
  14  18  62  -10.20   13.10
 -14 -18  62   -1.70   20.70
  15  11  63   -1.60   11.30
 -15 -11  63    6.20   20.80
 -13  -9  63   28.90   20.60
  13   9  63    2.10   12.70
  11   7  63   10.40   12.70
 -11  -7  63   -9.40   19.20
   9   5  63   10.40   13.20
  -9  -5  63   -7.00   17.40
  -7  -3  63   32.10   19.10
   7   3  63   51.99   15.30
  -5  -1  63   50.09   19.40
   5   1  63   57.69   17.40
   3  -1  63   35.10   16.30
  -3   1  63    8.70   16.40
   1  -3  63    4.70   15.50
  -1   3  63  -13.50   14.80
   1   5  63   46.00   16.80
  -1  -5  63   61.29   19.30
  -3  -7  63   51.79   19.50
   3   7  63   60.99   29.60
   5   9  63   11.90   13.80
  -5  -9  63   13.60   18.30
   7  11  63    0.70   13.70
  -7 -11  63   30.00   19.80
  -9 -13  63   89.39   22.80
 -11 -15  63    5.40   21.90
  11  15  63   31.30   14.20
  13  17  63  -10.30   12.00
 -13 -17  63  -23.60   19.30
 -14 -10  64   33.00   23.70
  14  10  64   36.50   13.50
 -12  -8  64   -3.80   19.70
  12   8  64   -1.00   12.70
  10   6  64   18.00   13.80
 -10  -6  64  -11.60   18.60
  -8  -4  64    7.00   17.40
   8   4  64    0.00   13.60
   6   2  64    1.70   14.90
  -6  -2  64   14.90   18.50
   4   0  64   21.30   15.40
  -4   0  64    5.80   17.00
  -2   2  64   18.60   16.00
   2  -2  64  -12.70   14.90
   0  -4  64  165.58   22.30
   0   4  64  190.38   22.30
  -2  -6  64   43.70   18.80
   2   6  64   46.00   16.90
  -4  -8  64   36.60   18.60
   4   8  64   25.80   26.40
  -6 -10  64   48.60   20.60
   6  10  64   47.70   15.40
  -8 -12  64   50.29   21.70
   8  12  64   37.00   15.10
 -10 -14  64   16.90   20.90
  10  14  64   41.00   15.10
  12  16  64   14.70   13.60
 -12 -16  64   -4.00   23.80
  15  11  65  -11.80   11.90
  13   9  65   -2.10   12.50
 -13  -9  65  -19.00   31.60
  11   7  65    2.90   13.20
 -11  -7  65    9.70   19.50
  -9  -5  65   22.80   19.50
   9   5  65    5.80   13.50
   7   3  65   47.40   16.70
  -7  -3  65   22.10   19.50
  -5  -1  65   21.10   18.40
   5   1  65   27.30   15.70
   3  -1  65   14.60   15.80
  -3   1  65    9.50   17.00
  -1   3  65   42.00   17.60
   1  -3  65   49.10   17.80
   1   5  65  -31.00   14.30
  -1  -5  65    2.70   17.00
   3   7  65  -23.80   13.40
  -3  -7  65   22.90   18.30
  -5  -9  65   21.80   18.90
   5   9  65    2.30   24.90
  -7 -11  65   20.00   19.80
   7  11  65    4.10   14.10
   9  13  65   -9.20   13.30
  -9 -13  65    1.80   20.30
  11  15  65  -29.50   12.40
 -13 -17  65   13.20   21.90
  13  17  65   12.60   12.90
 -14 -10  66    6.10   22.70
  14  10  66   33.60   13.60
  12   8  66   -6.50   13.20
 -10  -6  66   22.50   20.30
  10   6  66    1.70   13.90
  -8  -4  66   -5.70   17.70
   8   4  66    4.70   14.40
   6   2  66   11.20   14.50
  -6  -2  66    2.10   18.60
   4   0  66   -3.80   15.10
  -4   0  66   -5.90   16.80
  -2   2  66   14.80   17.50
   2  -2  66   54.79   17.70
   0   4  66   19.70   16.40
   0  -4  66    2.20   16.90
  -2  -6  66   60.79   19.60
   2   6  66   43.60   17.00
  -4  -8  66   16.40   19.30
   4   8  66   27.60   15.30
   6  10  66   13.60   25.60
  -6 -10  66   17.50   20.00
   8  12  66    4.10   15.00
  -8 -12  66   32.60   21.70
  10  14  66   -7.30   14.00
  12  16  66  -15.90   13.50
 -12 -16  66  -11.50   20.60
 -13  -9  67   -2.70   20.70
  13   9  67   12.70   13.50
  11   7  67   -3.90   13.30
 -11  -7  67  -37.00   24.10
   9   5  67   -9.00   13.60
  -9  -5  67  -11.80   18.40
   7   3  67   21.10   15.00
  -7  -3  67   26.70   19.30
   5   1  67   21.10   16.10
  -5  -1  67    6.80   17.90
  -3   1  67   10.80   17.60
   3  -1  67  -12.60   15.50
   1  -3  67   38.60   17.70
  -1   3  67   14.10   16.20
   1   5  67  -11.70   15.00
  -1  -5  67   -7.00   16.80
  -3  -7  67   11.30   18.60
   3   7  67   22.40   15.90
   5   9  67    5.40   14.50
  -5  -9  67   -5.50   18.80
  -7 -11  67    3.20   19.80
   7  11  67   26.00   25.00
  -9 -13  67  -17.40   22.30
   9  13  67    9.90   14.80
 -11 -15  67   -8.00   21.20
  11  15  67    1.90   14.00
 -12  -8  68    7.20   20.30
  12   8  68   -4.30   13.00
 -10  -6  68  -13.80   19.80
  10   6  68    1.40   14.40
  -8  -4  68  -10.10   18.70
   8   4  68  -18.30   13.30
   6   2  68  -16.50   14.30
  -6  -2  68   19.30   19.30
  -4   0  68   41.20   18.60
   4   0  68    2.50   15.80
   2  -2  68   -0.30   16.40
  -2   2  68   11.20   17.30
   0  -4  68   77.69   20.30
   0   4  68   56.49   18.50
   2   6  68   27.00   16.70
  -2  -6  68   41.00   19.10
   4   8  68   16.90   15.60
  -4  -8  68   17.80   19.10
   6  10  68   13.20   14.80
  -6 -10  68   21.00   20.80
  -8 -12  68    0.00   21.50
   8  12  68    0.10   16.70
 -10 -14  68  -32.30   20.80
  10  14  68  -19.10   14.40
  13   9  69   -2.20   13.60
 -13  -9  69    5.30   21.70
  11   7  69   -5.90   14.00
 -11  -7  69    0.10   20.70
  -9  -5  69   39.40   20.70
   9   5  69   26.30   15.50
   7   3  69   25.60   15.80
  -7  -3  69   38.40   20.60
  -5  -1  69   19.40   19.00
   5   1  69   41.10   16.70
  -3   1  69   13.10   19.00
   3  -1  69   24.00   17.60
   1  -3  69    7.90   17.90
  -1   3  69   -2.80   16.60
   1   5  69   29.40   17.00
  -1  -5  69    3.40   18.70
   3   7  69   11.40   16.10
  -3  -7  69   12.80   19.50
   5   9  69   14.70   15.00
  -5  -9  69   20.10   19.80
   7  11  69   20.00   15.40
  -7 -11  69    5.30   20.30
  -9 -13  69   28.50   23.70
   9  13  69   21.10   15.80
 -11 -15  69   30.50   23.50
  11  15  69   38.00   15.80
  12   8  70   -4.00   12.80
 -12  -8  70   12.80   22.40
  10   6  70   -2.50   14.60
 -10  -6  70    1.20   19.80
  -8  -4  70   11.80   20.00
   8   4  70    1.60   14.20
  -6  -2  70   20.10   19.40
   6   2  70   -2.00   14.90
  -4   0  70  -16.40   17.90
   4   0  70    5.50   16.10
  -2   2  70  -21.00   16.80
   2  -2  70   27.90   18.40
   0  -4  70    3.20   18.50
   0   4  70    5.80   17.10
  -2  -6  70  -30.60   17.90
   2   6  70    9.40   16.70
   4   8  70   -4.20   14.90
  -4  -8  70   29.80   20.70
   6  10  70    7.00   15.00
  -6 -10  70   22.00   21.30
  -8 -12  70   -4.30   22.90
   8  12  70   -6.10   14.80
  10  14  70   -9.30   14.60
 -10 -14  70   24.60   22.90
  11   7  71  -17.90   14.30
 -11  -7  71  -25.30   20.00
  -9  -5  71   20.10   21.30
   9   5  71    4.30   15.00
  -7  -3  71   16.10   20.50
   7   3  71    8.50   15.10
  -5  -1  71   20.50   19.40
   5   1  71   23.10   16.30
   3  -1  71   28.70   17.70
  -3   1  71   23.80   18.70
   1  -3  71   15.80   18.60
  -1   3  71   18.10   17.90
   1   5  71   35.80   17.60
  -1  -5  71   34.30   20.20
  -3  -7  71   23.80   20.70
   3   7  71   22.50   16.80
  -5  -9  71    0.90   19.70
   5   9  71   18.80   15.60
  -7 -11  71   -0.80   24.30
   7  11  71   -4.80   15.20
   9  13  71   32.60   15.90
  -9 -13  71  -10.00   22.00
  10   6  72    1.80   15.00
 -10  -6  72   29.40   23.00
   8   4  72    7.90   14.80
  -8  -4  72   41.60   25.70
   6   2  72    1.80   15.50
  -6  -2  72    2.90   19.10
   4   0  72    6.60   16.50
  -4   0  72   12.60   18.80
  -2   2  72    8.10   17.80
   2  -2  72   -0.90   16.90
   0  -4  72   28.00   18.90
   0   4  72   48.50   19.00
   2   6  72   33.70   17.90
  -2  -6  72   29.90   20.40
  -4  -8  72   -4.80   20.40
   4   8  72   14.30   16.20
  -8 -12  72   15.10   22.00
   8  12  72    5.80   15.70
  -9  -5  73  -33.30   18.90
   9   5  73   10.20   15.40
   7   3  73   -4.30   15.40
  -7  -3  73   22.80   26.40
   5   1  73   13.70   16.10
  -5  -1  73  -17.60   18.70
  -3   1  73  -17.70   16.90
   3  -1  73   -2.20   16.80
   1  -3  73   14.40   18.20
  -1   3  73   22.20   17.80
  -1  -5  73   -8.70   18.70
   1   5  73   -2.90   16.10
   3   7  73    5.90   16.20
  -3  -7  73   11.10   20.30
   5   9  73   15.30   16.30
   7  11  73   10.00   15.80
  -7 -11  73    3.60   21.90
   9  13  73  -26.30   15.00
  -9 -13  73    9.40   23.10
  10   6  74   -3.70   15.00
 -10  -6  74   -1.10   21.80
  -8  -4  74  -21.00   20.20
   8   4  74   -2.30   15.40
   6   2  74   -2.70   16.00
  -6  -2  74  -13.00   31.80
  -4   0  74    0.30   18.60
   4   0  74    6.20   16.30
  -2   2  74   13.70   18.60
   2  -2  74  -16.00   16.90
   0  -4  74   15.60   19.10
   0   4  74   -1.90   17.70
  -2  -6  74   30.00   20.80
   2   6  74    6.10   17.20
   4   8  74   36.50   17.10
   6  10  74   13.30   16.00
  -6 -10  74    9.00   21.40
  -8 -12  74   18.30   22.40
   8  12  74   -1.60   16.00
   9   5  75  -18.60   14.90
  -9  -5  75    5.70   22.30
  -7  -3  75   -6.90   20.20
   7   3  75   13.70   16.40
   5   1  75   16.50   17.50
   3  -1  75    1.80   17.40
  -3   1  75   -0.90   18.50
   1  -3  75   -2.30   18.00
  -1   3  75   12.60   18.60
   1   5  75   23.80   18.20
  -1  -5  75    7.00   19.20
   3   7  75   15.10   16.80
  -5  -9  75  -29.30   19.60
   5   9  75   31.20   17.60
   7  11  75   -8.00   15.90
  -7 -11  75    0.90   21.60
  -8  -4  76    0.10   21.90
   8   4  76   -1.30   15.70
  -6  -2  76   -9.00   20.30
   6   2  76   -7.90   16.20
  -4   0  76   -3.80   26.30
   4   0  76  -11.10   16.40
  -2   2  76    5.20   19.20
   2  -2  76   10.20   17.60
   0  -4  76   51.89   21.10
   0   4  76   -3.30   17.60
   2   6  76   15.10   17.80
  -4  -8  76   12.70   21.60
   4   8  76   -3.40   16.50
  -6 -10  76   12.50   22.30
   6  10  76    9.90   16.60
  -7  -3  77    9.30   21.60
   7   3  77   -7.30   16.20
   5   1  77   16.50   17.50
  -5  -1  77    1.30   19.70
  -3   1  77   32.40   33.60
   3  -1  77    3.70   18.10
  -1   3  77    0.10   19.10
   1  -3  77   17.80   19.00
   1   5  77    3.90   17.70
   3   7  77   -0.20   17.20
  -3  -7  77   11.70   20.80
   5   9  77   10.30   16.30
  -5  -9  77   -2.20   21.50
  -6  -2  78    3.20   21.70
   6   2  78    7.90   16.90
   4   0  78  -28.60   15.80
  -4   0  78   12.90   20.50
  -2   2  78   51.69   36.40
   2  -2  78    2.80   18.60
   0   4  78   17.20   18.80
   2   6  78    0.80   17.60
  -2  -6  78    9.30   20.80
   4   8  78  -10.20   16.60
  -4  -8  78   40.50   21.90
   5   1  79    7.30   17.70
  -5  -1  79   11.50   22.00
  -3   1  79   -9.20   19.90
   3  -1  79   -0.80   18.00
  -1   3  79   -6.60   21.10
   1   5  79   22.00   19.20
  -1  -5  79   13.60   20.70
  -3  -7  79   13.80   21.50
   3   7  79   18.30   18.20
   2  -2  80    7.30   23.30
  -2   2  80  -22.80   18.60
   0  -4  80   21.40   20.50
   0   4  80   32.30   21.80
 -18 -12   0   10.20    6.50
 -16 -10   0    0.60    6.00
 -14  -8   0  -10.60    5.10
 -12  -6   0   -0.80    4.60
 -10  -4   0    7.30    4.50
  10   4   0   -1.20    4.10
   8   2   0    3.40    3.80
  -8  -2   0   -0.40    3.50
  -6   0   0   -2.20    3.10
   6   0   0    3.20    3.40
  -4   2   0   -0.90    3.00
   4  -2   0   -0.20    3.10
   2  -4   0    4.30    2.60
  -2   4   0   -0.50    2.30
   0  -6   0    5.80    2.60
   0   6   0   -2.70    2.50
   2   8   0   -0.70    3.40
  -2  -8   0    0.60    3.30
  -4 -10   0   -1.20    3.60
  -6 -12   0    3.00    4.30
  -8 -14   0    8.20    4.90
 -10 -16   0   -7.20    5.30
 -12 -18   0   24.00    9.00
 -12 -18   0   16.50    6.60
 -14 -20   0    1.20    6.70
 -16 -22   0  -12.60    6.60
 -19 -13   1   26.80    7.40
 -17 -11   1   10.50    6.60
 -17 -11  -1    1.30    5.80
 -15  -9   1   28.70    6.70
 -15  -9  -1   36.10    6.40
 -13  -7   1  249.97   13.10
 -13  -7  -1  247.98   12.30
  11   5   1 1056.79   35.00
 -11  -5   1 1079.19   35.60
 -11  -5  -1 1128.99   35.30
  11   5  -1 1029.10   35.40
   9   3   1  145.19    8.50
  -9  -3   1  131.99    8.90
   9   3  -1  144.49    8.80
  -9  -3  -1  153.88    8.50
  -7  -1   1 2146.39   67.39
   7   1   1 2204.68   67.19
  -7  -1  -1 2148.78   67.19
   7   1  -1 2180.38   67.39
  -5   1   1 1184.28   38.30
   5  -1   1 1242.28   38.20
   5  -1  -1 1198.18   38.40
  -5   1  -1 1200.58   38.20
   3  -3   1  379.06   13.40
  -3   3   1  361.46   13.40
   3  -3  -1  367.96   13.40
  -3   3  -1  361.66   13.30
  -1   5   1 1133.59   35.90
   1  -5   1 1174.78   35.90
   1  -5  -1 1101.49   35.80
  -1   5  -1 1123.99   35.90
   1   7   1   89.49    6.70
  -1  -7   1   90.79    6.50
  -1  -7  -1  101.29    6.70
   1   7  -1   92.79    6.90
   3   9   1  689.23   23.50
  -3  -9   1  717.33   23.70
  -3  -9  -1  700.83   23.50
  -5 -11   1  135.69    8.50
  -5 -11  -1  128.09    8.20
  -7 -13   1   25.50    5.30
  -7 -13  -1   19.00    4.90
  -9 -15   1  419.76   17.50
  -9 -15  -1  436.66   17.30
 -11 -17  -1  114.29   10.50
 -13 -19   1    6.50    7.10
 -13 -19   1   10.80    7.20
 -13 -19  -1   11.40    6.40
 -13 -19  -1    9.30    6.60
 -15 -21   1  232.08   15.40
 -15 -21   1  233.68   15.20
 -15 -21  -1  243.88   14.20
 -15 -21  -1  254.67   14.50
 -17 -23   1   26.20    8.10
 -19 -25  -1    0.80    0.80
 -20 -14   2   18.40    7.70
 -18 -12   2  253.27   15.20
 -16 -10   2  158.98   12.70
 -16 -10  -2  178.28   10.80
 -14  -8   2  278.07   14.30
 -14  -8  -2  244.58   12.50
 -12  -6   2  102.29    9.30
 -12  -6  -2   91.79    7.10
 -10  -4   2  960.50   32.60
  10   4   2  956.10   31.60
 -10  -4  -2  982.50   31.80
  10   4  -2  978.20   32.50
   8   2   2   67.99    5.40
  -8  -2   2   66.09    6.00
   8   2  -2   69.09    6.20
  -8  -2  -2   69.39    5.50
  -6   0   2  383.66   14.40
   6   0   2  389.56   14.00
  -6   0  -2  384.96   14.00
   6   0  -2  380.96   14.60
  -4   2   2  164.78    8.00
   4  -2   2  158.68    7.80
   4  -2  -2  152.88    8.10
  -4   2  -2  160.68    7.80
   2  -4   2  927.71   29.70
  -2   4   2  926.61   29.80
   2  -4  -2  929.21   29.80
  -2   4  -2  930.41   29.70
   0  -6   2  875.91   28.30
   0   6   2  849.52   28.20
   0   6  -2  891.31   28.40
   0  -6  -2  881.51   28.20
  -2  -8   2  408.46   15.30
   2   8   2  423.36   15.10
  -2  -8  -2  405.76   14.90
  -4 -10   2 2700.73   82.39
  -4 -10  -2 2619.74   81.89
  -6 -12   2 1986.30   61.89
  -6 -12  -2 1942.41   61.29
  -8 -14   2   49.00    6.40
  -8 -14  -2   28.70    5.60
 -10 -16   2   64.69   13.00
 -10 -16  -2   53.39    6.50
 -12 -18   2  610.74   24.00
 -12 -18   2  654.83   24.50
 -12 -18  -2  633.44   23.20
 -12 -18  -2  608.54   22.90
 -14 -20   2    2.80    7.40
 -14 -20   2   -4.60    7.20
 -14 -20  -2   -8.10    6.00
 -14 -20  -2   -1.30    6.00
 -16 -22   2   -3.60    7.50
 -16 -22   2    1.10    7.60
 -16 -22  -2    0.10    6.10
 -16 -22  -2   -2.30    6.10
 -18 -24   2   35.50    8.90
 -18 -24   2   47.70   13.40
 -21 -15   3    9.40    7.20
 -19 -13   3    7.90    7.80
 -17 -11   3   -0.10    7.00
 -15  -9   3   -1.00    6.30
 -15  -9  -3   -4.30    4.60
 -13  -7   3   58.59    7.50
 -13  -7  -3   46.00    5.80
 -11  -5   3    3.10    5.20
  11   5   3    5.50    3.90
  11   5  -3   -0.20    4.80
  -9  -3   3  797.02   27.40
   9   3   3  793.42   26.30
   9   3  -3  801.62   27.40
  -9  -3  -3  800.32   26.40
  -7  -1   3  193.78    9.70
   7   1   3  192.78    8.80
   7   1  -3  184.88    9.80
  -7  -1  -3  193.38    8.70
  -5   1   3   49.50    4.90
   5  -1   3   60.09    4.80
  -5   1  -3   64.89    5.00
   5  -1  -3   56.39    5.30
   3  -3   3  747.63   24.40
  -3   3   3  754.42   24.70
  -3   3  -3  722.83   24.30
   3  -3  -3  757.72   24.70
   1  -5   3 1331.27   42.10
  -1   5   3 1347.17   42.10
  -1   5  -3 1326.87   42.10
   1  -5  -3 1345.47   42.10
   1   7   3   80.59    6.50
  -1  -7   3   96.59    6.80
   1   7  -3   79.59    6.90
  -1  -7  -3   93.29    6.40
  -3  -9   3   18.90    4.50
   3   9   3   31.30    4.40
  -3  -9  -3   32.40    4.40
  -5 -11   3  331.87   13.60
  -5 -11  -3  325.97   12.90
  -7 -13   3   30.50    5.80
  -7 -13  -3   25.20    4.90
  -9 -15   3  266.47   19.70
  -9 -15  -3  275.47   12.50
 -11 -17   3   11.60    6.50
 -11 -17  -3    8.80    5.50
 -13 -19   3  104.49    9.80
 -13 -19   3   88.59    9.90
 -13 -19  -3   87.49    8.10
 -13 -19  -3  100.39    9.90
 -15 -21   3   -1.90    7.70
 -15 -21   3   -0.90    7.60
 -15 -21  -3    7.70    6.00
 -15 -21  -3    4.60    6.00
 -17 -23   3   -7.40    8.20
 -17 -23   3   -2.90    8.00
 -19 -25   3   24.80    8.60
 -19 -25   3   27.30   11.50
 -22 -16   4    7.30    7.40
 -20 -14   4    2.00    7.90
 -18 -12   4   54.99    9.40
 -16 -10   4   45.30    8.70
 -14  -8   4  419.46   18.30
 -14  -8  -4  383.56   15.30
 -12  -6   4   32.10    6.50
 -12  -6  -4   33.90    4.90
 -10  -4   4    5.60    5.40
  10   4   4   16.20    4.10
  10   4  -4    3.50    5.50
 -10  -4  -4   12.70    4.30
   8   2   4 1852.91   56.79
  -8  -2   4 1851.71   57.99
  -8  -2  -4 1795.72   56.79
   8   2  -4 1820.22   57.89
  -6   0   4   -1.40    3.40
   6   0   4    3.10    3.10
   6   0  -4    1.10    3.60
  -6   0  -4   -0.60    2.90
   4  -2   4  387.96   14.30
  -4   2   4  408.26   14.80
   4  -2  -4  410.76   14.90
  -4   2  -4  381.96   14.20
  -2   4   4  190.38    8.40
   2  -4   4  181.88    8.20
  -2   4  -4  186.88    8.20
   2  -4  -4  179.98    8.40
   0  -6   4   -0.90    3.00
   0   6   4    6.70    3.10
   0  -6  -4    5.50    2.80
   0   6  -4    2.60    3.10
   2   8   4  586.04   20.40
  -2  -8   4  603.64   21.00
  -2  -8  -4  620.84   20.50
   4  10   4  760.72   24.90
  -4 -10  -4  735.93   24.70
  -6 -12  -4   75.09    7.10
  -8 -14  -4  233.68   11.30
 -10 -16   4  191.88   12.80
 -10 -16  -4  211.28   10.90
 -12 -18   4   34.10    7.80
 -12 -18   4   23.50    8.00
 -12 -18  -4   33.70    6.20
 -12 -18  -4   39.30    6.30
 -14 -20   4   63.29    9.60
 -14 -20   4   69.09    9.30
 -14 -20  -4   65.09    6.60
 -14 -20  -4   53.39    6.60
 -16 -22   4  -12.10    8.00
 -16 -22   4   -2.50    8.20
 -18 -24   4  160.68   16.00
 -18 -24   4  175.48   15.50
 -20 -26   4    5.20   12.80
 -20 -26   4    2.90    8.40
 -21 -15   5   -1.60    8.30
 -19 -13   5   -1.00    8.30
 -17 -11   5   43.20    9.20
 -15  -9   5   -1.60    6.60
 -13  -7   5   52.39    7.60
 -13  -7  -5   51.89    5.30
  11   5   5   67.89    6.50
 -11  -5   5   94.09    8.20
  11   5  -5   78.59    9.10
  -9  -3   5  512.65   19.40
   9   3   5  513.05   17.30
  -9  -3  -5  492.35   17.30
   9   3  -5  476.55   19.10
   7   1   5  272.97   10.90
  -7  -1   5  295.87   12.40
  -7  -1  -5  271.37   10.70
   7   1  -5  259.17   12.20
  -5   1   5   49.50    5.20
   5  -1   5   60.19    4.90
  -5   1  -5   51.29    4.60
   5  -1  -5   54.59    5.60
   3  -3   5 1798.42   54.89
  -3   3   5 1721.43   55.19
  -3   3  -5 1773.52   54.89
   3  -3  -5 1765.22   55.19
  -1   5   5 1663.63   51.49
   1  -5   5 1592.84   51.39
  -1   5  -5 1665.93   51.49
   1  -5  -5 1662.23   51.49
   1   7   5  241.88   10.60
  -1  -7   5  263.87   11.30
  -1  -7  -5  256.27   10.50
   3   9   5   40.10    4.60
  -3  -9  -5   38.50    4.30
   5  11   5   71.29    5.60
  -5 -11  -5   74.69    5.70
  -7 -13  -5    3.80    4.10
  -9 -15  -5  108.79    8.30
 -11 -17   5  229.38   14.30
 -11 -17  -5  223.58   11.10
 -13 -19   5  245.98   15.60
 -13 -19   5  261.37   16.50
 -13 -19  -5  238.88   11.90
 -13 -19  -5  244.48   11.90
 -15 -21   5   14.50    8.80
 -15 -21   5   16.20    8.50
 -17 -23   5   10.30    9.20
 -17 -23   5   15.30    9.50
 -19 -25   5   21.80   10.00
 -19 -25   5   23.60    9.60
 -21 -27   5    3.70    8.40
 -22 -16   6   -2.60    8.50
 -20 -14   6   39.80    9.80
 -18 -12   6  138.99   12.50
 -16 -10   6  620.84   25.70
 -14  -8   6   33.30    7.70
 -12  -6   6  198.68   12.60
 -12  -6  -6  180.98   12.30
 -10  -4   6 1815.42   56.89
  10   4   6 1829.22   54.59
  10   4  -6 1653.83   58.29
 -10  -4  -6 1738.53   55.29
   8   2   6   42.20    4.30
  -8  -2   6   36.30    5.80
   8   2  -6   31.40    5.70
  -8  -2  -6   42.90    4.70
  -6   0   6  209.98   10.40
   6   0   6  192.08    8.80
  -6   0  -6  192.78    8.80
   6   0  -6  217.18   10.50
  -4   2   6 2766.32   85.69
   4  -2   6 2771.22   84.99
   4  -2  -6 2797.12   85.69
  -4   2  -6 2751.02   84.89
  -2   4   6 1804.82   56.49
   2  -4   6 1805.52   56.29
  -2   4  -6 1785.22   56.19
   2  -4  -6 1826.62   56.49
   0  -6   6   28.30    4.50
   0   6   6   34.80    4.20
   0  -6  -6   39.60    4.30
   2   8   6  580.74   19.80
  -2  -8  -6  576.44   19.80
   4  10   6  397.56   14.60
  -4 -10  -6  404.86   14.70
  -6 -12  -6 1784.82   55.59
  -8 -14  -6   11.20    4.40
 -10 -16  -6   36.60    5.20
 -12 -18   6  598.44   24.50
 -12 -18   6  626.14   24.80
 -12 -18  -6  571.04   20.80
 -12 -18  -6  601.24   20.90
 -14 -20   6   -5.40    7.60
 -14 -20   6   -2.40    8.30
 -16 -22   6   -5.40    8.90
 -16 -22   6    0.80    8.80
 -18 -24   6   54.49   10.70
 -18 -24   6   50.89   11.10
 -20 -26   6   -3.60    9.50
 -20 -26   6  -11.00    9.40
 -23 -17   7   -6.30    8.70
 -21 -15   7   16.30    9.70
 -19 -13   7   46.50   10.40
 -17 -11   7   35.50    9.30
 -15  -9   7   44.70    8.50
 -13  -7   7  226.18   14.40
 -11  -5   7  906.51   31.60
  11   5   7  868.01   28.20
  11   5  -7  889.81   31.40
  -9  -3   7   55.79    6.70
   9   3   7   53.99    4.50
   7   1   7 1707.93   52.99
  -7  -1   7 1750.92   54.79
   7   1  -7 1753.72   54.69
  -7  -1  -7 1628.54   53.59
   5  -1   7 2677.63   81.49
  -5   1   7 2659.03   82.59
  -5   1  -7 2595.44   81.39
   5  -1  -7 2689.83   82.59
  -3   3   7  655.93   22.80
   3  -3   7  659.23   22.30
  -3   3  -7  660.63   22.30
   3  -3  -7  668.03   22.90
  -1   5   7 2544.85   79.79
   1  -5   7 2615.84   79.89
   1  -5  -7 2598.24   79.79
   1   7   7  269.07   10.90
  -1  -7  -7  232.78   10.50
   3   9   7  150.98    8.10
  -3  -9  -7  144.99    7.90
   5  11   7   70.09    6.50
  -5 -11  -7   64.49    6.30
  -7 -13  -7   36.50    4.80
  -9 -15  -7  375.76   14.40
 -11 -17  -7   85.59    7.50
 -13 -19   7   42.20    9.10
 -13 -19   7   27.30    9.30
 -15 -21   7  386.66   20.00
 -15 -21   7  341.17   20.70
 -17 -23   7   22.00   10.40
 -17 -23   7   26.80   10.00
 -19 -25   7   22.00   10.90
 -19 -25   7   21.50   10.50
 -21 -27   7   49.00   11.10
 -24 -18   8   10.20   11.90
 -22 -16   8   -3.20    9.30
 -20 -14   8   20.90    9.80
 -18 -12   8   12.80    9.10
 -16 -10   8   -4.30    8.20
 -14  -8   8    7.40    7.50
 -12  -6   8   44.50    7.70
  10   4   8    2.60    3.20
 -10  -4   8    0.40    5.80
 -10  -4  -8    5.60    3.80
  10   4  -8    1.30    5.50
   8   2   8   10.20    3.30
  -8  -2   8    2.50    4.80
  -6   0   8   -6.60    4.00
   6   0   8   -1.30    3.20
  -6   0  -8    0.90    3.10
   6   0  -8   -6.20    3.90
  -4   2   8   60.99    6.00
   4  -2   8   61.09    6.10
   4  -2  -8   77.19    6.40
  -4   2  -8   81.09    5.60
   2  -4   8   23.20    4.30
  -2   4   8   29.20    4.50
   2  -4  -8   16.00    4.20
   0   6   8    3.50    3.60
   0  -6  -8    5.00    3.50
   2   8   8   31.20    4.60
  -2  -8  -8   32.30    4.50
   4  10   8  304.27   12.10
  -4 -10  -8  316.47   12.20
   6  12   8   -0.50    3.90
  -6 -12  -8   -0.40    3.70
  -8 -14  -8   17.30    4.30
 -10 -16  -8   14.80    4.20
 -12 -18   8    4.60    8.60
 -14 -20   8   -2.50    8.30
 -14 -20   8    3.10    8.90
 -16 -22   8    4.60    9.60
 -16 -22   8    6.90    8.90
 -18 -24   8    3.70   10.30
 -18 -24   8    2.10    9.90
 -20 -26   8   -7.10   10.40
 -20 -26   8  -11.40   10.00
 -23 -17   9  -11.50    9.20
 -21 -15   9   14.30   10.20
 -19 -13   9   10.50    9.70
 -17 -11   9   70.99   10.80
 -15  -9   9   33.30    8.70
 -13  -7   9  164.28   13.20
 -11  -5   9 1289.27   43.20
  11   5  -9 1251.17   42.90
  -9  -3   9   15.50    5.80
   9   3   9    9.40    3.30
   9   3  -9   22.90    6.10
  -9  -3  -9   18.20    3.90
   7   1   9  650.23   22.00
  -7  -1   9  681.03   24.30
  -7  -1  -9  660.03   22.10
  -5   1   9 2892.01   88.99
   5  -1   9 2810.32   87.59
  -5   1  -9 2834.32   87.59
   5  -1  -9 2894.31   88.89
  -3   3   9   28.20    5.00
   3  -3   9   38.60    4.70
   3  -3  -9   28.20    4.90
  -1   5   9 1857.21   58.49
   1  -5  -9 1871.01   58.49
   1   7   9 1993.40   62.29
  -1  -7  -9 2008.10   62.29
   3   9   9 1302.27   41.70
  -3  -9  -9 1327.57   41.60
   5  11   9  406.66   14.70
  -5 -11  -9  394.26   14.60
  -7 -13  -9  119.99    7.50
  -9 -15  -9  702.43   23.20
 -13 -19   9   10.70    9.30
 -15 -21   9  330.97   21.30
 -15 -21   9  381.76   20.50
 -17 -23   9   -0.80    9.40
 -17 -23   9  -12.10    9.90
 -19 -25   9   13.30   11.40
 -19 -25   9   15.10   10.60
 -21 -27   9   41.20   11.90
 -24 -18  10   16.50   10.80
 -22 -16  10   17.10   10.60
 -20 -14  10   22.30   10.50
 -18 -12  10  102.99   12.70
 -16 -10  10  289.77   18.50
 -14  -8  10   67.99   10.00
 -12  -6  10  213.08   14.30
 -10  -4  10  801.42   28.90
  10   4 -10  769.92   28.80
   8   2  10  220.58    9.30
  -8  -2  10  217.68   12.30
   8   2 -10  216.28   12.10
   6   0  10   92.89    6.70
  -6   0  10  103.09    8.80
   6   0 -10   81.59    8.60
  -4   2  10  568.64   20.90
   4  -2  10  586.54   19.90
   4  -2 -10  558.14   20.90
  -2   4  10 6484.85  197.98
   2  -4 -10 6534.45  197.98
   0   6  10   31.20    4.70
   0  -6 -10   19.20    4.30
   2   8  10  326.67   13.50
  -2  -8 -10  343.37   13.40
   4  10  10  591.14   20.20
  -4 -10 -10  583.44   20.00
   6  12  10 1440.86   45.40
  -6 -12 -10 1453.25   45.30
  -8 -14 -10   29.80    4.40
 -12 -18  10  673.83   28.40
 -14 -20  10    3.50    9.40
 -16 -22  10   -5.30    9.70
 -16 -22  10    0.70    9.40
 -18 -24  10   30.70   11.00
 -18 -24  10   25.10   11.30
 -20 -26  10   -3.30   10.40
 -20 -26  10    4.90   11.30
 -23 -17  11    5.30   10.70
 -21 -15  11   -0.40   10.40
 -19 -13  11    0.20    9.80
 -17 -11  11   29.70   10.00
 -15  -9  11   -2.40    8.20
 -13  -7  11  133.49   13.40
 -11  -5  11   32.30    7.40
  11   5 -11   34.90    6.50
  -9  -3  11  636.84   24.60
   9   3  11  640.34   20.80
   9   3 -11  619.24   24.40
  -7  -1  11    6.70    5.20
   7   1  11    8.80    3.50
   7   1 -11   11.70    5.40
  -5   1  11  949.60   32.40
   5  -1  11  932.51   30.70
   5  -1 -11  950.50   33.90
  -3   3  11 2041.30   64.29
   3  -3 -11 2027.80   64.19
  -1   5  11  111.89    8.20
   1  -5 -11  102.99    7.80
   1   7  11  199.88   10.00
  -1  -7 -11  191.98   10.10
   3   9  11  682.33   23.20
  -3  -9 -11  692.53   23.30
   5  11  11   30.90    4.40
  -5 -11 -11   36.80    4.40
   7  13  11   -4.30    3.70
  -7 -13 -11   -3.60    3.50
 -13 -19  11  214.78   17.90
 -15 -21  11    0.20   10.10
 -17 -23  11    2.80   10.00
 -17 -23  11    6.50   10.80
 -19 -25  11   32.80   11.90
 -19 -25  11    8.90   16.90
 -21 -27  11    1.60   12.60
 -24 -18  12    1.40   11.70
 -20 -14  12    0.40   11.00
 -18 -12  12   42.10   11.60
 -16 -10  12    7.90    9.40
 -14  -8  12  242.58   16.70
 -12  -6  12  335.57   18.20
 -10  -4  12    6.90    6.70
  10   4 -12   10.40    6.50
   8   2  12 1609.34   50.19
  -8  -2  12 1606.04   53.09
   8   2 -12 1617.84   52.99
   6   0  12    3.90    3.50
  -6   0  12   -3.80    4.80
   6   0 -12   -0.30    4.60
  -4   2  12 2289.07   71.89
   4  -2  12 2263.37   70.69
   4  -2 -12 2268.57   71.99
  -2   4  12  204.38   11.20
   2  -4 -12  225.78   11.30
   0   6  12    3.60    4.30
   0  -6 -12    3.60    4.20
   2   8  12  224.98   10.90
  -2  -8 -12  224.28   10.80
   4  10  12  219.78   10.00
  -4 -10 -12  198.88    9.70
   6  12  12  111.69    7.60
  -6 -12 -12  104.89    7.50
  -8 -14 -12  143.99    7.70
 -12 -18  12   54.19   10.70
 -14 -20  12  183.28   17.30
 -16 -22  12    4.10   10.20
 -16 -22  12   13.40   11.50
 -18 -24  12   60.89   12.20
 -20 -26  12    7.40   11.30
 -20 -26  12  -17.80   17.40
 -23 -17  13    2.90   14.30
 -21 -15  13   11.70   12.30
 -17 -11  13   28.80   10.40
 -15  -9  13    6.20    8.60
 -13  -7  13   79.79   10.30
 -11  -5  13   59.99    9.00
  -9  -3  13  863.51   30.80
   9   3  13  815.22   26.70
   9   3 -13  815.82   30.50
  -7  -1  13   12.20    6.00
   7   1  13   11.50    3.80
   7   1 -13   10.90    5.50
  -5   1  13 1053.89   35.90
   5  -1  13 1048.70   34.20
   5  -1 -13 1054.19   36.00
  -3   3  13 2846.32   90.09
   3  -3 -13 2931.61   90.19
  -1   5  13  927.51   31.60
   1  -5 -13  944.21   31.50
   1   7  13  205.88   11.30
  -1  -7 -13  226.78   11.10
   3   9  13  266.67   11.90
  -3  -9 -13  274.67   11.80
   5  11  13    7.40    4.00
  -5 -11 -13   11.10    3.90
   7  13  13   26.50    4.40
  -7 -13 -13   22.60    4.20
 -13 -19  13  139.89   13.90
 -15 -21  13  -22.20   12.30
 -17 -23  13   -7.40   11.40
 -17 -23  13   -5.60   10.20
 -19 -25  13   17.00   12.50
 -21 -27  13   -1.60   12.40
 -24 -18  14   32.50   13.40
 -22 -16  14  -13.70   11.20
 -20 -14  14   25.50   11.70
 -18 -12  14  260.17   31.40
 -16 -10  14  433.36   23.60
 -14  -8  14   90.29   11.50
 -12  -6  14  338.97   18.50
 -10  -4  14 1024.00   35.90
  10   4 -14  951.90   35.40
  -8  -2  14  732.73   27.70
   8   2  14  726.13   24.20
   8   2 -14  727.03   27.40
  -6   0  14  764.22   28.00
   6   0  14  762.82   25.60
   6   0 -14  762.52   27.80
  -4   2  14 1246.48   41.20
   4  -2 -14 1209.88   40.90
  -2   4  14 3018.90   95.19
   2  -4 -14 3102.09   95.29
   0   6  14  179.88   10.50
   0  -6 -14  183.68   10.50
   2   8  14   39.90    5.60
  -2  -8 -14   44.40    5.60
   4  10  14 1213.48   39.70
  -4 -10 -14 1256.37   39.60
   6  12  14 2691.63   83.39
  -6 -12 -14 2734.73   83.39
  -8 -14 -14   26.40    4.20
 -12 -18  14  873.01   34.80
 -14 -20  14   14.00   12.80
 -16 -22  14   10.70   11.20
 -18 -24  14    7.60   15.40
 -18 -24  14   17.00   12.40
 -20 -26  14    5.00   13.10
 -22 -28  14   -6.70   14.20
 -23 -17  15   -0.70   12.20
 -21 -15  15   22.10   12.20
 -19 -13  15   -5.80   10.80
 -17 -11  15   32.90   18.10
 -15  -9  15   -2.50    8.90
 -13  -7  15  163.68   14.00
 -11  -5  15  784.62   30.60
  -9  -3  15  925.81   33.30
   9   3  15  863.51   28.90
   9   3 -15  900.71   32.80
  -7  -1  15  418.76   19.10
   7   1  15  432.56   15.90
   7   1 -15  421.06   18.70
  -5   1  15 3903.41  121.89
   5  -1 -15 3934.01  121.79
  -3   3  15 2089.19   67.49
   3  -3 -15 2149.48   67.59
  -1   5  15 2490.45   78.49
   1  -5 -15 2511.55   78.49
   1   7  15  639.04   23.30
  -1  -7 -15  665.03   23.50
   3   9  15 1688.43   53.89
  -3  -9 -15 1715.33   53.79
   5  11  15    6.30    4.10
  -5 -11 -15    2.30    4.10
   7  13  15  278.87   11.20
  -7 -13 -15  231.48   10.70
 -11 -17  15   78.19   11.70
 -11 -17  15   75.79   10.80
 -13 -19  15   12.80   12.50
 -15 -21  15  216.98   20.30
 -17 -23  15    0.30   11.70
 -19 -25  15   -6.00   11.20
 -19 -25  15   21.40   12.90
 -21 -27  15   36.60   14.40
 -24 -18  16    7.80   12.70
 -22 -16  16    1.70   12.00
 -20 -14  16   -8.50   10.80
 -18 -12  16   -4.50   10.80
 -16 -10  16    4.90   12.30
 -14  -8  16   53.99   10.60
 -12  -6  16    6.50    8.10
 -10  -4  16   14.10    7.70
  10   4  16    9.90    3.70
  10   4 -16   14.80    6.60
  10   4 -16   20.10    7.30
  -8  -2  16   12.10    6.90
   8   2  16   19.20    4.40
   8   2 -16    5.80    6.40
   6   0  16    4.50    4.00
  -6   0  16    6.00    5.80
   6   0 -16   -2.00    5.20
  -4   2  16   32.30    6.70
   4  -2 -16   42.20    6.50
  -2   4  16  156.18   10.90
   2  -4 -16  170.38   10.30
   0   6  16    1.60    4.70
   0  -6 -16    2.10    4.70
   2   8  16   83.89    8.10
  -2  -8 -16   92.49    8.20
   4  10  16   46.80    5.70
  -4 -10 -16   65.39    6.20
   6  12  16   16.10    4.80
  -6 -12 -16   22.50    4.80
   8  14  16   17.90    4.50
  -8 -14 -16   21.30    4.20
 -12 -18  16   -6.50    9.80
 -14 -20  16    5.20   11.10
 -16 -22  16   13.80   11.40
 -18 -24  16    5.10   12.00
 -18 -24  16   -9.90   11.60
 -20 -26  16   -4.90   13.20
 -20 -26  16  -16.10   12.00
 -22 -28  16   -4.60   13.50
 -23 -17  17   -7.80   12.50
 -21 -15  17   48.30   13.40
 -19 -13  17   61.19   13.50
 -17 -11  17   24.50   11.30
 -15  -9  17   18.80   15.90
 -13  -7  17  182.18   16.50
 -11  -5  17  347.87   19.10
  -9  -3  17  234.48   16.00
   9   3  17  220.38   10.50
   9   3 -17  222.98   14.80
   7   1  17  816.82   27.20
  -7  -1  17  799.22   30.10
   7   1 -17  802.22   30.10
  -5   1  17 2203.68   69.89
   5  -1 -17 2117.89   69.49
  -3   3  17  337.37   16.00
   3  -3 -17  330.87   15.10
  -1   5  17  786.92   27.90
   1  -5 -17  785.52   28.10
   1   7  17 1659.73   53.59
  -1  -7 -17 1676.33   53.49
   3   9  17  794.42   27.20
  -3  -9 -17  779.52   27.10
   5  11  17    5.40    4.50
  -5 -11 -17   -0.60    4.10
   7  13  17   64.29    6.00
  -7 -13 -17   67.49    5.80
 -11 -17  17   74.19   10.60
 -11 -17  17   68.69   11.50
 -13 -19  17    3.90   10.80
 -15 -21  17  167.68   16.90
 -17 -23  17   20.20   12.80
 -19 -25  17  -16.50   11.70
 -19 -25  17    4.50   12.90
 -21 -27  17   30.50   14.00
 -24 -18  18   22.80   14.00
 -22 -16  18   10.40   12.60
 -20 -14  18   11.90   12.00
 -18 -12  18  101.69   14.70
 -16 -10  18  146.39   15.50
 -12  -6  18  137.09   13.30
 -10  -4  18  448.06   21.60
  10   4  18  450.55   16.00
  10   4 -18  432.36   19.30
  10   4 -18  449.95   21.00
  -8  -2  18   78.09    9.70
   8   2  18   84.99    6.90
   8   2 -18   96.09   10.00
  -6   0  18   41.60    7.70
   6   0 -18   19.70    6.60
  -4   2  18   12.10    6.00
   4  -2 -18   22.20    6.20
  -2   4  18  491.95   20.00
   2  -4 -18  482.25   19.40
   0   6  18  944.31   32.20
   0  -6 -18  921.61   33.60
   2   8  18   32.80    5.80
  -2  -8 -18   34.20    5.70
   4  10  18  425.96   16.90
  -4 -10 -18  435.86   17.10
   6  12  18  255.17   12.30
  -6 -12 -18  276.57   12.10
   8  14  18   28.10    4.60
  -8 -14 -18   20.60    4.40
 -12 -18  18  247.88   19.70
 -14 -20  18   16.60   11.70
 -16 -22  18   20.90   12.50
 -18 -24  18   28.90   13.40
 -20 -26  18   -0.30   13.30
 -20 -26  18   -3.10   13.50
 -23 -17  19    4.30   13.10
 -21 -15  19   10.20   12.10
 -19 -13  19   -8.50   11.60
 -17 -11  19   33.20   11.90
 -15  -9  19   21.00   10.50
 -13  -7  19  109.69   22.90
 -11  -5  19   52.89   10.50
  -9  -3  19   86.79   10.60
   9   3  19   87.79    7.90
   9   3 -19   83.89   10.00
   7   1  19  103.69    8.80
  -7  -1  19  103.39   10.50
   7   1 -19  109.99   10.30
  -5   1  19    3.00    6.30
   5  -1 -19    3.40    5.80
  -3   3  19  586.94   23.60
   3  -3 -19  629.54   23.80
  -1   5  19  658.63   24.20
   1  -5 -19  631.24   24.00
   1   7  19   43.80    6.50
  -1  -7 -19   67.39    8.00
   3   9  19  308.17   14.40
  -3  -9 -19  336.77   14.30
   5  11  19   68.99    6.60
  -5 -11 -19   60.09    6.40
   7  13  19    2.70    4.60
  -7 -13 -19   14.70    4.70
 -11 -17  19   20.40   10.60
 -13 -19  19  212.48   21.30
 -15 -21  19    5.00   12.30
 -17 -23  19  -13.70   12.40
 -19 -25  19   12.90   14.00
 -19 -25  19   11.00   13.70
 -21 -27  19   18.00   14.50
 -24 -18  20   19.00   14.40
 -22 -16  20   -2.80   12.50
 -20 -14  20   -6.60   12.50
 -18 -12  20   10.40   12.00
 -16 -10  20   26.10   11.70
 -14  -8  20  183.18   16.40
 -12  -6  20  305.67   23.90
  10   4  20    3.90    4.20
 -10  -4  20    2.10    8.00
   8   2  20 1136.89   38.60
  -8  -2  20 1250.87   42.60
   8   2 -20 1182.68   42.20
  -6   0  20    3.00    6.50
   6   0 -20   -7.80    5.80
  -4   2  20 1388.06   47.70
   4  -2 -20 1437.86   47.70
  -2   4  20  112.49   11.10
   2  -4 -20  124.79   10.10
   0   6  20    3.90    5.10
   0  -6 -20    3.00    4.90
   2   8  20  363.46   15.50
  -2  -8 -20  303.77   22.30
   4  10  20 1424.06   46.00
  -4 -10 -20 1393.76   45.80
   6  12  20   40.50    5.90
  -6 -12 -20   16.30    5.30
   8  14  20   52.39    5.70
  -8 -14 -20   63.79    5.90
 -12 -18  20   11.40   11.40
 -14 -20  20   79.79   14.40
 -16 -22  20    6.80   12.70
 -18 -24  20   55.09   15.50
 -20 -26  20    1.60   14.00
 -23 -17  21   43.70   14.90
 -21 -15  21    7.70   13.00
 -19 -13  21  -15.00   11.60
 -17 -11  21   11.20   11.80
 -15  -9  21  -11.60    9.80
 -13  -7  21   49.90   11.60
  11   5  21  244.88   10.20
 -11  -5  21  186.38   17.50
  11   5  21  207.58   10.10
   9   3  21  353.26   15.00
  -9  -3  21  378.36   20.10
   9   3 -21  377.16   19.40
   9   3 -21  376.36   17.90
  -7  -1  21   22.60    8.00
   7   1 -21   24.20    7.60
  -5   1  21  137.19   13.10
   5  -1 -21  150.88   12.60
  -3   3  21  994.20   35.20
   3  -3 -21  965.40   34.70
  -1   5  21  482.05   19.80
   1  -5 -21  470.15   19.80
   1   7  21   21.40    5.80
  -1  -7 -21   23.00    5.80
   3   9  21  469.65   19.20
   5  11  21  176.38   11.10
  -5 -11 -21  159.98   10.70
   7  13  21   17.20    5.30
  -7 -13 -21   11.20    4.90
   9  15  21    5.80    4.10
 -11 -17  21   44.60   12.20
 -13 -19  21   85.79   14.80
 -15 -21  21    4.40   13.30
 -17 -23  21    2.40   13.00
 -19 -25  21   23.80   14.90
 -21 -27  21   10.80   15.30
 -24 -18  22   21.70   14.90
 -22 -16  22  -10.60   12.80
 -20 -14  22   53.79   14.70
 -18 -12  22  242.88   23.00
 -16 -10  22  326.87   23.40
 -14  -8  22   32.00   11.40
 -12  -6  22  208.28   18.50
 -10  -4  22 1326.97   46.60
  10   4  22 1250.37   41.20
  -8  -2  22   17.60    8.30
   8   2  22   10.00    5.20
   8   2 -22   12.50    7.40
  -6   0  22   15.20    7.40
   6   0 -22   28.10    7.50
  -4   2  22  823.22   31.40
   4  -2 -22  847.62   31.30
  -2   4  22  661.63   25.90
   2  -4 -22  665.03   25.60
   0   6  22  874.31   31.00
   0  -6 -22  860.31   31.00
   2   8  22  189.98   12.20
  -2  -8 -22  187.98   12.00
   4  10  22 1595.64   46.80
  -4 -10 -22 1206.08   50.59
   6  12  22 2636.14   82.79
  -6 -12 -22 2670.53   82.69
   8  14  22  109.99    8.90
  -8 -14 -22  112.39    8.80
 -10 -16  22   60.99   11.90
 -10 -16  22   70.19   12.60
 -12 -18  22  811.82   36.00
 -14 -20  22    4.50   12.60
 -16 -22  22   -2.00   12.60
 -18 -24  22   73.89   15.90
 -20 -26  22    4.90   13.90
 -23 -17  23   -4.00   13.20
 -21 -15  23   21.60   14.00
 -19 -13  23   55.19   14.30
 -17 -11  23   10.20   11.90
 -15  -9  23   -4.20   10.50
 -13  -7  23  112.39   13.90
  11   5  23  723.23   24.40
 -11  -5  23  732.33   31.80
  11   5  23  732.03   24.70
   9   3  23   71.39    7.10
  -9  -3  23   77.89   11.00
   9   3 -23   70.09   10.20
   9   3 -23   77.39    9.40
  -7  -1  23  691.73   28.60
   7   1 -23  707.83   28.70
  -5   1  23 1076.69   38.70
   5  -1 -23 1043.60   38.20
  -3   3  23  760.32   29.20
   3  -3 -23  778.72   29.10
  -1   5  23  723.33   27.30
   1  -5 -23  716.83   27.20
   1   7  23  105.09   10.30
  -1  -7 -23   98.49    9.00
   3   9  23  781.22   27.70
  -3  -9 -23  738.53   27.50
   5  11  23   12.00    6.00
  -5 -11 -23    4.70    6.00
   7  13  23   67.59    6.90
  -7 -13 -23   67.99    7.00
   9  15  23  179.68   10.00
 -11 -17  23   54.09   13.20
 -13 -19  23   32.70   13.00
 -15 -21  23  108.39   16.80
 -17 -23  23   14.20   14.20
 -19 -25  23   -2.90   14.40
 -21 -27  23   15.30   15.50
 -24 -18  24    3.30   14.90
 -22 -16  24    3.40   13.70
 -20 -14  24    4.90   13.20
 -18 -12  24    3.50   12.60
 -16 -10  24    5.70   12.10
 -14  -8  24   15.60   11.10
 -12  -6  24   55.99   12.00
 -10  -4  24    4.50    9.20
  10   4  24    7.40    5.30
  -8  -2  24   84.19   11.50
   8   2 -24   90.59   10.20
   8   2 -24   99.39   11.20
  -6   0  24    0.40    7.20
   6   0 -24  -10.60    6.20
  -4   2  24   -1.80    6.60
   4  -2 -24    1.40    6.50
  -2   4  24    4.40    6.30
   2  -4 -24   13.40    6.30
   0   6  24    1.70    5.80
   0  -6 -24   -1.90    5.30
   2   8  24   56.99    7.80
  -2  -8 -24   66.39    8.10
   4  10  24   96.69    8.70
  -4 -10 -24   84.49    8.60
   6  12  24   35.90    6.40
  -6 -12 -24   13.30    6.30
   8  14  24    5.90    5.20
 -10 -16  24  -16.10   10.40
 -10 -16  24    7.80   10.80
 -12 -18  24   28.30   13.00
 -14 -20  24   20.80   13.10
 -16 -22  24  -10.60   13.00
 -18 -24  24   -1.40   14.60
 -20 -26  24   -6.00   14.60
 -23 -17  25  -15.50   12.90
 -21 -15  25   36.50   14.80
 -19 -13  25    9.10   13.10
 -17 -11  25   10.20   12.40
 -15  -9  25   -8.70   11.10
 -13  -7  25  116.59   14.60
  11   5  25  561.94   20.90
  11   5  25  598.24   20.70
 -11  -5  25  593.44   28.10
   9   3  25    0.60    5.20
  -9  -3  25    7.20    9.10
  -7  -1  25 1049.00   39.70
   7   1 -25 1053.29   39.30
  -5   1  25 1329.87   46.60
   5  -1 -25 1298.77   46.10
  -3   3  25  200.28   14.10
   3  -3 -25  192.58   14.20
  -1   5  25  232.28   14.80
   1  -5 -25  225.58   13.70
   1   7  25  242.78   13.90
  -1  -7 -25  217.68   13.60
   3   9  25  278.97   15.00
  -3  -9 -25  295.47   15.00
   5  11  25   38.70    7.10
  -5 -11 -25   37.60    7.10
   7  13  25   88.69    7.90
  -7 -13 -25   97.89    8.10
   9  15  25  461.15   17.70
 -11 -17  25   16.60   11.70
 -13 -19  25  -23.60   11.50
 -15 -21  25   54.79   15.40
 -17 -23  25   -3.20   14.20
 -19 -25  25  -13.30   13.40
 -21 -27  25   21.10   16.80
 -22 -16  26   22.40   15.00
 -20 -14  26    9.10   13.40
 -18 -12  26   74.89   15.50
 -16 -10  26   86.89   15.60
 -14  -8  26   18.40   12.20
 -12  -6  26  166.98   16.00
  12   6  26  150.48    9.40
  12   6  26  161.08    8.90
 -10  -4  26  352.96   20.90
  10   4  26  347.17   14.90
  10   4  26  342.07   15.40
  -8  -2  26  131.49   19.50
   8   2 -26  168.98   15.50
   8   2 -26  147.69   12.80
  -6   0  26   12.40    8.10
   6   0 -26   15.00    7.70
  -4   2  26    5.80    7.00
   4  -2 -26    5.60    6.80
  -2   4  26   67.29    9.20
   2  -4 -26   55.99    8.50
   0   6  26   30.30    7.40
   0  -6 -26   28.00    7.10
   2   8  26    0.40    6.10
  -2  -8 -26   -8.90    5.70
   4  10  26 1063.39   36.80
  -4 -10 -26 1051.79   36.70
   6  12  26  494.35   19.30
  -6 -12 -26  435.46   19.40
   8  14  26    7.60    5.60
  10  16  26   84.39    8.20
 -10 -16  26   89.49   14.10
 -12 -18  26  183.58   18.50
 -14 -20  26  -19.60   12.50
 -16 -22  26   -1.90   13.70
 -18 -24  26   -6.90   14.50
 -20 -26  26    3.90   14.70
 -23 -17  27   12.30   15.00
 -21 -15  27   -9.70   13.60
 -19 -13  27   -3.20   13.40
 -17 -11  27   12.90   12.70
 -15  -9  27    5.30   11.80
 -13  -7  27   59.19   13.00
 -11  -5  27  -12.80    9.10
  11   5  27   -5.00    5.20
  11   5  27   -0.30    4.80
  -9  -3  27  413.56   23.20
   7   1 -27  213.98   14.50
   7   1 -27  229.68   16.10
  -5   1  27    8.40    7.70
   5  -1 -27   -2.10    6.70
  -3   3  27  962.70   36.30
   3  -3 -27  982.00   35.90
  -1   5  27  259.97   15.80
   1  -5 -27  230.48   14.60
   1   7  27   94.59   10.00
  -1  -7 -27  106.59   10.20
   3   9  27   11.80    6.60
  -3  -9 -27    7.40    6.60
   5  11  27   -3.30    5.70
  -5 -11 -27    1.90    6.00
   7  13  27   10.10    5.90
   9  15  27  162.18   11.20
  -9 -15  27  201.98   19.60
  -9 -15  27  185.78   17.90
 -11 -17  27  -10.00   11.40
 -13 -19  27   33.10   13.90
 -15 -21  27    0.10   14.00
 -17 -23  27   18.60   15.30
 -19 -25  27   14.10   14.90
 -21 -27  27   -7.20   15.70
 -22 -16  28    5.00   15.00
 -20 -14  28    2.80   13.80
 -18 -12  28   15.30   13.70
 -16 -10  28   -4.60   12.80
 -14  -8  28  219.78   19.60
  12   6  28   18.60    5.40
  12   6  28   28.90    5.40
 -12  -6  28   11.10   11.10
  10   4  28   -2.30    5.90
 -10  -4  28   -1.60   10.00
  10   4  28    8.20    5.70
  -8  -2  28 1484.15   53.09
  -6   0  28   -7.50    8.90
   6   0 -28  -10.30    6.70
  -4   2  28  229.38   16.20
   4  -2 -28  237.48   16.30
  -2   4  28  102.99   10.90
   2  -4 -28  135.89   12.20
   0   6  28    0.40    6.70
   0  -6 -28    3.80    6.50
   2   8  28  321.87   17.00
  -2  -8 -28  311.87   17.00
   4  10  28  262.67   15.70
  -4 -10 -28  282.57   15.70
   6  12  28   49.40    7.70
  -6 -12 -28   45.50    7.80
   8  14  28   66.29    7.60
 -10 -16  28   63.39   13.70
  10  16  28   42.40    6.30
 -12 -18  28   15.40   13.60
 -14 -20  28  105.49   16.80
 -16 -22  28   24.40   14.70
 -18 -24  28   84.49   18.00
 -20 -26  28    0.90   15.40
 -23 -17  29   -3.60   14.80
 -21 -15  29    8.30   14.80
 -19 -13  29  -15.40   13.40
 -17 -11  29   -3.30   12.80
 -15  -9  29  -19.80   11.20
 -13  -7  29   15.40   12.00
  11   5  29  105.09   10.20
  11   5  29   96.59    9.50
 -11  -5  29  100.99   14.40
  -9  -3  29  305.27   21.60
  -7  -1  29  290.57   20.20
   7   1 -29  291.57   16.90
   7   1 -29  298.57   19.40
  -5   1  29  138.99   14.70
   5  -1 -29  144.89   14.00
  -3   3  29  593.24   25.90
   3  -3 -29  595.64   26.10
  -1   5  29  119.69   11.80
   1  -5 -29  121.29   11.50
   1   7  29    6.70    7.10
  -1  -7 -29    9.50    7.10
   3   9  29  209.38   14.30
  -3  -9 -29  207.78   14.40
   5  11  29   44.80    7.80
  -5 -11 -29   45.40    8.10
   7  13  29   10.10    6.50
  -9 -15  29   14.40   11.60
  -9 -15  29   30.60   12.10
   9  15  29   13.00    6.30
 -11 -17  29   42.50   13.80
 -13 -19  29   38.80   15.30
 -15 -21  29    4.60   15.00
 -17 -23  29   17.10   15.30
 -19 -25  29   30.60   16.40
 -22 -16  30   -1.10   14.50
 -18 -12  30  134.49   18.60
 -16 -10  30  327.17   27.20
 -14  -8  30   85.49   14.90
  12   6  30  118.39    9.80
  12   6  30  129.99   10.50
 -12  -6  30  115.59   15.30
 -10  -4  30 1225.18   46.10
  10   4  30 1167.48   40.60
  10   4  30 1224.58   40.40
  -8  -2  30  185.88   18.70
  -6   0  30   39.40   10.10
   6   0 -30   39.40    8.50
   6   0 -30   27.40    8.80
  -4   2  30  210.58   17.40
   4  -2 -30  217.28   16.40
  -2   4  30 1627.04   56.19
   2  -4 -30 1639.64   55.99
   0   6  30  140.79   13.70
   0  -6 -30  128.09   11.70
   2   8  30   -0.80    6.90
  -2  -8 -30    4.70    7.00
   4  10  30  781.62   30.30
  -4 -10 -30  822.52   30.20
   6  12  30 1288.57   43.90
  -8 -14  30   11.50   11.10
  -8 -14  30    0.30   10.30
   8  14  30    8.90    6.50
  10  16  30   29.20    6.30
 -10 -16  30   36.00   13.70
 -12 -18  30  461.05   29.10
 -14 -20  30   -2.60   14.00
 -16 -22  30    1.70   14.50
 -18 -24  30    2.60   15.90
 -23 -17  31   -1.70   15.70
 -21 -15  31   15.90   14.90
 -19 -13  31   23.80   14.90
 -17 -11  31   12.90   14.10
 -15  -9  31    8.50   12.60
  13   7  31   25.20    5.30
 -13  -7  31   -0.30   11.70
  13   7  31    6.80    5.30
 -11  -5  31  262.07   22.10
  11   5  31  266.77   13.90
   9   3  31  350.46   17.00
  -9  -3  31  360.76   22.70
  -7  -1  31  542.05   26.50
  -5   1  31  819.82   33.40
   5  -1 -31  815.62   31.00
   5  -1 -31  794.02   32.60
  -3   3  31  901.21   35.50
   3  -3 -31  898.01   35.00
  -1   5  31 1041.30   38.00
   1  -5 -31 1002.00   37.80
   1   7  31  169.88   14.30
  -1  -7 -31  144.79   12.50
   3   9  31  250.57   15.80
  -3  -9 -31  258.37   16.10
   5  11  31  142.09   13.00
  -5 -11 -31  143.49   11.70
   7  13  31   -5.70    6.20
  -9 -15  31   84.59   14.90
   9  15  31   99.79    9.10
 -11 -17  31   44.40   14.70
 -13 -19  31   32.10   15.40
 -15 -21  31  136.69   19.40
 -17 -23  31  -28.40   14.50
 -19 -25  31    6.10   29.80
 -22 -16  32   -8.40   15.00
 -20 -14  32   16.90   14.70
 -18 -12  32  -19.10   13.10
 -16 -10  32   -2.10   14.10
 -14  -8  32   11.10   12.80
  12   6  32   21.40    6.30
 -12  -6  32    7.70   11.80
  12   6  32   12.90    6.30
 -10  -4  32   10.90   11.00
  10   4  32   17.70    6.80
  -8  -2  32  126.69   14.50
  -6   0  32   -9.90    8.10
  -4   2  32  164.88   14.60
   4  -2 -32  196.48   16.50
   4  -2 -32  186.78   13.80
  -2   4  32   -6.30    7.90
   2  -4 -32   -8.50    7.10
   0   6  32    3.50    7.70
   0  -6 -32  -10.10    6.50
   2   8  32  141.49   12.20
  -2  -8 -32  147.29   12.30
   4  10  32   21.70    7.80
  -4 -10 -32   21.30    7.60
   6  12  32   11.10    7.00
   8  14  32   15.00    7.20
  -8 -14  32   32.10   12.70
  -8 -14  32   36.60   11.90
  10  16  32   -5.40    5.90
 -10 -16  32  -29.30   11.90
 -12 -18  32    5.10   13.90
 -14 -20  32   20.30   15.30
 -18 -24  32    3.60   16.60
 -20 -26  32    1.40   16.10
 -23 -17  33   -0.60   16.40
 -21 -15  33    0.30   16.50
 -19 -13  33   15.30   15.10
 -15  -9  33   17.90   13.80
 -13  -7  33  186.78   19.40
  13   7  33  186.98   11.70
  13   7  33  189.38   11.50
  11   5  33  310.77   15.40
 -11  -5  33  308.57   23.80
  11   5  33  287.27   15.60
  -9  -3  33    6.90   10.20
   9   3  33    4.80    6.60
  -7  -1  33  321.67   21.40
  -5   1  33  377.56   22.00
   5  -1 -33  401.66   21.60
   5  -1 -33  388.36   19.70
  -3   3  33    1.10    8.90
   3  -3 -33   -3.00    7.70
   3  -3 -33    4.50    7.20
  -1   5  33  324.57   20.00
   1  -5 -33  351.16   19.70
   1   7  33  151.28   14.50
  -1  -7 -33  140.19   14.00
   3   9  33  207.88   15.30
  -3  -9 -33  206.08   14.60
   5  11  33   -4.20    7.00
  -7 -13  33    4.10   11.10
   7  13  33   -0.30    7.00
  -7 -13  33    4.00   11.10
  -9 -15  33  376.26   26.40
   9  15  33  355.66   17.60
 -11 -17  33   29.40   15.00
  11  17  33   25.70    6.30
 -13 -19  33    6.10   14.90
 -15 -21  33  126.89   19.40
 -17 -23  33   22.20   16.60
 -19 -25  33  -12.20   15.20
 -22 -16  34  -11.30   14.70
 -18 -12  34    3.40   15.00
 -16 -10  34   97.09   18.00
 -14  -8  34    8.00   13.10
  12   6  34   25.50   12.00
  12   6  34   37.40    7.00
 -12  -6  34   48.80   13.90
  10   4  34  291.27   16.20
 -10  -4  34  311.47   23.50
  -8  -2  34   42.80   11.80
   8   2  34   25.90    7.90
  -6   0  34   -0.80    9.10
  -4   2  34  232.48   17.90
   4  -2 -34  203.18   14.90
   4  -2 -34  221.88   17.80
  -2   4  34   50.69   10.80
   2  -4 -34   86.89   11.10
   2  -4 -34   84.19   10.20
   0   6  34    6.80    8.00
   0  -6 -34   -8.30    6.90
   2   8  34   23.90    8.40
  -2  -8 -34   38.30    8.70
  -2  -8 -34   34.80    7.50
   4  10  34  312.77   17.70
   6  12  34  314.27   17.70
  -8 -14  34    1.60   12.40
  -8 -14  34    6.50   11.50
   8  14  34   -0.90    7.20
 -10 -16  34   53.29   15.30
  10  16  34   74.09    8.60
 -12 -18  34  147.69   19.60
 -14 -20  34  -12.10   14.50
 -16 -22  34    1.00   14.80
 -18 -24  34   -9.80   16.50
 -20 -26  34   -5.10   16.30
 -21 -15  35   14.20   15.40
 -19 -13  35  -18.50   19.30
 -17 -11  35   54.79   16.60
 -15  -9  35   17.30   14.80
  13   7  35  100.49    8.40
  13   7  35   89.09    8.80
 -13  -7  35   87.49   15.90
 -11  -5  35   47.80   13.90
  11   5  35   44.40    8.10
  11   5  35   37.30    7.90
   9   3  35  101.29   10.20
  -9  -3  35   99.79   15.10
  -7  -1  35   44.80   12.00
   7   1  35   73.49    9.80
   7   1  35   69.49    9.10
  -5   1  35   11.90    9.20
  -3   3  35  622.44   28.00
   3  -3 -35  598.64   25.50
   3  -3 -35  596.54   28.10
  -1   5  35   36.80   10.10
   1  -5 -35   45.30    8.80
   1  -5 -35   13.30    8.80
   1   7  35  192.58   16.30
  -1  -7 -35  188.88   15.70
  -1  -7 -35  213.28   13.90
   3   9  35    4.90    7.50
   5  11  35    1.20    7.30
   7  13  35   19.50    7.90
  -7 -13  35   26.00   13.00
  -7 -13  35   28.60   12.30
  -9 -15  35  113.59   16.40
   9  15  35   88.89    9.90
  11  17  35    4.70    6.40
 -11 -17  35    9.80   14.50
 -13 -19  35   26.90   16.60
 -15 -21  35   10.10   16.30
 -17 -23  35    2.90   16.50
 -19 -25  35    2.60   16.30
 -22 -16  36   -5.90   16.00
 -20 -14  36  -19.50   14.50
 -18 -12  36   -3.10   15.20
 -16 -10  36   -0.70   14.60
 -14  -8  36  132.59   18.30
  14   8  36  115.09   10.40
  14   8  36  117.69   10.00
  12   6  36  106.49    9.60
  12   6  36  102.39    9.70
 -12  -6  36   71.69   15.70
  10   4  36   -4.10    7.10
 -10  -4  36   -1.20   12.00
   8   2  36  634.14   25.90
  -8  -2  36  611.54   30.70
  -6   0  36  -10.80    9.00
  -4   2  36  201.38   17.80
  -2   4  36   64.99   11.50
   2  -4 -36   53.29   10.00
   2  -4 -36   63.89   10.90
   0   6  36   -5.30    8.50
   0  -6 -36   -1.60    7.20
   0  -6 -36    3.00    8.20
   2   8  36  198.98   16.50
   4  10  36   37.20    9.10
   6  12  36   14.30    8.30
  -6 -12  36   10.60   11.50
  -6 -12  36   11.20   12.30
   8  14  36   58.29    9.50
  -8 -14  36   33.30   14.40
 -10 -16  36  115.99   17.60
  10  16  36   88.69    9.70
 -12 -18  36   22.90   16.10
 -14 -20  36    1.20   15.50
 -16 -22  36    8.20   18.60
 -18 -24  36   44.10   18.70
 -21 -15  37   16.40   16.20
 -19 -13  37   10.10   16.00
 -17 -11  37   -0.40   15.10
 -15  -9  37   -5.20   13.70
 -13  -7  37   -5.40   12.90
  13   7  37  -16.90    6.00
  13   7  37   -2.40   11.30
 -11  -5  37   49.30   14.80
  11   5  37   66.59    9.30
  -9  -3  37  331.97   25.40
   9   3  37  321.47   18.00
   7   1  37  120.59   11.70
  -7  -1  37   98.49   14.80
  -5   1  37  210.18   18.80
  -3   3  37  703.33   31.30
  -1   5  37  423.86   23.20
   1   7  37  -12.20    9.30
   3   9  37   82.79   10.80
  -5 -11  37   16.60   11.50
  -5 -11  37   31.30   12.00
   5  11  37   21.50    8.80
   7  13  37    0.50    7.50
  -7 -13  37  -13.40   11.90
  -9 -15  37   -2.00   13.40
   9  15  37   -1.10    7.80
 -11 -17  37   68.69   17.30
  11  17  37   61.99    8.60
 -13 -19  37  115.99   20.30
 -17 -23  37  -19.40   16.30
 -19 -25  37   21.00   17.30
 -22 -16  38    2.40   16.60
 -20 -14  38   12.30   16.00
 -18 -12  38   68.39   18.70
 -16 -10  38  107.29   19.20
 -14  -8  38   34.60   15.10
  14   8  38   34.60    7.00
  14   8  38   30.70    6.90
 -12  -6  38   76.79   16.60
  12   6  38   98.89   10.10
  12   6  38  100.49   10.00
 -10  -4  38  543.45   31.00
  10   4  38  519.55   23.10
  -8  -2  38  203.88   19.20
   8   2  38  172.38   15.60
  -6   0  38  110.69   14.40
   6   0  38  134.69   12.80
   6   0  38  128.99   12.60
  -4   2  38   40.80   11.10
  -2   4  38  349.17   21.40
   0   6  38  718.83   31.00
   2   8  38   19.70   12.00
   4  10  38  538.75   24.90
  -6 -12  38 1200.38   45.20
  -6 -12  38 1154.48   47.30
   6  12  38 1175.88   42.50
  -8 -14  38   11.80   13.40
   8  14  38   -9.00    8.00
 -10 -16  38   18.20   15.10
  10  16  38   19.70    8.40
 -12 -18  38  443.46   33.10
  12  18  38  463.45   18.90
 -14 -20  38   -4.80   17.00
 -16 -22  38   -1.60   16.20
 -18 -24  38   36.50   18.90
 -21 -15  39   -4.40   16.50
 -19 -13  39  -17.60   15.20
 -17 -11  39   11.40   18.50
 -15  -9  39   15.20   15.20
  13   7  39   66.79    8.70
 -13  -7  39   62.49   16.00
  13   7  39   70.09    9.10
 -11  -5  39  502.65   31.10
  11   5  39  474.65   22.00
   9   3  39  224.68   16.30
  -9  -3  39  213.88   20.10
  -7  -1  39  231.18   21.30
   7   1  39  232.38   17.10
   5  -1  39  610.44   26.50
   5  -1  39  642.34   30.30
  -5   1  39  630.24   30.70
  -3   3  39  447.96   24.70
  -1   5  39  651.43   30.10
   1   7  39   94.69   12.40
   3   9  39  107.39   21.30
  -5 -11  39   75.89   14.20
  -5 -11  39   74.99   14.60
   5  11  39   76.29   11.00
   7  13  39   48.20    9.60
  -7 -13  39   14.10   13.70
  -9 -15  39   71.39   16.80
   9  15  39   73.59   10.40
  11  17  39   21.30    8.30
 -11 -17  39   16.90   16.00
 -13 -19  39   40.70   18.20
 -15 -21  39   56.99   19.10
 -17 -23  39    2.40   17.40
 -19 -25  39   -8.60   17.00
 -20 -14  40    5.40   16.60
 -18 -12  40   -7.00   15.60
  14   8  40  -16.00    6.20
 -14  -8  40   10.10   14.90
  12   6  40    2.60    7.50
 -12  -6  40   -0.40   13.50
  12   6  40   -6.50    7.30
  10   4  40   17.10    8.80
 -10  -4  40    9.30   13.40
  -8  -2  40  101.49   15.60
   8   2  40  123.69   12.10
  -6   0  40   -7.10   10.20
   6   0  40   -7.50    9.10
   4  -2  40   69.69   11.70
  -4   2  40   86.59   13.50
   4  -2  40   95.79   12.10
  -2   4  40    4.40    9.50
   0   6  40   -0.30    9.00
   2   8  40   52.19   10.80
  -4 -10  40   -6.80   11.10
  -4 -10  40    3.30   11.80
   6  12  40    5.00    8.70
  -6 -12  40    4.50   12.60
   8  14  40   40.70    9.70
  -8 -14  40   35.20   15.30
  10  16  40   26.80    9.00
 -10 -16  40   30.10   16.60
 -12 -18  40   23.40   17.20
  12  18  40   -5.00    6.80
 -14 -20  40   -3.20   16.60
 -16 -22  40   -1.70   16.80
 -18 -24  40   15.10   18.80
 -21 -15  41   -9.30   17.00
 -19 -13  41   -6.00   16.00
 -17 -11  41    6.80   16.50
  15   9  41    9.60    6.20
  15   9  41   11.10    6.00
 -15  -9  41    2.60   17.10
 -13  -7  41   46.80   16.60
  13   7  41   82.79   10.20
  13   7  41   98.49   10.10
  11   5  41   70.99   10.10
 -11  -5  41   36.90   15.00
   9   3  41    3.60    8.40
  -9  -3  41   10.90   13.20
  -7  -1  41  173.28   18.70
   5  -1  41  269.27   19.30
  -5   1  41  230.98   21.20
   3  -3  41   78.59   12.00
   3  -3  41   71.09   12.20
  -3   3  41   60.09   12.40
  -1   5  41   54.29   11.60
  -1  -7  41   86.19   14.00
  -1  -7  41   97.59   13.50
   1   7  41   93.99   13.00
   3   9  41  157.48   14.50
  -3  -9  41  145.69   16.00
  -3  -9  41  198.48   19.90
  -5 -11  41   -6.10   11.70
   5  11  41   -2.50   15.20
   7  13  41   -3.90    8.70
  -7 -13  41   21.20   14.00
   9  15  41  124.39   12.60
  -9 -15  41  115.29   19.50
  11  17  41   -3.80    7.80
 -11 -17  41   20.40   16.30
 -13 -19  41  -31.00   17.30
 -15 -21  41   77.39   20.60
 -17 -23  41   18.40   18.40
 -19 -25  41  -15.70   16.60
 -20 -14  42   -2.90   16.50
 -18 -12  42   22.10   17.10
 -16 -10  42   20.70   16.90
  14   8  42    1.70    7.70
 -14  -8  42  -15.90   14.50
  14   8  42    7.80    7.30
  12   6  42    0.80    7.80
 -12  -6  42  -12.50   13.60
  12   6  42    1.50    7.70
 -10  -4  42   46.50   15.10
  10   4  42   78.19   10.40
  -8  -2  42    1.70   12.10
   8   2  42  -10.40   15.20
   6   0  42  -11.70    8.10
  -6   0  42   -3.00   10.80
   4  -2  42   15.80    9.90
  -4   2  42   17.40   11.50
   2  -4  42   48.80   11.10
   2  -4  42   27.80   11.00
  -2   4  42   20.10   11.40
   0  -6  42   27.50   11.60
   0  -6  42   39.20   11.40
   0   6  42   30.20   10.70
  -2  -8  42   -3.50   10.70
  -2  -8  42   -9.50   10.90
   2   8  42   -0.60    9.30
  -4 -10  42   51.49   12.90
  -4 -10  42   32.50   13.20
   4  10  42   51.49   10.80
   6  12  42   15.00   10.80
  -6 -12  42   32.50   14.70
  -8 -14  42   18.00   14.80
   8  14  42   16.00    9.40
  10  16  42   14.00    8.90
 -10 -16  42  -24.40   15.00
  12  18  42   14.30    7.80
 -14 -20  42    7.50   17.50
 -16 -22  42  -17.00   17.20
 -18 -24  42   15.50   18.30
 -21 -15  43   -8.50   17.40
 -19 -13  43  -16.20   16.30
 -17 -11  43    5.50   17.10
  15   9  43   -2.40    6.40
 -15  -9  43   -4.40   15.40
  15   9  43    2.70   10.50
  13   7  43   14.10    8.30
 -13  -7  43   20.70   15.60
  13   7  43   15.60    8.40
 -11  -5  43    7.10   14.10
  11   5  43    7.40    8.50
   9   3  43   69.89   11.40
  -9  -3  43   62.79   16.00
   7   1  43   28.20   10.30
  -7  -1  43   36.20   13.20
   5  -1  43   19.80   10.50
  -5   1  43   43.90   13.10
   3  -3  43  117.99   13.20
  -3   3  43   73.69   13.70
   3  -3  43   89.99   13.40
  -1   5  43   18.30   10.90
   1  -5  43    3.20   10.80
   1  -5  43    6.50   10.70
   1   7  43   39.70   11.30
  -1  -7  43   63.69   12.90
  -1  -7  43   51.39   13.20
  -3  -9  43   -6.40   11.20
   3   9  43    5.30    9.70
  -3  -9  43   -8.90   11.00
   5  11  43   25.60   10.00
  -5 -11  43   49.60   14.60
   7  13  43    9.50    9.70
  -7 -13  43  -11.20   13.60
  -9 -15  43  179.78   21.50
   9  15  43  200.98   17.60
  11  17  43    4.60    8.70
 -11 -17  43   -3.20   21.80
 -13 -19  43   22.50   18.20
  13  19  43   25.00    7.20
 -15 -21  43  -11.30   17.90
 -17 -23  43  -27.10   17.50
 -20 -14  44   -6.30   17.60
 -18 -12  44   17.50   17.70
 -16 -10  44  -14.60   15.90
  14   8  44   51.99    9.10
 -14  -8  44   55.19   17.80
  14   8  44   53.99    9.60
  12   6  44   10.20    8.70
 -12  -6  44   -4.60   14.40
  10   4  44  -13.80    8.70
 -10  -4  44  -17.00   13.10
  -8  -2  44  206.68   20.30
   8   2  44  207.18   17.70
   6   0  44    8.20    9.60
  -6   0  44   -1.40   11.60
  -4   2  44  212.58   20.80
   4  -2  44  224.88   19.50
  -2   4  44   49.20   12.60
   2  -4  44   20.80   11.70
   0  -6  44    3.10   11.10
   0  -6  44   -1.00   11.00
   0   6  44    2.60   10.30
   2   8  44  129.39   14.80
  -2  -8  44  155.48   16.10
  -2  -8  44  151.78   17.20
   4  10  44   81.89   12.50
  -4 -10  44   51.19   14.40
   6  12  44   10.70   10.30
  -6 -12  44    1.50   14.40
   8  14  44   -2.40    9.10
  -8 -14  44    4.50   15.30
  10  16  44   -9.20    8.80
 -10 -16  44    0.50   16.30
 -12 -18  44    0.10   17.10
  12  18  44    1.40    8.30
 -14 -20  44   27.90   18.50
 -16 -22  44    2.50   17.90
 -18 -24  44   22.30   18.40
 -21 -15  45   31.60   18.40
 -19 -13  45   -4.20   17.10
 -17 -11  45   -8.40   16.70
  15   9  45   12.30    7.30
  15   9  45   11.60    8.00
 -15  -9  45   15.30   16.70
 -13  -7  45   13.90   17.60
  13   7  45   -8.20    8.10
  13   7  45  -13.20    7.90
 -11  -5  45  132.09   20.30
  11   5  45  130.99   13.20
   9   3  45   93.19   12.60
  -9  -3  45  103.99   17.70
  -7  -1  45   26.20   14.00
   7   1  45   49.99   11.50
  -5   1  45  118.49   16.30
   5  -1  45  106.99   13.80
  -3   3  45  489.55   29.30
   3  -3  45  519.05   27.80
  -1   5  45  303.07   23.50
   1  -5  45  345.97   23.50
   1   7  45   -1.20   10.20
  -1  -7  45   11.30   12.00
   3   9  45   85.09   12.60
  -3  -9  45   54.69   14.50
  -5 -11  45   -5.50   13.20
   5  11  45   -9.40    9.50
   7  13  45   -2.00    9.80
  -7 -13  45   -3.80   14.80
  -9 -15  45    6.50   16.50
   9  15  45   -1.50    9.70
  11  17  45   36.20    9.90
 -11 -17  45   57.69   19.30
  13  19  45   25.40    7.70
 -13 -19  45   33.20   19.50
 -15 -21  45   15.60   19.00
 -17 -23  45   16.80   19.50
 -20 -14  46   19.40   18.40
 -18 -12  46   74.49   20.50
 -16 -10  46  111.39   21.00
 -14  -8  46   41.30   17.60
  14   8  46   41.40    9.40
  14   8  46   55.89    9.90
  12   6  46  165.78   16.40
 -10  -4  46  516.85   32.10
  10   4  46  474.55   24.70
   8   2  46   10.20   10.10
  -8  -2  46    5.20   13.50
   6   0  46    9.40   10.20
  -6   0  46   12.00   12.80
  -4   2  46  261.87   22.80
   4  -2  46  245.68   21.10
   2  -4  46  288.97   23.60
  -2   4  46  329.37   24.30
   0   6  46  237.18   21.30
   0  -6  46  232.58   23.20
  -2  -8  46   24.00   13.30
   2   8  46   29.60   11.80
  -4 -10  46  307.87   25.70
   4  10  46  310.77   21.20
   6  12  46  690.73   30.90
  -6 -12  46  682.63   37.60
   8  14  46    1.50   11.80
  -8 -14  46    2.40   15.70
  10  16  46   11.80   10.20
 -10 -16  46   23.50   17.20
 -12 -18  46  259.67   26.90
  12  18  46  301.87   18.80
 -14 -20  46   22.20   18.20
 -16 -22  46  -16.00   17.70
 -18 -24  46   22.00   18.70
 -19 -13  47   14.00   18.10
 -17 -11  47   -9.40   17.80
 -15  -9  47   26.00   17.70
  15   9  47   -2.90    7.60
  15   9  47   11.20    8.00
  13   7  47    2.70    9.00
 -13  -7  47   -0.70   16.00
  13   7  47    2.00    8.90
 -11  -5  47   80.19   24.40
   9   3  47    9.10    9.90
  -9  -3  47    8.20   14.90
   7   1  47  202.18   19.40
  -7  -1  47  164.38   20.20
  -5   1  47  179.08   19.70
   5  -1  47  205.58   20.60
   3  -3  47  241.58   21.70
  -3   3  47  209.78   20.00
   1  -5  47  319.57   25.20
  -1   5  47  357.56   24.80
   1   7  47   25.50   12.10
  -1  -7  47   19.20   13.50
  -3  -9  47  101.89   16.80
   3   9  47   77.49   13.20
   5  11  47   19.00   11.10
  -5 -11  47   14.70   15.10
  -7 -13  47  -14.90   14.90
   7  13  47   -8.10   10.00
  -9 -15  47   28.70   20.80
  11  17  47    2.70    9.40
 -11 -17  47  -22.70   17.20
  13  19  47    9.80    7.80
 -13 -19  47   10.20   18.60
 -15 -21  47   34.90   20.10
 -17 -23  47  -32.30   17.70
 -20 -14  48   -9.70   18.50
 -18 -12  48    0.90   18.80
 -16 -10  48   18.00   18.10
  16  10  48   -2.60    7.00
  14   8  48    2.80    8.80
  14   8  48   18.10    9.20
 -14  -8  48   -4.90   16.50
  12   6  48   25.60   10.80
 -12  -6  48   25.70   17.10
 -10  -4  48   56.09   17.60
  10   4  48   23.60   10.50
  -8  -2  48  140.79   19.40
   8   2  48  143.79   14.90
   6   0  48   -3.80   10.00
  -6   0  48   -6.70   12.40
   4  -2  48   -5.10   11.00
  -4   2  48   13.20   13.00
   2  -4  48    4.00   12.00
  -2   4  48   -4.40   11.50
   0  -6  48  -18.30   12.00
   0   6  48    1.60   11.40
   2   8  48    4.20   10.80
  -2  -8  48   11.60   13.40
   4  10  48    1.80   10.50
  -4 -10  48    3.70   14.40
  -6 -12  48   -8.10   15.10
   6  12  48   -1.90   10.70
   8  14  48    4.00   10.90
 -10 -16  48   18.40   17.80
  10  16  48    7.70   10.20
 -12 -18  48   39.70   20.30
  12  18  48   25.70    9.80
 -14 -20  48    8.40   18.80
 -16 -22  48    3.50   19.00
 -19 -13  49  -22.50   17.80
 -17 -11  49   42.50   19.90
  15   9  49    5.30    8.50
  15   9  49   -9.70    8.10
 -15  -9  49   14.40   18.10
  13   7  49   50.49   10.60
  13   7  49   78.39   11.60
 -13  -7  49   87.29   20.10
 -11  -5  49   75.89   18.50
  11   5  49   66.69   12.10
   9   3  49    2.50   10.00
  -9  -3  49  -13.80   13.80
  -7  -1  49   96.09   17.70
   7   1  49   80.79   14.00
  -5   1  49  130.59   17.70
   5  -1  49  123.79   15.40
  -3   3  49   -5.90   11.30
   3  -3  49   10.90   12.10
   1  -5  49   45.40   14.10
  -1   5  49   59.19   14.00
   1   7  49  105.89   14.90
  -1  -7  49   77.29   16.50
  -3  -9  49   95.79   17.00
   3   9  49   48.20   12.50
  -5 -11  49   18.70   15.30
   5  11  49   19.70   11.50
  -7 -13  49   43.00   31.50
   7  13  49   20.20   11.40
  -9 -15  49   51.99   19.60
   9  15  49   62.89   12.50
  11  17  49   -5.70    9.70
 -11 -17  49   -8.20   17.40
 -13 -19  49    2.60   18.50
  13  19  49    5.20    8.20
 -15 -21  49   15.90   20.10
 -17 -23  49  -11.30   18.50
 -18 -12  50   14.60   18.70
 -16 -10  50   15.70   19.00
  16  10  50   19.90    8.90
  16  10  50    0.10    7.50
  14   8  50   33.30    9.50
  14   8  50    4.70    9.40
 -14  -8  50   22.70   18.10
 -12  -6  50   13.90   17.10
  12   6  50   12.90   10.10
  10   4  50   -5.30   10.10
 -10  -4  50   10.30   16.10
  -8  -2  50   16.60   15.10
   8   2  50   -7.10   10.50
  -6   0  50    2.20   13.20
   6   0  50  -20.30    9.80
  -4   2  50   -9.30   12.10
   4  -2  50  -20.40   10.40
  -2   4  50   17.10   13.00
   2  -4  50   19.10   13.00
   0  -6  50   -0.30   12.80
   0   6  50  -10.00   11.10
   2   8  50   -9.20   11.00
  -2  -8  50    3.50   13.60
   4  10  50   -0.40   11.20
  -4 -10  50   19.30   15.20
   6  12  50   46.80   12.40
  -6 -12  50   59.09   20.50
   8  14  50  -15.00   10.40
  -8 -14  50    4.40   17.30
  10  16  50   -9.60   11.20
 -10 -16  50  -15.90   16.90
  12  18  50    4.10    9.70
 -12 -18  50   -3.70   18.30
 -14 -20  50   17.10   19.70
  14  20  50  -14.30    7.00
 -16 -22  50    4.00   19.60
 -19 -13  51   19.10   19.30
 -17 -11  51  -11.20   18.20
  15   9  51   -1.90    8.70
 -15  -9  51   36.90   19.00
  15   9  51   -6.40    8.50
 -13  -7  51   44.90   19.00
  13   7  51   19.80    9.90
 -11  -5  51    9.50   16.60
  11   5  51   21.50   10.80
   9   3  51   41.90   12.10
  -9  -3  51   39.20   17.10
   7   1  51   23.70   11.60
  -7  -1  51   34.80   15.50
  -5   1  51    2.80   13.10
   5  -1  51    1.40   11.40
   3  -3  51   80.69   15.00
  -3   3  51   74.79   15.40
  -1   5  51    9.10   12.70
   1  -5  51    4.10   13.10
  -1  -7  51    4.80   13.90
   1   7  51   41.60   12.90
  -3  -9  51   19.70   14.90
   3   9  51  -11.10   11.20
   5  11  51   -6.80   10.80
  -5 -11  51   29.20   16.10
   7  13  51    3.30   11.00
  -7 -13  51    0.90   16.10
  -9 -15  51   20.40   18.90
   9  15  51   48.10   12.20
  11  17  51  -11.20   14.80
 -11 -17  51   20.40   19.50
 -13 -19  51   48.00   20.50
  13  19  51    4.30    9.30
 -15 -21  51    3.40   19.70
 -17 -23  51   10.80   20.20
 -18 -12  52   14.10   20.00
  16  10  52  -15.20    7.50
  16  10  52   15.30    8.30
 -16 -10  52   -1.60   19.30
  14   8  52   16.40   10.10
  14   8  52   17.30    9.50
 -14  -8  52   22.70   18.40
 -12  -6  52   43.60   18.60
  12   6  52    8.90   10.40
 -10  -4  52   13.50   15.70
  10   4  52   -2.10   11.00
  -8  -2  52   87.49   20.80
   8   2  52  121.49   15.00
   6   0  52   -1.10   11.10
  -6   0  52  -11.00   13.00
  -4   2  52   51.09   15.40
   4  -2  52   49.30   14.00
   2  -4  52   15.80   13.30
  -2   4  52   15.80   13.90
   0  -6  52    4.30   13.40
   0   6  52  -19.90   11.20
   2   8  52   57.39   14.00
  -2  -8  52   49.10   16.30
  -4 -10  52   18.80   16.20
   4  10  52   15.10   12.20
  -6 -12  52    9.80   16.80
   6  12  52   17.00   12.00
   8  14  52   35.20   12.00
  -8 -14  52    0.70   17.50
 -10 -16  52    7.00   18.20
  10  16  52   30.70   11.90
  12  18  52  -20.80    9.60
 -12 -18  52  -21.90   18.40
 -14 -20  52    9.70   19.30
  14  20  52   22.70    8.10
 -16 -22  52    1.10   19.70
 -19 -13  53   15.40   19.70
 -17 -11  53   -4.60   18.80
  15   9  53   16.80    9.70
 -15  -9  53    7.80   18.60
  15   9  53   20.20    9.20
  13   7  53   -5.10   10.20
 -13  -7  53  -20.70   16.30
  11   5  53   42.40   11.80
 -11  -5  53   44.30   18.50
  -9  -3  53   79.79   18.70
   9   3  53   94.89   14.30
   7   1  53   29.80   12.80
  -7  -1  53   38.60   29.90
   5  -1  53   92.39   15.60
  -5   1  53   59.89   16.80
  -3   3  53  281.87   26.90
   3  -3  53  286.47   24.90
  -1   5  53   83.49   16.60
   1  -5  53   93.09   16.90
   1   7  53   16.70   12.70
  -1  -7  53  -11.60   13.40
   3   9  53   85.19   14.80
  -3  -9  53   73.29   18.00
  -5 -11  53  -12.60   15.40
   5  11  53   -2.80   11.70
  -7 -13  53   -3.40   16.50
   7  13  53   -4.30   11.80
   9  15  53  -10.60   10.70
  -9 -15  53  -23.90   17.90
  11  17  53   41.80   12.30
  13  19  53    5.80   10.30
 -13 -19  53    8.20   20.00
 -15 -21  53   21.40   21.00
 -18 -12  54   13.50   20.00
  16  10  54  107.29   11.50
 -16 -10  54   69.99   22.20
  16  10  54   65.69   11.20
  14   8  54   29.80   10.50
  14   8  54   26.90   14.70
 -14  -8  54    9.40   18.60
  12   6  54   22.90   10.90
 -12  -6  54    3.30   17.20
 -10  -4  54  193.18   23.80
  10   4  54  171.98   16.90
   8   2  54   40.40   12.70
  -8  -2  54   28.40   16.70
   6   0  54   -0.90   11.70
   4  -2  54   65.19   15.40
  -4   2  54   50.59   16.20
  -2   4  54  277.87   26.60
   2  -4  54  290.07   26.20
   0  -6  54   43.00   15.70
   0   6  54   42.40   14.20
   2   8  54   21.70   12.60
  -2  -8  54    4.20   15.00
   4  10  54  313.27   24.20
  -4 -10  54  310.87   30.70
  -6 -12  54  392.76   32.40
   6  12  54  334.77   25.30
   8  14  54   -0.90   11.50
  -8 -14  54   -6.80   17.50
  10  16  54   23.40   12.50
 -10 -16  54   27.00   20.00
 -12 -18  54  180.38   26.40
 -14 -20  54   22.30   20.30
  14  20  54    2.00    8.40
 -16 -22  54  -12.00   19.50
 -17 -11  55    0.20   20.10
  15   9  55    2.10    9.90
 -15  -9  55  -25.00   17.90
  15   9  55   12.30   10.30
  13   7  55   17.50   11.50
 -13  -7  55   15.30   18.70
 -11  -5  55   16.80   18.20
  11   5  55    6.70   11.10
   9   3  55  140.39   16.10
  -9  -3  55  133.89   21.70
   7   1  55   16.20   12.50
  -7  -1  55   41.70   16.70
   5  -1  55  108.09   16.90
  -3   3  55  122.19   18.70
   3  -3  55  155.18   19.00
   1  -5  55  107.59   18.00
  -1   5  55   77.09   16.60
  -1  -7  55   29.00   15.20
   1   7  55    8.40   13.20
  -3  -9  55   73.99   20.20
   3   9  55   66.19   14.70
   5  11  55   24.20   12.70
  -5 -11  55   -8.40   16.20
   7  13  55   -1.30   11.70
  -7 -13  55    9.00   17.30
   9  15  55   33.00   13.00
  -9 -15  55   31.00   20.20
  11  17  55    4.60   11.80
 -11 -17  55   19.30   19.40
  13  19  55   10.00   10.40
 -13 -19  55   12.20   20.20
 -15 -21  55   18.80   21.70
 -18 -12  56  -17.80   20.60
  16  10  56   10.40    9.50
 -16 -10  56  -13.00   19.50
  14   8  56   -0.40   10.30
  14   8  56   18.30   11.00
 -14  -8  56   -9.80   19.10
 -12  -6  56    1.10   18.00
  12   6  56    1.70   10.90
  10   4  56   18.70   12.10
 -10  -4  56    9.90   17.20
   8   2  56    5.90   11.90
  -8  -2  56   13.10   16.60
   6   0  56   -0.70   11.80
  -6   0  56  -12.20   14.30
   4  -2  56    5.40   13.30
  -4   2  56   -4.50   24.40
  -2   4  56   -1.40   14.50
   2  -4  56   40.20   15.40
   0   6  56   -6.10   12.80
   0  -6  56   -4.90   14.50
  -2  -8  56   -2.70   19.00
   2   8  56   63.79   14.50
   4  10  56   32.90   13.80
  -4 -10  56   25.80   17.70
   6  12  56   12.30   12.70
  -6 -12  56  -18.60   16.40
  -8 -14  56    0.30   17.90
   8  14  56   10.60   12.70
 -10 -16  56   13.40   19.70
  10  16  56   14.10   12.20
  12  18  56    4.30   11.90
 -12 -18  56   11.70   20.40
 -14 -20  56  -23.80   19.20
  14  20  56    1.10    8.90
 -17 -11  57  -13.20   19.60
  15   9  57    0.50   10.20
 -15  -9  57   21.50   20.20
  13   7  57   56.29   13.40
 -13  -7  57   63.19   21.10
  11   5  57    7.80   11.40
 -11  -5  57    8.40   17.80
   9   3  57   -8.70   11.90
  -9  -3  57   -3.10   16.00
  -7  -1  57   86.09   19.00
   7   1  57   80.79   15.00
  -5   1  57   23.90   16.30
   5  -1  57   35.40   14.70
  -3   3  57    5.60   23.10
   3  -3  57   11.30   13.70
  -1   5  57   -0.30   13.60
   1  -5  57   30.00   15.90
   1   7  57   52.19   15.40
  -1  -7  57   40.30   26.50
   3   9  57   23.20   13.70
  -3  -9  57   32.70   17.30
  -5 -11  57    6.60   17.20
   5  11  57   -3.80   12.20
  -7 -13  57  -11.70   17.50
   7  13  57    3.80   12.00
  -9 -15  57   65.39   22.10
   9  15  57   51.39   13.50
 -11 -17  57    8.50   20.10
  11  17  57   14.60   12.20
 -13 -19  57   12.60   19.60
  16  10  58    5.10   10.00
 -16 -10  58   11.80   20.30
  14   8  58    4.70   11.50
 -14  -8  58  -18.00   18.40
  14   8  58  -22.20   16.90
  12   6  58   -5.30   10.70
 -12  -6  58   46.80   19.50
  10   4  58   -3.70   11.50
 -10  -4  58    3.00   17.20
  -8  -2  58   21.30   17.50
   8   2  58    1.40   12.40
  -6   0  58  -12.40   15.00
   6   0  58   18.30   13.10
  -4   2  58  -13.40   14.30
   4  -2  58  -12.70   13.10
  -2   4  58   16.20   23.60
   2  -4  58   -0.20   14.30
   0   6  58   -2.90   13.50
   0  -6  58   -6.40   25.30
  -2  -8  58  -23.00   15.10
   2   8  58   17.00   13.60
  -4 -10  58   14.30   17.90
   4  10  58   17.60   13.40
   6  12  58   14.80   13.00
  -6 -12  58   22.50   18.90
   8  14  58   22.00   13.30
  -8 -14  58   11.00   18.20
 -10 -16  58   18.40   19.80
  10  16  58    3.30   12.10
  12  18  58    0.10   12.00
 -12 -18  58   -8.90   19.20
  14  20  58   -1.50    9.60
 -14 -20  58  -10.90   20.90
 -17 -11  59   25.10   33.30
  15   9  59   -8.60   10.60
 -15  -9  59   -3.40   19.30
 -13  -7  59   56.69   21.20
  13   7  59   33.70   12.60
  11   5  59    1.90   11.80
 -11  -5  59   32.90   19.00
  -9  -3  59   -9.90   16.90
   9   3  59    9.20   12.50
  -7  -1  59   14.50   17.10
   7   1  59   23.00   13.10
   5  -1  59   -1.00   13.60
  -5   1  59    8.10   15.80
  -3   3  59   -4.20   14.60
   3  -3  59    6.60   14.50
  -1   5  59   -8.20   17.20
   1   7  59    0.10   13.80
  -1  -7  59  -18.50   15.20
   3   9  59    2.00   12.80
  -3  -9  59    9.40   17.10
  -5 -11  59   21.80   18.20
   5  11  59  -17.50   11.70
  -7 -13  59  -12.50   18.00
   7  13  59   -0.40   12.40
  -9 -15  59   20.60   20.30
   9  15  59   17.50   12.90
 -11 -17  59   -5.50   19.20
  11  17  59  -14.90   12.00
 -13 -19  59  -11.10   19.90
 -16 -10  60   -0.20   35.40
 -14  -8  60   12.80   20.40
  14   8  60   21.10   11.60
  14   8  60   22.70   12.10
  12   6  60   11.20   12.20
 -12  -6  60   14.90   19.50
 -10  -4  60    7.70   18.20
  10   4  60    1.20   12.20
   8   2  60   81.89   15.70
  -8  -2  60   75.59   19.90
  -6   0  60   -8.80   15.70
   6   0  60   19.10   13.50
  -4   2  60    6.40   15.80
   4  -2  60   10.50   14.50
  -2   4  60  -19.40   14.30
   0   6  60   -5.20   17.90
   0  -6  60    4.90   15.90
  -2  -8  60   11.10   17.30
   2   8  60   27.70   14.90
  -4 -10  60    8.60   18.60
   4  10  60   24.20   14.30
  -6 -12  60   16.50   19.00
   6  12  60   23.50   13.50
   8  14  60    8.20   13.10
  -8 -14  60  -14.40   18.60
  10  16  60  -16.60   12.20
 -10 -16  60    3.00   20.50
  12  18  60  -11.80   12.50
 -12 -18  60    3.60   20.70
 -14 -20  60   -7.80   22.70
  14  20  60    7.30   14.10
 -15  -9  61  -15.70   20.20
  15   9  61   -1.20   11.20
 -13  -7  61    4.80   19.80
  13   7  61    1.70   12.10
  11   5  61   25.60   13.10
 -11  -5  61   25.70   19.10
  -9  -3  61   24.00   18.40
   9   3  61   30.50   14.00
   7   1  61    8.10   13.60
  -7  -1  61   15.30   18.50
  -5   1  61   54.59   19.00
   5  -1  61   41.90   15.50
  -3   3  61   63.69   18.60
   1  -5  61   97.69   19.10
  -1   5  61   82.09   18.10
   1   7  61   17.40   18.30
  -1  -7  61    2.00   16.90
   3   9  61   33.80   15.00
  -3  -9  61   54.69   19.50
   5  11  61   14.00   13.70
  -5 -11  61  -24.30   17.40
  -7 -13  61  -12.20   19.00
   7  13  61    1.60   13.20
  -9 -15  61   37.90   21.60
   9  15  61   17.40   13.60
  11  17  61   13.80   13.60
 -11 -17  61   30.90   22.00
  13  19  61   11.60   12.20
  16  10  62   25.50   13.20
 -16 -10  62   77.49   25.50
  14   8  62  -15.10   11.60
 -14  -8  62   14.70   21.20
  12   6  62   26.00   13.10
 -12  -6  62   15.70   19.70
 -10  -4  62  116.39   23.40
  10   4  62   93.69   15.70
  -8  -2  62    3.70   17.90
   8   2  62    4.40   13.80
  -6   0  62   24.90   17.70
   6   0  62   -7.70   13.10
  -4   2  62   47.90   18.20
  -2   4  62   99.79   19.50
   2  -4  62  130.39   19.90
   0   6  62   39.00   17.20
   0  -6  62   39.80   18.10
  -2  -8  62   -6.60   17.00
   2   8  62   -3.60   25.80
   4  10  62   90.09   17.40
  -4 -10  62  107.49   22.40
   6  12  62  160.88   19.20
  -6 -12  62  194.98   25.90
  -8 -14  62    3.60   18.80
   8  14  62    0.90   13.50
  10  16  62    5.30   13.50
 -10 -16  62   -2.60   20.20
  12  18  62   97.99   15.80
 -12 -18  62  136.19   37.30
  15   9  63    5.20   12.00
 -15  -9  63    5.50   20.50
  13   7  63    4.70   12.30
 -13  -7  63   -2.50   19.50
 -11  -5  63   64.89   22.00
  11   5  63   46.40   14.60
  -9  -3  63    4.00   18.80
   9   3  63   13.90   13.40
  -7  -1  63   46.30   19.20
   7   1  63   53.09   16.00
   5  -1  63   22.00   28.20
  -5   1  63   77.19   19.50
   3  -3  63  101.49   19.20
  -3   3  63   83.09   20.00
  -1   5  63   63.09   18.00
   1  -5  63   28.30   17.70
  -1  -7  63    0.00   17.30
   1   7  63   33.60   15.50
   3   9  63   15.30   27.10
  -3  -9  63  -13.40   17.30
  -5 -11  63   -1.70   18.70
   5  11  63   15.70   14.30
   7  13  63   -0.10   13.60
  -7 -13  63   42.70   20.80
  -9 -15  63  -15.10   19.50
   9  15  63    6.00   13.10
 -11 -17  63   44.70   22.60
  11  17  63  -11.40   13.10
 -13 -19  63   -9.10   21.60
  13  19  63   29.40   13.40
 -14  -8  64  -25.00   24.80
  14   8  64   -5.20   12.00
  12   6  64   -1.40   12.70
 -12  -6  64   -6.40   19.40
  10   4  64   -2.30   12.90
 -10  -4  64    2.50   19.00
   8   2  64    1.50   13.70
  -8  -2  64    6.40   17.90
  -6   0  64  -19.00   16.40
   6   0  64    3.80   26.10
  -4   2  64  -11.80   16.60
   4  -2  64   37.30   15.60
  -2   4  64   11.70   16.00
   2  -4  64    2.70   16.00
   0  -6  64   -9.50   16.10
   0   6  64   -4.70   15.30
   2   8  64   10.70   15.10
  -2  -8  64   14.70   18.10
   4  10  64  -10.30   25.70
  -4 -10  64   14.40   19.10
  -6 -12  64   -8.30   19.10
   6  12  64   -6.80   13.70
   8  14  64    7.10   14.20
  -8 -14  64  -19.60   19.00
 -10 -16  64    8.30   20.60
  10  16  64    7.10   13.80
 -12 -18  64   -4.60   21.10
  12  18  64   25.80   14.00
 -15  -9  65   30.10   22.60
  15   9  65  -17.60   11.90
  13   7  65    0.20   12.50
  11   5  65   15.10   13.80
 -11  -5  65   25.80   21.20
   9   3  65   -6.50   13.10
  -9  -3  65   -1.00   18.30
  -7  -1  65    6.20   18.20
   5  -1  65    2.90   15.20
  -5   1  65   -1.10   17.10
   3  -3  65  -22.10   14.80
  -3   3  65   11.90   16.70
  -1   5  65    7.40   16.10
   1  -5  65   20.50   17.50
   1   7  65   17.00   15.70
  -1  -7  65   34.40   18.30
  -3  -9  65    8.60   18.00
   3   9  65   20.80   15.10
   5  11  65  -36.10   23.40
  -5 -11  65   -4.40   18.90
  -7 -13  65   22.80   20.60
   7  13  65  -20.40   13.30
  -9 -15  65   47.30   22.40
   9  15  65   24.00   14.50
  11  17  65    3.80   13.90
 -11 -17  65    0.70   21.50
 -14  -8  66   12.10   22.30
  14   8  66   -2.10   12.60
  12   6  66    4.20   13.00
 -12  -6  66  -14.70   24.90
 -10  -4  66  -11.10   18.80
  10   4  66  -14.00   12.90
  -8  -2  66  -13.40   17.00
   8   2  66   10.10   25.80
   6   0  66   -6.20   14.40
  -6   0  66   -6.90   17.20
  -4   2  66   28.60   18.30
   4  -2  66   -6.70   15.10
  -2   4  66   19.90   16.90
   2  -4  66   -7.40   15.30
   0  -6  66   20.10   17.50
   0   6  66   29.10   16.90
   2   8  66  -13.10   14.60
  -2  -8  66    2.50   17.80
  -4 -10  66    9.70   18.60
   4  10  66   -1.70   14.30
   6  12  66  -12.10   24.60
  -6 -12  66   -7.80   18.50
  -8 -14  66    3.00   20.60
   8  14  66    7.00   14.60
 -10 -16  66   -6.40   27.10
  10  16  66   19.00   14.40
  12  18  66    3.30   13.60
 -12 -18  66  -13.30   22.40
 -13  -7  67  -18.10   20.00
  13   7  67    9.00   13.20
  11   5  67   14.10   14.20
 -11  -5  67   20.40   22.20
  -9  -3  67  -42.10   17.70
   7   1  67   13.20   15.30
  -7  -1  67    6.60   18.90
   5  -1  67   27.70   16.40
  -5   1  67   11.00   18.40
   3  -3  67    2.30   15.80
  -3   3  67    1.80   17.40
  -1   5  67   -6.90   15.70
   1  -5  67  -12.20   16.10
  -1  -7  67   40.40   19.00
   1   7  67   12.10   15.90
  -3  -9  67   18.90   18.90
   3   9  67   -5.30   14.20
  -5 -11  67   15.80   18.90
   5  11  67    5.00   14.50
  -7 -13  67   -9.40   19.00
   7  13  67    7.90   22.30
   9  15  67   35.40   15.60
  11  17  67   12.90   14.70
 -11 -17  67    2.20   22.10
 -12  -6  68   11.10   22.50
  12   6  68   -5.10   13.60
 -10  -4  68    0.40   20.70
  10   4  68   54.79   26.30
  -8  -2  68   42.80   20.30
   8   2  68    6.40   14.30
   6   0  68    7.70   15.60
  -6   0  68  -14.40   18.00
   4  -2  68    1.40   15.70
  -4   2  68   23.50   18.60
  -2   4  68    9.50   17.40
   2  -4  68  -12.80   15.80
   0   6  68    8.70   16.70
   0  -6  68    1.40   17.40
  -2  -8  68   17.10   18.40
   2   8  68   -9.60   14.70
  -4 -10  68  -19.20   18.00
   4  10  68    2.30   14.90
   6  12  68   -6.00   14.60
  -6 -12  68    7.00   20.10
  -8 -14  68   15.00   35.50
   8  14  68   12.10   17.50
 -10 -16  68    3.90   22.00
  10  16  68    9.90   14.40
 -13  -7  69  -21.40   21.00
  13   7  69  -12.70   13.10
 -11  -5  69   -2.20   21.00
  11   5  69    4.40   16.30
   9   3  69   23.00   15.10
  -9  -3  69   -9.60   19.30
  -7  -1  69   -0.60   18.80
   7   1  69   14.00   15.80
  -5   1  69    2.60   18.60
   5  -1  69   21.70   16.70
  -3   3  69   12.80   18.30
   3  -3  69   37.00   18.10
   1  -5  69   55.99   19.40
  -1   5  69   35.50   18.80
  -1  -7  69   -4.80   17.90
   1   7  69  -10.60   15.30
  -3  -9  69    6.20   19.50
   3   9  69   11.00   15.30
   5  11  69   35.00   16.20
  -5 -11  69  -25.50   18.20
  -7 -13  69   -0.50   21.80
   7  13  69  -20.80   14.00
   9  15  69    3.00   14.90
  12   6  70   26.20   15.50
 -12  -6  70   20.20   23.10
 -10  -4  70   45.10   23.80
  10   4  70   61.79   16.70
   8   2  70   -4.20   14.40
  -8  -2  70   11.00   20.50
  -6   0  70  -16.50   18.10
   6   0  70    6.70   15.90
  -4   2  70   21.80   19.20
   4  -2  70   22.90   16.90
   2  -4  70   15.90   18.20
  -2   4  70   26.50   18.40
   0  -6  70   45.70   20.00
   0   6  70   16.10   17.50
   2   8  70  -12.10   15.10
  -2  -8  70   28.00   19.90
  -4 -10  70   58.99   22.20
   4  10  70   69.69   18.10
   6  12  70   87.79   18.50
  -6 -12  70   96.99   25.40
  -8 -14  70    4.30   21.80
   8  14  70  -17.10   14.50
  10  16  70    6.30   15.30
 -10 -16  70   11.20   23.60
  11   5  71   -4.20   14.30
 -11  -5  71    5.70   22.70
  -9  -3  71   33.90   25.00
   9   3  71   20.90   15.80
  -7  -1  71   -2.10   19.40
   7   1  71   -4.30   15.30
   5  -1  71   27.90   17.50
  -5   1  71   18.20   19.70
   3  -3  71   44.80   18.30
  -3   3  71   44.40   20.20
  -1   5  71   40.30   19.60
   1  -5  71    9.80   18.40
   1   7  71  -14.30   15.80
  -1  -7  71   24.40   19.80
   3   9  71   10.50   16.20
  -3  -9  71    7.40   19.30
  -5 -11  71   25.50   21.40
   5  11  71  -17.10   14.80
   7  13  71    0.20   15.20
  -7 -13  71   44.10   22.10
  -9 -15  71  -17.20   21.90
   9  15  71    2.30   14.70
 -10  -4  72   -3.10   21.60
  10   4  72   12.60   15.50
   8   2  72   20.20   15.80
  -8  -2  72  -17.30   24.80
  -6   0  72   19.10   20.60
   6   0  72    2.70   15.70
  -4   2  72   16.60   19.80
   4  -2  72    3.40   17.10
  -2   4  72   -4.90   17.60
   2  -4  72   -2.00   17.40
   0   6  72   -4.90   17.10
   0  -6  72  -35.70   17.10
   2   8  72   -5.40   15.70
  -2  -8  72   16.40   19.70
   4  10  72   -6.00   15.40
  -4 -10  72    6.80   20.60
   6  12  72    5.70   15.80
  -6 -12  72  -33.40   19.60
  -8 -14  72    6.90   22.50
   8  14  72   27.00   16.40
 -11  -5  73  -11.70   22.10
  11   5  73   11.20   15.00
  -9  -3  73   -5.70   20.80
   9   3  73    0.90   14.80
   7   1  73   16.10   16.10
  -7  -1  73   -2.40   36.60
   5  -1  73    3.10   16.60
  -5   1  73   12.20   20.00
  -3   3  73   14.10   19.00
   3  -3  73   23.30   18.00
  -1   5  73    9.60   18.80
   1  -5  73   -3.60   18.50
  -1  -7  73  -11.90   18.10
   1   7  73   10.10   16.50
  -3  -9  73  -30.70   19.60
   3   9  73    9.20   16.50
   5  11  73  -12.60   15.10
  -5 -11  73   -5.60   21.30
  -7 -13  73    1.30   21.80
   7  13  73   -3.00   15.70
  10   4  74  -18.90   14.10
 -10  -4  74   18.00   22.20
   8   2  74   -2.90   15.60
  -8  -2  74   20.10   21.40
   6   0  74   -5.30   15.20
   4  -2  74    5.40   16.90
  -4   2  74  -13.40   18.50
  -2   4  74    2.70   18.60
   2  -4  74   -0.90   18.30
   0  -6  74   16.50   19.50
   0   6  74   -1.50   17.30
  -2  -8  74   12.70   20.30
   2   8  74  -18.60   15.90
   4  10  74   -2.40   16.10
  -4 -10  74    4.70   21.30
  -6 -12  74  -22.80   21.50
   6  12  74  -10.20   16.10
   9   3  75  -16.70   14.90
  -9  -3  75   31.30   23.30
   7   1  75   -4.00   16.00
  -7  -1  75   26.30   21.70
   5  -1  75  -10.00   15.90
   3  -3  75  -21.30   17.50
  -3   3  75  -38.70   16.90
  -1   5  75    8.20   18.30
   1  -5  75  -11.90   18.30
  -1  -7  75    8.30   20.10
   1   7  75    5.30   17.70
  -3  -9  75   32.90   22.70
   3   9  75  -17.60   15.40
  -5 -11  75  -33.90   20.50
   5  11  75  -21.00   15.10
  -7 -13  75   -3.00   23.30
   7  13  75   10.90   17.00
  -8  -2  76  -19.40   20.50
   8   2  76   32.80   17.00
   6   0  76   -0.30   15.80
  -6   0  76    5.50   21.40
   4  -2  76    6.90   17.60
   2  -4  76  -27.40   18.10
  -2   4  76   15.20   19.70
   0  -6  76   32.20   19.80
   0   6  76   26.00   17.90
   2   8  76  -12.00   16.40
  -2  -8  76  -15.70   21.10
  -4 -10  76   -5.90   21.70
   4  10  76    5.50   17.20
  -6 -12  76   -6.20   22.80
   6  12  76    8.40   17.40
   7   1  77    0.90   17.00
  -7  -1  77    2.40   22.00
  -5   1  77   32.30   21.90
   5  -1  77   26.00   17.90
   3  -3  77   34.80   19.20
   1  -5  77   14.40   20.40
  -1   5  77   11.20   19.40
   1   7  77    1.50   18.00
  -1  -7  77   -7.50   22.50
   3   9  77  -15.60   16.70
  -3  -9  77    4.70   21.50
   5  11  77   -1.20   16.30
  -5 -11  77  -15.80   22.10
  -6   0  78   14.10   22.00
   6   0  78   11.50   17.30
  -4   2  78    9.30   20.90
   4  -2  78   15.50   18.10
   2  -4  78   23.80   20.00
   0   6  78    1.90   18.40
   0  -6  78   26.30   21.60
  -2  -8  78  -23.00   20.50
   2   8  78  -20.70   17.00
   4  10  78   35.30   18.20
  -4 -10  78   26.30   23.80
   5  -1  79   -0.30   17.60
  -5   1  79   31.20   22.20
   3  -3  79   25.10   20.10
  -3   3  79   24.20   20.70
   1  -5  79   23.80   20.50
  -1   5  79   15.10   23.30
   1   7  79   18.00   19.10
  -1  -7  79   -1.00   20.20
  -2   4  80   31.50   21.10
   2  -4  80   -3.00   19.20
   0  -6  80    4.60   20.30
   0   6  80    3.60   20.40
 -20 -12   0   39.10    7.30
 -18 -10   0  235.48   14.30
 -16  -8   0  323.17   15.70
 -14  -6   0 1286.47   42.50
 -12  -4   0 1384.86   46.30
  12   4   0 1465.55   46.20
  10   2   0   79.49    7.00
 -10  -2   0   80.39    7.30
   8   0   0 2175.38   68.19
  -8   0   0 2188.78   68.29
  -6   2   0  325.87   13.70
   6  -2   0  363.86   13.90
  -4   4   0  107.49    7.70
   4  -4   0  111.29    7.60
   2  -6   0  299.37   12.50
  -2   6   0  300.27   12.50
   0   8   0    7.60    4.20
   0  -8   0   12.20    4.20
   2  10   0  996.70   33.40
  -2 -10   0 1023.50   33.40
  -4 -12   0 5114.99  156.18
  -6 -14   0  385.36   16.10
  -8 -16   0  852.61   30.10
 -10 -18   0 2821.22   89.79
 -12 -20   0   60.49    8.40
 -14 -22   0  112.99   10.60
 -14 -22   0  124.59   10.70
 -16 -24   0  188.78   14.70
 -16 -24   0  204.58   16.30
 -18 -26   0    0.10    7.20
 -18 -26   0   20.90   11.60
 -23 -15   1    2.90    1.10
 -19 -11   1    1.10    7.00
 -19 -11  -1   -8.30    5.80
 -17  -9   1  -12.10    6.30
 -17  -9  -1   -4.20    5.90
 -15  -7   1   37.50    7.20
 -15  -7  -1   35.50    6.70
 -13  -5   1   40.80    6.80
  13   5   1   45.60    6.20
 -13  -5  -1   28.70    6.10
  13   5  -1   44.10    6.90
  11   3   1   71.79    6.70
 -11  -3   1   92.99    9.30
 -11  -3  -1   88.99    8.70
  11   3  -1   55.99    6.80
   9   1   1    2.50    4.10
  -9  -1   1    1.40    4.40
  -9  -1  -1    4.60    4.20
   9   1  -1    3.80    4.40
   7  -1   1 2177.58   67.59
  -7   1   1 2140.19   67.69
  -7   1  -1 2122.69   67.49
   7  -1  -1 2222.38   67.89
   5  -3   1 2142.19   65.99
  -5   3   1 2075.39   66.09
   5  -3  -1 2162.68   66.19
  -5   3  -1 2092.49   65.99
   3  -5   1   64.89    6.40
  -3   5   1   54.69    5.50
  -3   5  -1   64.19    5.60
   3  -5  -1   58.79    5.60
  -1   7   1  102.59    7.60
   1  -7   1   91.19    7.10
   1  -7  -1   91.19    7.10
  -1   7  -1   93.59    7.20
  -1  -9   1 2272.77   69.09
   1   9   1 2216.38   68.89
   1   9  -1 2147.69   68.99
  -1  -9  -1 2209.78   68.99
  -3 -11   1  348.57   14.90
   3  11   1  374.76   14.80
   3  11  -1  366.86   14.90
  -3 -11  -1  354.86   14.50
  -5 -13   1   85.39    8.50
  -5 -13  -1   91.09    8.10
  -7 -15   1  262.37   13.90
  -7 -15  -1  295.67   13.70
  -9 -17   1   17.80    6.60
  -9 -17  -1    4.70    5.90
 -11 -19   1    3.40    6.90
 -13 -21   1   24.90    7.90
 -13 -21   1   11.60    7.60
 -13 -21  -1   15.90    8.10
 -13 -21  -1   22.10    7.40
 -15 -23   1   20.70    9.00
 -15 -23   1   35.30    9.00
 -15 -23  -1   26.20   13.20
 -15 -23  -1   30.80    8.20
 -17 -25   1   41.00    9.30
 -17 -25   1   49.90    9.80
 -17 -25  -1   52.39    8.40
 -17 -25  -1   71.79   11.40
 -22 -14   2    0.80    6.50
 -20 -12   2   43.30    8.40
 -18 -10   2   45.30    8.50
 -18 -10  -2   61.19    7.30
 -16  -8   2    9.70    7.00
 -16  -8  -2   11.00    6.00
 -14  -6   2  200.78   13.10
 -14  -6  -2  227.68   12.20
  12   4   2    1.90    4.60
 -12  -4   2    2.40    5.40
 -12  -4  -2    7.40    5.10
  12   4  -2    7.50    6.30
 -10  -2   2  233.58   12.50
  10   2   2  261.27   11.80
 -10  -2  -2  243.28   12.00
  10   2  -2  244.48   12.40
   8   0   2    2.50    3.90
  -8   0   2   -4.80    4.00
   8   0  -2   -0.60    4.20
  -8   0  -2    2.00    4.00
   6  -2   2  203.88   10.10
  -6   2   2  213.38   10.40
  -6   2  -2  204.38    9.90
   6  -2  -2  215.28   10.50
  -4   4   2    2.00    3.80
   4  -4   2   -2.60    3.60
   4  -4  -2    5.60    3.90
  -4   4  -2    4.00    3.90
  -2   6   2  504.05   17.80
   2  -6   2  480.35   17.70
  -2   6  -2  483.55   17.60
   2  -6  -2  489.65   17.60
   0   8   2   -1.90    3.90
   0  -8   2   -1.40    3.80
   0  -8  -2    0.00    3.70
   0   8  -2    3.40    4.10
   2  10   2  689.23   24.20
  -2 -10   2  714.03   24.50
   2  10  -2  693.73   24.40
  -2 -10  -2  714.03   24.30
   4  12   2  348.37   14.50
  -4 -12   2  354.06   14.70
  -4 -12  -2  347.07   14.30
  -6 -14   2   16.10    5.40
  -6 -14  -2   17.80    5.30
  -8 -16   2  366.56   16.90
  -8 -16  -2  374.96   16.10
 -10 -18   2   14.70    6.80
 -12 -20   2   22.70    7.80
 -12 -20  -2   33.60   12.50
 -14 -22   2    5.20    8.30
 -14 -22   2    5.10    8.10
 -14 -22  -2    5.10    6.90
 -16 -24   2    0.90    8.60
 -16 -24   2   14.30    9.10
 -16 -24  -2   27.80    7.50
 -16 -24  -2   17.90    7.80
 -18 -26   2    4.30    8.50
 -18 -26   2    4.50    8.60
 -21 -13   3   18.20    8.00
 -19 -11   3  155.58   14.20
 -17  -9   3   -0.60    7.10
 -17  -9  -3   -1.10    5.30
 -15  -7   3  108.49    9.90
 -15  -7  -3   95.89    9.40
  13   5   3  245.68   11.80
 -13  -5   3  243.18   13.60
  13   5  -3  242.98   13.50
 -13  -5  -3  235.18   12.20
 -11  -3   3  167.18   11.40
  11   3   3  143.69    9.50
 -11  -3  -3  182.68   10.40
  11   3  -3  155.48   16.30
  -9  -1   3  708.83   25.00
   9   1   3  701.93   24.00
   9   1  -3  697.03   24.80
  -9  -1  -3  687.43   24.00
   7  -1   3  197.58    9.70
  -7   1   3  210.18   10.40
  -7   1  -3  187.28    9.50
   7  -1  -3  181.98   10.50
  -5   3   3   33.40    5.00
   5  -3   3   35.60    4.80
   5  -3  -3   34.40    5.00
  -5   3  -3   34.40    4.80
   3  -5   3    7.40    4.00
  -3   5   3    8.30    4.10
   3  -5  -3    8.30    4.00
  -3   5  -3   12.00    4.10
   1  -7   3   84.59    7.60
  -1   7   3   89.09    7.20
  -1   7  -3   86.39    7.20
   1  -7  -3  104.59    7.60
   1   9   3   34.50    5.10
  -1  -9   3   40.50    5.60
  -1  -9  -3   40.60    5.30
   1   9  -3   37.80    5.50
  -3 -11   3  675.83   23.80
   3  11   3  693.03   23.50
  -3 -11  -3  657.73   23.30
  -5 -13   3    4.40    4.60
  -5 -13  -3   -3.30    4.00
  -7 -15   3  823.92   29.70
  -7 -15  -3  843.12   28.70
  -9 -17   3   18.00    6.50
  -9 -17  -3   -0.20    5.40
 -11 -19   3    2.00    6.80
 -11 -19  -3   -5.40    5.90
 -13 -21   3   68.79    9.80
 -13 -21   3   89.79   10.40
 -13 -21  -3   82.99    8.60
 -13 -21  -3   93.09    8.70
 -15 -23   3    7.60    8.70
 -15 -23   3    0.60    9.00
 -15 -23  -3   -2.50    6.60
 -15 -23  -3    0.00    6.50
 -17 -25   3    4.60    9.20
 -17 -25   3   12.90    9.40
 -19 -27   3   -1.00    8.60
 -19 -27   3   15.00    9.00
 -22 -14   4   -8.20    7.80
 -20 -12   4   14.40    8.60
 -18 -10   4   -9.10    7.50
 -16  -8   4   14.60    7.60
 -16  -8  -4   14.40    5.50
 -14  -6   4   77.39    8.80
 -14  -6  -4   64.09    6.60
 -12  -4   4   18.40    6.20
  12   4   4   16.40    4.60
  12   4  -4   22.80    6.20
 -12  -4  -4   21.30    5.00
 -10  -2   4    7.00    5.30
  10   2   4   -2.70    4.00
 -10  -2  -4    5.00    4.40
   8   0   4  134.19    8.20
  -8   0   4  137.99    9.20
   8   0  -4  119.89    9.00
  -8   0  -4  114.39    8.00
  -6   2   4   70.69    6.30
   6  -2   4   63.29    6.50
   6  -2  -4   72.49    6.40
  -6   2  -4   69.79    5.80
  -4   4   4  173.88    9.50
   4  -4   4  172.48    9.00
   4  -4  -4  157.78    9.20
  -4   4  -4  173.08    8.90
   2  -6   4   63.29    6.00
  -2   6   4   65.49    5.80
   2  -6  -4   63.49    5.90
  -2   6  -4   78.19    7.20
   0   8   4  564.84   20.00
   0  -8   4  565.84   20.30
   0   8  -4  560.84   20.20
   0  -8  -4  545.85   19.80
   2  10   4   65.29    6.10
  -2 -10   4   58.89    6.30
  -2 -10  -4   59.59    5.80
  -4 -12   4   16.60    5.20
   4  12   4   12.00    4.50
  -4 -12  -4   19.00    4.70
  -6 -14   4   19.90    6.50
  -6 -14  -4   24.30    5.30
  -8 -16   4   10.60    6.20
  -8 -16  -4   21.20    5.80
 -10 -18   4    2.40    6.60
 -10 -18  -4   10.60    5.80
 -12 -20   4    1.70    7.20
 -12 -20  -4   -4.20    5.90
 -14 -22   4   -3.30    8.70
 -14 -22   4    5.50    8.50
 -14 -22  -4    3.10    6.20
 -14 -22  -4   -2.10    6.00
 -16 -24   4    2.90    8.80
 -16 -24   4    8.40    9.00
 -18 -26   4  -11.40    8.80
 -18 -26   4   -2.70    9.20
 -20 -28   4    8.00    8.70
 -23 -15   5   15.20    8.50
 -21 -13   5    6.70    8.70
 -19 -11   5   81.99   10.60
 -17  -9   5   13.70    8.20
 -15  -7   5  276.97   16.00
 -15  -7  -5  266.47   12.30
  13   5   5  450.35   16.90
 -13  -5   5  457.25   19.50
 -13  -5  -5  454.05   17.10
  13   5  -5  452.65   19.30
  11   3   5  128.59    8.90
 -11  -3   5  139.59   11.10
  11   3  -5  148.79   11.20
 -11  -3  -5  181.28    9.40
  -9  -1   5  107.99    9.50
   9   1   5  100.49    7.70
  -9  -1  -5   94.29    7.70
   9   1  -5  128.69   10.40
   7  -1   5  258.27   11.30
  -7   1   5  266.67   12.50
  -7   1  -5  255.37   11.30
   7  -1  -5  270.97   12.50
   5  -3   5 1218.08   39.70
  -5   3   5 1252.07   40.40
   5  -3  -5 1240.08   40.30
  -5   3  -5 1243.18   39.70
   3  -5   5  639.34   22.30
  -3   5   5  649.14   22.50
  -3   5  -5  632.14   22.10
   3  -5  -5  653.73   22.60
  -1   7   5  251.67   11.50
   1  -7   5  256.27   11.50
  -1   7  -5  246.48   11.40
   1  -7  -5  256.57   11.50
   1   9   5 3147.89   98.29
  -1  -9   5 3264.17   98.89
  -1  -9  -5 3170.08   98.29
  -3 -11   5  145.79    9.80
   3  11   5  134.99    8.60
  -3 -11  -5  130.79    8.50
  -5 -13   5   13.10    9.70
   5  13   5   11.90    4.60
  -5 -13  -5    9.40    4.60
  -7 -15   5  673.73   25.20
  -7 -15  -5  669.23   23.80
  -9 -17   5   23.60    7.20
  -9 -17  -5   31.60    5.90
 -11 -19   5    5.80    7.10
 -11 -19  -5    8.80    5.80
 -13 -21   5  171.78   15.10
 -13 -21   5  205.38   15.80
 -13 -21  -5  196.88   11.70
 -15 -23   5   23.00   10.00
 -15 -23   5   12.00    9.20
 -17 -25   5   23.70   10.00
 -17 -25   5   10.40    9.90
 -19 -27   5    7.10    9.60
 -19 -27   5   -4.60    9.80
 -24 -16   6    1.40    8.00
 -22 -14   6    3.30    9.00
 -20 -12   6   -2.90    8.50
 -18 -10   6   27.90    9.20
 -16  -8   6   19.60    8.60
 -14  -6   6   99.69   10.00
 -14  -6  -6   84.89    8.00
 -12  -4   6    8.10    6.30
  12   4   6    7.70    4.20
 -12  -4  -6    8.40    4.40
  12   4  -6    9.90    6.10
 -10  -2   6  661.13   24.70
  10   2   6  682.73   22.80
  10   2  -6  655.83   24.60
 -10  -2  -6  647.94   22.80
   8   0   6   -5.40    3.50
  -8   0   6   -2.10    4.60
   8   0  -6    2.40    5.60
  -8   0  -6    7.90    4.00
   6  -2   6  904.61   29.70
  -6   2   6  891.61   30.60
   6  -2  -6  933.21   30.70
  -6   2  -6  875.41   29.60
  -4   4   6    8.00    4.30
   4  -4   6    8.30    4.10
   4  -4  -6    8.10    4.20
  -4   4  -6   11.40    4.00
  -2   6   6  516.75   18.80
   2  -6   6  507.55   18.60
   2  -6  -6  492.05   18.60
  -2   6  -6  503.95   18.50
   0  -8   6  -11.20    4.10
   0   8   6   -4.80    4.10
   0  -8  -6   -4.90    3.80
   0   8  -6   -4.50    4.30
   2  10   6  568.54   19.90
  -2 -10   6  526.65   20.40
  -2 -10  -6  552.74   19.70
   4  12   6  620.74   21.60
  -4 -12  -6  605.14   21.60
  -6 -14   6   23.60    6.30
  -6 -14  -6   27.10    5.40
  -8 -16   6  548.85   22.20
  -8 -16  -6  539.65   20.00
 -10 -18   6   19.80    7.30
 -10 -18  -6    6.60    5.30
 -12 -20   6    4.20    7.80
 -12 -20  -6    7.20    5.80
 -14 -22   6    3.70    9.20
 -14 -22   6    4.50    8.50
 -16 -24   6    2.90    9.60
 -16 -24   6   20.30   10.30
 -18 -26   6  -10.10    9.70
 -18 -26   6   -4.70    9.90
 -20 -28   6   -2.70    9.80
 -23 -15   7   23.60    9.90
 -21 -13   7  145.59   13.50
 -19 -11   7    4.00    9.10
 -17  -9   7   -0.90    8.10
 -15  -7   7  358.66   18.40
 -15  -7  -7  335.27   14.90
 -13  -5   7   32.70    7.80
  13   5   7   40.50    4.90
 -13  -5  -7   37.60    5.10
  13   5  -7   44.50    8.00
 -11  -3   7  162.48   11.90
  11   3   7  147.49    8.60
  11   3  -7  147.09   11.40
 -11  -3  -7  164.58    9.00
   9   1   7  172.38    9.00
  -9  -1   7  155.88   11.00
  -9  -1  -7  171.08    9.10
   9   1  -7  166.48   11.10
  -7   1   7 1801.52   55.99
   7  -1   7 1709.83   54.49
  -7   1  -7 1701.13   54.49
   7  -1  -7 1744.53   56.19
  -5   3   7 2316.97   71.79
   5  -3   7 2252.07   70.89
  -5   3  -7 2293.57   70.89
   5  -3  -7 2258.67   71.59
   3  -5   7 1012.60   33.50
  -3   5   7 1016.10   33.90
  -3   5  -7 1041.60   33.60
   3  -5  -7 1018.90   33.90
  -1   7   7  258.87   11.90
   1  -7   7  254.07   11.90
  -1   7  -7  256.37   12.30
   1  -7  -7  261.27   11.70
  -1  -9   7 2511.65   78.89
   1   9   7 2527.35   78.39
  -1  -9  -7 2522.15   78.29
  -3 -11   7  305.87   16.10
   3  11   7  319.47   13.10
  -3 -11  -7  319.97   13.30
   5  13   7  272.57   12.30
  -5 -13  -7  274.27   12.20
  -7 -15  -7  475.35   18.20
  -9 -17   7   10.90    6.90
  -9 -17  -7    5.90    5.00
 -11 -19   7   -6.60    7.10
 -11 -19  -7   -1.20    5.20
 -13 -21   7   14.70    9.20
 -13 -21   7   29.90    9.30
 -15 -23   7  -14.90    9.50
 -15 -23   7   -6.40    8.90
 -17 -25   7  132.69   14.00
 -17 -25   7   85.29   12.60
 -19 -27   7   13.00   11.30
 -19 -27   7   19.10   10.50
 -21 -29   7    4.20   16.50
 -24 -16   8   23.70    9.90
 -22 -14   8   47.80   10.90
 -20 -12   8   93.09   12.10
 -18 -10   8  167.58   16.40
 -16  -8   8  509.95   23.50
 -14  -6   8  771.12   29.70
 -12  -4   8 1292.87   43.30
  12   4   8 1259.97   40.10
 -12  -4  -8 1242.38   40.20
  12   4  -8 1273.67   43.20
  10   2   8   91.89    6.50
 -10  -2   8   79.49    8.30
  10   2  -8   76.59    8.20
 -10  -2  -8   85.39    7.40
   8   0   8 1494.65   47.20
  -8   0   8 1506.55   49.00
   8   0  -8 1489.75   48.90
  -8   0  -8 1479.45   47.10
   6  -2   8 1480.75   46.50
  -6   2   8 1429.06   47.50
  -6   2  -8 1462.25   46.40
   6  -2  -8 1478.45   47.90
   4  -4   8 1214.48   39.10
  -4   4   8 1201.98   39.70
  -4   4  -8 1208.88   39.10
   4  -4  -8 1220.98   39.80
   2  -6   8 8322.97  248.38
  -2   6   8 8161.68  248.38
   2  -6  -8 8165.28  248.38
  -2   6  -8 8101.59  248.28
   0  -8   8 2808.52   86.49
   0   8   8 2747.12   86.09
   0  -8  -8 2771.62   85.99
   2  10   8  296.87   12.90
  -2 -10  -8  277.67   12.40
   4  12   8 2545.05   79.99
  -4 -12  -8 2618.34   79.99
   6  14   8  334.37   14.10
  -6 -14  -8  348.27   14.10
  -8 -16  -8  575.14   20.70
 -10 -18   8 1667.43   55.09
 -10 -18  -8 1628.14   51.99
 -12 -20   8    1.60    8.10
 -12 -20  -8   -3.30    4.90
 -14 -22   8   58.89   11.20
 -14 -22   8   42.70   10.30
 -16 -24   8  139.99   14.20
 -16 -24   8  112.89   13.40
 -18 -26   8   21.90   11.00
 -18 -26   8   20.10   11.10
 -20 -28   8   20.20   11.20
 -23 -15   9   -1.80   10.00
 -21 -13   9   96.59   12.60
 -19 -11   9   45.60   10.90
 -17  -9   9   11.10    8.90
 -15  -7   9   30.10    8.80
  13   5   9  145.49    7.60
 -13  -5   9  137.39   13.00
  13   5  -9  145.89   12.90
 -13  -5  -9  113.79    9.40
  11   3   9  105.29    7.40
 -11  -3   9  104.99    9.70
  11   3  -9  113.39   10.70
 -11  -3  -9   93.29    7.60
  -9  -1   9  127.29   10.70
   9   1   9  120.29    7.80
  -9  -1  -9  114.09    7.80
   9   1  -9  102.39   10.30
   7  -1   9  645.24   22.40
  -7   1   9  669.23   24.20
  -7   1  -9  660.53   22.40
   7  -1  -9  625.44   23.90
   5  -3   9 1684.83   52.89
  -5   3   9 1661.83   53.89
   5  -3  -9 1694.33   53.89
  -5   3  -9 1654.63   52.79
   3  -5   9  247.68   11.70
  -3   5   9  244.08   12.20
   3  -5  -9  247.88   12.10
  -3   5  -9  253.57   11.80
  -1   7   9 2033.90   63.79
   1  -7   9 1995.80   63.79
   1  -7  -9 2040.90   63.69
   1   9   9 3844.12  118.69
  -1  -9  -9 3887.81  118.69
   3  11   9  175.98    9.70
  -3 -11  -9  186.18    9.70
   5  13   9   21.40    4.90
  -5 -13  -9   34.50    5.10
  -7 -15  -9  393.66   15.60
  -9 -17  -9   -4.80    4.60
 -11 -19   9   19.10    8.30
 -11 -19  -9    7.50    4.90
 -13 -21   9   -1.90    8.60
 -13 -21   9    0.20    9.40
 -15 -23   9   61.29   11.20
 -15 -23   9   45.50   11.70
 -17 -25   9   92.09   13.20
 -17 -25   9  100.99   13.60
 -19 -27   9   -2.00   11.50
 -19 -27   9   29.90   11.50
 -21 -29   9  -13.50   11.20
 -24 -16  10    7.00   10.80
 -22 -14  10    7.50   10.50
 -20 -12  10   16.30   10.20
 -18 -10  10    7.20    9.50
 -16  -8  10   51.69    9.90
 -14  -6  10  200.58   15.60
  12   4  10  151.48    8.10
 -12  -4  10  150.08   12.70
  12   4 -10  128.09   11.10
 -12  -4 -10  152.58    8.60
  10   2  10   36.70    5.00
 -10  -2  10   43.00    7.50
 -10  -2 -10   47.30    5.10
  10   2 -10   41.40    7.00
  -8   0  10   -4.50    5.30
   8   0  10   -1.10    3.90
   8   0 -10   -4.80    4.90
  -8   0 -10   -1.30    3.80
  -6   2  10  139.49   10.40
   6  -2  10  139.89    8.60
   6  -2 -10  131.49   10.00
  -6   2 -10  142.59    8.50
   4  -4  10  159.88    9.30
  -4   4  10  140.39   10.00
   4  -4 -10  134.79    9.60
  -4   4 -10  137.99    9.20
  -2   6  10 1028.30   34.30
   2  -6  10 1017.10   34.20
   2  -6 -10 1037.70   34.30
   0   8  10    4.00    4.70
   0  -8 -10   -4.00    4.30
   2  10  10  766.22   26.60
  -2 -10 -10  802.62   26.80
   4  12  10  789.22   26.50
  -4 -12 -10  772.32   26.40
   6  14  10   18.90    5.10
  -6 -14 -10   26.60    5.20
  -8 -16 -10  366.76   14.70
 -10 -18 -10   15.50    5.10
 -12 -20  10   37.40    9.50
 -14 -22  10   13.70   10.50
 -14 -22  10   16.40   10.00
 -16 -24  10   12.90   10.30
 -16 -24  10   -8.50   10.40
 -18 -26  10  -11.40   10.60
 -18 -26  10   -7.30   11.50
 -20 -28  10    4.50   13.20
 -23 -15  11    8.30   12.50
 -21 -13  11   -2.40   10.60
 -19 -11  11  191.08   18.60
 -17  -9  11    2.30    9.10
 -15  -7  11  155.28   15.00
 -13  -5  11  148.89   14.00
  13   5 -11  152.18   13.40
 -11  -3  11   16.40    6.90
  11   3  11   -1.60    3.50
 -11  -3 -11   -2.00    3.60
  11   3 -11    4.90    6.10
   9   1  11   83.29    7.40
  -9  -1  11  107.09    9.60
   9   1 -11  108.39   10.70
  -9  -1 -11   88.79    7.30
   7  -1  11   12.60    4.30
  -7   1  11    9.20    5.60
   7  -1 -11    7.00    5.40
  -7   1 -11   14.60    4.30
   5  -3  11  857.91   28.80
  -5   3  11  836.22   29.90
   5  -3 -11  869.91   30.20
   3  -5  11    4.00    4.50
  -3   5  11    5.00    4.70
   3  -5 -11    0.30    4.30
  -1   7  11  205.28   11.30
   1  -7 -11  209.78   11.20
   1   9  11   13.00    5.10
  -1  -9 -11   21.70    5.10
   3  11  11   56.89    6.20
  -3 -11 -11   53.59    5.80
   5  13  11   73.39    6.30
  -5 -13 -11   52.59    5.80
   7  15  11  642.44   23.10
  -7 -15 -11  687.83   23.10
  -9 -17 -11   20.70    4.90
 -13 -21  11  131.19   13.70
 -13 -21  11  136.59   13.80
 -15 -23  11   15.80   11.40
 -15 -23  11   28.70   10.90
 -17 -25  11   13.40   10.90
 -19 -27  11   18.60   11.90
 -18 -10  12   15.30   10.30
 -16  -8  12   12.60    9.10
 -14  -6  12   18.50    8.50
  12   4  12   91.69    6.70
 -12  -4  12  114.89   10.90
  12   4 -12  115.09   10.70
 -10  -2  12    6.80    6.70
  10   2 -12    4.30    6.30
   8   0  12  202.18   10.20
  -8   0  12  196.78   12.80
   8   0 -12  206.68   12.50
   6  -2  12  207.18   10.50
  -6   2  12  215.18   12.50
   6  -2 -12  224.28   12.30
  -4   4  12  189.18   11.40
   4  -4  12  195.78   10.80
   4  -4 -12  199.38   11.20
  -2   6  12  148.79   10.50
   2  -6  12  164.28   10.30
   2  -6 -12  161.98    9.90
   0   8  12 1591.04   50.69
   0  -8 -12 1552.54   50.49
   2  10  12   81.19    6.90
  -2 -10 -12   78.49    6.80
   4  12  12   19.60    5.00
  -4 -12 -12   24.90    4.80
   6  14  12   -2.90    4.60
  -6 -14 -12    5.90    4.50
  -8 -16 -12    9.10    4.60
 -10 -18 -12    8.50    4.40
 -14 -22  12  -13.50   10.20
 -14 -22  12    1.90    9.90
 -16 -24  12   -6.40   12.20
 -16 -24  12   13.10   10.30
 -18 -26  12   -5.30   11.10
 -18 -26  12   -3.60   11.20
 -20 -28  12   -5.20   12.50
 -23 -15  13   -8.10   11.20
 -21 -13  13   18.50   11.70
 -17  -9  13    2.30    9.30
 -15  -7  13  157.78   15.90
 -13  -5  13  205.78   15.40
  13   5 -13  213.28   12.90
  11   3  13   45.90    4.80
 -11  -3  13   58.49    8.60
  11   3 -13   47.40    8.20
  -9  -1  13  230.58   14.10
   9   1  13  211.98   10.50
   9   1 -13  219.18   13.70
   7  -1  13   11.80    4.50
  -7   1  13   15.30    6.30
   7  -1 -13   17.60    5.80
   5  -3  13  312.57   13.60
  -5   3  13  301.27   15.20
   5  -3 -13  316.97   14.70
   3  -5  13  476.65   18.10
  -3   5  13  440.16   18.30
   3  -5 -13  448.16   20.00
  -1   7  13  215.68   11.90
   1  -7 -13  204.58   11.60
   1   9  13 1192.28   39.20
  -1  -9 -13 1175.48   38.90
   3  11  13  639.54   23.00
  -3 -11 -13  654.13   22.80
   5  13  13   19.20    5.10
  -5 -13 -13    9.40    4.60
   7  15  13  580.74   20.70
  -7 -15 -13  564.24   20.40
  -9 -17 -13    8.90    4.40
 -13 -21  13  151.88   14.90
 -15 -23  13    6.80   11.80
 -15 -23  13    0.30   10.50
 -17 -25  13    5.80   11.70
 -17 -25  13    7.40   11.50
 -19 -27  13   -9.10   11.90
 -21 -29  13   14.80   13.60
 -24 -16  14   -0.30   11.70
 -22 -14  14    4.60   11.60
 -20 -12  14    0.10   10.90
 -18 -10  14    2.60   11.40
 -16  -8  14   18.40   10.30
 -14  -6  14  211.58   17.00
 -12  -4  14  206.98   15.70
  12   4 -14  181.78   14.90
  10   2  14  358.56   13.60
 -10  -2  14  314.37   17.60
  10   2 -14  329.87   17.20
   8   0  14    3.30    4.40
  -8   0  14    6.10    6.50
   8   0 -14    0.70    5.70
   6  -2  14  113.69    8.70
  -6   2  14  120.29   10.10
   6  -2 -14  112.89    9.40
  -4   4  14  428.56   18.50
   4  -4  14  440.06   17.40
   4  -4 -14  439.56   18.30
  -2   6  14  864.31   31.00
   2  -6 -14  936.11   33.20
   0   8  14   -3.00    5.00
   0  -8 -14    2.20    4.80
   2  10  14  127.99    9.30
  -2 -10 -14  134.29    9.20
   4  12  14   84.19    8.50
  -4 -12 -14   95.49    8.30
   6  14  14    0.20    4.80
  -6 -14 -14    5.80    4.60
   8  16  14  159.98    9.70
  -8 -16 -14  167.88    9.50
 -10 -18 -14   15.30    4.30
 -14 -22  14  -10.10   10.70
 -16 -24  14    7.10   12.10
 -16 -24  14    5.70   12.20
 -18 -26  14    8.30   12.50
 -18 -26  14    4.70   12.30
 -20 -28  14   10.70   13.20
 -25 -17  15   13.90   14.20
 -23 -15  15   23.10   12.40
 -21 -13  15   70.69   13.80
 -19 -11  15    0.50   10.60
 -17  -9  15    3.20   10.00
 -15  -7  15   28.80   10.20
 -13  -5  15  114.29   12.30
  11   3  15    1.30    3.70
 -11  -3  15    5.70    7.40
  11   3 -15   -1.80    6.60
  -9  -1  15   20.70    7.60
   9   1  15    9.60    4.70
   9   1 -15   14.60    6.80
  -7   1  15  426.36   19.40
   7  -1  15  448.16   16.90
   7  -1 -15  425.36   19.10
   5  -3  15 4035.50  123.49
  -5   3  15 3955.60  124.79
   5  -3 -15 4047.80  124.89
  -3   5  15 1081.89   36.70
   3  -5 -15 1050.19   36.30
  -1   7  15  649.14   24.10
   1   9  15 6329.87  193.18
  -1  -9 -15 6325.47  193.08
   3  11  15  314.77   14.20
  -3 -11 -15  326.77   14.10
   5  13  15   81.89    7.00
  -5 -13 -15   86.29    7.10
   7  15  15  159.88   10.00
  -7 -15 -15  176.88    9.90
  -9 -17 -15   77.39    7.50
 -13 -21  15   20.60   11.20
 -15 -23  15   36.60   13.40
 -17 -25  15   56.89   13.30
 -17 -25  15   75.89   14.60
 -19 -27  15    9.40   12.60
 -19 -27  15   33.40   14.00
 -21 -29  15   11.50   14.60
 -24 -16  16    6.10   13.00
 -22 -14  16   83.49   14.30
 -20 -12  16   56.59   13.20
 -18 -10  16  219.08   20.60
 -16  -8  16  438.16   24.00
 -14  -6  16  635.94   28.20
  12   4  16 1577.34   49.70
 -12  -4  16 1648.83   55.29
  12   4 -16 1586.04   54.69
 -10  -2  16  271.67   17.10
  10   2  16  259.57   12.00
  10   2 -16  287.27   16.30
  -8   0  16 1541.75   51.69
   8   0  16 1509.25   48.80
   8   0 -16 1544.45   51.59
  -6   2  16 1349.16   45.90
   6  -2  16 1363.66   44.00
   6  -2 -16 1348.77   45.70
  -4   4  16   59.99    7.80
   4  -4 -16   78.19    8.10
  -2   6  16 1254.47   42.50
   2  -6 -16 1294.17   42.70
   0   8  16  121.79   10.00
   2  10  16  669.23   24.20
  -2 -10 -16  668.23   24.10
   4  12  16 2924.91   92.29
  -4 -12 -16 3027.00   92.39
   6  14  16  464.65   17.30
  -6 -14 -16  415.96   16.90
   8  16  16  433.96   16.90
  -8 -16 -16  455.95   16.70
 -14 -22  16   85.59   14.20
 -16 -24  16   86.49   15.00
 -16 -24  16   88.79   14.20
 -18 -26  16    9.90   12.90
 -18 -26  16   -6.10   11.20
 -20 -28  16   12.00   13.50
 -23 -15  17   23.60   13.30
 -21 -13  17   71.79   14.50
 -19 -11  17    8.20   11.20
 -17  -9  17   -4.90   10.20
 -15  -7  17   70.29   13.60
 -13  -5  17    9.30    9.00
 -11  -3  17  148.39   14.10
  11   3  17  160.48    8.70
  11   3 -17  142.59   13.40
  -9  -1  17   22.60    8.00
   9   1  17   26.20    5.40
   9   1 -17   20.10    7.30
   7  -1  17  784.52   27.90
  -7   1  17  809.22   30.50
   7  -1 -17  840.82   30.40
   5  -3  17 2868.11   89.49
  -5   3  17 2768.82   90.79
   5  -3 -17 2970.00   91.09
  -3   5  17  178.48   11.80
   3  -5 -17  197.68   11.80
  -1   7  17 1726.83   56.29
   1  -7 -17 1738.43   56.19
   1   9  17 3198.58   99.69
   3  11  17  626.44   22.90
  -3 -11 -17  608.14   22.70
   5  13  17   88.99    7.50
  -5 -13 -17   86.79    7.50
   7  15  17   69.79    6.50
  -7 -15 -17   58.79    6.20
   9  17  17    9.20    4.70
  -9 -17 -17   10.20    4.80
 -13 -21  17    1.20   11.20
 -15 -23  17   57.49   14.60
 -17 -25  17   61.99   13.80
 -17 -25  17   78.99   15.20
 -19 -27  17   16.60   13.80
 -19 -27  17   23.10   13.00
 -21 -29  17   -7.80   14.20
 -24 -16  18   13.10   13.00
 -22 -14  18    3.90   12.70
 -20 -12  18    4.90   11.40
 -18 -10  18   10.10   11.50
 -16  -8  18   25.10   10.90
 -14  -6  18  280.67   23.00
  12   4  18   90.39    7.10
 -12  -4  18  117.39   12.60
  12   4 -18  111.79   11.80
  12   4 -18  105.29   10.50
  10   2  18  365.26   14.90
 -10  -2  18  376.16   19.70
  10   2 -18  376.46   19.20
   8   0  18   -5.30    4.70
  -8   0  18   -7.10    6.40
   8   0 -18  -11.30    6.10
   6  -2  18  926.01   32.20
  -6   2  18  962.70   34.70
   6  -2 -18  974.90   34.50
  -4   4  18  652.03   25.70
   4  -4 -18  703.23   26.00
  -2   6  18 1718.23   55.89
   2  -6 -18 1704.03   55.79
   0   8  18   -2.50    5.10
   0  -8 -18    0.80    5.00
   2  10  18  676.63   24.70
   4  12  18   30.40    6.20
  -4 -12 -18   47.00    6.10
   6  14  18   10.40    5.40
  -6 -14 -18   21.20    5.40
   8  16  18  406.76   16.30
  -8 -16 -18  445.06   16.50
 -12 -20  18    4.10   10.80
 -12 -20  18    1.40   10.10
 -14 -22  18   -8.50   11.80
 -16 -24  18   -7.90   12.90
 -18 -26  18    6.80   13.70
 -18 -26  18  -12.90   12.00
 -20 -28  18  -14.70   13.00
 -23 -15  19    7.60   13.10
 -21 -13  19   -8.10   11.50
 -19 -11  19  126.79   15.90
 -17  -9  19    6.90   11.00
 -15  -7  19  140.09   14.60
 -13  -5  19   89.09   20.60
  11   3  19   12.80    4.60
 -11  -3  19   14.00    8.40
  11   3 -19   19.60    8.00
   9   1  19  182.08   10.70
  -9  -1  19  181.78   15.00
   9   1 -19  188.88   14.40
  -7   1  19  146.09   12.00
   7  -1  19  114.39    9.70
   7  -1 -19  122.09   12.30
  -5   3  19  262.07   15.60
   5  -3 -19  270.57   14.70
  -3   5  19   66.89    8.10
   3  -5 -19   41.10    6.90
  -1   7  19   48.60    7.10
   1  -7 -19   50.79    7.10
   1   9  19  369.76   16.40
  -1  -9 -19  364.16   16.30
   3  11  19  492.75   19.00
  -3 -11 -19  423.56   25.50
   5  13  19   22.10    6.10
  -5 -13 -19   22.30    5.70
   7  15  19  375.96   15.60
  -7 -15 -19  375.56   15.40
   9  17  19  102.09    8.40
  -9 -17 -19   94.59    8.20
 -13 -21  19   87.89   14.50
 -15 -23  19   26.40   14.10
 -17 -25  19   -6.00   12.40
 -17 -25  19    2.70   13.30
 -19 -27  19   -2.80   13.00
 -21 -29  19   10.90   14.70
 -24 -16  20  -17.00   12.90
 -22 -14  20    6.30   12.50
 -20 -12  20    4.90   12.50
 -18 -10  20   21.00   12.10
 -16  -8  20   23.80   11.30
 -14  -6  20   10.60   10.00
 -12  -4  20  116.29   23.30
  12   4  20  136.09    8.40
  12   4 -20  144.59   13.20
  12   4 -20  128.39   12.00
  10   2  20   -6.10    4.60
 -10  -2  20   -0.10    7.90
  10   2 -20   -7.30    7.00
   8   0  20   79.19    7.60
  -8   0  20   60.39    9.60
   8   0 -20   75.19    9.80
  -6   2  20    1.60    6.70
   6  -2 -20   -1.10    6.10
  -4   4  20   60.39    8.20
   4  -4 -20   56.99    8.00
  -2   6  20   58.99    7.80
   2  -6 -20   51.69    7.30
   0   8  20   46.30    7.10
   0  -8 -20   44.80    6.70
   2  10  20   -7.80    5.30
  -2 -10 -20    1.50    5.20
   4  12  20  221.68   12.40
  -4 -12 -20  216.58   14.00
   6  14  20  -13.50    4.80
  -6 -14 -20   -2.80    4.90
   8  16  20   15.00    5.40
  -8 -16 -20   15.90    5.30
 -12 -20  20   -5.70   10.80
 -12 -20  20    6.70   10.60
 -14 -22  20   -7.10   12.30
 -16 -24  20   10.80   13.70
 -18 -26  20    1.40   13.60
 -20 -28  20   -5.80   13.30
 -23 -15  21    7.10   13.40
 -21 -13  21   11.30   13.30
 -19 -11  21   95.39   15.50
 -17  -9  21   24.20   11.60
 -15  -7  21  102.79   13.90
 -13  -5  21  238.18   18.70
  11   3  21  116.19    9.00
 -11  -3  21  158.08   17.50
  11   3 -21  116.79   12.10
  -9  -1  21  157.08   13.50
   9   1  21  165.68   10.80
   9   1 -21  139.39   13.90
  -7   1  21   14.60    7.90
   7  -1 -21   20.80    7.50
  -5   3  21  436.36   20.40
   5  -3 -21  401.86   19.70
  -3   5  21  171.58   13.10
   3  -5 -21  176.18   12.70
  -1   7  21   17.00    6.30
   1  -7 -21   15.80    6.10
   1   9  21 1384.96   46.70
  -1  -9 -21 1414.16   46.70
   3  11  21  449.16   18.90
  -3 -11 -21  467.65   19.20
   5  13  21   36.20    6.70
  -5 -13 -21   26.20    6.00
   7  15  21  747.63   26.40
  -7 -15 -21  746.63   26.20
   9  17  21   95.29    8.50
  -9 -17 -21   91.79    8.50
 -13 -21  21  103.09   14.90
 -15 -23  21   19.10   13.60
 -17 -25  21   -0.80   14.60
 -19 -27  21   14.50   14.40
 -21 -29  21   26.60   15.20
 -24 -16  22   40.70   15.30
 -22 -14  22    5.00   13.30
 -20 -12  22    0.60   12.60
 -18 -10  22    9.30   11.90
 -16  -8  22   19.40   11.60
 -14  -6  22  110.99   14.20
 -12  -4  22  111.79   13.30
  12   4  22   82.49    8.20
  10   2  22   43.10    6.30
 -10  -2  22   43.30   10.30
  10   2 -22   49.99    9.70
  -8   0  22    0.70    8.10
   8   0  22    1.80    5.30
   8   0 -22   -1.40    7.10
  -6   2  22   42.50    9.10
   6  -2 -22   39.90    8.20
  -4   4  22   31.50    7.70
   4  -4 -22   40.70    7.60
  -2   6  22  224.98   14.00
   2  -6 -22  241.58   14.20
   0   8  22   -5.60    5.60
   0  -8 -22   -5.30    5.20
   2  10  22  514.25   21.00
  -2 -10 -22  512.45   21.00
   4  12  22   19.80    6.80
  -4 -12 -22   45.30    7.00
   6  14  22   -4.40    5.50
  -6 -14 -22   -3.60    5.30
   8  16  22  174.28   11.10
  -8 -16 -22  179.98   10.80
 -12 -20  22   25.70   12.50
 -14 -22  22   -0.40   12.90
 -16 -24  22    2.30   14.10
 -18 -26  22  -16.30   13.90
 -20 -28  22   19.60   15.20
 -23 -15  23    3.60   13.60
 -21 -13  23  144.49   18.50
 -19 -11  23   -9.80   12.10
 -17  -9  23    2.80   11.40
 -15  -7  23   56.29   12.80
 -13  -5  23  188.68   16.80
 -11  -3  23  281.27   20.20
  11   3  23  305.57   14.10
  11   3 -23  328.27   17.20
  11   3 -23  347.97   20.30
  -9  -1  23   29.10    9.60
   9   1  23   25.80    6.00
   9   1 -23   17.70    8.10
  -7   1  23  702.83   29.20
   7  -1 -23  730.13   29.40
  -5   3  23 2369.66   76.49
   5  -3 -23 2310.37   76.29
  -3   5  23  335.97   17.40
   3  -5 -23  307.07   16.20
  -1   7  23   85.49    9.10
   1  -7 -23   90.39    9.10
   1   9  23 3682.73  115.89
  -1  -9 -23 3734.73  115.89
   3  11  23  175.48   12.60
  -3 -11 -23  141.49   11.60
   5  13  23  110.39   10.80
  -5 -13 -23  114.79   10.30
   7  15  23  348.27   15.90
  -7 -15 -23  371.76   15.90
   9  17  23   -1.40    5.10
  -9 -17 -23    1.80    5.20
 -13 -21  23    9.10   12.70
 -15 -23  23   21.10   14.40
 -17 -25  23   99.49   18.50
 -19 -27  23   22.60   15.30
 -24 -16  24  -21.50   14.20
 -22 -14  24   70.89   16.10
 -20 -12  24   34.40   14.50
 -18 -10  24  114.89   16.50
 -16  -8  24  303.07   23.60
 -14  -6  24  443.16   26.20
 -12  -4  24 1476.75   52.79
  12   4  24 1405.16   45.90
  10   2  24   26.90    6.20
 -10  -2  24   25.90    9.80
  10   2 -24   30.60    9.30
   8   0  24  720.73   26.10
  -8   0  24  683.93   30.30
   8   0 -24  714.63   29.60
  -6   2  24  612.54   27.00
   6  -2 -24  638.24   26.20
  -4   4  24   44.90    8.50
   4  -4 -24   30.00    7.60
  -2   6  24  941.41   34.60
   2  -6 -24  961.90   34.40
   0   8  24  184.08   13.10
   0  -8 -24  168.58   12.70
   2  10  24  387.66   17.90
  -2 -10 -24  358.26   17.30
   4  12  24 2354.56   74.79
  -4 -12 -24 2338.97   74.69
   6  14  24  516.75   20.30
  -6 -14 -24  470.85   22.00
   8  16  24  297.27   14.10
  -8 -16 -24  282.17   13.90
  10  18  24 1470.55   46.60
 -12 -20  24    0.50   12.10
 -14 -22  24   47.00   14.80
 -16 -24  24  143.29   19.00
 -18 -26  24   -1.10   14.70
 -20 -28  24   -1.40   15.40
 -23 -15  25   23.10   14.60
 -21 -13  25   38.40   15.00
 -19 -11  25   -1.30   12.70
 -17  -9  25  -13.20   11.60
 -15  -7  25   -7.00   10.70
  13   5  25   -0.40    4.40
 -13  -5  25   -4.80   10.40
  13   5  25    2.70    4.10
 -11  -3  25   16.10   10.20
  11   3  25   11.30    5.50
  11   3 -25   15.20    8.40
  11   3 -25    5.50    8.60
   9   1  25  121.89   10.50
  -9  -1  25   95.39   12.70
   9   1 -25  101.89   11.90
  -7   1  25 1046.80   40.20
   7  -1 -25 1077.29   39.70
  -5   3  25 1730.03   57.99
   5  -3 -25 1662.23   57.39
  -3   5  25   50.29    8.70
   3  -5 -25   62.29    8.70
  -1   7  25  202.78   14.40
   1  -7 -25  216.18   14.10
   1   9  25 1658.83   54.59
  -1  -9 -25 1620.94   54.59
   3  11  25  241.38   14.20
  -3 -11 -25  208.78   13.70
   5  13  25   -4.80    5.90
  -5 -13 -25    3.40    5.80
   7  15  25   14.90    6.40
   9  17  25   18.40    6.10
  -9 -17 -25   18.80    6.20
 -11 -19  25   -3.00   11.70
 -11 -19  25   32.70   12.60
 -13 -21  25   16.80   13.50
 -15 -23  25   79.89   17.10
 -17 -25  25   34.90   16.20
 -19 -27  25   28.40   15.30
 -24 -16  26   13.90   15.50
 -22 -14  26   10.90   14.40
 -20 -12  26   19.80   13.80
 -18 -10  26   54.49   14.70
 -16  -8  26   -4.70   11.70
 -14  -6  26  289.67   23.40
 -12  -4  26   44.00   12.30
  12   4  26   34.50    6.50
  10   2  26   73.79   12.40
 -10  -2  26   95.49   12.80
  10   2 -26   97.69   12.10
  -8   0  26   -2.00    8.90
   8   0 -26    7.40    8.30
  -6   2  26   72.59   10.90
   6  -2 -26   59.99    9.70
  -4   4  26  152.68   14.00
   4  -4 -26  161.58   14.00
  -2   6  26  882.41   33.10
   2  -6 -26  862.31   32.80
   0   8  26    3.80    6.80
   0  -8 -26    6.90    6.60
   2  10  26  517.95   22.30
  -2 -10 -26  527.85   22.10
   4  12  26  248.48   15.00
  -4 -12 -26  272.97   14.90
   6  14  26   49.10    7.60
  -6 -14 -26   53.99    7.60
   8  16  26  176.98   12.30
  -8 -16 -26  196.28   12.60
  10  18  26    0.60    5.20
 -12 -20  26   14.30   12.90
 -14 -22  26    9.60   13.70
 -16 -24  26  -13.50   14.50
 -18 -26  26   10.40   15.40
 -20 -28  26   39.20   16.90
 -23 -15  27    5.10   14.40
 -21 -13  27   -6.00   14.00
 -19 -11  27   44.80   14.80
 -17  -9  27  -24.10   11.30
 -15  -7  27    1.70   11.40
  13   5  27   66.99    6.60
  13   5  27   52.49    6.00
 -13  -5  27   69.69   13.70
  11   3  27   -1.40    5.60
 -11  -3  27   -5.30    9.60
  -9  -1  27   81.29   12.30
   9   1  27   75.59    8.30
   9   1 -27   76.69   11.30
  -7   1  27  225.18   24.30
   7  -1 -27  193.88   15.80
  -5   3  27   -7.20    7.70
   5  -3 -27    8.60    7.10
  -3   5  27   49.30    9.20
   3  -5 -27   32.70    8.00
  -1   7  27   69.49    9.80
   1  -7 -27  105.89   10.30
   1   9  27    5.70    6.70
  -1  -9 -27   -1.80    6.60
   3  11  27  967.70   34.50
  -3 -11 -27  940.01   34.30
   5  13  27   21.90    6.80
  -5 -13 -27   16.40    6.50
   7  15  27  464.95   19.40
  -7 -15 -27  443.06   19.20
   9  17  27    9.70    6.20
 -11 -19  27    8.30   12.00
 -11 -19  27    9.40   11.80
 -13 -21  27   40.90   15.00
 -15 -23  27   -7.70   14.30
 -17 -25  27  -17.20   14.90
 -19 -27  27   13.20   15.90
 -24 -16  28    7.50   15.50
 -22 -14  28    5.50   14.40
 -20 -12  28    5.90   13.80
 -18 -10  28   25.50   13.70
 -16  -8  28   23.00   13.30
 -14  -6  28   -0.50   11.80
 -12  -4  28   84.69   13.90
  12   4  28   99.99   10.10
 -10  -2  28   -6.60    9.60
  10   2  28   -2.00    6.00
  10   2 -28   14.30    9.00
  10   2 -28   -2.20    8.60
  -8   0  28   47.20   11.00
   8   0 -28   53.09   10.40
   6  -2 -28   -3.20    7.10
  -4   4  28   -3.00    7.50
   4  -4 -28   -3.50    6.70
  -2   6  28  126.09   11.80
   2  -6 -28  113.99   11.00
   0   8  28   98.19   10.20
   0  -8 -28   75.09    9.40
   2  10  28   12.00    7.30
  -2 -10 -28    5.90    6.70
   4  12  28  124.59   12.30
  -4 -12 -28  134.79   12.10
   6  14  28    8.10    6.60
  -6 -14 -28   19.00    6.80
   8  16  28   12.50    6.80
  -8 -16 -28   16.00    7.50
  10  18  28  102.49   10.10
 -12 -20  28   -3.60   12.40
 -14 -22  28  -28.80   13.10
 -16 -24  28    1.80   15.20
 -18 -26  28   -7.60   15.20
 -20 -28  28    3.50   16.30
 -23 -15  29   18.30   15.00
 -21 -13  29   19.90   14.90
 -19 -11  29   98.99   16.70
 -17  -9  29   52.89   14.70
 -15  -7  29   36.30   13.30
  13   5  29  220.38   11.90
 -13  -5  29  256.57   23.00
  13   5  29  243.38   12.60
 -11  -3  29   60.39   12.50
  11   3  29   75.79   10.50
  -9  -1  29   20.60   10.70
   9   1  29   38.00    7.40
   9   1 -29   32.00   11.30
  -7   1  29  259.87   18.90
   7  -1 -29  276.07   18.20
  -5   3  29  307.87   31.80
   5  -3 -29  397.16   20.30
  -3   5  29   12.00    8.10
   3  -5 -29   18.00    8.10
  -1   7  29   -1.50    7.30
   1  -7 -29    9.90    7.10
   1   9  29  538.95   24.00
  -1  -9 -29  570.04   23.90
   3  11  29   66.39    9.50
  -3 -11 -29   84.19    9.50
   5  13  29  131.09   10.70
  -5 -13 -29  112.59   10.10
   7  15  29  167.98   13.20
  -7 -15 -29  182.38   13.10
   9  17  29   13.40    6.70
 -11 -19  29    2.70   12.20
 -13 -21  29  105.69   17.60
 -15 -23  29   -2.50   15.10
 -17 -25  29   10.10   15.70
 -19 -27  29   -1.80   16.20
 -22 -14  30    3.60   14.70
 -20 -12  30   -9.70   13.70
 -18 -10  30    9.30   13.80
 -16  -8  30    7.90   12.90
  14   6  30    7.00    4.80
 -14  -6  30   39.90   13.50
  14   6  30   17.60    4.90
 -12  -4  30  -10.80   11.10
  12   4  30   -6.20    5.70
  12   4  30   -0.50    6.80
  10   2  30  112.09   10.10
 -10  -2  30  126.89   15.30
  -8   0  30   -8.00    9.30
  -6   2  30   45.80   10.50
   6  -2 -30   49.60   10.10
  -4   4  30   94.79   13.70
   4  -4 -30   68.19   10.20
  -2   6  30  351.06   19.50
   2  -6 -30  346.17   19.60
   0   8  30   -4.70    7.10
   0  -8 -30    2.10    6.90
   2  10  30  124.49   11.50
  -2 -10 -30  126.29   11.30
   4  12  30  198.88   14.80
  -4 -12 -30  233.98   15.20
   6  14  30   -8.10    6.40
  -6 -14 -30   -7.40    6.30
   8  16  30  103.49    9.80
 -10 -18  30  -12.20   13.10
 -10 -18  30    7.30   12.70
  10  18  30   -6.90    6.20
 -12 -20  30   -1.60   13.70
 -14 -22  30    1.00   14.60
 -16 -24  30  -12.90   15.10
 -18 -26  30  -13.30   15.50
 -20 -28  30   -7.40   16.30
 -23 -15  31   36.40   16.90
 -21 -13  31   55.69   16.70
 -19 -11  31    4.00   14.60
 -17  -9  31   -9.70   12.40
 -15  -7  31   79.79   16.10
  13   5  31   63.89    7.80
 -13  -5  31   78.89   14.70
  13   5  31   79.79    7.60
 -11  -3  31   22.60   11.70
  11   3  31   13.10    6.80
  -9  -1  31   -7.40    9.60
   9   1 -31   -1.10    8.50
   9   1 -31    4.20    8.70
  -7   1  31  489.45   26.10
  -5   3  31  753.42   32.10
   5  -3 -31  760.72   31.90
  -3   5  31   51.29   11.00
   3  -5 -31   49.40    9.60
  -1   7  31  187.48   15.60
   1  -7 -31  168.88   14.30
   1   9  31 1149.89   41.70
  -1  -9 -31 1153.88   41.50
   3  11  31   20.80    7.80
  -3 -11 -31   31.20    8.00
   5  13  31    4.20    7.10
  -5 -13 -31   -5.90    6.70
   7  15  31  312.77   17.00
  -7 -15 -31  330.87   17.10
   9  17  31   -5.90    6.20
  11  19  31    6.90    5.50
 -11 -19  31   10.10   13.30
 -13 -21  31   -8.20   13.70
 -15 -23  31   13.70   16.00
 -17 -25  31   81.69   18.90
 -19 -27  31    0.60   16.60
 -22 -14  32   26.70   16.70
 -20 -12  32   19.80   14.70
 -18 -10  32   66.99   16.20
 -16  -8  32  323.87   26.20
  14   6  32  303.77   14.10
 -14  -6  32  314.87   25.20
  14   6  32  293.77   13.50
  12   4  32  545.15   21.00
  12   4  32  458.65   21.30
 -12  -4  32  562.94   29.90
 -10  -2  32   74.59   13.80
  10   2  32   99.89   10.00
  -8   0  32  611.34   29.90
   8   0 -32  666.93   27.30
   8   0 -32  648.24   29.70
  -6   2  32  387.66   22.60
   6  -2 -32  428.46   25.20
  -4   4  32   77.59   11.80
   4  -4 -32   92.59   11.80
  -2   6  32 1273.77   46.30
   2  -6 -32 1237.48   45.30
   0   8  32  704.93   28.90
   0  -8 -32  688.53   28.70
   2  10  32  347.57   19.20
  -2 -10 -32  331.27   18.80
   4  12  32 1441.76   49.00
  -4 -12 -32 1399.66   48.70
   6  14  32  159.38   14.00
  -6 -14 -32  157.28   12.40
   8  16  32  285.47   16.60
 -10 -18  32  738.33   33.90
 -10 -18  32  776.42   36.60
  10  18  32  710.13   26.90
 -12 -20  32   11.40   15.10
 -14 -22  32   22.00   15.80
 -16 -24  32   47.10   17.40
 -18 -26  32   -4.20   17.60
 -23 -15  33   22.10   16.70
 -21 -13  33   23.00   23.50
 -19 -11  33   15.20   15.30
 -17  -9  33   -0.40   13.40
 -15  -7  33    5.60   13.60
  13   5  33   16.50    6.30
  13   5  33   10.50   10.80
 -13  -5  33   19.70   13.10
 -11  -3  33   17.30   12.00
  11   3  33   12.30    7.10
  11   3  33    8.90    6.70
  -9  -1  33    9.70   10.60
  -7   1  33  351.16   22.10
   7  -1 -33  323.07   21.60
  -5   3  33  518.75   27.20
   5  -3 -33  593.54   27.20
  -3   5  33  655.93   28.60
   3  -5 -33  587.74   27.20
  -1   7  33  109.99   12.60
   1  -7 -33  135.89   12.70
   1   9  33  435.46   21.70
  -1  -9 -33  436.56   21.70
   3  11  33  145.59   14.20
  -3 -11 -33  116.19   11.80
   5  13  33    7.30    7.40
  -5 -13 -33    8.60    7.40
   7  15  33    0.80    7.60
  -9 -17  33   -0.90   12.70
  -9 -17  33    3.20   12.50
   9  17  33    5.80    7.40
 -11 -19  33   -4.50   13.50
  11  19  33  -10.00    5.60
 -13 -21  33  -20.60   14.40
 -15 -23  33   32.20   16.80
 -17 -25  33    4.30   27.30
 -19 -27  33   -7.20   16.70
 -22 -14  34   35.50   16.60
 -18 -10  34    5.30   14.70
 -16  -8  34   42.40   15.50
  14   6  34   25.90    6.70
 -14  -6  34   46.10   15.10
  14   6  34   26.90    6.40
  12   4  34   62.69    8.40
 -12  -4  34   59.39   14.70
  12   4  34   58.79    8.70
 -10  -2  34  249.88   22.80
  -8   0  34   -4.20    9.90
   8   0 -34    6.60    8.70
   8   0 -34   -1.40    9.20
  -6   2  34   24.90    9.90
   6  -2 -34    4.30    8.40
  -4   4  34   11.40    8.90
   4  -4 -34    3.80    8.40
  -2   6  34  369.36   21.70
   2  -6 -34  348.07   20.80
   0   8  34   -8.70    7.80
   0  -8 -34   -5.40    7.40
   2  10  34  273.67   17.50
  -2 -10 -34  289.87   17.90
   4  12  34  191.18   15.40
  -4 -12 -34  200.48   15.20
   6  14  34   -2.00    7.20
  -6 -14 -34   19.90    8.20
   8  16  34  332.07   18.00
 -10 -18  34  -13.40   13.10
  10  18  34  -12.60    6.80
 -12 -20  34   45.50   16.80
 -14 -22  34   -0.80   16.00
 -16 -24  34  -41.60   29.40
 -18 -26  34    3.80   16.90
 -23 -15  35    2.40   15.80
 -21 -13  35   18.80   15.60
 -19 -11  35  104.19   21.30
 -17  -9  35    9.00   13.90
 -15  -7  35   19.50   14.60
  13   5  35   63.89    8.60
  13   5  35   37.40    7.40
 -13  -5  35   58.49   15.60
 -11  -3  35   45.90   13.90
  11   3  35   61.99    8.90
  11   3  35   48.90    8.40
  -9  -1  35   72.79   13.90
  -7   1  35   35.30   11.90
   7  -1 -35   60.29   10.60
   7  -1 -35   66.49   11.60
  -5   3  35   32.20   10.70
   5  -3 -35   25.40    9.50
  -3   5  35  154.08   14.60
   3  -5 -35  117.19   13.00
  -1   7  35  209.48   16.50
   1  -7 -35  208.68   16.10
   1   9  35    5.40    9.00
  -1  -9 -35   -3.70    8.00
   3  11  35  183.68   15.90
  -3 -11 -35  218.08   16.00
   5  13  35   -0.90    7.40
  -5 -13 -35   -0.10    7.40
   7  15  35  106.39   11.30
  -9 -17  35   -5.40   12.80
  -9 -17  35   -8.80   12.70
   9  17  35   -2.30    7.40
  11  19  35    4.10    6.70
 -11 -19  35   18.60   15.00
 -13 -21  35   32.20   17.10
 -15 -23  35   14.20   17.50
 -17 -25  35  -13.10   16.30
 -19 -27  35   -1.00   17.60
 -22 -14  36  -16.80   14.50
 -20 -12  36    4.50   15.10
 -18 -10  36    2.20   15.00
 -16  -8  36   48.50   16.20
  14   6  36   63.79   10.50
 -14  -6  36   80.29   16.40
  14   6  36   73.39    7.80
 -12  -4  36   31.60   13.60
  12   4  36   28.80    8.30
  12   4  36   25.60    7.90
 -10  -2  36   22.80   13.00
  10   2  36   35.40    8.80
  -8   0  36   90.49   14.20
  -6   2  36   52.59   11.90
   6  -2 -36   47.40   10.90
   6  -2 -36   42.80    9.90
  -4   4  36   -1.30    9.30
   4  -4 -36    9.10    8.40
  -2   6  36   23.50   10.10
   2  -6 -36   48.80   10.30
   0   8  36  147.49   13.70
   0  -8 -36  155.68   15.50
   2  10  36   12.50    8.30
  -2 -10 -36    3.10    8.00
   4  12  36  182.58   15.50
  -4 -12 -36  163.58   15.20
   6  14  36   17.10    8.50
  -8 -16  36   13.10   13.70
   8  16  36   25.60    8.80
 -10 -18  36  119.99   17.80
  10  18  36   83.99    9.80
 -12 -20  36   19.30   16.10
 -14 -22  36    1.00   16.00
 -16 -24  36   -1.60   16.40
 -18 -26  36    4.80   17.50
 -21 -13  37   35.30   17.40
 -19 -11  37   43.70   16.70
 -17  -9  37    9.70   14.70
  15   7  37   94.19    7.70
 -15  -7  37   62.29   16.90
  15   7  37   94.19    8.00
  13   5  37   55.99    8.30
  13   5  37   53.99    9.00
 -13  -5  37   54.09   15.50
  11   3  37   51.49    8.80
  11   3  37   47.50    8.90
 -11  -3  37   51.09   13.60
  -9  -1  37   81.39   14.50
  -7   1  37   93.59   14.40
   7  -1 -37  129.59   13.60
   7  -1 -37  115.49   14.50
  -5   3  37  387.46   23.50
   5  -3 -37  372.76   22.90
  -3   5  37   26.20   10.10
   3  -5 -37    1.00    8.70
  -1   7  37    1.20    8.60
   1  -7 -37    2.50    8.50
   1   9  37  555.84   26.50
  -1  -9 -37  533.45   25.50
   3  11  37   18.60    8.90
  -3 -11 -37   14.10    8.50
   5  13  37   49.50    9.70
  -5 -13 -37   42.90    8.20
  -5 -13 -37   58.09   10.00
   7  15  37  584.14   25.70
  -9 -17  37   49.20   15.50
   9  17  37   24.10    8.60
  -9 -17  37    5.50   12.80
 -11 -19  37    5.90   15.50
  11  19  37   20.80    7.80
 -13 -21  37   90.29   19.70
 -15 -23  37    2.10   16.70
 -17 -25  37   21.90   18.50
 -19 -27  37  -10.10   17.10
 -22 -14  38   -0.90   16.10
 -20 -12  38   20.50   16.40
 -18 -10  38   -0.80   15.10
 -16  -8  38    6.10   15.30
  14   6  38   13.20    7.40
  14   6  38    8.90    6.80
 -14  -6  38   -5.50   14.20
  12   4  38   38.80    8.70
 -12  -4  38   19.80   14.20
  12   4  38   37.00    8.70
  10   2  38   -0.80    7.70
 -10  -2  38  -15.60   11.90
  -8   0  38   -2.10   11.60
  -6   2  38    0.90   10.40
   6  -2 -38   -0.60    9.40
   6  -2 -38   -5.70    8.60
  -4   4  38   12.40   10.20
   4  -4 -38    9.00    9.40
  -2   6  38   44.50   11.20
   2  -6 -38   47.40   10.70
   0   8  38  -10.30    8.50
   0  -8 -38    0.80    8.60
   2  10  38   -9.60    8.20
  -2 -10 -38    5.70    8.60
   4  12  38   31.80   10.90
  -4 -12 -38   74.49   11.00
  -4 -12 -38   61.69    9.20
   6  14  38   15.70    9.30
  -8 -16  38   30.10   14.80
   8  16  38   24.00    9.00
  -8 -16  38   14.00   14.50
 -10 -18  38   19.80   15.50
  10  18  38   -6.50    8.20
 -12 -20  38  -25.90   14.70
  12  20  38    2.40    6.30
 -14 -22  38    3.60   19.20
 -16 -24  38    2.20   17.10
 -18 -26  38  -16.80   16.90
 -21 -13  39   34.10   17.70
 -19 -11  39    3.20   15.50
 -17  -9  39    3.70   22.00
  15   7  39   63.09    8.40
  15   7  39   52.19    7.50
 -15  -7  39   58.79   17.80
  13   5  39   66.99    9.10
  13   5  39   42.50    9.20
 -13  -5  39   87.69   17.60
 -11  -3  39   22.50   14.20
  11   3  39   42.20    9.10
  11   3  39   42.20    9.30
  -9  -1  39   -1.80   12.20
   9   1  39    0.70    8.30
  -7   1  39  214.28   21.00
  -5   3  39  558.64   29.90
   5  -3 -39  561.94   28.20
   5  -3 -39  577.34   26.10
  -3   5  39   -4.30    9.40
   3  -5 -39   -2.80    8.80
   3  -5 -39  -13.90    7.50
  -1   7  39  109.59   13.30
   1  -7 -39  108.39   13.10
   1   9  39  891.51   35.50
  -1  -9 -39  835.22   35.10
   3  11  39   -7.80    8.70
  -3 -11 -39    3.30    8.80
  -3 -11 -39    4.20    7.50
   5  13  39    9.00    9.10
  -7 -15  39  189.98   19.80
  -7 -15  39  161.58   19.90
   7  15  39  198.78   17.20
   9  17  39    1.70    8.50
  -9 -17  39    0.30   14.80
 -11 -19  39   -0.10   15.60
  11  19  39   10.60    7.70
 -15 -23  39   16.30   18.20
 -17 -25  39   30.50   18.80
 -22 -14  40   23.70   17.60
 -20 -12  40    9.30   16.60
 -18 -10  40  126.89   20.40
  14   6  40  191.38   14.00
 -14  -6  40  188.58   21.90
  14   6  40  201.28   15.00
  12   4  40  330.47   18.50
  12   4  40  333.47   18.70
 -12  -4  40  327.47   28.40
 -10  -2  40  108.39   17.60
  10   2  40  129.09   12.30
  -8   0  40  454.35   28.40
  -6   2  40   67.89   13.50
  -4   4  40   18.00   10.90
   4  -4 -40   36.10   10.90
   4  -4 -40   47.50   10.40
  -2   6  40  142.69   15.00
   2  -6 -40  138.59   14.10
   2  -6 -40  144.79   14.70
   0   8  40   26.40   10.40
   0  -8 -40   35.60   10.70
   0  -8 -40   49.90    9.70
   2  10  40   74.19   11.70
  -2 -10 -40   84.59   10.50
  -2 -10 -40   71.29   11.40
   4  12  40  712.93   34.80
   6  14  40  127.59   12.90
  -8 -16  40  144.19   19.30
  -8 -16  40  152.48   18.20
   8  16  40  156.28   13.90
  10  18  40  461.75   22.10
 -10 -18  40  404.56   32.20
 -12 -20  40    7.70   18.60
 -14 -22  40   29.70   18.50
 -16 -24  40   23.70   18.40
 -18 -26  40    9.40   18.30
 -21 -13  41   -0.70   17.00
 -19 -11  41   32.20   17.50
 -17  -9  41    9.80   15.80
  15   7  41    5.40    6.70
 -15  -7  41   -3.20   17.70
  13   5  41   16.30    8.60
  13   5  41   18.50    8.10
 -13  -5  41   -2.00   14.70
  11   3  41   65.69   10.20
 -11  -3  41   74.99   16.10
   9   1  41   -3.30    8.60
  -9  -1  41    7.80   12.90
  -7   1  41  158.58   18.00
  -5   3  41  274.87   22.70
  -3   5  41   76.39   13.30
   3  -5 -41   61.19   12.30
   3  -5 -41  107.59   12.50
  -1   7  41   93.19   13.60
   1  -7 -41   97.79   11.80
   1  -7 -41   94.29   12.80
   1   9  41  248.98   20.30
  -1  -9 -41  276.67   21.40
  -1  -9 -41  257.97   16.30
   3  11  41  214.68   18.40
   5  13  41   -1.00   17.20
  -7 -15  41  -13.10   13.10
  -7 -15  41    6.60   14.00
   7  15  41  -15.50    8.60
  -9 -17  41   -9.50   14.50
   9  17  41   -9.20    8.60
  11  19  41   -1.20    7.90
 -11 -19  41   20.20   16.80
 -13 -21  41   18.50   17.80
 -15 -23  41   20.70   19.20
 -17 -25  41   -3.70   18.00
 -20 -12  42    4.60   17.10
 -18 -10  42   53.89   18.90
 -16  -8  42   -3.50   16.20
 -14  -6  42   24.10   16.50
  14   6  42   38.00    8.60
  14   6  42   23.30    8.80
  12   4  42    9.50    8.10
  12   4  42   -9.60    8.10
 -12  -4  42   -7.80   14.00
 -10  -2  42  210.08   21.30
  10   2  42  225.88   17.50
   8   0  42   -1.00    8.90
  -8   0  42   -9.90   11.50
  -6   2  42   45.60   13.00
  -4   4  42    4.90   11.00
  -2   6  42  277.57   21.90
   2  -6 -42  291.77   18.30
   2  -6 -42  277.17   20.60
   0   8  42  -10.80    9.40
   0  -8 -42  -17.50    7.60
   0  -8 -42  -11.70    8.70
   2  10  42  126.09   14.00
   4  12  42   49.70   11.10
  -6 -14  42   16.30   14.10
  -6 -14  42  -18.20   12.80
  -8 -16  42  140.09   20.10
   8  16  42  132.69   13.70
 -10 -18  42  -19.70   15.40
  10  18  42    0.40    8.90
 -12 -20  42   10.40   17.10
  12  20  42    6.30    7.50
 -14 -22  42  -15.80   16.90
 -16 -24  42   19.80   18.60
 -18 -26  42  -17.50   17.20
 -21 -13  43    3.10   16.80
 -19 -11  43  -23.60   16.00
 -17  -9  43    6.30   16.40
 -15  -7  43   20.40   16.90
  15   7  43    5.30    7.30
  15   7  43   13.40    7.60
 -13  -5  43    5.30   15.50
  13   5  43   14.70    8.80
  13   5  43    6.00    8.90
 -11  -3  43  -10.40   13.10
  11   3  43    4.60    8.70
   9   1  43   10.40    9.90
  -9  -1  43   33.60   14.20
   7  -1  43   14.20    9.70
   7  -1  43   15.10    9.60
  -7   1  43   26.90   12.50
  -5   3  43  -14.50   10.80
  -3   5  43   80.89   13.90
  -1   7  43   62.99   12.70
   1   9  43   10.30   10.30
   3  11  43  100.99   13.50
  -5 -13  43    0.80   13.30
  -5 -13  43   11.80   13.30
   5  13  43   10.20    9.80
   7  15  43   25.50   12.30
  -7 -15  43   21.60   15.60
   9  17  43   13.70    9.80
  -9 -17  43  -21.70   14.90
 -11 -19  43   15.20   17.00
  11  19  43   12.10    9.10
 -13 -21  43   18.10   18.10
 -15 -23  43   17.80   18.50
 -17 -25  43   -0.40   18.20
 -20 -12  44  -16.60   16.30
 -18 -10  44   -6.10   16.50
  16   8  44   25.70    9.10
  16   8  44   27.00    7.20
 -16  -8  44   10.50   17.40
  14   6  44   42.20    9.60
  14   6  44   57.69    9.80
 -14  -6  44   17.00   16.40
  12   4  44   77.89   11.10
  12   4  44   78.49   11.00
 -12  -4  44   64.39   17.50
 -10  -2  44   18.60   14.00
  10   2  44    7.40   11.20
  -8   0  44   10.70   13.00
   8   0  44    5.10    9.60
   6  -2  44   23.80   10.60
   6  -2  44   22.50   10.80
  -6   2  44    7.10   11.70
  -4   4  44   -0.20   11.20
  -2   6  44   38.20   12.20
   0   8  44  101.89   14.10
   2  10  44  -19.10    8.90
  -4 -12  44  120.19   16.80
   4  12  44  113.99   13.60
  -4 -12  44  103.59   16.50
   6  14  44   77.19   12.30
  -6 -14  44   40.30   15.70
  -6 -14  44   29.00   15.30
  -8 -16  44   14.80   16.00
   8  16  44   19.00   11.00
 -10 -18  44  138.09   35.20
  10  18  44  108.69   12.40
  12  20  44   -5.60    8.00
 -12 -20  44  -19.20   16.90
 -14 -22  44   -1.80   18.10
 -16 -24  44    2.10   18.40
 -18 -26  44    2.30   18.30
 -21 -13  45   33.90   18.50
 -19 -11  45    6.60   17.60
 -17  -9  45    0.80   16.80
  15   7  45   30.10    8.40
  15   7  45   25.60    8.80
 -15  -7  45   35.20   17.90
 -13  -5  45   55.89   28.40
  13   5  45  120.09   12.60
  13   5  45  151.28   13.10
 -11  -3  45   42.50   16.00
  11   3  45   20.70   17.90
   9   1  45  -10.70    9.00
  -9  -1  45   -4.00   13.10
   7  -1  45   37.80   11.10
  -7   1  45   16.20   13.20
   5  -3  45  215.38   17.60
   5  -3  45  240.58   20.20
  -5   3  45  188.58   19.40
  -3   5  45   15.50   11.90
  -1   7  45    1.80   10.90
   1   9  45  491.25   27.00
  -3 -11  45    4.90   12.90
   3  11  45   -1.90    9.80
   5  13  45    8.70   10.10
  -5 -13  45    7.80   13.20
  -5 -13  45    9.90   13.90
  -7 -15  45  284.07   27.90
   7  15  45  268.77   21.00
  -9 -17  45   13.40   30.50
   9  17  45   -2.30   10.10
  11  19  45   -8.70    9.10
 -11 -19  45  -13.70   16.10
  13  21  45   34.50    8.00
 -13 -21  45   48.60   20.30
 -15 -23  45   -6.90   18.00
 -17 -25  45   30.90   20.20
 -20 -12  46  -25.20   16.30
 -18 -10  46   -2.50   17.00
  16   8  46   -4.70    6.90
 -16  -8  46    3.30   17.40
  16   8  46    5.10   11.40
  14   6  46    0.20    8.90
 -14  -6  46    0.80   16.60
  14   6  46    8.00    8.90
  12   4  46   18.00   10.00
  12   4  46  -11.60    9.10
  10   2  46    4.10    9.70
 -10  -2  46   -7.60   13.10
   8   0  46   -7.30   10.10
  -8   0  46   -2.90   13.60
  -6   2  46    4.00   12.40
   6  -2  46   17.40   10.70
   4  -4  46    8.60   10.70
  -4   4  46   -2.70   11.90
   4  -4  46   -2.90   10.70
  -2   6  46   22.10   11.90
   0   8  46  -15.80   10.50
  -2 -10  46   12.00   12.80
  -2 -10  46    7.90   12.80
   2  10  46   22.90   11.30
  -4 -12  46    2.30   13.70
   4  12  46    2.40   10.50
  -4 -12  46    1.80   13.70
  -6 -14  46    0.00   15.30
   6  14  46   -5.30   10.60
   8  16  46   40.80   12.10
  -8 -16  46   55.09   19.30
 -10 -18  46  -15.60   16.20
  10  18  46    9.70   10.10
  12  20  46    0.90    8.60
 -12 -20  46  -11.60   17.20
 -14 -22  46  -21.60   18.00
 -16 -24  46   16.70   19.30
 -19 -11  47   -1.80   17.90
 -17  -9  47  -27.20   16.20
 -15  -7  47   41.60   19.00
  15   7  47   59.39   10.10
  15   7  47   44.00   10.00
  13   5  47   47.30   10.60
  13   5  47   52.39   10.80
 -13  -5  47   23.60   17.20
 -11  -3  47   94.59   21.70
  11   3  47  104.39   13.00
  -9  -1  47   24.50   14.40
   9   1  47   22.80   10.60
  -7   1  47  161.88   19.60
   7  -1  47  207.68   17.90
   5  -3  47  423.16   22.90
  -5   3  47  422.76   28.20
   5  -3  47  440.76   25.80
  -3   5  47   16.10   12.70
   3  -5  47   32.30   12.40
   3  -5  47    3.10   11.90
   1  -7  47   20.70   12.90
   1  -7  47   39.90   13.50
  -1   7  47   34.60   12.80
  -1  -9  47  726.23   32.90
   1   9  47  672.13   32.70
  -1  -9  47  664.43   35.00
  -3 -11  47    5.80   13.40
   3  11  47   15.80   10.60
  -3 -11  47    2.30   13.40
  -5 -13  47   24.20   15.30
   5  13  47    7.20   10.60
   7  15  47  207.08   20.00
  -7 -15  47  217.48   24.10
  -9 -17  47    7.70   16.50
 -11 -19  47   10.80   18.00
  11  19  47    9.70    9.80
  13  21  47   11.70    8.30
 -13 -21  47   19.60   20.10
 -15 -23  47   -1.80   18.90
 -17 -25  47   24.70   20.90
 -20 -12  48   12.60   18.50
 -18 -10  48   28.50   18.50
  16   8  48   39.80    8.70
  16   8  48   65.29    9.40
 -16  -8  48   61.99   19.90
 -14  -6  48   80.69   20.50
  14   6  48  112.99   12.80
  14   6  48  128.89   12.90
  12   4  48  290.87   19.90
 -12  -4  48  238.18   25.20
  10   2  48    4.40    9.90
 -10  -2  48   18.00   15.50
  -8   0  48  221.98   22.00
   8   0  48  269.87   21.10
  -6   2  48   46.30   15.10
   6  -2  48   57.69   12.90
   4  -4  48    5.80   11.10
   4  -4  48  -15.70   10.50
  -4   4  48   13.40   12.60
   2  -6  48  270.27   20.20
  -2   6  48  236.28   23.00
   2  -6  48  196.48   19.40
   0  -8  48   30.10   13.80
   0   8  48   13.40   12.40
   0  -8  48   30.90   13.30
  -2 -10  48   43.90   15.30
   2  10  48   33.90   12.30
  -2 -10  48   36.90   14.10
  -4 -12  48  342.27   28.10
   4  12  48  369.86   24.30
   6  14  48   14.40   11.30
  -6 -14  48   37.80   16.90
   8  16  48  111.39   14.20
  -8 -16  48   61.19   20.00
  10  18  48  284.97   21.40
 -10 -18  48  241.78   26.30
  12  20  48    5.20    9.20
 -12 -20  48    4.40   18.50
 -14 -22  48   21.20   19.50
 -16 -24  48   26.70   20.60
 -19 -11  49   17.80   19.40
 -17  -9  49   14.20   17.60
  15   7  49    3.80    8.90
 -15  -7  49   10.60   18.20
  15   7  49   -5.70    8.70
 -13  -5  49   12.90   17.40
  13   5  49    4.00    9.50
  11   3  49    5.70   10.20
 -11  -3  49   28.00   16.20
   9   1  49   21.60   11.00
  -9  -1  49    6.90   14.40
   7  -1  49   90.99   14.40
  -7   1  49   71.19   16.80
   5  -3  49  137.89   16.40
  -5   3  49  165.38   19.00
  -3   5  49   19.60   13.30
   3  -5  49   16.00   11.70
   3  -5  49   12.70   11.90
   1  -7  49   89.59   16.00
   1  -7  49   94.29   15.50
  -1   7  49  110.19   15.70
  -1  -9  49  138.09   18.50
   1   9  49  134.89   16.20
  -1  -9  49  161.38   17.70
  -3 -11  49  107.79   17.90
   3  11  49   88.09   14.50
   5  13  49   16.50   11.40
  -5 -13  49   17.40   15.70
   7  15  49   20.90   11.70
  -7 -15  49    6.80   17.10
   9  17  49    7.30   10.90
  -9 -17  49   31.50   18.50
  11  19  49   -2.20    9.90
 -11 -19  49    2.40   18.50
 -13 -21  49    9.10   20.00
  13  21  49   -5.00    8.00
 -15 -23  49   34.40   20.60
 -20 -12  50   16.90   19.60
 -18 -10  50   11.30   18.20
  16   8  50    1.60    8.00
 -16  -8  50   -4.00   18.50
  16   8  50    8.80    8.40
 -14  -6  50   80.19   20.80
  14   6  50   71.89   11.70
  14   6  50   76.09   12.10
  12   4  50   23.30   11.10
 -12  -4  50   17.70   17.10
  10   2  50   15.50   10.60
 -10  -2  50   -1.30   14.80
  -8   0  50  -18.20   13.50
   8   0  50   -4.70   10.60
   6  -2  50   24.80   12.60
  -6   2  50   20.00   14.90
  -4   4  50   -3.30   12.60
   4  -4  50    8.40   11.90
  -2   6  50  118.69   16.80
   2  -6  50  111.19   16.50
   0   8  50    0.90   11.70
   0  -8  50   -9.20   12.00
   0  -8  50   -8.60   12.40
   2  10  50   63.89   13.90
  -2 -10  50   87.99   16.70
  -4 -12  50  103.49   19.00
   4  12  50  104.29   14.90
   6  14  50   20.30   11.80
  -6 -14  50   47.60   20.20
  -8 -16  50   48.40   19.60
   8  16  50   74.89   13.60
  10  18  50  -17.10   11.10
 -10 -18  50  -15.70   18.20
  12  20  50   -1.10    9.90
 -12 -20  50   -7.10   19.00
 -14 -22  50   11.20   19.30
 -16 -24  50   17.50   19.90
 -19 -11  51    1.70   18.80
 -17  -9  51    0.30   18.20
  17   9  51    9.60    7.10
 -15  -7  51    0.50   17.80
  15   7  51    2.90    9.30
  15   7  51   11.20    9.50
  13   5  51   -0.50    9.60
  13   5  51   17.00   10.00
 -13  -5  51  -21.30   16.10
  11   3  51   -4.00    9.90
 -11  -3  51   24.60   17.30
   9   1  51    8.80   10.70
  -9  -1  51  -15.00   15.10
  -7   1  51   10.30   14.30
   7  -1  51   14.10   11.80
   5  -3  51   33.90   13.00
  -5   3  51    5.90   14.00
   3  -5  51   38.90   13.60
  -3   5  51   18.70   13.80
  -1   7  51   37.30   13.40
   1  -7  51   46.20   14.70
  -1  -9  51   31.00   15.50
   1   9  51   -6.60   11.50
  -3 -11  51   74.79   17.90
   3  11  51   92.59   15.00
   5  13  51   12.20   12.20
  -7 -15  51   28.60   17.90
   7  15  51   40.50   12.80
   9  17  51   -6.10   10.90
  -9 -17  51   11.50   18.00
 -11 -19  51    3.60   19.20
  11  19  51    7.10   16.70
 -13 -21  51  -23.00   18.80
  13  21  51    9.00    9.20
 -15 -23  51   -9.40   19.30
 -18 -10  52   18.60   18.70
  16   8  52    2.60    8.50
 -16  -8  52   36.40   19.60
  16   8  52   14.50    9.10
 -14  -6  52   45.10   19.20
  14   6  52   18.90   10.70
  14   6  52   10.20   16.20
 -12  -4  52   13.30   17.20
  12   4  52   32.00   11.20
 -10  -2  52   -6.60   15.40
  10   2  52   -6.10   10.90
   8   0  52   43.70   12.50
  -8   0  52   33.00   19.40
  -6   2  52   34.30   15.60
   6  -2  52   41.00   13.30
  -4   4  52  -10.20   12.50
   4  -4  52   -2.90   12.20
   2  -6  52   53.79   15.30
  -2   6  52   70.69   15.80
   0   8  52    9.50   12.60
   0  -8  52    7.70   13.60
   2  10  52    1.60   12.00
  -2 -10  52    3.70   14.90
   4  12  52  115.29   15.70
  -6 -14  52   -4.10   16.70
   6  14  52    5.10   11.80
  -8 -16  52   -2.60   17.10
   8  16  52   -2.90   11.50
 -10 -18  52   74.19   21.70
  10  18  52   77.39   13.70
 -12 -20  52   11.70   19.70
  12  20  52   -6.60   10.50
 -14 -22  52   13.00   19.80
 -16 -24  52   -0.50   20.10
 -19 -11  53   -0.90   19.10
  17   9  53   -3.00    7.60
 -17  -9  53    8.90   19.30
 -15  -7  53   23.10   19.80
  15   7  53    4.70   10.40
  15   7  53   17.70   10.10
 -13  -5  53   17.00   18.10
  13   5  53   12.70   10.80
  13   5  53   26.60   18.80
 -11  -3  53   11.00   17.00
  11   3  53   12.20   11.30
  -9  -1  53   34.60   17.40
   9   1  53   34.30   12.30
   7  -1  53   38.80   12.80
  -7   1  53    2.50   27.70
  -5   3  53  140.19   20.00
   5  -3  53  176.88   18.60
  -3   5  53  -26.60   12.00
   3  -5  53    1.60   13.20
  -1   7  53   -7.40   12.60
   1  -7  53    0.70   13.80
  -1  -9  53  197.58   22.70
   1   9  53  201.08   19.50
  -3 -11  53   23.60   20.90
   3  11  53   -1.10   11.50
  -5 -13  53    2.20   16.30
   5  13  53  -19.00   11.40
  -7 -15  53   23.20   18.60
   7  15  53   61.59   13.70
  -9 -17  53  -16.10   17.80
   9  17  53   15.20   12.30
  11  19  53   10.00   11.10
 -11 -19  53    0.40   20.00
 -13 -21  53   39.70   21.10
  13  21  53   45.90   10.80
 -15 -23  53    3.30   20.10
 -18 -10  54  -14.50   18.60
  16   8  54   -9.50    9.10
  16   8  54   10.90    9.70
 -16  -8  54  -17.90   17.50
  14   6  54   -0.10   10.50
 -14  -6  54   -5.60   17.50
  14   6  54    0.60   10.20
 -12  -4  54  -15.40   17.00
  12   4  54   -4.60   10.30
  10   2  54   12.80   11.60
 -10  -2  54   24.10   17.50
  -8   0  54   -2.50   15.80
   8   0  54   -5.40   11.60
   6  -2  54   12.80   12.70
  -4   4  54   -3.20   13.60
   4  -4  54  -18.30   12.50
  -2   6  54   -3.00   13.70
   2  -6  54    3.00   13.70
   0   8  54   -8.10   12.50
   0  -8  54   -9.90   14.50
  -2 -10  54   11.40   17.50
   2  10  54   -9.90   11.90
   4  12  54   -6.20   12.20
  -4 -12  54    4.20   16.40
  -6 -14  54    4.00   17.30
   6  14  54  -12.70   11.80
   8  16  54   22.10   12.60
  -8 -16  54    2.40   18.70
  10  18  54    3.50   12.40
 -10 -18  54   -3.40   20.40
 -12 -20  54  -37.40   18.50
  14  22  54  -15.60    8.00
 -14 -22  54   24.40   21.00
  17   9  55  -13.70    8.10
 -17  -9  55   19.60   19.70
  15   7  55   23.50   10.70
  15   7  55   46.30   16.00
 -15  -7  55   22.20   20.30
 -13  -5  55   15.10   18.80
  13   5  55   12.10   10.60
  13   5  55   16.70   11.10
  11   3  55  -10.40   10.70
 -11  -3  55  -13.00   16.40
  -9  -1  55   -1.70   16.60
   9   1  55    2.80   12.10
  -7   1  55   24.40   16.60
   7  -1  55   27.10   13.50
   5  -3  55  167.88   18.70
   3  -5  55   17.90   14.50
  -3   5  55   25.90   15.20
   1  -7  55    6.20   14.60
[truncated: 1,501,326 more chars]
