# Supplementary material for: Hierarchical, Template‐Controlled Self‐Assembly of Two Different Organometallic Capsules from a Tetrakisimidazolium Salt
Source: Angew Chem Int Ed Engl. 2025 Nov 13;65(1):e20814. doi: 10.1002/anie.202520814 (PMC12759195; doi:10.1002/anie.202520814)
Supplement: Supplementary file 2 — Supporting Information [file ANIE-65-e20814-s002.zip › 6a. [Au4(1)2](SbF6)4.cif]

data_Au4L2-SbF6
_audit_creation_date               2025-09-06
_audit_creation_method
;
Olex2 1.5
(compiled 2025.07.13 svn.rb7424aed for OlexSys, GUI svn.r7314)
;
_shelx_SHELXL_version_number       '2018/3'
_audit_contact_author_address      ?
_audit_contact_author_email        ?
_audit_contact_author_name         ''
_audit_contact_author_phone        ?
_publ_contact_author_id_orcid      ?
_publ_section_references
;
Bourhis, L.J., Dolomanov, O.V., Gildea, R.J., Howard, J.A.K., Puschmann, H.
 (2015). Acta Cryst. A71, 59-75.

D. Kratzert, I. Krossing, (2018), J. Appl. Cryst. 51, 928-934. 

Dolomanov, O.V., Bourhis, L.J., Gildea, R.J, Howard, J.A.K. & Puschmann, H.
 (2009), J. Appl. Cryst. 42, 339-341.

Kratzert, D., Holstein, J.J. & Krossing, I. (2015). J. Appl. Cryst. 48, 933-938.

Sheldrick, G.M. (2015). Acta Cryst. C71, 3-8.
;
_chemical_name_common              ?
_chemical_name_systematic          ?
_chemical_formula_moiety          
 'C136 H160 Au4 N16 O16, 4(F6 Sb), 2(C2 H3 N), H2 O, 3[C2H3N]'
_chemical_formula_sum              'C146 H177 Au4 F24 N21 O17 Sb4'
_chemical_formula_weight           4228.94
_chemical_melting_point            ?
loop_
  _atom_type_symbol
  _atom_type_description
  _atom_type_scat_dispersion_real
  _atom_type_scat_dispersion_imag
  _atom_type_scat_source
 'C' 'C' 0.0033 0.0016 'International Tables Vol C Tables 4.2.6.8 and 6.1.1.4'
 'H' 'H' 0.0000 0.0000 'International Tables Vol C Tables 4.2.6.8 and 6.1.1.4'
 'Au' 'Au' -2.0133 8.8022
 'International Tables Vol C Tables 4.2.6.8 and 6.1.1.4'
 'F' 'F' 0.0171 0.0103 'International Tables Vol C Tables 4.2.6.8 and 6.1.1.4'
 'N' 'N' 0.0061 0.0033 'International Tables Vol C Tables 4.2.6.8 and 6.1.1.4'
 'O' 'O' 0.0106 0.0060 'International Tables Vol C Tables 4.2.6.8 and 6.1.1.4'
 'Sb' 'Sb' -0.5866 1.5461
 'International Tables Vol C Tables 4.2.6.8 and 6.1.1.4'

_shelx_space_group_comment
;
The symmetry employed for this shelxl refinement is uniquely defined
by the following loop, which should always be used as a source of
symmetry information in preference to the above space-group names.
They are only intended as comments.
;
_space_group_crystal_system        'monoclinic'
_space_group_IT_number             15
_space_group_name_H-M_alt          C2/c
_space_group_name_Hall             '-C 2yc'
loop_
  _space_group_symop_operation_xyz
 'x, y, z'
 '-x, y, -z+1/2'
 'x+1/2, y+1/2, z'
 '-x+1/2, y+1/2, -z+1/2'
 '-x, -y, -z'
 'x, -y, z-1/2'
 '-x+1/2, -y+1/2, -z'
 'x+1/2, -y+1/2, z-1/2'

_cell_length_a                     25.3621(8)
_cell_length_b                     21.3081(7)
_cell_length_c                     30.0801(9)
_cell_angle_alpha                  90
_cell_angle_beta                   107.2090(10)
_cell_angle_gamma                  90
_cell_volume                       15528.1(8)
_cell_formula_units_Z              4
_cell_measurement_reflns_used      9882
_cell_measurement_temperature      224.0
_cell_measurement_theta_max        25.35
_cell_measurement_theta_min        2.55
_shelx_estimated_absorpt_T_max     ?
_shelx_estimated_absorpt_T_min     ?
_exptl_absorpt_coefficient_mu      4.546
_exptl_absorpt_correction_T_max    0.7452
_exptl_absorpt_correction_T_min    0.6357
_exptl_absorpt_correction_type     none
_exptl_absorpt_process_details
;
SADABS-2016/2 (Bruker,2016/2) was used for absorption correction.
wR2(int) was 0.0925 before and 0.0476 after correction.
The Ratio of minimum to maximum transmission is 0.8531.
The \l/2 correction factor is Not present.
;
_exptl_absorpt_special_details     ?
_exptl_crystal_colour              'clear whiteish colourless'
_exptl_crystal_colour_lustre       clear
_exptl_crystal_colour_modifier     whiteish
_exptl_crystal_colour_primary      colourless
_exptl_crystal_density_diffrn      1.809
_exptl_crystal_density_meas        ?
_exptl_crystal_density_method      ?
_exptl_crystal_description         block
_exptl_crystal_F_000               8288
_exptl_crystal_preparation         ?
_exptl_crystal_size_max            0.2
_exptl_crystal_size_mid            0.18
_exptl_crystal_size_min            0.16
_exptl_transmission_factor_max     ?
_exptl_transmission_factor_min     ?
_diffrn_reflns_av_R_equivalents    0.0348
_diffrn_reflns_av_unetI/netI       0.0174
_diffrn_reflns_Laue_measured_fraction_full  0.994
_diffrn_reflns_Laue_measured_fraction_max  0.994
_diffrn_reflns_limit_h_max         29
_diffrn_reflns_limit_h_min         -29
_diffrn_reflns_limit_k_max         25
_diffrn_reflns_limit_k_min         -25
_diffrn_reflns_limit_l_max         35
_diffrn_reflns_limit_l_min         -35
_diffrn_reflns_number              138360
_diffrn_reflns_point_group_measured_fraction_full  0.994
_diffrn_reflns_point_group_measured_fraction_max  0.994
_diffrn_reflns_theta_full          24.713
_diffrn_reflns_theta_max           24.713
_diffrn_reflns_theta_min           1.710
_diffrn_ambient_temperature        224.0
_diffrn_detector_area_resol_mean   ?
_diffrn_measured_fraction_theta_full  0.994
_diffrn_measured_fraction_theta_max  0.994
_diffrn_measurement_device_type    'Bruker APEX-II CCD'
_diffrn_measurement_method         '\f and \w scans'
_diffrn_radiation_type             MoK\a
_diffrn_radiation_wavelength       0.71073
_diffrn_source                     ?
_diffrn_source_current             1.4
_diffrn_source_power               0.07
_diffrn_source_voltage             50.0
_diffrn_standards_number           0
_reflns_Friedel_coverage           0.000
_reflns_Friedel_fraction_full      .
_reflns_Friedel_fraction_max       .
_reflns_number_gt                  10842
_reflns_number_total               13184
_reflns_special_details
;
 Reflections were merged by SHELXL according to the crystal
 class for the calculation of statistics and refinement.
 
 Structure factors included contributions from the .fab file.
 
 _reflns_Friedel_fraction is defined as the number of unique
 Friedel pairs measured divided by the number that would be
 possible theoretically, ignoring centric projections and
 systematic absences.
;
_reflns_threshold_expression       'I > 2\s(I)'
_computing_cell_refinement         'SAINT V8.38A (Bruker, 2018)'
_computing_data_collection         ?
_computing_data_reduction          'SAINT V8.38A (Bruker, 2018)'
_computing_molecular_graphics      'Olex2 1.5 (Dolomanov et al., 2009)'
_computing_publication_material    'Olex2 1.5 (Dolomanov et al., 2009)'
_computing_structure_refinement    'SHELXL 2018/3 (Sheldrick, 2015)'
_computing_structure_solution      'olex2.solve 1.5 (Bourhis et al., 2015)'
_refine_diff_density_max           1.829
_refine_diff_density_min           -2.203
_refine_diff_density_rms           0.157
_refine_ls_extinction_coef         .
_refine_ls_extinction_method       none
_refine_ls_goodness_of_fit_ref     1.057
_refine_ls_hydrogen_treatment      constr
_refine_ls_matrix_type             full
_refine_ls_number_parameters       1031
_refine_ls_number_reflns           13184
_refine_ls_number_restraints       3211
_refine_ls_R_factor_all            0.0721
_refine_ls_R_factor_gt             0.0606
_refine_ls_restrained_S_all        1.102
_refine_ls_shift/su_max            0.001
_refine_ls_shift/su_mean           0.000
_refine_ls_structure_factor_coef   Fsqd
_refine_ls_weighting_details      
 'w=1/[\s^2^(Fo^2^)+(0.0100P)^2^+500.0000P] where P=(Fo^2^+2Fc^2^)/3'
_refine_ls_weighting_scheme        calc
_refine_ls_wR_factor_gt            0.1226
_refine_ls_wR_factor_ref           0.1285
_refine_special_details            ?
_olex2_refinement_description
;
1. Fixed Uiso
 At 1.2 times of:
  All C(H) groups, All C(H,H) groups
 At 1.5 times of:
  All C(H,H,H) groups, All O(H,H) groups
2. Restrained distances
 C02D-C02B = C02G-C02A
 1.54 with sigma of 0.01
 O1-H1B = O1-H1A
 0.86 with sigma of 0.01
 H1B-H1A
 1.36 with sigma of 0.01
 F18_$1-C28
 2.5 with sigma of 0.02
 C28-C13
 1.53 with sigma of 0.01
 F14_$1-C28
 2.5 with sigma of 0.02
 Sb3-F10 = Sb3-F13 = Sb3-F16 = Sb3-F18
 1.88 with sigma of 0.02
 Sb3-F14 = Sb3-F17
 1.87 with sigma of 0.02
 C9-C28
 2.5 with sigma of 0.02
 N01N-C02I
 1.5 with sigma of 0.01
 F18_$1-C13
 2.5 with sigma of 0.02
 C9-C02I = C9-C13
 1.53 with sigma of 0.01
 Sb1-F1 = Sb1-F2 = Sb1-F11 = Sb1-F15
 1.88 with sigma of 0.02
 Sb1-F9 = Sb1-F12
 1.87 with sigma of 0.02
 C9-F13_$1
 2.5 with sigma of 0.02
 C13-C02I
 2.5 with sigma of 0.02
 H02V-H13B
 2 with sigma of 0.001
 F14-F14_$2
 2 with sigma of 0.02
 Sb3-F10 \\sim Sb3-F13 \\sim Sb3-F14 \\sim Sb3-F16 \\sim Sb3-F17 \\sim Sb3-F18
 with sigma of 0.02
 F10-F13 \\sim F10-F14 \\sim F10-F16 \\sim F10-F17 \\sim F13-F14 \\sim F13-F17
\\sim F13-F18 \\sim F14-F16
 \\sim F14-F18 \\sim F16-F17 \\sim F16-F18 \\sim F17-F18
 with sigma of 0.04
 Sb1-F1 \\sim Sb1-F2 \\sim Sb1-F9 \\sim Sb1-F11 \\sim Sb1-F12 \\sim Sb1-F15
 with sigma of 0.02
 F1-F2 \\sim F1-F9 \\sim F1-F11 \\sim F1-F12 \\sim F2-F9 \\sim F2-F12 \\sim
F2-F15 \\sim F9-F11 \\sim F9-F15 ~
 F11-F12 \\sim F11-F15 \\sim F12-F15
 with sigma of 0.04
 Sb1-F1 \\sim Sb1-F1A
 with sigma of 0.02
 Sb1-F2 \\sim Sb1-F2A
 with sigma of 0.02
 Sb1-F9 \\sim Sb1-F9A
 with sigma of 0.02
 Sb1-F11 \\sim Sb1-F11A
 with sigma of 0.02
 Sb1-F12 \\sim Sb1-F12A
 with sigma of 0.02
 Sb1-F15 \\sim Sb1-F15A
 with sigma of 0.02
 F1-F2 \\sim F1A-F2A
 with sigma of 0.04
 F1-F9 \\sim F1A-F9A
 with sigma of 0.04
 F1-F11 \\sim F1A-F11A
 with sigma of 0.04
 F1-F12 \\sim F1A-F12A
 with sigma of 0.04
 F1-F15 \\sim F1A-F15A
 with sigma of 0.04
 F2-F9 \\sim F2A-F9A
 with sigma of 0.04
 F2-F11 \\sim F2A-F11A
 with sigma of 0.04
 F2-F12 \\sim F2A-F12A
 with sigma of 0.04
 F2-F15 \\sim F2A-F15A
 with sigma of 0.04
 F9-F11 \\sim F9A-F11A
 with sigma of 0.04
 F9-F12 \\sim F9A-F12A
 with sigma of 0.04
 F9-F15 \\sim F9A-F15A
 with sigma of 0.04
 F11-F12 \\sim F11A-F12A
 with sigma of 0.04
 F11-F15 \\sim F11A-F15A
 with sigma of 0.04
 F12-F15 \\sim F12A-F15A
 with sigma of 0.04
3. Rigid bond restraints
 All non-hydrogen atoms
 with sigma for 1-2 distances of 0.01 and sigma for 1-3 distances of 0.01
4. Uiso/Uaniso restraints and constraints
C00G \\sim C00I \\sim C00J \\sim C00K \\sim C00L \\sim C00O \\sim C00Q \\sim
C00R \\sim C00S \\sim C00T \\sim C00U \\sim C00V \\sim C00W \\sim C00X \\sim
C00Y \\sim C00Z \\sim C011 \\sim C012 \\sim C013 \\sim C014 \\sim C015 \\sim
C016 \\sim C017 \\sim C018 \\sim C019 \\sim C01A \\sim C01B \\sim C01C \\sim
C01D \\sim C01E \\sim C01F \\sim C01G \\sim C01H \\sim C01I \\sim C01J \\sim
C01K \\sim C01L \\sim C01M \\sim C01O \\sim C01P \\sim C01Q \\sim C01R \\sim
C01S \\sim C01T \\sim C01U \\sim C01V \\sim C01W \\sim C01X \\sim C01Y \\sim
C01Z \\sim C020 \\sim C021 \\sim C023 \\sim C025 \\sim C026 \\sim C027 \\sim
C028 \\sim C029 \\sim C02A \\sim C02B \\sim C02D \\sim C02F \\sim C02G \\sim
C02I \\sim C02J \\sim C02O \\sim C14 \\sim C9 \\sim C13 \\sim C28 \\sim F02E
\\sim F02H \\sim F02N \\sim F1 \\sim F2 \\sim F9 \\sim F11 \\sim F12 \\sim F15
\\sim F10 \\sim F13 \\sim F14 \\sim F16 \\sim F17 \\sim F18 \\sim F1A \\sim
F12A \\sim F2A \\sim F9A \\sim F15A \\sim F11A: within 3.8A with sigma of 0.01
and sigma for terminal atoms of 0.02 within 3.8A
Sb3 \\sim F10 \\sim F13 \\sim F14 \\sim F16 \\sim F17 \\sim F18: within 2A with
sigma of 0.04 and sigma for terminal atoms of 0.08 within 2A
Sb1 \\sim F1 \\sim F2 \\sim F9 \\sim F11 \\sim F12 \\sim F15: within 2A with
sigma of 0.04 and sigma for terminal atoms of 0.08 within 2A
Uanis(F02E) \\sim Ueq, Uanis(C02D) \\sim Ueq, Uanis(C02B) \\sim Ueq,
Uanis(C02J) \\sim Ueq: with sigma of 0.01 and sigma for terminal atoms of 0.02
Uanis(F02N) \\sim Ueq: with sigma of 0.005 and sigma for terminal atoms of 0.01
Uanis(C28) \\sim Ueq, Uanis(C13) \\sim Ueq, Uanis(C9) \\sim Ueq, Uanis(C02I)
\\sim Ueq: with sigma of 0.005 and sigma for terminal atoms of 0.01
5. Rigid body (RIGU) restrains
 Sb3, F10, F13, F14, F16, F17, F18
 with sigma for 1-2 distances of 0.004 and sigma for 1-3 distances of 0.004
 Sb1, F1, F2, F9, F11, F12, F15
 with sigma for 1-2 distances of 0.004 and sigma for 1-3 distances of 0.004
6. Others
 Sof(F1A)=Sof(F12A)=Sof(F2A)=Sof(F9A)=Sof(F15A)=Sof(F11A)=1-FVAR(1)
 Sof(F1)=Sof(F2)=Sof(F9)=Sof(F11)=Sof(F12)=Sof(F15)=FVAR(1)
 Fixed Sof: Sb3(0.5) F10(0.5) F13(0.5) F14(0.5) F16(0.5) F17(0.5) F18(0.5)
 O1(0.5) H1A(0.5) H1B(0.5)
7.a Riding coordinates:
 C01L(H01N,H01O,H01P), C28(H28A,H28B,H28C), O1(H1A,H1B)
7.b Ternary CH refined with riding coordinates:
 C00Q(H00Q), C019(H019), C01A(H01A), C01S(H01Y)
7.c Secondary CH2 refined with riding coordinates:
 C00Z(H00A,H00B), C01F(H01F,H01G), C01G(H01H,H01I), C01I(H01J,H01K), C01K(H01L,
 H01M), C01O(H01R,H01S), C01R(H01W,H01X), C01W(H1,HB), C01Y(H3,HC), C023(H02A,
 H02B), C025(H02C,H02D), C026(H02E,H02F), C028(H02G,H02H), C02A(H02I,H02J),
 C02D(H02N,H02O), C02G(H02S,H02T), C02I(H02U,H02V), C02J(H02W,H02X), C9(H9A,
 H9B), C13(H13A,H13B)
7.d Aromatic/amide H refined with riding coordinates:
 C00K(H00K), C00O(H00O), C00U(H00U), C013(H013), C01C(H01C), C01M(H01Q),
 C01T(H01Z), C01X(H2), C01Z(H4), C020(H020), C021(H021), C027(H027)
7.e Idealised Me refined as rotating group:
 C01E(H01B,H01D,H01E), C01P(H01T,H01U,H01V), C01U(H01,H,HA), C02B(H02K,H02L,
 H02M), C02F(H02P,H02Q,H02R), C02O(H02Y,HD,HE), C14(H14A,H14B,H14C)
;
_atom_sites_solution_hydrogens     mixed
_atom_sites_solution_primary       iterative
_atom_sites_solution_secondary     ?
loop_
  _atom_site_label
  _atom_site_type_symbol
  _atom_site_fract_x
  _atom_site_fract_y
  _atom_site_fract_z
  _atom_site_U_iso_or_equiv
  _atom_site_adp_type
  _atom_site_occupancy
  _atom_site_site_symmetry_order
  _atom_site_calc_flag
  _atom_site_refinement_flags_posn
  _atom_site_refinement_flags_adp
  _atom_site_refinement_flags_occupancy
  _atom_site_disorder_assembly
  _atom_site_disorder_group
 Au01 Au 0.58100(2) 0.50331(2) 0.41843(2) 0.04953(12) Uani 1 1 d . U . . .
 Au02 Au 0.58216(2) 0.95629(2) 0.41603(2) 0.05392(12) Uani 1 1 d . U . . .
 Sb03 Sb 0.500000 0.72729(5) 0.250000 0.0637(3) Uani 1 2 d S TU P . .
 O006 O 0.6870(2) 0.6967(3) 0.39865(19) 0.0415(13) Uani 1 1 d . U . . .
 O007 O 0.6035(2) 0.5065(3) 0.2161(2) 0.0436(14) Uani 1 1 d . U . . .
 O008 O 0.5687(3) 0.5490(3) 0.1407(2) 0.0450(14) Uani 1 1 d . U . . .
 O009 O 0.6718(3) 0.5940(3) 0.3678(2) 0.0435(14) Uani 1 1 d . U . . .
 O00A O 0.6553(3) 0.9028(3) 0.3347(2) 0.0472(15) Uani 1 1 d . U . . .
 O00B O 0.5380(3) 0.7558(3) 0.0773(2) 0.0493(15) Uani 1 1 d . U . . .
 O00C O 0.6218(3) 0.9460(3) 0.2591(2) 0.0470(15) Uani 1 1 d . U . . .
 O00D O 0.5515(3) 0.8586(3) 0.1070(2) 0.0506(16) Uani 1 1 d . U . . .
 N00E N 0.4774(3) 0.6099(4) 0.0481(3) 0.0478(18) Uani 1 1 d . U . . .
 N00F N 0.6592(3) 0.8442(4) 0.4368(2) 0.0455(18) Uani 1 1 d . U . . .
 C00G C 0.6816(4) 0.5759(4) 0.2325(3) 0.0403(14) Uani 1 1 d . U . . .
 N00H N 0.4433(3) 0.5447(5) -0.0068(3) 0.057(2) Uani 1 1 d . U . . .
 C00I C 0.6406(4) 0.5468(4) 0.2467(3) 0.0422(13) Uani 1 1 d . U . . .
 C00J C 0.6449(4) 0.8327(4) 0.1530(3) 0.0443(14) Uani 1 1 d . U . . .
 C00K C 0.6867(4) 0.8404(4) 0.1943(3) 0.0438(14) Uani 1 1 d . U . . .
 H00K H 0.720385 0.819557 0.198002 0.053 Uiso 1 1 calc R U . . .
 C00L C 0.6312(4) 0.7252(4) 0.1210(3) 0.0437(14) Uani 1 1 d . U . . .
 N00M N 0.6115(3) 0.4616(4) 0.3320(3) 0.0530(19) Uani 1 1 d . U . . .
 N00N N 0.5265(3) 0.9916(4) 0.1538(3) 0.0500(19) Uani 1 1 d . U . . .
 C00O C 0.6653(4) 0.6786(4) 0.1456(3) 0.0442(14) Uani 1 1 d . U . . .
 H00O H 0.703306 0.687020 0.157505 0.053 Uiso 1 1 calc R U . . .
 N00P N 0.4944(4) 1.0698(4) 0.1101(3) 0.064(2) Uani 1 1 d . U . . .
 C00Q C 0.6845(4) 0.5700(4) 0.1830(3) 0.0417(15) Uani 1 1 d . U . . .
 H00Q H 0.668539 0.528599 0.171321 0.050 Uiso 1 1 calc R U . . .
 C00R C 0.6957(4) 0.7414(4) 0.3672(3) 0.0414(13) Uani 1 1 d . U . . .
 C00S C 0.5532(4) 0.6536(5) 0.1116(3) 0.0440(14) Uani 1 1 d . U . . .
 C00T C 0.6462(4) 0.6197(4) 0.1538(3) 0.0422(14) Uani 1 1 d . U . . .
 C00U C 0.7192(4) 0.6137(4) 0.2648(3) 0.0416(14) Uani 1 1 d . U . . .
 H00U H 0.746672 0.634839 0.255450 0.050 Uiso 1 1 calc R U . . .
 C00V C 0.5959(4) 0.8632(4) 0.1490(3) 0.0452(14) Uani 1 1 d . U . . .
 C00W C 0.7335(4) 0.7284(4) 0.3423(3) 0.0407(13) Uani 1 1 d . U . . .
 C00X C 0.4482(4) 0.5558(5) 0.0387(3) 0.0545(17) Uani 1 1 d . U . . .
 C00Y C 0.5897(4) 0.6079(4) 0.1366(3) 0.0424(14) Uani 1 1 d . U . . .
 C00Z C 0.6476(4) 0.6490(4) 0.3800(3) 0.0446(15) Uani 1 1 d . U . . .
 H00A H 0.620045 0.665272 0.352235 0.054 Uiso 1 1 calc R U . . .
 H00B H 0.628581 0.638211 0.402917 0.054 Uiso 1 1 calc R U . . .
 N010 N 0.6862(4) 0.9129(5) 0.4912(3) 0.068(3) Uani 1 1 d . U . . .
 C011 C 0.6748(4) 0.5897(4) 0.3229(3) 0.0415(14) Uani 1 1 d . U . . .
 C012 C 0.5745(4) 0.7117(5) 0.1043(3) 0.0446(14) Uani 1 1 d . U . . .
 C013 C 0.7429(4) 0.7751(4) 0.3139(3) 0.0421(14) Uani 1 1 d . U . . .
 H013 H 0.767497 0.767072 0.296534 0.051 Uiso 1 1 calc R U . . .
 C014 C 0.6365(4) 0.5534(4) 0.2919(3) 0.0442(14) Uani 1 1 d . U . . .
 C015 C 0.6811(4) 0.8778(4) 0.2308(3) 0.0445(14) Uani 1 1 d . U . . .
 C016 C 0.7174(4) 0.8341(4) 0.3099(3) 0.0430(14) Uani 1 1 d . U . . .
 C017 C 0.7176(4) 0.6211(4) 0.3104(3) 0.0403(14) Uani 1 1 d . U . . .
 C018 C 0.5871(4) 0.8999(4) 0.1841(3) 0.0464(15) Uani 1 1 d . U . . .
 C019 C 0.7258(4) 0.8848(5) 0.2768(3) 0.0452(15) Uani 1 1 d . U . . .
 H019 H 0.719328 0.925589 0.290082 0.054 Uiso 1 1 calc R U . . .
 C01A C 0.6515(4) 0.7908(4) 0.1139(3) 0.0457(15) Uani 1 1 d . U . . .
 H01A H 0.626544 0.807211 0.084371 0.055 Uiso 1 1 calc R U . . .
 C01B C 0.6799(4) 0.8441(4) 0.3354(3) 0.0431(14) Uani 1 1 d . U . . .
 C01C C 0.7053(4) 0.8196(5) 0.4686(3) 0.0570(18) Uani 1 1 d . U . . .
 H01C H 0.722072 0.780621 0.467048 0.068 Uiso 1 1 calc R U . . .
 C01D C 0.6297(4) 0.9068(4) 0.2246(3) 0.0454(14) Uani 1 1 d . U . . .
 C01E C 0.7432(4) 0.5711(5) 0.1790(4) 0.052(2) Uani 1 1 d . U . . .
 H01B H 0.759203 0.612324 0.187513 0.078 Uiso 1 1 calc R U . . .
 H01D H 0.742247 0.561742 0.147191 0.078 Uiso 1 1 calc R U . . .
 H01E H 0.765462 0.539865 0.199707 0.078 Uiso 1 1 calc R U . . .
 C01F C 0.5187(4) 0.8038(5) 0.1010(3) 0.0489(16) Uani 1 1 d . U . . .
 H01F H 0.480645 0.814366 0.083480 0.059 Uiso 1 1 calc R U . . .
 H01G H 0.518543 0.788159 0.131624 0.059 Uiso 1 1 calc R U . . .
 C01G C 0.5576(4) 0.5349(5) 0.1830(3) 0.0451(15) Uani 1 1 d . U . . .
 H01H H 0.525820 0.506535 0.176648 0.054 Uiso 1 1 calc R U . . .
 H01I H 0.547785 0.573702 0.196163 0.054 Uiso 1 1 calc R U . . .
 C01H C 0.6692(4) 0.7988(4) 0.3646(3) 0.0423(14) Uani 1 1 d . U . . .
 C01I C 0.5914(4) 0.5205(5) 0.3063(4) 0.0516(16) Uani 1 1 d . U . . .
 H01J H 0.577550 0.548551 0.326161 0.062 Uiso 1 1 calc R U . . .
 H01K H 0.560691 0.510857 0.278600 0.062 Uiso 1 1 calc R U . . .
 C01J C 0.6463(5) 0.9006(5) 0.4501(4) 0.0591(19) Uani 1 1 d . U . . .
 C01K C 0.6304(4) 0.8122(5) 0.3928(3) 0.0477(15) Uani 1 1 d . U . . .
 H01L H 0.600060 0.838730 0.374616 0.057 Uiso 1 1 calc R U . . .
 H01M H 0.614598 0.772742 0.399623 0.057 Uiso 1 1 calc R U . . .
 C01L C 0.7107(5) 0.7909(6) 0.1091(4) 0.067(2) Uani 1 1 d . U . . .
 H01N H 0.734720 0.813014 0.135646 0.100 Uiso 1 1 d R U . . .
 H01O H 0.710510 0.812479 0.080690 0.100 Uiso 1 1 d R U . . .
 H01P H 0.724010 0.748387 0.108421 0.100 Uiso 1 1 d R U . . .
 C01M C 0.4895(4) 0.6334(5) 0.0094(3) 0.0551(18) Uani 1 1 d . U . . .
 H01Q H 0.508486 0.670670 0.007592 0.066 Uiso 1 1 calc R U . . .
 N01N N 0.6319(5) 0.3928(5) 0.3842(4) 0.083(3) Uani 1 1 d D U . . .
 C01O C 0.4923(4) 0.6409(5) 0.0938(3) 0.0473(16) Uani 1 1 d . U . . .
 H01R H 0.481395 0.614115 0.116091 0.057 Uiso 1 1 calc R U . . .
 H01S H 0.472121 0.680581 0.091308 0.057 Uiso 1 1 calc R U . . .
 C01P C 0.7846(4) 0.8872(6) 0.2727(4) 0.063(2) Uani 1 1 d . U . . .
 H01T H 0.793098 0.847621 0.260357 0.095 Uiso 1 1 calc R U . . .
 H01U H 0.810595 0.894380 0.303157 0.095 Uiso 1 1 calc R U . . .
 H01V H 0.787364 0.921004 0.251894 0.095 Uiso 1 1 calc R U . . .
 C01Q C 0.6100(5) 0.4498(6) 0.3760(4) 0.0691(19) Uani 1 1 d . U . . .
 C01R C 0.5319(4) 0.9315(4) 0.1781(3) 0.0491(16) Uani 1 1 d . U . . .
 H01W H 0.502441 0.903449 0.160732 0.059 Uiso 1 1 calc R U . . .
 H01X H 0.527087 0.938306 0.208903 0.059 Uiso 1 1 calc R U . . .
 C01S C 0.7583(4) 0.6633(4) 0.3449(3) 0.0423(15) Uani 1 1 d . U . . .
 H01Y H 0.761640 0.646773 0.376421 0.051 Uiso 1 1 calc R U . . .
 C01T C 0.7216(5) 0.8635(6) 0.5027(4) 0.068(2) Uani 1 1 d . U . . .
 H01Z H 0.751992 0.860320 0.529564 0.081 Uiso 1 1 calc R U . . .
 C01U C 0.8165(4) 0.6616(5) 0.3388(4) 0.057(2) Uani 1 1 d . U . . .
 H01 H 0.815215 0.678953 0.308680 0.085 Uiso 1 1 calc R U . . .
 H H 0.829409 0.618509 0.340664 0.085 Uiso 1 1 calc R U . . .
 HA H 0.841599 0.686176 0.363171 0.085 Uiso 1 1 calc R U . . .
 C01V C 0.4833(5) 1.0090(5) 0.1183(4) 0.060(2) Uani 1 1 d . U . . .
 C01W C 0.6088(4) 0.9162(5) 0.2964(3) 0.0476(15) Uani 1 1 d . U . . .
 H1 H 0.589434 0.876824 0.285118 0.057 Uiso 1 1 calc R U . . .
 HB H 0.583529 0.943071 0.306932 0.057 Uiso 1 1 calc R U . . .
 C01X C 0.5434(5) 1.0894(6) 0.1403(4) 0.071(2) Uani 1 1 d . U . . .
 H2 H 0.559657 1.129276 0.141397 0.086 Uiso 1 1 calc R U . . .
 C01Y C 0.4140(4) 0.4906(6) -0.0333(4) 0.066(2) Uani 1 1 d . U . . .
 H3 H 0.407118 0.459646 -0.011592 0.079 Uiso 1 1 calc R U . . .
 HC H 0.437487 0.470823 -0.049997 0.079 Uiso 1 1 calc R U . . .
 C01Z C 0.4683(4) 0.5918(6) -0.0253(4) 0.0623(19) Uani 1 1 d . U . . .
 H4 H 0.470226 0.594308 -0.055961 0.075 Uiso 1 1 calc R U . . .
 C020 C 0.5635(5) 1.0406(5) 0.1680(4) 0.0599(19) Uani 1 1 d . U . . .
 H020 H 0.596650 1.039701 0.192578 0.072 Uiso 1 1 calc R U . . .
 C021 C 0.6329(5) 0.4125(6) 0.3143(5) 0.0690(19) Uani 1 1 d . U . . .
 H021 H 0.637468 0.409955 0.284432 0.083 Uiso 1 1 calc R U . . .
 N022 N 0.6213(5) 0.7048(7) 0.4771(4) 0.108(5) Uani 1 1 d . U . . .
 C023 C 0.3187(5) 0.5386(7) -0.0489(4) 0.081(3) Uani 1 1 d . U . . .
 H02A H 0.334528 0.576664 -0.031896 0.098 Uiso 1 1 calc R U . . .
 H02B H 0.309936 0.509691 -0.026770 0.098 Uiso 1 1 calc R U . . .
 C025 C 0.3602(5) 0.5092(7) -0.0676(4) 0.076(2) Uani 1 1 d . U . . .
 H02C H 0.368116 0.538314 -0.089961 0.092 Uiso 1 1 calc R U . . .
 H02D H 0.343616 0.471560 -0.084837 0.092 Uiso 1 1 calc R U . . .
 C026 C 0.4594(6) 1.1101(6) 0.0734(4) 0.082(2) Uani 1 1 d . U . . .
 H02E H 0.472088 1.153616 0.079349 0.098 Uiso 1 1 calc R U . . .
 H02F H 0.421392 1.108305 0.075126 0.098 Uiso 1 1 calc R U . . .
 C027 C 0.6460(6) 0.3699(7) 0.3465(5) 0.087(2) Uani 1 1 d . U . . .
 H027 H 0.662048 0.330661 0.344412 0.104 Uiso 1 1 calc R U . . .
 C028 C 0.6909(6) 0.9718(6) 0.5175(4) 0.082(2) Uani 1 1 d . U . . .
 H02G H 0.729838 0.982598 0.531337 0.099 Uiso 1 1 calc R U . . .
 H02H H 0.673105 1.005937 0.496505 0.099 Uiso 1 1 calc R U . . .
 C029 C 0.6343(5) 0.7106(7) 0.5146(5) 0.078(3) Uani 1 1 d . U . . .
 C02A C 0.4595(5) 1.0918(7) 0.0246(5) 0.093(3) Uani 1 1 d D U . . .
 H02I H 0.434890 1.120333 0.002310 0.112 Uiso 1 1 calc R U . . .
 H02J H 0.444403 1.049361 0.018033 0.112 Uiso 1 1 calc R U . . .
 C02B C 0.7179(7) 1.0225(8) 0.6246(6) 0.126(5) Uani 1 1 d D U . . .
 H02K H 0.750390 1.028336 0.614346 0.189 Uiso 1 1 calc R U . . .
 H02L H 0.720012 0.982178 0.640015 0.189 Uiso 1 1 calc R U . . .
 H02M H 0.716086 1.055687 0.646216 0.189 Uiso 1 1 calc R U . . .
 C02D C 0.6670(6) 1.0246(8) 0.5832(5) 0.108(3) Uani 1 1 d D U . . .
 H02N H 0.668064 1.061723 0.564248 0.129 Uiso 1 1 calc R U . . .
 H02O H 0.633961 1.027338 0.593696 0.129 Uiso 1 1 calc R U . . .
 F02E F 0.5175(5) 0.6698(6) 0.2959(5) 0.178(4) Uani 1 1 d . U . . .
 C02F C 0.2672(6) 0.5552(8) -0.0853(5) 0.111(5) Uani 1 1 d . U . . .
 H02P H 0.276098 0.574154 -0.111520 0.167 Uiso 1 1 calc R U . . .
 H02Q H 0.246157 0.584633 -0.072767 0.167 Uiso 1 1 calc R U . . .
 H02R H 0.245429 0.517542 -0.095619 0.167 Uiso 1 1 calc R U . . .
 C02G C 0.5161(6) 1.0935(7) 0.0169(5) 0.097(3) Uani 1 1 d D U . . .
 H02S H 0.539917 1.062942 0.037847 0.116 Uiso 1 1 calc R U . . .
 H02T H 0.512166 1.080014 -0.015076 0.116 Uiso 1 1 calc R U . . .
 F02H F 0.5720(5) 0.7273(7) 0.2500(5) 0.187(4) Uani 1 1 d . U . . .
 C02I C 0.6369(7) 0.3546(7) 0.4261(3) 0.106(3) Uani 1 1 d D U . . .
 H02U H 0.646430 0.311394 0.420377 0.128 Uiso 1 1 calc R U . . .
 H02V H 0.601348 0.353820 0.432745 0.128 Uiso 1 1 calc DR U . . .
 C02J C 0.6644(6) 0.9642(7) 0.5536(5) 0.093(3) Uani 1 1 d . U . . .
 H02W H 0.682342 0.929781 0.574145 0.112 Uiso 1 1 calc R U . . .
 H02X H 0.625689 0.952621 0.539322 0.112 Uiso 1 1 calc R U . . .
 F02N F 0.5169(5) 0.7882(6) 0.2950(4) 0.167(3) Uani 1 1 d . U . . .
 C02O C 0.6524(7) 0.7163(10) 0.5638(5) 0.127(6) Uani 1 1 d . U . . .
 H02Y H 0.623276 0.734632 0.574415 0.191 Uiso 1 1 calc R U . . .
 HD H 0.684811 0.743003 0.572985 0.191 Uiso 1 1 calc R U . . .
 HE H 0.661627 0.675087 0.577677 0.191 Uiso 1 1 calc R U . . .
 C14 C 0.5439(7) 1.1556(8) 0.0245(6) 0.110(4) Uani 1 1 d . U . . .
 H14A H 0.580348 1.151774 0.020565 0.164 Uiso 1 1 calc R U . . .
 H14B H 0.547195 1.170018 0.055803 0.164 Uiso 1 1 calc R U . . .
 H14C H 0.522278 1.185480 0.002150 0.164 Uiso 1 1 calc R U . . .
 C9 C 0.6812(5) 0.3810(8) 0.4683(5) 0.124(3) Uani 1 1 d D U . . .
 H9A H 0.684217 0.426727 0.466410 0.149 Uiso 1 1 calc R U . . .
 H9B H 0.717387 0.361970 0.471596 0.149 Uiso 1 1 calc R U . . .
 C13 C 0.6578(7) 0.3611(8) 0.5087(3) 0.151(4) Uani 1 1 d D U . . .
 H13A H 0.677262 0.382374 0.537776 0.181 Uiso 1 1 calc R U . . .
 H13B H 0.618248 0.370111 0.501006 0.181 Uiso 1 1 calc DR U . . .
 C28 C 0.6689(7) 0.2904(8) 0.5120(7) 0.186(5) Uani 1 1 d D U . . .
 H28A H 0.658989 0.275607 0.480053 0.280 Uiso 1 1 d R U . . .
 H28B H 0.660121 0.258300 0.531538 0.280 Uiso 1 1 d R U . . .
 H28C H 0.708099 0.299390 0.522712 0.280 Uiso 1 1 d R U . . .
 Sb1 Sb 0.95795(5) 0.81176(6) 0.34595(4) 0.1062(4) Uani 1 1 d D U . . .
 F1 F 1.0070(7) 0.8710(8) 0.3356(8) 0.150(3) Uani 0.470(8) 1 d D U P A 1
 F2 F 0.9173(8) 0.8122(10) 0.2841(4) 0.140(3) Uani 0.470(8) 1 d D U P A 1
 F9 F 0.9171(8) 0.8748(8) 0.3624(7) 0.139(3) Uani 0.470(8) 1 d D U P A 1
 F11 F 1.0007(8) 0.8100(10) 0.4092(4) 0.147(3) Uani 0.470(8) 1 d D U P A 1
 F12 F 1.0046(8) 0.7488(8) 0.3364(7) 0.147(3) Uani 0.470(8) 1 d D U P A 1
 F15 F 0.9149(7) 0.7494(8) 0.3595(7) 0.141(3) Uani 0.470(8) 1 d D U P A 1
 Sb3 Sb 0.79854(14) 0.66014(14) 0.05290(13) 0.1455(11) Uani 0.5 1 d D U P . .
 F10 F 0.8595(7) 0.6893(10) 0.0380(8) 0.180(4) Uani 0.5 1 d D U P . .
 F13 F 0.7811(7) 0.6223(9) -0.0043(5) 0.183(4) Uani 0.5 1 d D U P . .
 F14 F 0.7682(6) 0.7358(6) 0.0316(4) 0.159(4) Uani 0.5 1 d D U P . .
 F16 F 0.8241(8) 0.6943(9) 0.1114(5) 0.176(4) Uani 0.5 1 d D U P . .
 F17 F 0.8334(8) 0.5876(7) 0.0781(7) 0.170(4) Uani 0.5 1 d D U P . .
 F18 F 0.7390(5) 0.6340(8) 0.0660(6) 0.145(3) Uani 0.5 1 d D U P . .
 F1A F 0.9876(8) 0.8869(6) 0.3707(6) 0.144(3) Uani 0.530(8) 1 d D U P A 2
 F12A F 1.0183(6) 0.7918(9) 0.3280(7) 0.144(3) Uani 0.530(8) 1 d D U P A 2
 F2A F 0.9243(8) 0.8493(9) 0.2885(5) 0.142(3) Uani 0.530(8) 1 d D U P A 2
 F9A F 0.8936(6) 0.8307(9) 0.3631(6) 0.140(3) Uani 0.530(8) 1 d D U P A 2
 F15A F 0.9234(7) 0.7364(6) 0.3214(7) 0.146(3) Uani 0.530(8) 1 d D U P A 2
 F11A F 0.9818(8) 0.7718(9) 0.4032(5) 0.147(3) Uani 0.530(8) 1 d D U P A 2
 O1 O 0.502(2) 0.4052(17) 0.245(2) 0.25(2) Uani 0.5 1 d D . P B -1
 H1A H 0.508715 0.425009 0.222292 0.380 Uiso 0.5 1 d DR U P B -1
 H1B H 0.532605 0.388545 0.259980 0.380 Uiso 0.5 1 d DR U P B -1

loop_
  _atom_site_aniso_label
  _atom_site_aniso_U_11
  _atom_site_aniso_U_22
  _atom_site_aniso_U_33
  _atom_site_aniso_U_23
  _atom_site_aniso_U_13
  _atom_site_aniso_U_12
 Au01 0.0468(2) 0.0521(2) 0.0478(2) 0.01764(18) 0.01124(17) 0.00511(18)
 Au02 0.0508(2) 0.0526(2) 0.0495(2) -0.01310(18) 0.00108(17) 0.00946(19)
 Sb03 0.0709(7) 0.0598(6) 0.0520(6) 0.000 0.0050(5) 0.000
 O006 0.044(3) 0.046(3) 0.030(3) -0.001(2) 0.005(3) 0.004(3)
 O007 0.044(3) 0.041(3) 0.045(3) -0.004(3) 0.012(3) -0.005(3)
 O008 0.050(4) 0.046(3) 0.040(3) -0.007(3) 0.013(3) -0.009(3)
 O009 0.050(4) 0.045(3) 0.034(3) 0.005(3) 0.011(3) 0.008(3)
 O00A 0.048(4) 0.042(3) 0.045(3) -0.005(3) 0.004(3) 0.007(3)
 O00B 0.048(4) 0.055(4) 0.039(3) 0.001(3) 0.005(3) -0.002(3)
 O00C 0.049(4) 0.039(3) 0.050(3) 0.001(3) 0.009(3) 0.003(3)
 O00D 0.056(4) 0.050(4) 0.039(3) 0.009(3) 0.003(3) 0.000(3)
 N00E 0.042(4) 0.065(5) 0.035(4) -0.006(3) 0.009(3) 0.002(4)
 N00F 0.045(4) 0.051(4) 0.036(4) -0.002(3) 0.005(3) 0.010(3)
 C00G 0.040(3) 0.041(3) 0.040(3) -0.003(2) 0.011(2) 0.004(2)
 N00H 0.046(5) 0.081(6) 0.041(4) -0.017(4) 0.007(3) 0.005(4)
 C00I 0.042(3) 0.042(3) 0.044(3) -0.004(2) 0.016(2) 0.002(2)
 C00J 0.046(3) 0.045(3) 0.043(3) 0.004(2) 0.014(2) -0.006(3)
 C00K 0.042(3) 0.046(3) 0.045(3) 0.003(2) 0.015(2) -0.007(2)
 C00L 0.045(3) 0.048(3) 0.039(3) -0.001(3) 0.015(2) -0.003(2)
 N00M 0.049(5) 0.045(4) 0.073(5) 0.003(4) 0.030(4) 0.004(4)
 N00N 0.045(4) 0.046(4) 0.055(5) 0.007(3) 0.008(4) -0.004(3)
 C00O 0.044(3) 0.048(3) 0.042(3) -0.002(2) 0.016(2) -0.003(2)
 N00P 0.053(5) 0.050(5) 0.080(6) 0.016(4) 0.004(4) -0.006(4)
 C00Q 0.043(3) 0.043(3) 0.041(3) -0.004(3) 0.016(3) 0.001(3)
 C00R 0.039(3) 0.047(3) 0.036(3) -0.003(2) 0.006(2) 0.002(2)
 C00S 0.043(3) 0.051(3) 0.037(3) -0.005(3) 0.011(2) -0.002(3)
 C00T 0.044(3) 0.046(3) 0.039(3) -0.004(2) 0.014(2) 0.001(2)
 C00U 0.040(3) 0.044(3) 0.041(3) 0.000(2) 0.012(2) 0.003(2)
 C00V 0.046(3) 0.046(3) 0.044(3) 0.005(2) 0.012(2) -0.006(2)
 C00W 0.037(3) 0.044(3) 0.037(3) -0.004(2) 0.005(2) 0.001(2)
 C00X 0.047(3) 0.072(4) 0.041(3) -0.016(3) 0.006(3) 0.003(3)
 C00Y 0.045(3) 0.045(3) 0.038(3) -0.007(2) 0.015(2) -0.002(2)
 C00Z 0.042(3) 0.049(3) 0.042(3) 0.000(3) 0.011(3) 0.004(3)
 N010 0.067(6) 0.072(6) 0.051(5) -0.019(4) -0.006(4) 0.011(5)
 C011 0.041(3) 0.043(3) 0.040(3) 0.000(2) 0.011(2) 0.006(2)
 C012 0.046(3) 0.050(3) 0.038(3) -0.002(2) 0.013(2) -0.003(2)
 C013 0.036(3) 0.047(3) 0.041(3) -0.004(2) 0.008(2) -0.002(2)
 C014 0.044(3) 0.043(3) 0.048(3) 0.000(3) 0.017(2) 0.004(3)
 C015 0.043(3) 0.043(3) 0.046(3) 0.003(2) 0.011(2) -0.005(3)
 C016 0.040(3) 0.045(3) 0.040(3) -0.002(2) 0.006(2) -0.003(2)
 C017 0.039(3) 0.042(3) 0.039(3) -0.001(2) 0.010(2) 0.006(2)
 C018 0.047(3) 0.043(3) 0.048(3) 0.004(3) 0.010(2) -0.005(3)
 C019 0.041(3) 0.045(3) 0.047(3) -0.002(3) 0.010(3) -0.005(3)
 C01A 0.046(3) 0.049(3) 0.042(3) 0.003(3) 0.013(3) -0.005(3)
 C01B 0.040(3) 0.045(3) 0.042(3) -0.005(2) 0.007(2) 0.000(2)
 C01C 0.054(3) 0.063(4) 0.046(3) -0.004(3) 0.002(3) 0.007(3)
 C01D 0.045(3) 0.043(3) 0.047(3) 0.003(2) 0.012(2) -0.004(2)
 C01E 0.050(4) 0.057(5) 0.053(5) -0.001(4) 0.023(4) 0.005(4)
 C01F 0.048(3) 0.051(3) 0.044(3) 0.001(3) 0.007(3) -0.003(3)
 C01G 0.046(3) 0.045(3) 0.044(3) -0.003(3) 0.014(3) -0.004(3)
 C01H 0.040(3) 0.047(3) 0.036(3) -0.004(2) 0.006(2) 0.004(3)
 C01I 0.052(3) 0.051(3) 0.057(3) 0.001(3) 0.024(3) 0.003(3)
 C01J 0.060(4) 0.062(4) 0.048(4) -0.009(3) 0.005(3) 0.008(3)
 C01K 0.046(3) 0.053(3) 0.041(3) -0.005(3) 0.006(3) 0.003(3)
 C01L 0.068(5) 0.068(5) 0.075(5) 0.004(4) 0.038(4) -0.008(4)
 C01M 0.048(4) 0.073(4) 0.042(3) -0.005(3) 0.010(3) 0.000(3)
 N01N 0.090(8) 0.049(5) 0.117(6) 0.023(5) 0.040(6) 0.016(5)
 C01O 0.045(3) 0.056(3) 0.039(3) -0.006(3) 0.010(3) -0.003(3)
 C01P 0.059(4) 0.067(5) 0.069(5) 0.000(4) 0.026(4) -0.012(4)
 C01Q 0.069(4) 0.062(4) 0.082(4) 0.009(3) 0.031(3) 0.005(3)
 C01R 0.049(3) 0.046(3) 0.050(3) 0.006(3) 0.012(3) -0.003(3)
 C01S 0.036(3) 0.047(3) 0.041(3) -0.002(3) 0.007(3) 0.005(3)
 C01T 0.068(4) 0.070(4) 0.052(4) -0.007(4) -0.002(3) 0.008(4)
 C01U 0.046(4) 0.062(5) 0.061(5) -0.008(4) 0.014(4) 0.003(4)
 C01V 0.061(4) 0.051(4) 0.062(4) 0.011(3) 0.008(3) -0.006(3)
 C01W 0.046(3) 0.049(3) 0.045(3) 0.000(3) 0.009(3) 0.001(3)
 C01X 0.073(4) 0.056(4) 0.076(4) 0.012(4) 0.007(4) -0.008(3)
 C01Y 0.056(4) 0.088(4) 0.049(4) -0.025(4) 0.006(3) 0.004(4)
 C01Z 0.054(4) 0.085(4) 0.045(3) -0.010(3) 0.009(3) 0.003(4)
 C020 0.058(4) 0.050(4) 0.064(4) 0.005(3) 0.006(3) -0.006(3)
 C021 0.069(4) 0.060(4) 0.083(4) -0.002(3) 0.030(3) 0.007(3)
 N022 0.105(9) 0.152(12) 0.067(6) -0.020(8) 0.024(7) -0.051(9)
 C023 0.066(5) 0.098(5) 0.067(5) -0.026(5) 0.000(4) 0.012(5)
 C025 0.060(4) 0.097(5) 0.061(4) -0.025(4) 0.000(4) 0.006(4)
 C026 0.082(5) 0.065(4) 0.084(4) 0.020(4) 0.003(4) -0.006(4)
 C027 0.086(4) 0.071(4) 0.105(4) 0.005(4) 0.031(4) 0.014(4)
 C028 0.087(5) 0.076(4) 0.070(4) -0.017(4) 0.001(4) 0.008(4)
 C029 0.071(6) 0.096(7) 0.066(5) -0.019(6) 0.016(5) -0.014(6)
 C02A 0.099(5) 0.075(5) 0.089(4) 0.017(4) 0.001(5) -0.007(5)
 C02B 0.138(9) 0.085(8) 0.123(8) -0.020(7) -0.009(7) 0.022(7)
 C02D 0.122(6) 0.095(6) 0.095(5) -0.020(5) 0.014(5) 0.014(5)
 F02E 0.173(7) 0.163(6) 0.170(7) 0.068(6) 0.006(6) -0.001(6)
 C02F 0.081(7) 0.134(10) 0.096(9) -0.039(8) -0.011(7) 0.035(8)
 C02G 0.106(5) 0.083(5) 0.091(5) 0.017(5) 0.011(5) -0.001(5)
 F02H 0.127(7) 0.221(10) 0.221(10) -0.001(8) 0.062(7) -0.002(8)
 C02I 0.109(4) 0.098(4) 0.112(4) 0.012(3) 0.032(3) 0.005(3)
 C02J 0.104(5) 0.086(5) 0.082(4) -0.011(4) 0.014(4) 0.010(4)
 F02N 0.177(6) 0.161(6) 0.158(6) -0.045(5) 0.040(5) -0.027(6)
 C02O 0.117(11) 0.173(14) 0.077(7) -0.033(10) 0.004(9) 0.001(11)
 C14 0.116(8) 0.098(7) 0.104(8) 0.021(7) 0.016(7) -0.013(6)
 C9 0.126(4) 0.118(4) 0.126(4) 0.003(3) 0.034(3) 0.007(4)
 C13 0.157(5) 0.148(5) 0.146(5) 0.006(4) 0.041(4) 0.000(4)
 C28 0.198(9) 0.164(7) 0.188(8) 0.023(7) 0.042(7) 0.004(7)
 Sb1 0.1149(9) 0.0940(8) 0.1182(9) 0.0069(7) 0.0479(7) -0.0109(7)
 F1 0.159(6) 0.139(6) 0.156(7) 0.002(6) 0.053(6) -0.024(6)
 F2 0.160(6) 0.128(7) 0.132(5) -0.005(6) 0.045(5) -0.011(6)
 F9 0.153(6) 0.124(6) 0.139(6) -0.011(6) 0.043(6) -0.001(5)
 F11 0.161(7) 0.133(7) 0.140(5) -0.003(6) 0.032(5) -0.005(6)
 F12 0.158(7) 0.135(6) 0.152(6) -0.007(6) 0.053(6) 0.003(6)
 F15 0.158(6) 0.128(6) 0.144(6) 0.001(6) 0.054(5) -0.022(5)
 Sb3 0.158(3) 0.1004(19) 0.208(3) 0.022(2) 0.101(2) 0.0184(18)
 F10 0.152(8) 0.167(9) 0.229(9) 0.036(8) 0.067(8) 0.007(7)
 F13 0.185(10) 0.163(9) 0.202(8) 0.001(7) 0.061(8) 0.020(8)
 F14 0.152(8) 0.128(7) 0.200(9) 0.025(7) 0.056(8) 0.007(7)
 F16 0.162(9) 0.153(8) 0.200(7) 0.011(7) 0.036(7) 0.003(8)
 F17 0.154(9) 0.139(8) 0.218(9) 0.029(7) 0.057(9) 0.018(7)
 F18 0.135(7) 0.125(7) 0.173(7) 0.025(7) 0.041(6) 0.003(6)
 F1A 0.166(7) 0.129(6) 0.141(6) -0.008(6) 0.050(6) -0.019(6)
 F12A 0.153(6) 0.139(7) 0.150(6) -0.003(6) 0.059(5) -0.008(6)
 F2A 0.160(6) 0.135(7) 0.131(5) 0.009(6) 0.046(5) -0.014(6)
 F9A 0.147(6) 0.140(7) 0.143(6) 0.008(6) 0.058(5) -0.002(6)
 F15A 0.161(6) 0.129(6) 0.148(6) -0.002(5) 0.044(6) -0.019(5)
 F11A 0.162(7) 0.136(7) 0.142(6) 0.016(6) 0.043(6) -0.005(6)
 O1 0.15(2) 0.34(4) 0.21(4) 0.17(4) -0.04(2) -0.14(4)

_geom_special_details
;
 All esds (except the esd in the dihedral angle between two l.s. planes)
 are estimated using the full covariance matrix.  The cell esds are taken
 into account individually in the estimation of esds in distances, angles
 and torsion angles; correlations between esds in cell parameters are only
 used when they are defined by crystal symmetry.  An approximate (isotropic)
 treatment of cell esds is used for estimating esds involving l.s. planes.
;
loop_
  _geom_bond_atom_site_label_1
  _geom_bond_atom_site_label_2
  _geom_bond_distance
  _geom_bond_site_symmetry_2
  _geom_bond_publ_flag
 Au01 C00X 2.008(11) 2_655 ?
 Au01 C01Q 2.007(12) . ?
 Au02 C01J 2.029(11) . ?
 Au02 C01V 2.018(11) 2_655 ?
 Sb03 F02E 1.799(11) . ?
 Sb03 F02E 1.799(11) 2_655 ?
 Sb03 F02H 1.826(12) . ?
 Sb03 F02H 1.826(12) 2_655 ?
 Sb03 F02N 1.832(11) 2_655 ?
 Sb03 F02N 1.832(11) . ?
 O006 C00R 1.405(11) . ?
 O006 C00Z 1.419(11) . ?
 O007 C00I 1.400(11) . ?
 O007 C01G 1.424(11) . ?
 O008 C00Y 1.384(11) . ?
 O008 C01G 1.414(10) . ?
 O009 C00Z 1.420(11) . ?
 O009 C011 1.380(10) . ?
 O00A C01B 1.396(11) . ?
 O00A C01W 1.411(10) . ?
 O00B C012 1.399(11) . ?
 O00B C01F 1.415(11) . ?
 O00C C01D 1.394(11) . ?
 O00C C01W 1.409(11) . ?
 O00D C00V 1.425(11) . ?
 O00D C01F 1.413(11) . ?
 N00E C00X 1.354(13) . ?
 N00E C01M 1.382(12) . ?
 N00E C01O 1.470(11) . ?
 N00F C01C 1.378(12) . ?
 N00F C01J 1.337(13) . ?
 N00F C01K 1.476(11) . ?
 C00G C00I 1.383(12) . ?
 C00G C00Q 1.517(12) . ?
 C00G C00U 1.398(12) . ?
 N00H C00X 1.358(12) . ?
 N00H C01Y 1.472(13) . ?
 N00H C01Z 1.386(14) . ?
 C00I C014 1.400(12) . ?
 C00J C00K 1.384(13) . ?
 C00J C00V 1.374(13) . ?
 C00J C01A 1.527(13) . ?
 C00K H00K 0.9400 . ?
 C00K C015 1.397(13) . ?
 C00L C00O 1.380(13) . ?
 C00L C012 1.407(13) . ?
 C00L C01A 1.525(13) . ?
 N00M C01I 1.481(12) . ?
 N00M C01Q 1.359(14) . ?
 N00M C021 1.358(13) . ?
 N00N C01R 1.460(12) . ?
 N00N C01V 1.337(13) . ?
 N00N C020 1.384(13) . ?
 C00O H00O 0.9400 . ?
 C00O C00T 1.394(13) . ?
 N00P C01V 1.362(13) . ?
 N00P C01X 1.371(14) . ?
 N00P C026 1.471(14) . ?
 C00Q H00Q 0.9900 . ?
 C00Q C00T 1.527(13) . ?
 C00Q C01E 1.531(12) . ?
 C00R C00W 1.408(12) . ?
 C00R C01H 1.387(12) . ?
 C00S C00Y 1.398(13) . ?
 C00S C012 1.392(13) . ?
 C00S C01O 1.502(13) . ?
 C00T C00Y 1.395(13) . ?
 C00U H00U 0.9400 . ?
 C00U C017 1.393(12) . ?
 C00V C018 1.385(13) . ?
 C00W C013 1.377(13) . ?
 C00W C01S 1.516(12) . ?
 C00Z H00A 0.9800 . ?
 C00Z H00B 0.9800 . ?
 N010 C01J 1.371(13) . ?
 N010 C01T 1.359(14) . ?
 N010 C028 1.470(14) . ?
 C011 C014 1.371(13) . ?
 C011 C017 1.418(13) . ?
 C013 H013 0.9400 . ?
 C013 C016 1.404(13) . ?
 C014 C01I 1.511(13) . ?
 C015 C019 1.515(12) . ?
 C015 C01D 1.403(13) . ?
 C016 C019 1.528(13) . ?
 C016 C01B 1.403(13) . ?
 C017 C01S 1.522(12) . ?
 C018 C01D 1.376(13) . ?
 C018 C01R 1.516(13) . ?
 C019 H019 0.9900 . ?
 C019 C01P 1.534(13) . ?
 C01A H01A 0.9900 . ?
 C01A C01L 1.549(14) . ?
 C01B C01H 1.383(13) . ?
 C01C H01C 0.9400 . ?
 C01C C01T 1.359(15) . ?
 C01E H01B 0.9700 . ?
 C01E H01D 0.9700 . ?
 C01E H01E 0.9700 . ?
 C01F H01F 0.9800 . ?
 C01F H01G 0.9800 . ?
 C01G H01H 0.9800 . ?
 C01G H01I 0.9800 . ?
 C01H C01K 1.505(13) . ?
 C01I H01J 0.9800 . ?
 C01I H01K 0.9800 . ?
 C01K H01L 0.9800 . ?
 C01K H01M 0.9800 . ?
 C01L H01N 0.9701 . ?
 C01L H01O 0.9701 . ?
 C01L H01P 0.9699 . ?
 C01M H01Q 0.9400 . ?
 C01M C01Z 1.353(14) . ?
 N01N C01Q 1.329(14) . ?
 N01N C027 1.376(17) . ?
 N01N C02I 1.473(9) . ?
 C01O H01R 0.9800 . ?
 C01O H01S 0.9800 . ?
 C01P H01T 0.9700 . ?
 C01P H01U 0.9700 . ?
 C01P H01V 0.9700 . ?
 C01R H01W 0.9800 . ?
 C01R H01X 0.9800 . ?
 C01S H01Y 0.9900 . ?
 C01S C01U 1.542(13) . ?
 C01T H01Z 0.9400 . ?
 C01U H01 0.9700 . ?
 C01U H 0.9700 . ?
 C01U HA 0.9700 . ?
 C01W H1 0.9800 . ?
 C01W HB 0.9800 . ?
 C01X H2 0.9400 . ?
 C01X C020 1.336(15) . ?
 C01Y H3 0.9800 . ?
 C01Y HC 0.9800 . ?
 C01Y C025 1.501(15) . ?
 C01Z H4 0.9400 . ?
 C020 H020 0.9400 . ?
 C021 H021 0.9400 . ?
 C021 C027 1.298(17) . ?
 N022 C029 1.086(15) . ?
 C023 H02A 0.9800 . ?
 C023 H02B 0.9800 . ?
 C023 C025 1.469(16) . ?
 C023 C02F 1.479(17) . ?
 C025 H02C 0.9800 . ?
 C025 H02D 0.9800 . ?
 C026 H02E 0.9800 . ?
 C026 H02F 0.9800 . ?
 C026 C02A 1.520(18) . ?
 C027 H027 0.9400 . ?
 C028 H02G 0.9800 . ?
 C028 H02H 0.9800 . ?
 C028 C02J 1.446(19) . ?
 C029 C02O 1.418(18) . ?
 C02A H02I 0.9800 . ?
 C02A H02J 0.9800 . ?
 C02A C02G 1.520(9) . ?
 C02B H02K 0.9700 . ?
 C02B H02L 0.9700 . ?
 C02B H02M 0.9700 . ?
 C02B C02D 1.508(9) . ?
 C02D H02N 0.9800 . ?
 C02D H02O 0.9800 . ?
 C02D C02J 1.554(19) . ?
 C02F H02P 0.9700 . ?
 C02F H02Q 0.9700 . ?
 C02F H02R 0.9700 . ?
 C02G H02S 0.9800 . ?
 C02G H02T 0.9800 . ?
 C02G C14 1.485(19) . ?
 C02I H02U 0.9800 . ?
 C02I H02V 0.9800 . ?
 C02I C9 1.531(9) . ?
 C02J H02W 0.9800 . ?
 C02J H02X 0.9800 . ?
 C02O H02Y 0.9700 . ?
 C02O HD 0.9700 . ?
 C02O HE 0.9700 . ?
 C14 H14A 0.9700 . ?
 C14 H14B 0.9700 . ?
 C14 H14C 0.9700 . ?
 C9 H9A 0.9800 . ?
 C9 H9B 0.9800 . ?
 C9 C13 1.561(9) . ?
 C13 H13A 0.9800 . ?
 C13 H13B 0.9800 . ?
 C13 C28 1.530(10) . ?
 C28 H28A 0.9700 . ?
 C28 H28B 0.9700 . ?
 C28 H28C 0.9700 . ?
 Sb1 F1 1.862(10) . ?
 Sb1 F2 1.840(10) . ?
 Sb1 F9 1.850(10) . ?
 Sb1 F11 1.890(10) . ?
 Sb1 F12 1.865(10) . ?
 Sb1 F15 1.841(10) . ?
 Sb1 F1A 1.832(11) . ?
 Sb1 F12A 1.819(11) . ?
 Sb1 F2A 1.867(11) . ?
 Sb1 F9A 1.894(11) . ?
 Sb1 F15A 1.873(11) . ?
 Sb1 F11A 1.855(11) . ?
 Sb3 F10 1.841(11) . ?
 Sb3 F13 1.832(11) . ?
 Sb3 F14 1.819(10) . ?
 Sb3 F16 1.835(12) . ?
 Sb3 F17 1.830(11) . ?
 Sb3 F18 1.760(11) . ?
 O1 H1A 0.8600 . ?
 O1 H1B 0.8600 . ?

loop_
  _geom_angle_atom_site_label_1
  _geom_angle_atom_site_label_2
  _geom_angle_atom_site_label_3
  _geom_angle
  _geom_angle_site_symmetry_1
  _geom_angle_site_symmetry_3
  _geom_angle_publ_flag
 C01Q Au01 C00X 179.3(5) . 2_655 ?
 C01V Au02 C01J 178.0(5) 2_655 . ?
 F02E Sb03 F02E 94.3(9) . 2_655 ?
 F02E Sb03 F02H 88.9(7) . . ?
 F02E Sb03 F02H 91.1(7) . 2_655 ?
 F02E Sb03 F02H 88.9(7) 2_655 2_655 ?
 F02E Sb03 F02H 91.1(7) 2_655 . ?
 F02E Sb03 F02N 177.8(7) . 2_655 ?
 F02E Sb03 F02N 177.8(7) 2_655 . ?
 F02E Sb03 F02N 88.0(6) 2_655 2_655 ?
 F02E Sb03 F02N 88.0(6) . . ?
 F02H Sb03 F02H 179.9(10) . 2_655 ?
 F02H Sb03 F02N 90.9(6) . 2_655 ?
 F02H Sb03 F02N 89.1(6) 2_655 2_655 ?
 F02H Sb03 F02N 90.9(6) 2_655 . ?
 F02H Sb03 F02N 89.1(6) . . ?
 F02N Sb03 F02N 89.8(9) 2_655 . ?
 C00R O006 C00Z 116.8(6) . . ?
 C00I O007 C01G 116.8(7) . . ?
 C00Y O008 C01G 117.2(7) . . ?
 C011 O009 C00Z 117.3(7) . . ?
 C01B O00A C01W 117.1(7) . . ?
 C012 O00B C01F 117.4(7) . . ?
 C01D O00C C01W 116.2(7) . . ?
 C01F O00D C00V 116.8(7) . . ?
 C00X N00E C01M 111.9(8) . . ?
 C00X N00E C01O 123.6(8) . . ?
 C01M N00E C01O 124.5(9) . . ?
 C01C N00F C01K 122.7(8) . . ?
 C01J N00F C01C 111.5(8) . . ?
 C01J N00F C01K 125.7(8) . . ?
 C00I C00G C00Q 121.6(8) . . ?
 C00I C00G C00U 117.6(8) . . ?
 C00U C00G C00Q 120.7(8) . . ?
 C00X N00H C01Y 124.2(10) . . ?
 C00X N00H C01Z 111.2(9) . . ?
 C01Z N00H C01Y 124.6(9) . . ?
 O007 C00I C014 118.1(8) . . ?
 C00G C00I O007 119.6(8) . . ?
 C00G C00I C014 122.3(9) . . ?
 C00K C00J C01A 122.1(9) . . ?
 C00V C00J C00K 117.1(9) . . ?
 C00V C00J C01A 120.7(8) . . ?
 C00J C00K H00K 118.5 . . ?
 C00J C00K C015 122.9(9) . . ?
 C015 C00K H00K 118.5 . . ?
 C00O C00L C012 117.2(9) . . ?
 C00O C00L C01A 123.4(8) . . ?
 C012 C00L C01A 119.4(8) . . ?
 C01Q N00M C01I 124.0(9) . . ?
 C021 N00M C01I 124.4(9) . . ?
 C021 N00M C01Q 111.6(10) . . ?
 C01V N00N C01R 125.2(8) . . ?
 C01V N00N C020 111.0(9) . . ?
 C020 N00N C01R 123.5(8) . . ?
 C00L C00O H00O 118.4 . . ?
 C00L C00O C00T 123.2(9) . . ?
 C00T C00O H00O 118.4 . . ?
 C01V N00P C01X 111.4(9) . . ?
 C01V N00P C026 125.4(10) . . ?
 C01X N00P C026 123.2(9) . . ?
 C00G C00Q H00Q 106.9 . . ?
 C00G C00Q C00T 107.5(7) . . ?
 C00G C00Q C01E 114.0(8) . . ?
 C00T C00Q H00Q 106.9 . . ?
 C00T C00Q C01E 114.3(8) . . ?
 C01E C00Q H00Q 106.9 . . ?
 O006 C00R C00W 119.5(8) . . ?
 C01H C00R O006 117.9(8) . . ?
 C01H C00R C00W 122.5(9) . . ?
 C00Y C00S C01O 120.8(9) . . ?
 C012 C00S C00Y 118.5(8) . . ?
 C012 C00S C01O 120.6(9) . . ?
 C00O C00T C00Q 122.1(8) . . ?
 C00O C00T C00Y 118.0(9) . . ?
 C00Y C00T C00Q 119.8(8) . . ?
 C00G C00U H00U 118.7 . . ?
 C017 C00U C00G 122.5(9) . . ?
 C017 C00U H00U 118.7 . . ?
 C00J C00V O00D 120.2(8) . . ?
 C00J C00V C018 123.0(9) . . ?
 C018 C00V O00D 116.8(8) . . ?
 C00R C00W C01S 119.3(8) . . ?
 C013 C00W C00R 117.3(8) . . ?
 C013 C00W C01S 123.2(8) . . ?
 N00E C00X Au01 128.4(7) . 2_655 ?
 N00E C00X N00H 103.9(9) . . ?
 N00H C00X Au01 127.6(8) . 2_655 ?
 O008 C00Y C00S 118.0(8) . . ?
 O008 C00Y C00T 120.7(8) . . ?
 C00T C00Y C00S 121.2(9) . . ?
 O006 C00Z O009 112.8(7) . . ?
 O006 C00Z H00A 109.0 . . ?
 O006 C00Z H00B 109.0 . . ?
 O009 C00Z H00A 109.0 . . ?
 O009 C00Z H00B 109.0 . . ?
 H00A C00Z H00B 107.8 . . ?
 C01J N010 C028 124.6(10) . . ?
 C01T N010 C01J 109.8(9) . . ?
 C01T N010 C028 125.6(9) . . ?
 O009 C011 C017 119.9(8) . . ?
 C014 C011 O009 118.1(8) . . ?
 C014 C011 C017 122.0(8) . . ?
 O00B C012 C00L 120.0(8) . . ?
 C00S C012 O00B 117.9(8) . . ?
 C00S C012 C00L 121.9(9) . . ?
 C00W C013 H013 118.7 . . ?
 C00W C013 C016 122.7(9) . . ?
 C016 C013 H013 118.7 . . ?
 C00I C014 C01I 120.9(9) . . ?
 C011 C014 C00I 118.4(9) . . ?
 C011 C014 C01I 120.7(9) . . ?
 C00K C015 C019 123.4(9) . . ?
 C00K C015 C01D 116.9(9) . . ?
 C01D C015 C019 119.5(9) . . ?
 C013 C016 C019 122.7(8) . . ?
 C01B C016 C013 117.4(9) . . ?
 C01B C016 C019 119.8(8) . . ?
 C00U C017 C011 117.1(8) . . ?
 C00U C017 C01S 121.9(8) . . ?
 C011 C017 C01S 121.0(8) . . ?
 C00V C018 C01R 120.9(9) . . ?
 C01D C018 C00V 118.3(9) . . ?
 C01D C018 C01R 120.8(9) . . ?
 C015 C019 C016 108.3(7) . . ?
 C015 C019 H019 106.6 . . ?
 C015 C019 C01P 114.4(8) . . ?
 C016 C019 H019 106.6 . . ?
 C016 C019 C01P 113.8(8) . . ?
 C01P C019 H019 106.6 . . ?
 C00J C01A H01A 107.3 . . ?
 C00J C01A C01L 113.6(8) . . ?
 C00L C01A C00J 107.9(7) . . ?
 C00L C01A H01A 107.3 . . ?
 C00L C01A C01L 113.1(8) . . ?
 C01L C01A H01A 107.3 . . ?
 O00A C01B C016 120.0(8) . . ?
 C01H C01B O00A 117.7(8) . . ?
 C01H C01B C016 122.1(9) . . ?
 N00F C01C H01C 127.2 . . ?
 C01T C01C N00F 105.5(10) . . ?
 C01T C01C H01C 127.2 . . ?
 O00C C01D C015 119.9(8) . . ?
 C018 C01D O00C 118.4(8) . . ?
 C018 C01D C015 121.7(9) . . ?
 C00Q C01E H01B 109.5 . . ?
 C00Q C01E H01D 109.5 . . ?
 C00Q C01E H01E 109.5 . . ?
 H01B C01E H01D 109.5 . . ?
 H01B C01E H01E 109.5 . . ?
 H01D C01E H01E 109.5 . . ?
 O00B C01F H01F 109.1 . . ?
 O00B C01F H01G 109.1 . . ?
 O00D C01F O00B 112.5(8) . . ?
 O00D C01F H01F 109.1 . . ?
 O00D C01F H01G 109.1 . . ?
 H01F C01F H01G 107.8 . . ?
 O007 C01G H01H 109.1 . . ?
 O007 C01G H01I 109.1 . . ?
 O008 C01G O007 112.4(7) . . ?
 O008 C01G H01H 109.1 . . ?
 O008 C01G H01I 109.1 . . ?
 H01H C01G H01I 107.9 . . ?
 C00R C01H C01K 121.4(9) . . ?
 C01B C01H C00R 118.0(8) . . ?
 C01B C01H C01K 120.5(8) . . ?
 N00M C01I C014 111.7(8) . . ?
 N00M C01I H01J 109.3 . . ?
 N00M C01I H01K 109.3 . . ?
 C014 C01I H01J 109.3 . . ?
 C014 C01I H01K 109.3 . . ?
 H01J C01I H01K 107.9 . . ?
 N00F C01J Au02 127.2(7) . . ?
 N00F C01J N010 105.1(9) . . ?
 N010 C01J Au02 127.7(8) . . ?
 N00F C01K C01H 111.2(8) . . ?
 N00F C01K H01L 109.4 . . ?
 N00F C01K H01M 109.4 . . ?
 C01H C01K H01L 109.4 . . ?
 C01H C01K H01M 109.4 . . ?
 H01L C01K H01M 108.0 . . ?
 C01A C01L H01N 108.4 . . ?
 C01A C01L H01O 109.3 . . ?
 C01A C01L H01P 110.7 . . ?
 H01N C01L H01O 109.5 . . ?
 H01N C01L H01P 109.5 . . ?
 H01O C01L H01P 109.5 . . ?
 N00E C01M H01Q 126.9 . . ?
 C01Z C01M N00E 106.1(10) . . ?
 C01Z C01M H01Q 126.9 . . ?
 C01Q N01N C027 111.5(11) . . ?
 C01Q N01N C02I 126.2(12) . . ?
 C027 N01N C02I 122.1(11) . . ?
 N00E C01O C00S 111.6(8) . . ?
 N00E C01O H01R 109.3 . . ?
 N00E C01O H01S 109.3 . . ?
 C00S C01O H01R 109.3 . . ?
 C00S C01O H01S 109.3 . . ?
 H01R C01O H01S 108.0 . . ?
 C019 C01P H01T 109.5 . . ?
 C019 C01P H01U 109.5 . . ?
 C019 C01P H01V 109.5 . . ?
 H01T C01P H01U 109.5 . . ?
 H01T C01P H01V 109.5 . . ?
 H01U C01P H01V 109.5 . . ?
 N00M C01Q Au01 129.5(8) . . ?
 N01N C01Q Au01 127.7(10) . . ?
 N01N C01Q N00M 102.8(10) . . ?
 N00N C01R C018 113.3(8) . . ?
 N00N C01R H01W 108.9 . . ?
 N00N C01R H01X 108.9 . . ?
 C018 C01R H01W 108.9 . . ?
 C018 C01R H01X 108.9 . . ?
 H01W C01R H01X 107.7 . . ?
 C00W C01S C017 108.4(7) . . ?
 C00W C01S H01Y 107.0 . . ?
 C00W C01S C01U 114.4(8) . . ?
 C017 C01S H01Y 107.0 . . ?
 C017 C01S C01U 112.6(8) . . ?
 C01U C01S H01Y 107.0 . . ?
 N010 C01T C01C 108.1(10) . . ?
 N010 C01T H01Z 126.0 . . ?
 C01C C01T H01Z 126.0 . . ?
 C01S C01U H01 109.5 . . ?
 C01S C01U H 109.5 . . ?
 C01S C01U HA 109.5 . . ?
 H01 C01U H 109.5 . . ?
 H01 C01U HA 109.5 . . ?
 H C01U HA 109.5 . . ?
 N00N C01V Au02 127.6(8) . 2_655 ?
 N00N C01V N00P 104.1(9) . . ?
 N00P C01V Au02 128.2(8) . 2_655 ?
 O00A C01W H1 108.8 . . ?
 O00A C01W HB 108.8 . . ?
 O00C C01W O00A 113.9(8) . . ?
 O00C C01W H1 108.8 . . ?
 O00C C01W HB 108.8 . . ?
 H1 C01W HB 107.7 . . ?
 N00P C01X H2 126.9 . . ?
 C020 C01X N00P 106.3(10) . . ?
 C020 C01X H2 126.9 . . ?
 N00H C01Y H3 109.2 . . ?
 N00H C01Y HC 109.2 . . ?
 N00H C01Y C025 112.1(10) . . ?
 H3 C01Y HC 107.9 . . ?
 C025 C01Y H3 109.2 . . ?
 C025 C01Y HC 109.2 . . ?
 N00H C01Z H4 126.6 . . ?
 C01M C01Z N00H 106.8(10) . . ?
 C01M C01Z H4 126.6 . . ?
 N00N C020 H020 126.4 . . ?
 C01X C020 N00N 107.2(10) . . ?
 C01X C020 H020 126.4 . . ?
 N00M C021 H021 126.6 . . ?
 C027 C021 N00M 106.9(12) . . ?
 C027 C021 H021 126.6 . . ?
 H02A C023 H02B 107.7 . . ?
 C025 C023 H02A 108.9 . . ?
 C025 C023 H02B 108.9 . . ?
 C025 C023 C02F 113.3(11) . . ?
 C02F C023 H02A 108.9 . . ?
 C02F C023 H02B 108.9 . . ?
 C01Y C025 H02C 108.0 . . ?
 C01Y C025 H02D 108.0 . . ?
 C023 C025 C01Y 117.3(10) . . ?
 C023 C025 H02C 108.0 . . ?
 C023 C025 H02D 108.0 . . ?
 H02C C025 H02D 107.2 . . ?
 N00P C026 H02E 108.8 . . ?
 N00P C026 H02F 108.8 . . ?
 N00P C026 C02A 113.6(12) . . ?
 H02E C026 H02F 107.7 . . ?
 C02A C026 H02E 108.8 . . ?
 C02A C026 H02F 108.8 . . ?
 N01N C027 H027 126.4 . . ?
 C021 C027 N01N 107.2(12) . . ?
 C021 C027 H027 126.4 . . ?
 N010 C028 H02G 109.9 . . ?
 N010 C028 H02H 109.9 . . ?
 H02G C028 H02H 108.3 . . ?
 C02J C028 N010 109.1(12) . . ?
 C02J C028 H02G 109.9 . . ?
 C02J C028 H02H 109.9 . . ?
 N022 C029 C02O 178(2) . . ?
 C026 C02A H02I 108.6 . . ?
 C026 C02A H02J 108.6 . . ?
 C026 C02A C02G 114.4(12) . . ?
 H02I C02A H02J 107.6 . . ?
 C02G C02A H02I 108.6 . . ?
 C02G C02A H02J 108.7 . . ?
 H02K C02B H02L 109.5 . . ?
 H02K C02B H02M 109.5 . . ?
 H02L C02B H02M 109.5 . . ?
 C02D C02B H02K 109.5 . . ?
 C02D C02B H02L 109.5 . . ?
 C02D C02B H02M 109.5 . . ?
 C02B C02D H02N 109.8 . . ?
 C02B C02D H02O 109.8 . . ?
 C02B C02D C02J 109.2(13) . . ?
 H02N C02D H02O 108.3 . . ?
 C02J C02D H02N 109.8 . . ?
 C02J C02D H02O 109.8 . . ?
 C023 C02F H02P 109.5 . . ?
 C023 C02F H02Q 109.5 . . ?
 C023 C02F H02R 109.5 . . ?
 H02P C02F H02Q 109.5 . . ?
 H02P C02F H02R 109.5 . . ?
 H02Q C02F H02R 109.5 . . ?
 C02A C02G H02S 108.5 . . ?
 C02A C02G H02T 108.5 . . ?
 H02S C02G H02T 107.5 . . ?
 C14 C02G C02A 115.0(14) . . ?
 C14 C02G H02S 108.5 . . ?
 C14 C02G H02T 108.5 . . ?
 N01N C02I H02U 109.4 . . ?
 N01N C02I H02V 109.4 . . ?
 N01N C02I C9 111.2(12) . . ?
 H02U C02I H02V 108.0 . . ?
 C9 C02I H02U 109.4 . . ?
 C9 C02I H02V 109.4 . . ?
 C028 C02J C02D 112.8(14) . . ?
 C028 C02J H02W 109.0 . . ?
 C028 C02J H02X 109.0 . . ?
 C02D C02J H02W 109.0 . . ?
 C02D C02J H02X 109.0 . . ?
 H02W C02J H02X 107.8 . . ?
 C029 C02O H02Y 109.5 . . ?
 C029 C02O HD 109.5 . . ?
 C029 C02O HE 109.5 . . ?
 H02Y C02O HD 109.5 . . ?
 H02Y C02O HE 109.5 . . ?
 HD C02O HE 109.5 . . ?
 C02G C14 H14A 109.5 . . ?
 C02G C14 H14B 109.5 . . ?
 C02G C14 H14C 109.5 . . ?
 H14A C14 H14B 109.5 . . ?
 H14A C14 H14C 109.5 . . ?
 H14B C14 H14C 109.5 . . ?
 C02I C9 H9A 111.6 . . ?
 C02I C9 H9B 111.6 . . ?
 C02I C9 C13 100.9(6) . . ?
 H9A C9 H9B 109.4 . . ?
 C13 C9 H9A 111.6 . . ?
 C13 C9 H9B 111.6 . . ?
 C9 C13 H13A 111.3 . . ?
 C9 C13 H13B 111.3 . . ?
 H13A C13 H13B 109.2 . . ?
 C28 C13 C9 102.3(10) . . ?
 C28 C13 H13A 111.3 . . ?
 C28 C13 H13B 111.3 . . ?
 C13 C28 H28A 105.5 . . ?
 C13 C28 H28B 131.5 . . ?
 C13 C28 H28C 88.7 . . ?
 H28A C28 H28B 109.5 . . ?
 H28A C28 H28C 109.5 . . ?
 H28B C28 H28C 109.5 . . ?
 F1 Sb1 F11 88.3(8) . . ?
 F1 Sb1 F12 88.7(8) . . ?
 F2 Sb1 F1 91.7(8) . . ?
 F2 Sb1 F9 94.4(8) . . ?
 F2 Sb1 F11 178.8(9) . . ?
 F2 Sb1 F12 92.3(8) . . ?
 F2 Sb1 F15 92.0(8) . . ?
 F9 Sb1 F1 90.4(8) . . ?
 F9 Sb1 F11 86.8(8) . . ?
 F9 Sb1 F12 173.3(9) . . ?
 F12 Sb1 F11 86.5(8) . . ?
 F15 Sb1 F1 174.9(9) . . ?
 F15 Sb1 F9 92.8(8) . . ?
 F15 Sb1 F11 87.9(8) . . ?
 F15 Sb1 F12 87.7(8) . . ?
 F1A Sb1 F2A 91.2(7) . . ?
 F1A Sb1 F9A 89.2(7) . . ?
 F1A Sb1 F15A 176.4(8) . . ?
 F1A Sb1 F11A 92.4(8) . . ?
 F12A Sb1 F1A 92.5(8) . . ?
 F12A Sb1 F2A 91.2(8) . . ?
 F12A Sb1 F9A 178.1(8) . . ?
 F12A Sb1 F15A 91.1(8) . . ?
 F12A Sb1 F11A 95.5(8) . . ?
 F2A Sb1 F9A 88.0(7) . . ?
 F2A Sb1 F15A 88.3(7) . . ?
 F15A Sb1 F9A 87.2(7) . . ?
 F11A Sb1 F2A 172.3(8) . . ?
 F11A Sb1 F9A 85.2(7) . . ?
 F11A Sb1 F15A 87.6(7) . . ?
 F13 Sb3 F10 84.6(8) . . ?
 F13 Sb3 F16 173.4(9) . . ?
 F14 Sb3 F10 85.0(8) . . ?
 F14 Sb3 F13 95.7(7) . . ?
 F14 Sb3 F16 88.8(7) . . ?
 F14 Sb3 F17 175.2(8) . . ?
 F16 Sb3 F10 90.9(9) . . ?
 F17 Sb3 F10 92.7(8) . . ?
 F17 Sb3 F13 88.3(8) . . ?
 F17 Sb3 F16 87.0(8) . . ?
 F18 Sb3 F10 178.2(8) . . ?
 F18 Sb3 F13 95.0(8) . . ?
 F18 Sb3 F14 93.3(7) . . ?
 F18 Sb3 F16 89.6(8) . . ?
 F18 Sb3 F17 89.0(7) . . ?
 H1A O1 H1B 104.5 . . ?

loop_
  _geom_torsion_atom_site_label_1
  _geom_torsion_atom_site_label_2
  _geom_torsion_atom_site_label_3
  _geom_torsion_atom_site_label_4
  _geom_torsion
  _geom_torsion_site_symmetry_1
  _geom_torsion_site_symmetry_2
  _geom_torsion_site_symmetry_3
  _geom_torsion_site_symmetry_4
  _geom_torsion_publ_flag
 O006 C00R C00W C013 -176.4(7) . . . . ?
 O006 C00R C00W C01S 8.0(12) . . . . ?
 O006 C00R C01H C01B 176.7(8) . . . . ?
 O006 C00R C01H C01K -2.6(12) . . . . ?
 O007 C00I C014 C011 176.2(8) . . . . ?
 O007 C00I C014 C01I -3.1(13) . . . . ?
 O009 C011 C014 C00I -177.5(8) . . . . ?
 O009 C011 C014 C01I 1.8(13) . . . . ?
 O009 C011 C017 C00U 178.3(8) . . . . ?
 O009 C011 C017 C01S -4.2(13) . . . . ?
 O00A C01B C01H C00R -176.8(8) . . . . ?
 O00A C01B C01H C01K 2.5(12) . . . . ?
 O00D C00V C018 C01D -178.2(8) . . . . ?
 O00D C00V C018 C01R 2.0(13) . . . . ?
 N00E C01M C01Z N00H 0.9(12) . . . . ?
 N00F C01C C01T N010 -0.4(14) . . . . ?
 C00G C00I C014 C011 -0.3(14) . . . . ?
 C00G C00I C014 C01I -179.6(9) . . . . ?
 C00G C00Q C00T C00O 94.0(10) . . . . ?
 C00G C00Q C00T C00Y -82.2(10) . . . . ?
 C00G C00U C017 C011 -1.5(13) . . . . ?
 C00G C00U C017 C01S -179.0(8) . . . . ?
 N00H C01Y C025 C023 -60.2(16) . . . . ?
 C00I O007 C01G O008 91.1(9) . . . . ?
 C00I C00G C00Q C00T 84.6(10) . . . . ?
 C00I C00G C00Q C01E -147.6(9) . . . . ?
 C00I C00G C00U C017 1.9(13) . . . . ?
 C00I C014 C01I N00M 98.5(11) . . . . ?
 C00J C00K C015 C019 177.7(9) . . . . ?
 C00J C00K C015 C01D 1.8(14) . . . . ?
 C00J C00V C018 C01D 1.0(14) . . . . ?
 C00J C00V C018 C01R -178.8(9) . . . . ?
 C00K C00J C00V O00D 178.5(8) . . . . ?
 C00K C00J C00V C018 -0.7(14) . . . . ?
 C00K C00J C01A C00L 91.4(10) . . . . ?
 C00K C00J C01A C01L -34.8(13) . . . . ?
 C00K C015 C019 C016 -90.1(11) . . . . ?
 C00K C015 C019 C01P 38.0(13) . . . . ?
 C00K C015 C01D O00C -178.4(8) . . . . ?
 C00K C015 C01D C018 -1.5(14) . . . . ?
 C00L C00O C00T C00Q -177.1(8) . . . . ?
 C00L C00O C00T C00Y -0.9(14) . . . . ?
 N00M C021 C027 N01N 0.6(15) . . . . ?
 C00O C00L C012 O00B -177.0(8) . . . . ?
 C00O C00L C012 C00S -0.8(13) . . . . ?
 C00O C00L C01A C00J -92.4(10) . . . . ?
 C00O C00L C01A C01L 34.2(13) . . . . ?
 C00O C00T C00Y O008 175.5(8) . . . . ?
 C00O C00T C00Y C00S 0.5(13) . . . . ?
 N00P C01X C020 N00N 0.5(14) . . . . ?
 N00P C026 C02A C02G -59.3(16) . . . . ?
 C00Q C00G C00I O007 5.5(13) . . . . ?
 C00Q C00G C00I C014 -178.0(8) . . . . ?
 C00Q C00G C00U C017 179.0(8) . . . . ?
 C00Q C00T C00Y O008 -8.2(13) . . . . ?
 C00Q C00T C00Y C00S 176.8(8) . . . . ?
 C00R O006 C00Z O009 93.3(9) . . . . ?
 C00R C00W C013 C016 1.1(13) . . . . ?
 C00R C00W C01S C017 82.7(10) . . . . ?
 C00R C00W C01S C01U -150.7(8) . . . . ?
 C00R C01H C01K N00F 94.6(10) . . . . ?
 C00U C00G C00I O007 -177.4(8) . . . . ?
 C00U C00G C00I C014 -1.0(14) . . . . ?
 C00U C00G C00Q C00T -92.4(10) . . . . ?
 C00U C00G C00Q C01E 35.4(12) . . . . ?
 C00U C017 C01S C00W 91.3(10) . . . . ?
 C00U C017 C01S C01U -36.3(12) . . . . ?
 C00V O00D C01F O00B -91.7(9) . . . . ?
 C00V C00J C00K C015 -0.7(14) . . . . ?
 C00V C00J C01A C00L -86.8(10) . . . . ?
 C00V C00J C01A C01L 146.9(9) . . . . ?
 C00V C018 C01D O00C 177.2(8) . . . . ?
 C00V C018 C01D C015 0.2(14) . . . . ?
 C00V C018 C01R N00N -84.4(11) . . . . ?
 C00W C00R C01H C01B 1.2(13) . . . . ?
 C00W C00R C01H C01K -178.1(8) . . . . ?
 C00W C013 C016 C019 -177.2(8) . . . . ?
 C00W C013 C016 C01B -1.5(13) . . . . ?
 C00X N00E C01M C01Z -1.6(12) . . . . ?
 C00X N00E C01O C00S 127.0(10) . . . . ?
 C00X N00H C01Y C025 107.3(12) . . . . ?
 C00X N00H C01Z C01M 0.1(12) . . . . ?
 C00Y O008 C01G O007 -91.3(9) . . . . ?
 C00Y C00S C012 O00B 176.7(8) . . . . ?
 C00Y C00S C012 C00L 0.4(14) . . . . ?
 C00Y C00S C01O N00E -86.2(11) . . . . ?
 C00Z O006 C00R C00W -85.3(10) . . . . ?
 C00Z O006 C00R C01H 99.1(9) . . . . ?
 C00Z O009 C011 C014 -101.4(10) . . . . ?
 C00Z O009 C011 C017 80.4(10) . . . . ?
 N010 C028 C02J C02D -179.7(11) . . . . ?
 C011 O009 C00Z O006 -91.4(9) . . . . ?
 C011 C014 C01I N00M -80.7(11) . . . . ?
 C011 C017 C01S C00W -86.1(10) . . . . ?
 C011 C017 C01S C01U 146.3(9) . . . . ?
 C012 O00B C01F O00D 92.9(9) . . . . ?
 C012 C00L C00O C00T 1.0(14) . . . . ?
 C012 C00L C01A C00J 83.7(10) . . . . ?
 C012 C00L C01A C01L -149.7(9) . . . . ?
 C012 C00S C00Y O008 -175.4(8) . . . . ?
 C012 C00S C00Y C00T -0.2(13) . . . . ?
 C012 C00S C01O N00E 94.9(11) . . . . ?
 C013 C00W C01S C017 -92.7(10) . . . . ?
 C013 C00W C01S C01U 33.9(12) . . . . ?
 C013 C016 C019 C015 91.6(10) . . . . ?
 C013 C016 C019 C01P -36.7(12) . . . . ?
 C013 C016 C01B O00A 176.8(8) . . . . ?
 C013 C016 C01B C01H 1.8(13) . . . . ?
 C014 C011 C017 C00U 0.2(13) . . . . ?
 C014 C011 C017 C01S 177.7(8) . . . . ?
 C016 C01B C01H C00R -1.7(13) . . . . ?
 C016 C01B C01H C01K 177.6(8) . . . . ?
 C017 C011 C014 C00I 0.7(14) . . . . ?
 C017 C011 C014 C01I 180.0(8) . . . . ?
 C019 C015 C01D O00C 5.5(13) . . . . ?
 C019 C015 C01D C018 -177.6(9) . . . . ?
 C019 C016 C01B O00A -7.4(13) . . . . ?
 C019 C016 C01B C01H 177.6(8) . . . . ?
 C01A C00J C00K C015 -179.0(8) . . . . ?
 C01A C00J C00V O00D -3.2(13) . . . . ?
 C01A C00J C00V C018 177.6(9) . . . . ?
 C01A C00L C00O C00T 177.2(8) . . . . ?
 C01A C00L C012 O00B 6.7(13) . . . . ?
 C01A C00L C012 C00S -177.1(8) . . . . ?
 C01B O00A C01W O00C -91.8(10) . . . . ?
 C01B C016 C019 C015 -84.0(10) . . . . ?
 C01B C016 C019 C01P 147.7(9) . . . . ?
 C01B C01H C01K N00F -84.7(10) . . . . ?
 C01C N00F C01J Au02 -179.7(8) . . . . ?
 C01C N00F C01J N010 1.3(13) . . . . ?
 C01C N00F C01K C01H -56.0(12) . . . . ?
 C01D O00C C01W O00A 92.7(9) . . . . ?
 C01D C015 C019 C016 85.8(10) . . . . ?
 C01D C015 C019 C01P -146.2(9) . . . . ?
 C01D C018 C01R N00N 95.8(11) . . . . ?
 C01E C00Q C00T C00O -33.6(12) . . . . ?
 C01E C00Q C00T C00Y 150.3(8) . . . . ?
 C01F O00B C012 C00L -83.4(10) . . . . ?
 C01F O00B C012 C00S 100.2(10) . . . . ?
 C01F O00D C00V C00J 80.7(11) . . . . ?
 C01F O00D C00V C018 -100.0(10) . . . . ?
 C01G O007 C00I C00G -82.9(10) . . . . ?
 C01G O007 C00I C014 100.5(10) . . . . ?
 C01G O008 C00Y C00S -100.2(9) . . . . ?
 C01G O008 C00Y C00T 84.6(10) . . . . ?
 C01H C00R C00W C013 -0.9(13) . . . . ?
 C01H C00R C00W C01S -176.6(8) . . . . ?
 C01I N00M C01Q Au01 1.1(16) . . . . ?
 C01I N00M C01Q N01N -179.9(10) . . . . ?
 C01I N00M C021 C027 179.9(11) . . . . ?
 C01J N00F C01C C01T -0.6(13) . . . . ?
 C01J N00F C01K C01H 120.8(11) . . . . ?
 C01J N010 C01T C01C 1.2(15) . . . . ?
 C01J N010 C028 C02J 96.5(15) . . . . ?
 C01K N00F C01C C01T 176.5(9) . . . . ?
 C01K N00F C01J Au02 3.3(16) . . . . ?
 C01K N00F C01J N010 -175.7(9) . . . . ?
 C01M N00E C00X Au01 -178.8(7) . . . 2_655 ?
 C01M N00E C00X N00H 1.6(11) . . . . ?
 C01M N00E C01O C00S -55.6(12) . . . . ?
 N01N C02I C9 C13 149.8(12) . . . . ?
 C01O N00E C00X Au01 -1.1(14) . . . 2_655 ?
 C01O N00E C00X N00H 179.3(8) . . . . ?
 C01O N00E C01M C01Z -179.2(9) . . . . ?
 C01O C00S C00Y O008 5.7(12) . . . . ?
 C01O C00S C00Y C00T -179.1(8) . . . . ?
 C01O C00S C012 O00B -4.4(13) . . . . ?
 C01O C00S C012 C00L 179.3(8) . . . . ?
 C01Q N00M C01I C014 121.4(11) . . . . ?
 C01Q N00M C021 C027 -1.0(15) . . . . ?
 C01Q N01N C027 C021 0.0(17) . . . . ?
 C01Q N01N C02I C9 -72.2(18) . . . . ?
 C01R N00N C01V Au02 -6.5(16) . . . 2_655 ?
 C01R N00N C01V N00P 174.7(9) . . . . ?
 C01R N00N C020 C01X -174.9(10) . . . . ?
 C01R C018 C01D O00C -3.1(13) . . . . ?
 C01R C018 C01D C015 179.9(9) . . . . ?
 C01S C00W C013 C016 176.5(8) . . . . ?
 C01T N010 C01J Au02 179.4(9) . . . . ?
 C01T N010 C01J N00F -1.6(14) . . . . ?
 C01T N010 C028 C02J -86.2(16) . . . . ?
 C01V N00N C01R C018 131.7(11) . . . . ?
 C01V N00N C020 C01X -0.9(14) . . . . ?
 C01V N00P C01X C020 -0.1(15) . . . . ?
 C01V N00P C026 C02A -71.2(16) . . . . ?
 C01W O00A C01B C016 82.1(10) . . . . ?
 C01W O00A C01B C01H -102.6(10) . . . . ?
 C01W O00C C01D C015 -82.8(10) . . . . ?
 C01W O00C C01D C018 100.2(10) . . . . ?
 C01X N00P C01V Au02 -179.2(9) . . . 2_655 ?
 C01X N00P C01V N00N -0.4(14) . . . . ?
 C01X N00P C026 C02A 108.2(14) . . . . ?
 C01Y N00H C00X Au01 0.9(14) . . . 2_655 ?
 C01Y N00H C00X N00E -179.5(9) . . . . ?
 C01Y N00H C01Z C01M 178.6(9) . . . . ?
 C01Z N00H C00X Au01 179.4(8) . . . 2_655 ?
 C01Z N00H C00X N00E -1.0(11) . . . . ?
 C01Z N00H C01Y C025 -71.1(13) . . . . ?
 C020 N00N C01R C018 -55.1(13) . . . . ?
 C020 N00N C01V Au02 179.5(8) . . . 2_655 ?
 C020 N00N C01V N00P 0.8(13) . . . . ?
 C021 N00M C01I C014 -59.5(13) . . . . ?
 C021 N00M C01Q Au01 -178.1(9) . . . . ?
 C021 N00M C01Q N01N 0.9(13) . . . . ?
 C026 N00P C01V Au02 0.3(19) . . . 2_655 ?
 C026 N00P C01V N00N 179.1(11) . . . . ?
 C026 N00P C01X C020 -179.6(12) . . . . ?
 C026 C02A C02G C14 -59.7(17) . . . . ?
 C027 N01N C01Q Au01 178.5(10) . . . . ?
 C027 N01N C01Q N00M -0.6(15) . . . . ?
 C027 N01N C02I C9 113.5(15) . . . . ?
 C028 N010 C01J Au02 -2.9(18) . . . . ?
 C028 N010 C01J N00F 176.1(11) . . . . ?
 C028 N010 C01T C01C -176.4(12) . . . . ?
 C02B C02D C02J C028 -91.5(17) . . . . ?
 C02F C023 C025 C01Y 180.0(13) . . . . ?
 C02I N01N C01Q Au01 4(2) . . . . ?
 C02I N01N C01Q N00M -175.4(12) . . . . ?
 C02I N01N C027 C021 175.1(12) . . . . ?
 C02I C9 C13 C28 73.5(14) . . . . ?

_smtbx_masks_special_details
;
A solvent mask was calculated and 292 electrons were 
found in a volume of 1196\%A^3^ in 2 voids per unit cell. 
This is consistent with the presence of 
3[C2H3N] per Unit Cell 
which account for 264 electrons 
per unit cell.
;
loop_
  _smtbx_masks_void_nr
  _smtbx_masks_void_average_x
  _smtbx_masks_void_average_y
  _smtbx_masks_void_average_z
  _smtbx_masks_void_volume
  _smtbx_masks_void_count_electrons
  _smtbx_masks_void_content
 1 0.000 0.361 0.750 284.9 72.8 '3 C2H3N'
 2 0.000 0.639 0.250 284.9 72.3 '3 C2H3N'
 3 0.055 0.259 0.987 7.2 0.0 ?
 4 0.055 0.741 0.487 7.2 0.0 ?
 5 0.500 0.139 0.250 284.9 72.3 '3 C2H3N'
 6 0.500 0.861 0.750 284.9 72.8 '3 C2H3N'
 7 0.445 0.241 0.013 7.2 0.1 ?
 8 0.445 0.759 0.513 7.2 0.1 ?
 9 0.555 0.241 0.487 7.2 0.0 ?
 10 0.555 0.759 0.987 7.2 0.0 ?
 11 0.945 0.259 0.513 7.2 0.1 ?
 12 0.945 0.741 0.013 7.2 0.1 ?

_smtbx_masks_void_probe_radius     1.2
_smtbx_masks_void_truncation_radius  1.2
_shelx_res_file
;
TITL mo_h2022080107_0m_a.res in C2/c
    mo_h2022080107_0m_a_sq.res
    created by SHELXL-2018/3 at 15:30:46 on 06-Sep-2025
REM Old TITL mo_h2022080107_0m in C2/c
REM SHELXT solution in C2/c
REM R1 0.261, Rweak 0.012, Alpha 0.056, Orientation as input
REM Formula found by SHELXT: C130 Au4 F14 N27 O12 Sb3
CELL 0.71073 25.3621 21.3081 30.0801 90 107.209 90
ZERR 4 0.0008 0.0007 0.0009 0 0.001 0
LATT 7
SYMM -X,+Y,0.5-Z
SFAC C H Au F N O Sb
UNIT 584 708 16 96 84 68 16
EQIV $1 +X,1-Y,0.5+Z
EQIV $2 1.5-X,1.5-Y,-Z
DFIX 1.54 0.01 C02D C02B C02G C02A
DELU
DFIX 0.86 0.01 O1 H1b O1 H1a
DFIX 1.36 0.01 H1b H1a
SIMU 0.01 0.02 3.8 $c $f
DFIX 2.5 F18_$1 C28
DFIX 1.53 0.01 C28 C13
DFIX 2.5 F14_$1 C28
ISOR 0.01 0.02 F02E C02D C02B C02J
DFIX 1.88 Sb3 F10 Sb3 F13 Sb3 F16 Sb3 F18
DFIX 1.87 Sb3 F14 Sb3 F17
DFIX 2.5 C9 C28
ISOR 0.005 0.01 F02N
SADI Sb3 F10 Sb3 F13 Sb3 F14 Sb3 F16 Sb3 F17 Sb3 F18
SADI 0.04 F10 F13 F10 F14 F10 F16 F10 F17 F13 F14 F13 F17 F13 F18 F14 F16 =
 F14 F18 F16 F17 F16 F18 F17 F18
DFIX 1.5 0.01 N01N C02I
RIGU Sb3 F10 F13 F14 F16 F17 F18
SIMU Sb3 F10 F13 F14 F16 F17 F18
DFIX 2.5 F18_$1 C13
DFIX 1.53 0.01 C9 C02I C9 C13
DFIX 1.88 Sb1 F1 Sb1 F2 Sb1 F11 Sb1 F15
DFIX 1.87 Sb1 F9 Sb1 F12
SADI Sb1 F1 Sb1 F2 Sb1 F9 Sb1 F11 Sb1 F12 Sb1 F15
DFIX 2.5 C9 F13_$1
SADI 0.04 F1 F2 F1 F9 F1 F11 F1 F12 F2 F9 F2 F12 F2 F15 F9 F11 F9 F15 F11 =
 F12 F11 F15 F12 F15
RIGU Sb1 F1 F2 F9 F11 F12 F15
SIMU Sb1 F1 F2 F9 F11 F12 F15
DFIX 2.5 C13 C02I
ISOR 0.005 0.01 C28 C13 C9 C02I
DFIX 2 0.001 H02v H13b
SADI Sb1 F1 Sb1 F1A
SADI Sb1 F2 Sb1 F2A
SADI Sb1 F9 Sb1 F9A
SADI Sb1 F11 Sb1 F11A
SADI Sb1 F12 Sb1 F12A
SADI Sb1 F15 Sb1 F15A
SADI 0.04 F1 F2 F1A F2A
SADI 0.04 F1 F9 F1A F9A
SADI 0.04 F1 F11 F1A F11A
SADI 0.04 F1 F12 F1A F12A
SADI 0.04 F1 F15 F1A F15A
SADI 0.04 F2 F9 F2A F9A
SADI 0.04 F2 F11 F2A F11A
SADI 0.04 F2 F12 F2A F12A
SADI 0.04 F2 F15 F2A F15A
SADI 0.04 F9 F11 F9A F11A
SADI 0.04 F9 F12 F9A F12A
SADI 0.04 F9 F15 F9A F15A
SADI 0.04 F11 F12 F11A F12A
SADI 0.04 F11 F15 F11A F15A
SADI 0.04 F12 F15 F12A F15A
DFIX 2 F14 F14_$2

L.S. 20 0 48
PLAN  99
TEMP -49.15
CONF
MORE -1
BOND $H
ABIN
fmap 2
acta
SHEL 999 0.85
OMIT -13 3 8
OMIT -9 1 4
OMIT -8 2 3
OMIT -8 2 5
OMIT -8 2 9
OMIT -8 6 11
OMIT -8 10 1
OMIT -7 3 2
OMIT -7 5 6
OMIT -7 9 3
OMIT -6 2 3
OMIT -6 10 3
OMIT -5 1 5
OMIT -5 1 10
OMIT -5 1 14
OMIT -5 3 1
OMIT -5 3 2
OMIT -5 3 7
OMIT -5 5 1
OMIT -4 0 2
OMIT -4 2 1
OMIT -3 1 2
OMIT -3 1 3
OMIT -2 0 2
OMIT -2 2 1
OMIT -2 2 2
OMIT -2 4 5
OMIT -2 10 1
OMIT -1 1 3
OMIT -1 5 4
OMIT 0 0 6
OMIT 0 2 1
OMIT 0 2 3
OMIT 0 4 0
OMIT 0 4 2
OMIT 0 10 5
OMIT 1 1 5
OMIT 1 3 13
OMIT 1 3 14
OMIT 1 5 1
OMIT 1 5 2
OMIT 1 5 9
OMIT 2 0 0
OMIT 2 0 4
OMIT 2 4 0
OMIT 2 4 4
OMIT 2 6 1
OMIT 2 6 6
OMIT 2 8 3
OMIT 2 12 6
OMIT 3 3 1
OMIT 3 3 4
OMIT 3 5 3
OMIT 4 2 9
OMIT 4 4 0
OMIT 4 6 2
OMIT 5 1 1
OMIT 5 3 6
OMIT 5 3 11
OMIT 5 5 12
OMIT 6 0 0
OMIT 6 0 2
OMIT 6 8 7
OMIT 7 1 6
OMIT 8 0 4
OMIT 9 3 0
OMIT 10 2 3
REM <olex2.extras>
REM <HklSrc "%.\\mo_h2022080107_0m_a_sq.hkl">
REM </olex2.extras>

WGHT    0.010000  500.000000
FVAR       0.06276   0.47030
AU01  3    0.580997    0.503313    0.418432    11.00000    0.04683    0.05214 =
         0.04784    0.01764    0.01124    0.00511
AU02  3    0.582164    0.956291    0.416030    11.00000    0.05075    0.05259 =
         0.04950   -0.01310    0.00108    0.00946
SB03  7    0.500000    0.727286    0.250000    10.50000    0.07090    0.05984 =
         0.05198    0.00000    0.00503    0.00000
O006  6    0.687048    0.696726    0.398653    11.00000    0.04411    0.04626 =
         0.02997   -0.00082    0.00456    0.00356
O007  6    0.603468    0.506501    0.216089    11.00000    0.04439    0.04079 =
         0.04464   -0.00357    0.01154   -0.00450
O008  6    0.568687    0.549004    0.140657    11.00000    0.04983    0.04564 =
         0.03954   -0.00732    0.01339   -0.00859
O009  6    0.671759    0.593962    0.367841    11.00000    0.05007    0.04538 =
         0.03396    0.00478    0.01067    0.00778
O00A  6    0.655270    0.902829    0.334662    11.00000    0.04812    0.04166 =
         0.04540   -0.00478    0.00413    0.00694
O00B  6    0.537992    0.755786    0.077276    11.00000    0.04841    0.05531 =
         0.03890    0.00110    0.00499   -0.00229
O00C  6    0.621769    0.946014    0.259148    11.00000    0.04892    0.03885 =
         0.04997    0.00101    0.00949    0.00311
O00D  6    0.551509    0.858554    0.106989    11.00000    0.05553    0.05046 =
         0.03895    0.00868    0.00334   -0.00049
N00E  5    0.477402    0.609931    0.048148    11.00000    0.04220    0.06467 =
         0.03474   -0.00554    0.00866    0.00162
N00F  5    0.659164    0.844221    0.436790    11.00000    0.04451    0.05101 =
         0.03625   -0.00227    0.00466    0.01021
C00G  1    0.681638    0.575912    0.232493    11.00000    0.04040    0.04064 =
         0.03955   -0.00321    0.01138    0.00369
N00H  5    0.443335    0.544750   -0.006838    11.00000    0.04552    0.08065 =
         0.04096   -0.01741    0.00657    0.00530
C00I  1    0.640621    0.546778    0.246697    11.00000    0.04235    0.04176 =
         0.04437   -0.00355    0.01565    0.00247
C00J  1    0.644878    0.832673    0.153034    11.00000    0.04578    0.04488 =
         0.04291    0.00393    0.01402   -0.00572
C00K  1    0.686704    0.840414    0.194328    11.00000    0.04161    0.04564 =
         0.04520    0.00259    0.01460   -0.00663
AFIX  43
H00K  2    0.720385    0.819557    0.198002    11.00000   -1.20000
AFIX   0
C00L  1    0.631210    0.725225    0.121018    11.00000    0.04536    0.04789 =
         0.03934   -0.00106    0.01464   -0.00335
N00M  5    0.611486    0.461634    0.331959    11.00000    0.04947    0.04458 =
         0.07258    0.00253    0.02969    0.00358
N00N  5    0.526522    0.991626    0.153830    11.00000    0.04521    0.04577 =
         0.05458    0.00672    0.00809   -0.00408
C00O  1    0.665333    0.678611    0.145638    11.00000    0.04422    0.04831 =
         0.04211   -0.00245    0.01585   -0.00296
AFIX  43
H00O  2    0.703306    0.687020    0.157505    11.00000   -1.20000
AFIX   0
N00P  5    0.494413    1.069767    0.110065    11.00000    0.05345    0.04998 =
         0.07957    0.01626    0.00391   -0.00585
C00Q  1    0.684462    0.569979    0.183008    11.00000    0.04300    0.04320 =
         0.04135   -0.00447    0.01608    0.00065
AFIX  13
H00Q  2    0.668539    0.528599    0.171321    11.00000   -1.20000
AFIX   0
C00R  1    0.695739    0.741426    0.367227    11.00000    0.03851    0.04713 =
         0.03554   -0.00281    0.00634    0.00246
C00S  1    0.553213    0.653635    0.111634    11.00000    0.04349    0.05111 =
         0.03658   -0.00509    0.01074   -0.00235
C00T  1    0.646201    0.619668    0.153754    11.00000    0.04387    0.04561 =
         0.03856   -0.00429    0.01446    0.00090
C00U  1    0.719227    0.613671    0.264825    11.00000    0.03964    0.04404 =
         0.04127   -0.00042    0.01226    0.00284
AFIX  43
H00U  2    0.746672    0.634839    0.255450    11.00000   -1.20000
AFIX   0
C00V  1    0.595948    0.863182    0.148958    11.00000    0.04568    0.04568 =
         0.04358    0.00538    0.01223   -0.00564
C00W  1    0.733467    0.728373    0.342276    11.00000    0.03660    0.04446 =
         0.03709   -0.00369    0.00477    0.00104
C00X  1    0.448190    0.555825    0.038663    11.00000    0.04672    0.07197 =
         0.04063   -0.01619    0.00630    0.00347
C00Y  1    0.589683    0.607942    0.136564    11.00000    0.04514    0.04549 =
         0.03798   -0.00665    0.01453   -0.00243
C00Z  1    0.647643    0.649038    0.379979    11.00000    0.04161    0.04878 =
         0.04228    0.00008    0.01067    0.00413
AFIX  23
H00A  2    0.620045    0.665272    0.352235    11.00000   -1.20000
H00B  2    0.628581    0.638211    0.402917    11.00000   -1.20000
AFIX   0
N010  5    0.686203    0.912860    0.491180    11.00000    0.06722    0.07231 =
         0.05065   -0.01917   -0.00573    0.01144
C011  1    0.674787    0.589744    0.322895    11.00000    0.04053    0.04344 =
         0.04016    0.00030    0.01134    0.00604
C012  1    0.574467    0.711670    0.104334    11.00000    0.04578    0.05036 =
         0.03793   -0.00190    0.01272   -0.00253
C013  1    0.742923    0.775050    0.313918    11.00000    0.03634    0.04673 =
         0.04087   -0.00381    0.00782   -0.00183
AFIX  43
H013  2    0.767497    0.767072    0.296534    11.00000   -1.20000
AFIX   0
C014  1    0.636506    0.553355    0.291875    11.00000    0.04357    0.04318 =
         0.04799    0.00041    0.01668    0.00388
C015  1    0.681093    0.877844    0.230790    11.00000    0.04313    0.04271 =
         0.04589    0.00262    0.01063   -0.00462
C016  1    0.717352    0.834080    0.309911    11.00000    0.03994    0.04462 =
         0.04039   -0.00226    0.00583   -0.00252
C017  1    0.717595    0.621147    0.310392    11.00000    0.03858    0.04206 =
         0.03915   -0.00129    0.00967    0.00564
C018  1    0.587147    0.899917    0.184062    11.00000    0.04653    0.04264 =
         0.04769    0.00450    0.01015   -0.00470
C019  1    0.725818    0.884823    0.276803    11.00000    0.04139    0.04516 =
         0.04694   -0.00194    0.00961   -0.00468
AFIX  13
H019  2    0.719328    0.925589    0.290082    11.00000   -1.20000
AFIX   0
C01A  1    0.651534    0.790755    0.113891    11.00000    0.04585    0.04903 =
         0.04238    0.00254    0.01341   -0.00537
AFIX  13
H01A  2    0.626544    0.807211    0.084371    11.00000   -1.20000
AFIX   0
C01B  1    0.679906    0.844098    0.335426    11.00000    0.03954    0.04465 =
         0.04157   -0.00506    0.00672    0.00017
C01C  1    0.705338    0.819591    0.468602    11.00000    0.05383    0.06330 =
         0.04568   -0.00364    0.00189    0.00665
AFIX  43
H01C  2    0.722072    0.780621    0.467048    11.00000   -1.20000
AFIX   0
C01D  1    0.629718    0.906806    0.224586    11.00000    0.04464    0.04313 =
         0.04713    0.00303    0.01163   -0.00435
C01E  1    0.743225    0.571078    0.178986    11.00000    0.05011    0.05748 =
         0.05305   -0.00149    0.02309    0.00515
AFIX 137
H01B  2    0.759203    0.612324    0.187513    11.00000   -1.50000
H01D  2    0.742247    0.561742    0.147191    11.00000   -1.50000
H01E  2    0.765462    0.539865    0.199707    11.00000   -1.50000
AFIX   0
C01F  1    0.518720    0.803774    0.101024    11.00000    0.04752    0.05064 =
         0.04418    0.00091    0.00688   -0.00264
AFIX  23
H01F  2    0.480645    0.814366    0.083480    11.00000   -1.20000
H01G  2    0.518543    0.788159    0.131624    11.00000   -1.20000
AFIX   0
C01G  1    0.557579    0.534929    0.182960    11.00000    0.04645    0.04540 =
         0.04374   -0.00323    0.01384   -0.00402
AFIX  23
H01H  2    0.525820    0.506535    0.176648    11.00000   -1.20000
H01I  2    0.547785    0.573702    0.196163    11.00000   -1.20000
AFIX   0
C01H  1    0.669224    0.798822    0.364552    11.00000    0.03978    0.04710 =
         0.03639   -0.00371    0.00566    0.00354
C01I  1    0.591397    0.520479    0.306343    11.00000    0.05241    0.05050 =
         0.05701    0.00063    0.02419    0.00280
AFIX  23
H01J  2    0.577550    0.548551    0.326161    11.00000   -1.20000
H01K  2    0.560691    0.510857    0.278600    11.00000   -1.20000
AFIX   0
C01J  1    0.646270    0.900581    0.450097    11.00000    0.06040    0.06176 =
         0.04791   -0.00861    0.00505    0.00840
C01K  1    0.630404    0.812238    0.392768    11.00000    0.04564    0.05269 =
         0.04078   -0.00522    0.00643    0.00335
AFIX  23
H01L  2    0.600060    0.838730    0.374616    11.00000   -1.20000
H01M  2    0.614598    0.772742    0.399623    11.00000   -1.20000
AFIX   0
C01L  1    0.710686    0.790930    0.109141    11.00000    0.06808    0.06831 =
         0.07489    0.00386    0.03831   -0.00811
AFIX   3
H01N  2    0.734720    0.813014    0.135646    11.00000   -1.50000
H01O  2    0.710510    0.812479    0.080690    11.00000   -1.50000
H01P  2    0.724010    0.748387    0.108421    11.00000   -1.50000
AFIX   0
C01M  1    0.489454    0.633372    0.009441    11.00000    0.04838    0.07271 =
         0.04166   -0.00485    0.00951    0.00027
AFIX  43
H01Q  2    0.508486    0.670670    0.007592    11.00000   -1.20000
AFIX   0
N01N  5    0.631904    0.392788    0.384230    11.00000    0.09019    0.04855 =
         0.11718    0.02347    0.03951    0.01591
C01O  1    0.492328    0.640897    0.093839    11.00000    0.04521    0.05645 =
         0.03885   -0.00646    0.01034   -0.00283
AFIX  23
H01R  2    0.481395    0.614115    0.116091    11.00000   -1.20000
H01S  2    0.472121    0.680581    0.091308    11.00000   -1.20000
AFIX   0
C01P  1    0.784621    0.887173    0.272673    11.00000    0.05903    0.06694 =
         0.06852   -0.00009    0.02575   -0.01202
AFIX 137
H01T  2    0.793098    0.847621    0.260357    11.00000   -1.50000
H01U  2    0.810595    0.894380    0.303157    11.00000   -1.50000
H01V  2    0.787364    0.921004    0.251894    11.00000   -1.50000
AFIX   0
C01Q  1    0.609993    0.449807    0.375959    11.00000    0.06922    0.06234 =
         0.08166    0.00894    0.03130    0.00510
C01R  1    0.531949    0.931538    0.178130    11.00000    0.04899    0.04632 =
         0.05004    0.00606    0.01152   -0.00281
AFIX  23
H01W  2    0.502441    0.903449    0.160732    11.00000   -1.20000
H01X  2    0.527087    0.938306    0.208903    11.00000   -1.20000
AFIX   0
C01S  1    0.758300    0.663279    0.344941    11.00000    0.03620    0.04734 =
         0.04056   -0.00172    0.00708    0.00455
AFIX  13
H01Y  2    0.761640    0.646773    0.376421    11.00000   -1.20000
AFIX   0
C01T  1    0.721585    0.863517    0.502700    11.00000    0.06791    0.07021 =
         0.05168   -0.00661   -0.00235    0.00838
AFIX  43
H01Z  2    0.751992    0.860320    0.529564    11.00000   -1.20000
AFIX   0
C01U  1    0.816532    0.661571    0.338794    11.00000    0.04569    0.06215 =
         0.06120   -0.00753    0.01425    0.00315
AFIX 137
H01   2    0.815215    0.678953    0.308680    11.00000   -1.50000
H     2    0.829409    0.618509    0.340664    11.00000   -1.50000
HA    2    0.841599    0.686176    0.363171    11.00000   -1.50000
AFIX   0
C01V  1    0.483338    1.009030    0.118271    11.00000    0.06117    0.05123 =
         0.06194    0.01149    0.00790   -0.00632
C01W  1    0.608802    0.916165    0.296389    11.00000    0.04597    0.04853 =
         0.04534   -0.00050    0.00880    0.00136
AFIX  23
H1    2    0.589434    0.876824    0.285118    11.00000   -1.20000
HB    2    0.583529    0.943071    0.306932    11.00000   -1.20000
AFIX   0
C01X  1    0.543442    1.089421    0.140343    11.00000    0.07252    0.05565 =
         0.07605    0.01233    0.00658   -0.00803
AFIX  43
H2    2    0.559657    1.129276    0.141397    11.00000   -1.20000
AFIX   0
C01Y  1    0.414044    0.490614   -0.033297    11.00000    0.05642    0.08752 =
         0.04851   -0.02538    0.00602    0.00424
AFIX  23
H3    2    0.407118    0.459646   -0.011592    11.00000   -1.20000
HC    2    0.437487    0.470823   -0.049997    11.00000   -1.20000
AFIX   0
C01Z  1    0.468324    0.591785   -0.025274    11.00000    0.05375    0.08453 =
         0.04518   -0.00994    0.00945    0.00337
AFIX  43
H4    2    0.470226    0.594308   -0.055961    11.00000   -1.20000
AFIX   0
C020  1    0.563546    1.040615    0.168033    11.00000    0.05787    0.05029 =
         0.06376    0.00524    0.00607   -0.00578
AFIX  43
H020  2    0.596650    1.039701    0.192578    11.00000   -1.20000
AFIX   0
C021  1    0.632935    0.412544    0.314283    11.00000    0.06915    0.05971 =
         0.08296   -0.00233    0.02991    0.00698
AFIX  43
H021  2    0.637468    0.409955    0.284432    11.00000   -1.20000
AFIX   0

N022  5    0.621328    0.704803    0.477096    11.00000    0.10470    0.15180 =
         0.06741   -0.01999    0.02421   -0.05143
C023  1    0.318733    0.538566   -0.048924    11.00000    0.06634    0.09800 =
         0.06722   -0.02635    0.00013    0.01158
AFIX  23
H02A  2    0.334528    0.576664   -0.031896    11.00000   -1.20000
H02B  2    0.309936    0.509691   -0.026770    11.00000   -1.20000
AFIX   0
C025  1    0.360168    0.509193   -0.067553    11.00000    0.05959    0.09698 =
         0.06135   -0.02547    0.00004    0.00582
AFIX  23
H02C  2    0.368116    0.538314   -0.089961    11.00000   -1.20000
H02D  2    0.343616    0.471560   -0.084837    11.00000   -1.20000
AFIX   0
C026  1    0.459360    1.110133    0.073431    11.00000    0.08183    0.06483 =
         0.08425    0.02006    0.00276   -0.00576
AFIX  23
H02E  2    0.472088    1.153616    0.079349    11.00000   -1.20000
H02F  2    0.421392    1.108305    0.075126    11.00000   -1.20000
AFIX   0
C027  1    0.645980    0.369888    0.346482    11.00000    0.08605    0.07098 =
         0.10466    0.00523    0.03141    0.01380
AFIX  43
H027  2    0.662048    0.330661    0.344412    11.00000   -1.20000
AFIX   0
C028  1    0.690854    0.971818    0.517453    11.00000    0.08673    0.07628 =
         0.07027   -0.01674    0.00144    0.00790
AFIX  23
H02G  2    0.729838    0.982598    0.531337    11.00000   -1.20000
H02H  2    0.673105    1.005937    0.496505    11.00000   -1.20000
AFIX   0

C029  1    0.634265    0.710569    0.514645    11.00000    0.07067    0.09569 =
         0.06591   -0.01852    0.01620   -0.01393
C02A  1    0.459493    1.091847    0.024621    11.00000    0.09935    0.07495 =
         0.08859    0.01698    0.00065   -0.00734
AFIX  23
H02I  2    0.434890    1.120333    0.002310    11.00000   -1.20000
H02J  2    0.444403    1.049361    0.018033    11.00000   -1.20000
AFIX   0
C02B  1    0.717904    1.022513    0.624635    11.00000    0.13803    0.08529 =
         0.12284   -0.02014   -0.00898    0.02249
AFIX 137
H02K  2    0.750390    1.028336    0.614346    11.00000   -1.50000
H02L  2    0.720012    0.982178    0.640015    11.00000   -1.50000
H02M  2    0.716086    1.055687    0.646216    11.00000   -1.50000
AFIX   0
C02D  1    0.666952    1.024592    0.583174    11.00000    0.12216    0.09525 =
         0.09477   -0.01959    0.01429    0.01420
AFIX  23
H02N  2    0.668064    1.061723    0.564248    11.00000   -1.20000
H02O  2    0.633961    1.027338    0.593696    11.00000   -1.20000
AFIX   0

F02E  4    0.517485    0.669845    0.295889    11.00000    0.17267    0.16303 =
         0.16993    0.06767    0.00590   -0.00137
C02F  1    0.267168    0.555151   -0.085341    11.00000    0.08055    0.13414 =
         0.09587   -0.03900   -0.01080    0.03461
AFIX 137
H02P  2    0.276098    0.574154   -0.111520    11.00000   -1.50000
H02Q  2    0.246157    0.584633   -0.072767    11.00000   -1.50000
H02R  2    0.245429    0.517542   -0.095619    11.00000   -1.50000
AFIX   0
C02G  1    0.516070    1.093463    0.016895    11.00000    0.10573    0.08262 =
         0.09110    0.01750    0.01094   -0.00138
AFIX  23
H02S  2    0.539917    1.062942    0.037847    11.00000   -1.20000
H02T  2    0.512166    1.080014   -0.015076    11.00000   -1.20000
AFIX   0

F02H  4    0.571988    0.727327    0.250011    11.00000    0.12702    0.22082 =
         0.22113   -0.00107    0.06179   -0.00171
C02I  1    0.636913    0.354607    0.426105    11.00000    0.10892    0.09765 =
         0.11216    0.01244    0.03175    0.00476
AFIX  23
H02U  2    0.646430    0.311394    0.420377    11.00000   -1.20000
H02V  2    0.601348    0.353820    0.432745    11.00000   -1.20000
AFIX   0
C02J  1    0.664411    0.964211    0.553610    11.00000    0.10418    0.08552 =
         0.08190   -0.01113    0.01383    0.01017
AFIX  23
H02W  2    0.682342    0.929781    0.574145    11.00000   -1.20000
H02X  2    0.625689    0.952621    0.539322    11.00000   -1.20000
AFIX   0

F02N  4    0.516908    0.788179    0.294991    11.00000    0.17748    0.16066 =
         0.15781   -0.04529    0.04030   -0.02731
C02O  1    0.652430    0.716274    0.563816    11.00000    0.11661    0.17304 =
         0.07663   -0.03326    0.00372    0.00127
AFIX 137
H02Y  2    0.623276    0.734632    0.574415    11.00000   -1.50000
HD    2    0.684811    0.743003    0.572985    11.00000   -1.50000
HE    2    0.661627    0.675087    0.577677    11.00000   -1.50000
AFIX   0

C14   1    0.543885    1.155570    0.024514    11.00000    0.11582    0.09825 =
         0.10435    0.02066    0.01643   -0.01307
AFIX 137
H14A  2    0.580348    1.151774    0.020565    11.00000   -1.50000
H14B  2    0.547195    1.170018    0.055803    11.00000   -1.50000
H14C  2    0.522278    1.185480    0.002150    11.00000   -1.50000
AFIX   0
C9    1    0.681247    0.381007    0.468267    11.00000    0.12567    0.11828 =
         0.12564    0.00270    0.03415    0.00699
AFIX  23
H9A   2    0.684217    0.426727    0.466410    11.00000   -1.20000
H9B   2    0.717387    0.361970    0.471596    11.00000   -1.20000
AFIX   0
C13   1    0.657819    0.361100    0.508655    11.00000    0.15685    0.14815 =
         0.14569    0.00590    0.04137   -0.00023
AFIX  23
H13A  2    0.677262    0.382374    0.537776    11.00000   -1.20000
H13B  2    0.618248    0.370111    0.501006    11.00000   -1.20000
AFIX   0
C28   1    0.668870    0.290388    0.511961    11.00000    0.19783    0.16374 =
         0.18768    0.02312    0.04183    0.00374
AFIX   3
H28A  2    0.658989    0.275607    0.480053    11.00000   -1.50000
H28B  2    0.660121    0.258300    0.531538    11.00000   -1.50000
H28C  2    0.708099    0.299390    0.522712    11.00000   -1.50000
AFIX   0

SB1   7    0.957954    0.811758    0.345947    11.00000    0.11488    0.09403 =
         0.11824    0.00693    0.04786   -0.01092
PART 1
F1    4    1.006996    0.870993    0.335557    21.00000    0.15850    0.13859 =
         0.15593    0.00219    0.05265   -0.02395
F2    4    0.917269    0.812227    0.284129    21.00000    0.15974    0.12759 =
         0.13219   -0.00459    0.04450   -0.01083
F9    4    0.917142    0.874752    0.362434    21.00000    0.15280    0.12415 =
         0.13945   -0.01113    0.04260   -0.00056
F11   4    1.000683    0.809956    0.409169    21.00000    0.16119    0.13291 =
         0.14034   -0.00342    0.03226   -0.00550
F12   4    1.004574    0.748808    0.336434    21.00000    0.15806    0.13485 =
         0.15203   -0.00654    0.05344    0.00254
F15   4    0.914872    0.749370    0.359469    21.00000    0.15773    0.12757 =
         0.14382    0.00119    0.05444   -0.02205

PART 0
SB3   7    0.798539    0.660137    0.052899    10.50000    0.15838    0.10042 =
         0.20813    0.02210    0.10134    0.01839
F10   4    0.859486    0.689299    0.037974    10.50000    0.15191    0.16666 =
         0.22904    0.03625    0.06704    0.00745
F13   4    0.781138    0.622341   -0.004320    10.50000    0.18527    0.16323 =
         0.20174    0.00063    0.06146    0.01998
F14   4    0.768195    0.735792    0.031579    10.50000    0.15225    0.12758 =
         0.19989    0.02495    0.05648    0.00687
F16   4    0.824067    0.694333    0.111353    10.50000    0.16233    0.15305 =
         0.19964    0.01140    0.03557    0.00278
F17   4    0.833447    0.587639    0.078113    10.50000    0.15438    0.13927 =
         0.21822    0.02906    0.05705    0.01777
F18   4    0.739035    0.634006    0.066023    10.50000    0.13540    0.12521 =
         0.17273    0.02516    0.04148    0.00290

PART 2
F1A   4    0.987639    0.886937    0.370677   -21.00000    0.16606    0.12892 =
         0.14058   -0.00823    0.05023   -0.01872
F12A  4    1.018341    0.791768    0.328012   -21.00000    0.15325    0.13925 =
         0.14985   -0.00329    0.05910   -0.00807
F2A   4    0.924286    0.849327    0.288461   -21.00000    0.15983    0.13543 =
         0.13121    0.00863    0.04608   -0.01382
F9A   4    0.893627    0.830740    0.363084   -21.00000    0.14685    0.14012 =
         0.14323    0.00827    0.05759   -0.00157
F15A  4    0.923432    0.736392    0.321419   -21.00000    0.16084    0.12927 =
         0.14770   -0.00249    0.04447   -0.01921
F11A  4    0.981838    0.771817    0.403205   -21.00000    0.16218    0.13593 =
         0.14216    0.01584    0.04262   -0.00548

PART -1
O1    6    0.501628    0.405181    0.244763    10.50000    0.15021    0.33757 =
         0.21258    0.17000   -0.03965   -0.14277
AFIX   3
H1A   2    0.508715    0.425009    0.222292    10.50000   -1.50000
H1B   2    0.532605    0.388545    0.259980    10.50000   -1.50000
AFIX   0
HKLF 4


REM  mo_h2022080107_0m_a.res in C2/c
REM wR2 = 0.1285, GooF = S = 1.057, Restrained GooF = 1.102 for all data
REM R1 = 0.0606 for 10842 Fo > 4sig(Fo) and 0.0721 for all 13184 data
REM 1031 parameters refined using 3211 restraints

END

WGHT      0.0905    269.9231

REM Highest difference peak  1.829,  deepest hole -2.203,  1-sigma level  0.157
Q1    1   0.5730  0.9954  0.4003  11.00000  0.05    1.83
Q2    1   0.5814  0.5353  0.4347  11.00000  0.05    1.74
Q3    1   0.9685  0.8142  0.3154  11.00000  0.05    1.51
Q4    1   0.7040  0.3556  0.5224  11.00000  0.05    1.49
Q5    1   0.5637  0.9324  0.4361  11.00000  0.05    1.35
Q6    1   0.8243  0.6571  0.0884  11.00000  0.05    1.27
Q7    1   0.9944  0.7939  0.3679  11.00000  0.05    1.14
Q8    1   0.7587  0.6191  0.0518  11.00000  0.05    1.09
Q9    1   0.5256  0.7270  0.3148  11.00000  0.05    1.04
Q10   1   0.7106  1.0271  0.5870  11.00000  0.05    1.04
Q11   1   0.6417  0.3740  0.4438  11.00000  0.05    0.99
Q12   1   0.6051  0.2793  0.4876  11.00000  0.05    0.99
Q13   1   0.5000  0.8163  0.2500  10.50000  0.05    0.97
Q14   1   0.7018  0.9651  0.5656  11.00000  0.05    0.92
Q15   1   0.5925  0.5025  0.4138  11.00000  0.05    0.89
Q16   1   0.6401  0.2569  0.4641  11.00000  0.05    0.85
Q17   1   0.7681  0.6805  0.0741  11.00000  0.05    0.84
Q18   1   0.5584  0.4966  0.4026  11.00000  0.05    0.84
Q19   1   0.5000  0.6437  0.2500  10.50000  0.05    0.81
Q20   1   0.6288  0.2879  0.4145  11.00000  0.05    0.80
Q21   1   0.6024  0.9401  0.4030  11.00000  0.05    0.76
Q22   1   0.6015  0.4607  0.3866  11.00000  0.05    0.75
Q23   1   0.8361  0.6582  0.0080  11.00000  0.05    0.74
Q24   1   0.4815  0.8066  0.2714  11.00000  0.05    0.74
Q25   1   0.9505  0.8915  0.3622  11.00000  0.05    0.71
Q26   1   0.8697  0.6986  0.0923  11.00000  0.05    0.69
Q27   1   0.4894  0.7347  0.2346  11.00000  0.05    0.69
Q28   1   0.4811  0.7259  0.2540  11.00000  0.05    0.68
Q29   1   0.9502  0.7528  0.3706  11.00000  0.05    0.67
Q30   1   0.8763  0.7939  0.3457  11.00000  0.05    0.67
Q31   1   0.9525  0.7394  0.3832  11.00000  0.05    0.64
Q32   1   0.6281  0.3627  0.3235  11.00000  0.05    0.56
Q33   1   0.6580  0.3734  0.3703  11.00000  0.05    0.55
Q34   1   0.9793  0.7998  0.4194  11.00000  0.05    0.54
Q35   1   0.4873  1.0793  0.0153  11.00000  0.05    0.54
Q36   1   0.7424  0.7202 -0.0010  11.00000  0.05    0.53
Q37   1   0.8023  0.7274  0.0666  11.00000  0.05    0.52
Q38   1   0.4883  1.1420  0.0487  11.00000  0.05    0.51
Q39   1   0.6158  0.4191  0.2949  11.00000  0.05    0.50
Q40   1   0.5000  0.7002  0.2500  10.50000  0.05    0.50
Q41   1   0.6821  1.0092  0.6254  11.00000  0.05    0.47
Q42   1   0.9051  0.8611  0.3744  11.00000  0.05    0.47
Q43   1   1.0338  0.7615  0.3644  11.00000  0.05    0.47
Q44   1   0.5810  0.4013  0.4193  11.00000  0.05    0.47
Q45   1   0.9742  0.7205  0.3347  11.00000  0.05    0.46
Q46   1   0.6270  0.4011  0.4032  11.00000  0.05    0.46
Q47   1   0.8956  0.8122  0.3201  11.00000  0.05    0.45
Q48   1   0.8384  0.6376  0.0382  11.00000  0.05    0.44
Q49   1   0.7396  0.3967  0.4951  11.00000  0.05    0.44
Q50   1   0.6239  0.9203  0.4432  11.00000  0.05    0.42
Q51   1   0.8504  0.6015  0.1129  11.00000  0.05    0.41
Q52   1   0.7927  0.6986 -0.0184  11.00000  0.05    0.41
Q53   1   0.6975  0.8410  0.3222  11.00000  0.05    0.41
Q54   1   0.5875  0.8952  0.1706  11.00000  0.05    0.41
Q55   1   0.7042  0.7637  0.0776  11.00000  0.05    0.40
Q56   1   0.8321  0.6168  0.0446  11.00000  0.05    0.40
Q57   1   0.6006  0.3192  0.4258  11.00000  0.05    0.40
Q58   1   0.3521  0.4813 -0.0390  11.00000  0.05    0.39
Q59   1   0.6564  0.4077  0.3309  11.00000  0.05    0.39
Q60   1   0.7030  1.0213  0.4905  11.00000  0.05    0.38
Q61   1   0.6088  0.7404  0.4998  11.00000  0.05    0.38
Q62   1   0.7670  0.5295  0.1857  11.00000  0.05    0.38
Q63   1   0.8078  0.7027  0.2903  11.00000  0.05    0.37
Q64   1   0.5750  0.6264  0.1323  11.00000  0.05    0.37
Q65   1   0.7555  0.9969  0.2503  11.00000  0.05    0.37
Q66   1   0.7965  0.5634  0.2020  11.00000  0.05    0.37
Q67   1   0.6615  0.5622  0.2347  11.00000  0.05    0.37
Q68   1   0.5524  0.6573  0.2729  11.00000  0.05    0.37
Q69   1   0.3453  0.5573 -0.0779  11.00000  0.05    0.37
Q70   1   0.6185  0.6161  0.1549  11.00000  0.05    0.37
Q71   1   0.8882  0.6775  0.3436  11.00000  0.05    0.36
Q72   1   0.5967  0.8975  0.2909  11.00000  0.05    0.36
Q73   1   0.6880  0.5982  0.3197  11.00000  0.05    0.36
Q74   1   0.9312  0.8401  0.3794  11.00000  0.05    0.36
Q75   1   0.6674  0.8419  0.1693  11.00000  0.05    0.36
Q76   1   0.4956  0.6025  0.0009  11.00000  0.05    0.35
Q77   1   0.6675  0.9436  0.5263  11.00000  0.05    0.35
Q78   1   0.7243  0.7294  0.3475  11.00000  0.05    0.35
Q79   1   0.8012  0.7030  0.0143  11.00000  0.05    0.35
Q80   1   0.7230  0.7176  0.1640  11.00000  0.05    0.35
Q81   1   0.4157  1.0391  0.0825  11.00000  0.05    0.35
Q82   1   0.6949  0.8816  0.2496  11.00000  0.05    0.35
Q83   1   0.7410  0.7596  0.1420  11.00000  0.05    0.35
Q84   1   0.6883  0.5870  0.2278  11.00000  0.05    0.35
Q85   1   0.5982  0.3506  0.4104  11.00000  0.05    0.34
Q86   1   0.8173  0.6755  0.1472  11.00000  0.05    0.34
Q87   1   0.5537  0.7621  0.2244  11.00000  0.05    0.34
Q88   1   0.6223  0.8450  0.1476  11.00000  0.05    0.34
Q89   1   0.7143  0.8366  0.4761  11.00000  0.05    0.34
Q90   1   0.6540  0.8199  0.1373  11.00000  0.05    0.34
Q91   1   0.6100  0.7274  0.1175  11.00000  0.05    0.34
Q92   1   1.0326  0.8359  0.3398  11.00000  0.05    0.33
Q93   1   0.6716  0.7787  0.1058  11.00000  0.05    0.33
Q94   1   0.7986  0.5750  0.0238  11.00000  0.05    0.33
Q95   1   0.7417  0.7453  0.3287  11.00000  0.05    0.33
Q96   1   0.8253  0.7183  0.0062  11.00000  0.05    0.33
Q97   1   0.8918  0.6599  0.3779  11.00000  0.05    0.33
Q98   1   0.9695  0.8546  0.3840  11.00000  0.05    0.33
Q99   1   0.4779  0.6823  0.2894  11.00000  0.05    0.33
;
_shelx_res_checksum                9543
_shelx_hkl_file
;
  -2   0   0    0.00    0.20
   2   0   0    0.10    0.20
  -2   0   0    0.30    0.20
  -4   0   0  284.77    7.00
  -4   0   0  291.27    7.30
   4   0   0  304.17    8.00
  -4   0   0  312.47    8.00
  -4   0   0  295.57    6.50
   4   0   0  298.47    6.60
  -6   0   0  583.94   15.90
  -6   0   0  586.84   12.40
  -6   0   0  598.64   13.80
  -6   0   0  573.74   13.20
   6   0   0  570.04   14.00
   6   0   0  597.24   14.70
   6   0   0  610.94   12.50
   6   0   0  590.64   13.60
   8   0   0 1322.17   27.50
  -8   0   0 1283.07   28.60
  -8   0   0 1222.38   26.50
   8   0   0 1261.57   26.80
   8   0   0 1249.07   25.70
  -8   0   0 1257.27   25.50
 -10   0   0  333.47   10.30
 -10   0   0  331.07    8.30
 -10   0   0  336.57   11.40
  10   0   0  340.57    9.70
 -10   0   0  330.27    9.50
  10   0   0  334.57   10.30
  12   0   0 2029.90   42.00
 -12   0   0 1966.20   41.00
  12   0   0 1942.71   39.60
  12   0   0 1919.11   41.20
 -12   0   0 1928.61   41.90
 -12   0   0 1957.30   39.00
 -12   0   0 1896.61   43.70
 -14   0   0  698.23   19.30
 -14   0   0  740.43   16.50
  14   0   0  714.13   17.00
 -14   0   0  714.63   18.50
 -14   0   0  723.03   21.10
  14   0   0  679.53   18.50
  14   0   0  747.13   19.40
 -16   0   0   61.99    5.90
 -16   0   0   53.39    5.00
 -16   0   0   52.69    3.70
  16   0   0   56.39    4.10
  16   0   0   53.49    5.20
 -16   0   0   64.69    5.90
  18   0   0  801.12   20.30
  18   0   0  860.61   23.20
 -18   0   0  852.31   19.50
 -18   0   0  839.72   23.50
 -18   0   0  897.31   22.70
 -18   0   0  808.12   23.50
 -20   0   0  193.38    9.60
  20   0   0  206.58   10.30
  20   0   0  181.08    8.00
 -20   0   0  181.28   10.50
 -20   0   0  190.88   10.20
 -20   0   0  198.68    7.40
 -22   0   0  227.58   11.90
 -22   0   0  217.78   10.80
  22   0   0  217.18   11.20
  22   0   0  195.38    8.70
 -22   0   0  204.28    8.30
 -24   0   0  313.37   15.20
 -24   0   0  312.07   10.40
 -24   0   0  334.47   13.90
  24   0   0  280.77   11.10
  24   0   0  327.77   14.30
 -26   0   0  101.19    9.40
  26   0   0   94.49    7.30
  26   0   0  127.69    9.80
 -26   0   0  122.29   10.60
 -28   0   0   -0.60    4.30
  28   0   0   -3.40    4.00
   3  -1   0   21.70    1.20
   3  -1   0   20.20    1.40
   3  -1   0   18.70    1.30
   3  -1   0   20.00    0.80
  -3  -1   0   21.10    1.10
   3   1   0   19.80    1.40
  -3   1   0   21.60    1.20
   3   1   0   22.20    1.20
  -3   1   0   19.60    1.40
   3   1   0   20.90    1.60
   5  -1   0  579.24   13.20
  -5  -1   0  577.24   12.80
   5  -1   0  588.54   11.60
  -5  -1   0  589.84   12.50
   5  -1   0  586.54   11.90
  -5  -1   0  590.14   13.20
  -5  -1   0  592.84   14.00
   5  -1   0  595.74   12.90
   5   1   0  595.44   12.90
  -5   1   0  579.54   11.70
   5   1   0  573.24   12.50
  -5   1   0  583.14   13.30
  -5   1   0  595.34   13.40
   5   1   0  601.24   13.30
   5   1   0  588.14   11.90
  -5   1   0  585.74   12.90
  -5   1   0  585.14   11.70
   5   1   0  581.84   14.10
   7  -1   0    0.30    1.00
   7  -1   0   -0.10    1.10
  -7  -1   0    0.60    1.00
   7  -1   0    1.10    0.70
  -7  -1   0    0.00    0.70
  -7  -1   0   -0.20    1.00
  -7  -1   0   -0.70    1.20
  -7   1   0    1.40    1.00
   7   1   0    0.90    1.40
   7   1   0    2.00    0.70
  -7   1   0    1.70    1.40
   7   1   0    1.90    1.10
  -7   1   0   -0.20    1.00
   7   1   0   -0.10    0.70
   7   1   0    1.20    1.30
  -7   1   0    0.50    0.70
  -7   1   0    0.70    1.10
   9  -1   0   15.10    2.30
  -9  -1   0   13.40    2.60
   9  -1   0   13.80    1.60
  -9  -1   0   17.80    2.50
  -9  -1   0   15.20    1.80
  -9  -1   0   14.40    2.10
   9  -1   0   13.00    2.00
   9   1   0   15.10    1.90
  -9   1   0   14.20    2.40
   9   1   0   15.50    1.40
   9   1   0   15.40    2.20
  -9   1   0   13.30    2.60
  -9   1   0   24.30    3.00
  -9   1   0   13.90    1.50
   9   1   0   23.30    3.00
   9   1   0   24.80    3.60
  -9   1   0   14.70    2.10
  11  -1   0    7.00    2.10
  11  -1   0    2.90    1.30
 -11  -1   0    2.80    1.80
  11  -1   0    5.40    1.90
 -11  -1   0    3.20    1.80
 -11  -1   0    2.00    1.30
 -11  -1   0    1.70    2.00
 -11   1   0    1.60    1.80
  11   1   0    5.40    1.90
 -11   1   0    5.30    1.20
  11   1   0    4.70    1.60
 -11   1   0    5.80    1.80
 -11   1   0    2.90    2.00
  11   1   0    7.60    2.60
  11   1   0    3.80    1.10
  11   1   0    7.70    2.10
 -11   1   0    2.50    1.90
 -13  -1   0   31.00    4.10
 -13  -1   0   31.60    3.60
  13  -1   0   29.70    2.70
 -13  -1   0   23.00    4.90
 -13  -1   0   29.20    2.80
  13  -1   0   32.80    4.00
 -13   1   0   28.20    3.70
 -13   1   0   29.70    5.10
  13   1   0   29.10    4.10
  13   1   0   24.60    2.90
 -13   1   0   28.50    2.40
 -13   1   0   27.40    3.80
 -13   1   0   35.00    4.20
  13   1   0   29.10    3.90
 -15  -1   0   16.20    3.20
  15  -1   0   14.40    2.20
  15  -1   0   17.30    3.40
 -15  -1   0   16.20    3.50
 -15  -1   0   15.00    3.70
  15  -1   0   14.90    2.90
 -15  -1   0   14.90    2.40
  15   1   0   17.70    3.50
 -15   1   0   18.80    2.30
  15   1   0    9.60    2.70
 -15   1   0    3.70    3.00
 -15   1   0   11.80    3.20
 -15   1   0   14.30    3.10
  15   1   0   16.20    2.70
 -15   1   0   22.20    3.90
 -17  -1   0   13.20    2.60
  17  -1   0    8.70    2.30
 -17  -1   0   10.00    3.20
 -17  -1   0   13.70    3.30
  17  -1   0    8.10    3.20
 -17   1   0    8.00    2.00
 -17   1   0   14.40    3.70
 -17   1   0    8.50    3.00
 -17   1   0   19.70    4.10
  17   1   0    8.00    2.50
 -19  -1   0   -1.70    2.80
 -19  -1   0    3.50    3.00
 -19  -1   0    4.00    2.30
  19  -1   0    1.60    2.00
 -19  -1   0    2.20    3.00
  19  -1   0    4.00    3.00
 -19   1   0    2.60    2.80
 -19   1   0    1.10    1.80
  19   1   0    3.60    2.20
 -19   1   0    0.90    3.30
  19   1   0    2.20    3.10
 -19   1   0   -3.80    2.60
 -21  -1   0    6.10    4.50
  21  -1   0    1.10    3.10
 -21  -1   0    6.90    3.50
 -21  -1   0    2.00    2.40
  21  -1   0    0.80    2.20
  21   1   0   -1.70    3.40
  21   1   0    2.70    3.20
 -21   1   0   -4.50    3.10
 -21   1   0    0.40    1.90
  23  -1   0    4.20    3.60
 -23  -1   0   -1.00    3.90
 -23  -1   0   -0.10    2.40
  23  -1   0    1.60    2.40
 -23  -1   0    4.20    3.70
 -23   1   0    3.90    3.70
  23   1   0   -2.10    3.50
  23   1   0    6.10    2.80
 -23   1   0    4.20    4.20
  25  -1   0    7.30    4.30
 -25  -1   0    0.20    2.50
  25  -1   0    0.70    3.00
 -25  -1   0    2.30    4.00
 -25  -1   0   -2.20    3.50
 -25   1   0    5.00    4.40
  25   1   0   -4.70    3.60
 -25   1   0    1.70    3.70
  25   1   0    4.30    3.60
 -27  -1   0   -1.80    4.50
 -27  -1   0   -3.50    3.80
  27  -1   0    5.30    4.50
 -27   1   0    6.50    5.10
  27   1   0    5.30    4.50
 -27   1   0    3.40    4.50
 -29  -1   0   -2.20    4.10
 -29  -1   0   -5.50    4.60
 -29   1   0    2.30    5.00
  29   1   0    2.80    4.90
 -29   1   0    2.70    4.80
   2  -2   0  612.54   12.20
  -2  -2   0  613.54   12.50
  -2  -2   0  586.54   12.10
   2  -2   0  593.14   12.20
   2   2   0  619.14   12.70
  -2   2   0  604.64   12.20
   2   2   0  607.24   12.60
  -4  -2   0 3549.04   66.99
   4  -2   0 3461.45   65.79
   4  -2   0 3368.06   66.49
  -4  -2   0 3453.25   66.49
   4  -2   0 3467.55   66.99
  -4  -2   0 3461.85   66.39
  -4  -2   0 3498.65   67.79
   4   2   0 3523.35   66.99
  -4   2   0 3583.44   67.29
   4   2   0 3508.75   67.79
  -4   2   0 3406.76   66.99
   4   2   0 3470.15   66.49
  -4   2   0 3474.65   66.49
   4   2   0 3464.45   66.59
  -4   2   0 3452.55   65.89
  -6  -2   0 7032.00  135.79
  -6  -2   0 7121.69  134.69
   6  -2   0 7114.09  134.89
  -6  -2   0 7065.19  133.99
   6  -2   0 7032.40  132.79
   6  -2   0 7034.10  134.29
  -6   2   0 7057.89  132.99
  -6   2   0 7036.00  134.99
   6   2   0 7075.19  134.89
   6   2   0 7090.59  134.19
  -8  -2   0 1483.25   32.10
   8  -2   0 1452.65   28.10
  -8  -2   0 1430.26   29.80
  -8  -2   0 1453.25   29.40
   8  -2   0 1408.26   29.90
   8  -2   0 1432.06   27.80
   8  -2   0 1432.46   30.60
   8   2   0 1441.86   30.60
   8   2   0 1426.66   29.90
   8   2   0 1433.96   28.50
  -8   2   0 1419.66   28.00
  -8   2   0 1446.06   27.80
  -8   2   0 1416.76   30.50
   8   2   0 1423.36   29.60
   8   2   0 1427.46   32.10
  -8   2   0 1419.36   30.80
  -8   2   0 1432.26   29.90
 -10  -2   0  384.56    9.80
 -10  -2   0  377.46   10.40
 -10  -2   0  366.06   12.20
 -10  -2   0  370.96   11.00
  10  -2   0  363.66   10.40
  10  -2   0  364.36    8.70
  10  -2   0  370.56   11.00
  10   2   0  371.66   11.20
  10   2   0  379.46   10.10
 -10   2   0  369.66    8.40
  10   2   0  362.16   10.40
  10   2   0  377.66    8.80
 -10   2   0  386.66   11.40
 -10   2   0  367.96   10.50
  10   2   0  369.46   12.50
 -10   2   0  374.06   11.20
  12  -2   0 2067.39   44.30
  12  -2   0 2172.68   42.00
  12  -2   0 2161.18   45.10
 -12  -2   0 2156.38   45.10
 -12  -2   0 2129.09   44.10
 -12  -2   0 2134.79   42.90
 -12  -2   0 2156.08   47.30
  12   2   0 2084.19   43.40
 -12   2   0 2163.28   47.30
 -12   2   0 1960.50   46.90
  12   2   0 2136.59   44.50
  12   2   0 2151.98   45.20
 -12   2   0 1948.01   45.80
  12   2   0 2126.19   41.60
 -12   2   0 2140.09   45.50
 -12   2   0 2166.28   41.40
  12   2   0 2108.89   47.50
  14  -2   0  422.46   13.20
 -14  -2   0  394.86   13.00
 -14  -2   0  424.46   11.30
  14  -2   0  388.16   12.50
 -14  -2   0  385.86   14.50
 -14  -2   0  424.46   12.50
 -14   2   0  418.46   12.50
  14   2   0  387.96   12.40
  14   2   0  432.46   13.50
 -14   2   0  428.36   10.00
 -14   2   0  412.76   13.30
 -14   2   0  422.66   14.90
  14   2   0  425.76   15.30
  14   2   0  405.46   11.80
 -14   2   0  414.56   13.80
 -16  -2   0  195.18    7.20
  16  -2   0  189.48    6.50
 -16  -2   0  176.68    8.70
 -16  -2   0  184.28    8.40
 -16   2   0  195.48    9.30
 -16   2   0  168.08    8.80
 -16   2   0  197.88    8.50
 -16   2   0  187.58    5.90
  16   2   0  198.78    9.20
  16   2   0  177.38    7.60
  18  -2   0  759.42   18.30
  18  -2   0  789.22   21.90
 -18  -2   0  792.72   21.10
 -18   2   0  765.02   22.50
 -18   2   0  784.32   22.50
 -18   2   0  778.32   21.00
  18   2   0  783.12   20.00
  18   2   0  760.62   22.00
 -18   2   0  798.42   17.50
 -20  -2   0  427.36   15.60
  20  -2   0  435.16   15.30
 -20  -2   0  444.26   15.00
  20  -2   0  397.76   11.90
 -20  -2   0  430.96   12.70
  20   2   0  394.96   13.40
 -20   2   0  442.76   14.90
 -20   2   0  440.96   16.40
 -20   2   0  412.26   15.90
  20   2   0  423.96   15.40
 -20   2   0  417.46   11.00
  22  -2   0    4.10    3.80
  22  -2   0    6.00    2.50
 -22  -2   0   10.10    3.10
 -22  -2   0    7.10    4.10
 -22  -2   0    5.80    3.70
 -22   2   0    3.40    4.00
  22   2   0    9.10    3.20
  22   2   0    6.70    4.10
 -22   2   0    8.10    3.90
  24  -2   0  120.49    6.70
 -24  -2   0  133.29   10.20
 -24  -2   0  125.69    7.20
 -24  -2   0  127.69    9.00
  24  -2   0  124.09    9.50
 -24   2   0  124.49   10.10
 -24   2   0  138.99    9.60
  24   2   0  142.09    9.90
  26  -2   0   40.40    4.70
 -26  -2   0   32.50    6.00
 -26  -2   0   38.70    5.00
 -26  -2   0   38.70    7.20
 -26   2   0   44.10    6.70
 -26   2   0   43.10    7.40
  26   2   0   36.10    6.50
 -28  -2   0    4.60    4.80
 -28   2   0    1.20    4.90
 -28   2   0    7.50    4.50
  -1  -3   0  101.09    3.10
  -1  -3   0   98.09    3.00
   1  -3   0   99.59    2.60
   1  -3   0   97.29    2.60
  -1  -3   0  100.19    3.00
  -1  -3   0   95.09    3.30
   1  -3   0  102.09    3.30
  -1   3   0   96.09    3.10
   1   3   0   95.79    3.40
   1   3   0   95.69    4.00
  -1   3   0   97.59    2.60
  -1   3   0   99.39    2.70
  -1   3   0   99.49    3.30
  -1   3   0  104.19    3.00
   1   3   0   99.09    3.00
   1   3   0   94.39    3.20
  -3  -3   0 2334.27   46.10
  -3  -3   0 2395.06   46.20
  -3  -3   0 2312.17   46.10
  -3  -3   0 2390.56   47.00
  -3  -3   0 2404.46   46.10
   3  -3   0 2388.76   45.70
   3  -3   0 2378.06   46.40
   3  -3   0 2337.47   45.70
  -3   3   0 2418.36   45.70
  -3   3   0 2321.07   46.20
   3   3   0 2366.46   46.20
   3   3   0 2434.16   46.30
   3   3   0 2359.06   46.30
  -3   3   0 2384.36   46.50
  -3   3   0 2354.36   45.70
   3   3   0 2385.36   47.10
   5  -3   0  628.24   13.70
   5  -3   0  620.94   13.00
   5  -3   0  620.24   14.40
  -5  -3   0  636.34   13.90
  -5  -3   0  612.54   13.50
  -5  -3   0  626.24   14.10
  -5  -3   0  629.14   14.10
  -5   3   0  617.64   13.10
   5   3   0  607.24   14.70
   5   3   0  635.64   15.20
  -5   3   0  622.84   13.60
   5   3   0  624.24   14.30
   5   3   0  611.64   13.50
  -5   3   0  620.44   14.40
  -5   3   0  616.24   14.30
   7  -3   0 1128.59   24.90
  -7  -3   0 1161.78   24.10
  -7  -3   0 1151.78   24.60
   7  -3   0 1148.99   24.20
   7  -3   0 1145.49   22.80
  -7  -3   0 1150.08   24.00
  -7  -3   0 1141.19   25.90
   7   3   0 1136.49   26.20
   7   3   0 1133.79   24.20
  -7   3   0 1130.89   24.10
  -7   3   0 1136.99   23.00
  -7   3   0 1146.89   25.20
  -7   3   0 1159.58   24.90
   7   3   0 1142.39   24.10
   7   3   0 1134.29   24.90
  -9  -3   0   42.40    3.90
  -9  -3   0   44.80    3.10
  -9  -3   0   42.20    2.90
  -9  -3   0   33.10    3.10
   9  -3   0   41.40    2.00
   9  -3   0   44.60    3.50
   9  -3   0   45.30    3.20
  -9   3   0   40.80    3.40
   9   3   0   39.80    3.00
  -9   3   0   42.30    3.10
   9   3   0   41.60    3.00
  -9   3   0   34.30    3.40
  -9   3   0   39.80    2.20
   9   3   0   43.60    4.10
   9   3   0   40.70    3.50
 -11  -3   0  109.09    6.60
  11  -3   0  103.19    5.60
 -11  -3   0  130.49    5.50
  11  -3   0  108.49    5.30
 -11  -3   0  113.79    5.70
 -11  -3   0  113.99    5.10
  11  -3   0  109.99    3.40
  11  -3   0  106.59    3.60
  11   3   0  115.49    4.30
 -11   3   0  114.39    6.10
  11   3   0  111.29    6.90
  11   3   0  108.39    5.30
 -11   3   0  110.49    5.30
  11   3   0  116.19    5.30
  11   3   0  113.99    6.10
 -11   3   0  114.99    3.40
 -11   3   0  116.59    6.00
 -11   3   0  116.19    3.80
 -13  -3   0   68.99    5.80
 -13  -3   0   70.49    4.20
  13  -3   0   68.99    5.10
  13  -3   0   67.19    4.60
 -13  -3   0   66.29    4.60
 -13  -3   0   57.29    4.70
  13  -3   0   64.19    3.00
 -13   3   0   69.89    5.20
 -13   3   0   78.09    6.20
  13   3   0   71.99    4.60
 -13   3   0   64.89    2.70
  13   3   0   71.79    5.50
  13   3   0   75.59    6.50
 -13   3   0   69.09    5.30
  13   3   0   64.89    4.60
 -13   3   0   68.59    4.70
  13   3   0   66.09    3.40
  15  -3   0    6.00    2.30
 -15  -3   0    1.00    2.60
 -15  -3   0    4.30    2.00
 -15  -3   0    6.40    2.60
  15  -3   0    8.70    1.70
 -15  -3   0   13.40    3.20
  15  -3   0    4.10    2.60
  15   3   0    5.90    2.30
 -15   3   0    2.70    2.30
  15   3   0    9.40    2.60
  15   3   0    4.30    3.50
  15   3   0    8.20    1.80
 -15   3   0    5.70    2.60
 -15   3   0    3.80    2.90
 -15   3   0    3.10    2.70
  15   3   0    7.20    2.90
 -15   3   0    7.60    1.40
  17  -3   0    7.80    2.00
  17  -3   0    6.30    3.10
 -17  -3   0    7.40    2.40
 -17  -3   0    4.80    2.90
 -17  -3   0    9.80    3.30
 -17   3   0    7.00    3.20
 -17   3   0    9.10    3.40
  17   3   0    9.00    2.80
 -17   3   0   10.10    3.50
 -17   3   0    7.70    1.70
  17   3   0    8.50    4.20
  19  -3   0   39.90    3.50
 -19  -3   0   41.10    5.60
 -19  -3   0   43.00    5.30
 -19  -3   0   44.70    4.80
  19  -3   0   37.60    5.40
  19   3   0   47.30    6.00
  19   3   0   38.20    4.50
 -19   3   0   47.80    6.20
 -19   3   0   41.40    5.90
 -19   3   0   33.70    5.10
 -21  -3   0   11.00    3.70
  21  -3   0    0.80    2.00
 -21  -3   0    5.30    2.70
  21  -3   0    2.50    3.20
 -21  -3   0    5.70    6.60
  21   3   0    2.00    3.50
 -21   3   0    1.90    3.70
  21   3   0    6.30    3.00
 -21   3   0    1.90    3.20
 -23  -3   0   -2.50    2.50
  23  -3   0   -3.50    1.70
 -23  -3   0    2.30    3.60
 -23   3   0    2.90    4.20
 -23   3   0    0.30    3.30
  23   3   0    0.90    3.50
 -25  -3   0   -0.30    4.10
 -25  -3   0    3.30    2.90
 -25  -3   0    4.80    4.30
  25  -3   0   -5.90    1.90
  25   3   0   -4.10    3.70
 -25   3   0   -3.70    3.40
 -25   3   0   -2.50    4.00
 -27  -3   0    3.20    3.40
 -27  -3   0   -1.40    4.50
 -27  -3   0   -5.00    3.60
  27   3   0   -6.50    3.60
 -27   3   0    0.20    4.10
 -27   3   0    5.90    4.90
   0  -4   0 1047.60   21.80
   0  -4   0 1040.00   21.30
   0  -4   0 1024.30   20.20
   0  -4   0 1044.30   21.00
   0   4   0 1046.40   21.30
   0   4   0 1041.60   21.40
   0   4   0 1073.39   21.90
   0   4   0 1068.29   20.20
   0   4   0 1025.80   21.00
   2  -4   0 2951.20   57.49
  -2  -4   0 2960.40   57.09
   2  -4   0 2948.91   57.29
  -2  -4   0 2962.80   57.79
   2  -4   0 2973.10   56.29
  -2  -4   0 2922.61   57.19
  -2  -4   0 2931.41   56.99
   2  -4   0 2993.20   56.09
   2   4   0 2954.20   57.09
  -2   4   0 2948.10   56.09
   2   4   0 2957.50   57.99
  -2   4   0 2915.91   56.89
   2   4   0 2967.50   57.29
  -2   4   0 2952.00   57.49
   2   4   0 2940.41   57.09
  -4  -4   0  768.92   16.70
  -4  -4   0  767.52   16.80
  -4  -4   0  757.42   16.70
  -4  -4   0  790.32   18.00
   4  -4   0  755.72   16.10
   4  -4   0  778.72   16.10
  -4  -4   0  762.52   15.90
  -4   4   0  751.62   16.10
   4   4   0  774.22   17.10
   4   4   0  783.52   16.90
   4   4   0  772.82   16.90
  -4   4   0  765.32   16.90
  -4   4   0  766.12   17.10
   4   4   0  746.13   17.80
  -4   4   0  755.82   16.10
  -6  -4   0 3424.76   66.99
   6  -4   0 3409.26   66.49
  -6  -4   0 3412.36   67.09
  -6  -4   0 3380.56   66.19
  -6  -4   0 3456.75   68.39
   6  -4   0 3402.56   67.39
   6  -4   0 3422.06   65.69
  -6  -4   0 3414.16   66.79
  -6   4   0 3410.66   65.89
   6   4   0 3393.56   68.59
   6   4   0 3433.86   66.99
  -6   4   0 3346.57   67.19
  -6   4   0 3473.15   67.69
   6   4   0 3464.85   67.39
  -6   4   0 3442.46   66.39
   6   4   0 3440.56   67.39
   8  -4   0  243.68    8.10
  -8  -4   0  261.07    8.10
  -8  -4   0  241.48    7.20
  -8  -4   0  242.78    7.40
  -8  -4   0  230.18    7.60
   8  -4   0  236.08    7.40
  -8  -4   0  250.27    9.10
   8  -4   0  245.88    6.30
  -8   4   0  252.77    8.50
  -8   4   0  244.28    7.40
  -8   4   0  244.18    8.10
  -8   4   0  244.58    6.50
   8   4   0  254.07    8.30
   8   4   0  239.28    7.30
   8   4   0  254.27    9.40
   8   4   0  242.48    7.60
 -10  -4   0  499.05   13.60
 -10  -4   0  526.25   13.10
  10  -4   0  503.65   13.30
  10  -4   0  507.85   11.20
 -10  -4   0  498.65   15.20
 -10  -4   0  505.95   13.80
 -10  -4   0  508.65   12.90
 -10   4   0  492.35   13.00
  10   4   0  518.65   15.60
  10   4   0  484.55   13.00
 -10   4   0  498.65   13.90
  10   4   0  484.25   13.10
  10   4   0  506.15   14.10
 -10   4   0  497.75   11.50
 -10   4   0  512.85   14.30
 -12  -4   0 1438.86   31.70
 -12  -4   0 1381.76   33.70
 -12  -4   0 1456.45   30.50
  12  -4   0 1380.16   31.20
  12  -4   0 1412.66   28.00
 -12  -4   0 1403.36   30.80
 -12   4   0 1429.16   32.20
  12   4   0 1434.76   34.60
 -12   4   0 1400.66   32.60
  12   4   0 1379.26   30.90
 -12   4   0 1390.26   28.50
  12   4   0 1435.76   32.30
  12   4   0 1396.76   31.10
  12   4   0 1412.16   29.30
 -12   4   0 1368.76   32.50
 -14  -4   0  376.16   14.20
 -14  -4   0  394.26   11.30
  14  -4   0  359.66   12.00
  14  -4   0  384.06   12.80
 -14  -4   0  380.36   12.30
 -14  -4   0  392.76   11.90
  14   4   0  381.96   10.00
  14   4   0  375.76   14.70
  14   4   0  367.26   11.80
 -14   4   0  375.46    9.10
  14   4   0  383.16   12.90
  14   4   0  359.56   11.50
 -14   4   0  365.76   12.90
 -14   4   0  385.16   12.90
 -14   4   0  365.56   11.80
 -16  -4   0    6.40    2.40
 -16  -4   0    4.50    2.60
  16  -4   0    4.40    2.90
 -16  -4   0    1.30    2.40
 -16   4   0    4.70    3.00
  16   4   0    4.10    2.60
  16   4   0    4.40    3.10
  16   4   0    4.70    1.80
  16   4   0    9.30    2.40
 -16   4   0    4.70    2.50
 -16   4   0    3.50    2.90
  16   4   0    7.70    3.90
 -18  -4   0  451.55   13.50
 -18  -4   0  454.35   14.60
 -18  -4   0  434.66   16.90
 -18   4   0  458.55   14.80
  18   4   0  440.86   14.30
 -18   4   0  456.05   16.10
  18   4   0  480.05   18.70
 -18   4   0  444.26   16.20
  18   4   0  455.15   11.60
  18   4   0  459.75   15.80
 -20  -4   0  125.29    7.00
 -20  -4   0  123.69    8.10
 -20  -4   0  108.59    7.60
 -20   4   0  109.39    7.80
  20   4   0  115.59    8.60
 -20   4   0  116.19    9.10
  20   4   0  101.89   10.20
 -22  -4   0    5.60    3.70
 -22  -4   0    9.00    3.30
 -22   4   0    4.50    4.00
  22   4   0    5.00    3.60
 -22   4   0    3.80    3.60
 -24  -4   0  172.48    8.80
 -24  -4   0  161.98   10.00
  24   4   0  149.59   10.50
 -24   4   0  149.79    9.80
 -24   4   0  159.08   11.20
 -26  -4   0   90.09    8.90
 -26  -4   0   85.59    7.30
 -26  -4   0   74.29    9.20
 -26   4   0   96.49    9.50
  26   4   0   84.59    9.20
 -26   4   0  107.79   10.10
 -28  -4   0    6.00    6.50
 -28  -4   0    5.70    5.40
 -28   4   0    3.80    5.10
 -28   4   0   10.80    5.10
  -1  -5   0 2981.30   58.49
  -1  -5   0 3053.89   58.49
   1  -5   0 2904.81   57.49
   1  -5   0 2961.70   57.89
   1  -5   0 3038.00   58.79
   1   5   0 3046.20   59.59
   1   5   0 3022.70   58.59
  -1   5   0 3092.89   58.09
   1   5   0 3067.69   58.69
  -1   5   0 2993.20   59.29
  -1   5   0 3047.79   58.69
   1   5   0 3055.99   58.99
  -1   5   0 3015.70   58.79
  -3  -5   0 1037.70   22.10
  -3  -5   0 1033.30   21.80
  -3  -5   0 1016.20   22.70
   3  -5   0 1020.40   20.90
  -3  -5   0 1034.60   21.80
   3  -5   0 1039.30   22.40
   3   5   0 1042.80   21.90
  -3   5   0 1035.20   21.60
  -3   5   0 1036.00   22.00
   3   5   0 1034.50   22.90
  -3   5   0 1038.40   21.00
   3   5   0 1024.30   21.90
   3   5   0 1042.00   22.20
  -3   5   0 1046.10   20.50
  -3   5   0 1019.00   22.30
  -5  -5   0 2183.18   43.40
  -5  -5   0 2157.68   43.20
   5  -5   0 2180.68   42.60
  -5  -5   0 2179.08   44.50
   5  -5   0 2175.78   42.40
   5  -5   0 2133.89   43.60
  -5  -5   0 2148.39   42.20
  -5  -5   0 2138.69   43.10
  -5   5   0 2099.39   43.40
   5   5   0 2101.69   43.20
   5   5   0 2143.19   44.70
   5   5   0 2182.78   43.40
  -5   5   0 2104.69   42.40
  -5   5   0 2153.08   42.50
  -5   5   0 2148.69   43.80
   5   5   0 2172.88   43.70
   7  -5   0  505.05   11.60
  -7  -5   0  500.65   12.50
   7  -5   0  493.65   13.10
  -7  -5   0  504.95   12.80
   7  -5   0  499.35   12.30
  -7  -5   0  513.85   12.00
  -7  -5   0  511.25   12.90
  -7  -5   0  498.35   14.00
   7   5   0  510.25   13.30
   7   5   0  525.95   14.60
  -7   5   0  486.15   11.70
  -7   5   0  484.05   13.00
   7   5   0  492.65   12.80
  -7   5   0  506.85   13.50
  -7   5   0  498.25   12.20
  -9  -5   0  127.09    5.60
   9  -5   0  123.49    4.20
   9  -5   0  115.19    5.70
  -9  -5   0  115.39    5.20
  -9  -5   0  111.99    6.40
   9  -5   0  120.59    5.20
  -9  -5   0  120.09    5.60
  -9  -5   0  123.29    5.00
   9   5   0  126.09    7.00
   9   5   0  115.29    5.90
  -9   5   0  118.09    5.20
   9   5   0  121.39    5.50
  -9   5   0  119.39    5.80
  -9   5   0  122.89    4.50
  -9   5   0  130.59    6.20
   9   5   0  117.89    5.00
 -11  -5   0  157.08    6.20
  11  -5   0  142.19    6.20
 -11  -5   0  143.99    6.50
  11  -5   0  146.29    6.90
 -11  -5   0  138.89    6.10
 -11  -5   0  157.08    6.90
 -11  -5   0  154.28    8.10
 -11   5   0  147.89    6.30
 -11   5   0  142.29    5.00
  11   5   0  143.29    6.40
 -11   5   0  152.78    7.30
  11   5   0  148.69    7.20
  11   5   0  145.59    6.10
 -13  -5   0  139.89    6.50
 -13  -5   0  137.29    6.70
 -13  -5   0  140.39    6.90
  13  -5   0  137.29    6.70
 -13  -5   0  154.58    8.50
 -13  -5   0  122.49    9.00
 -13   5   0  129.59    7.10
 -13   5   0  146.39    6.60
  13   5   0  144.19    5.60
 -13   5   0  147.09    5.00
 -13   5   0  136.19    7.50
  13   5   0  144.29    8.70
  13   5   0  141.29    6.70
  13   5   0  135.39    7.40
  13   5   0  138.99    6.80
 -15  -5   0   10.60    3.00
 -15  -5   0   15.30    2.90
 -15  -5   0   11.80    3.00
 -15  -5   0   11.90    3.10
 -15   5   0    9.40    1.80
 -15   5   0    8.20    3.30
  15   5   0   14.50    3.20
 -15   5   0   11.40    3.00
  15   5   0   11.00    2.30
  15   5   0   11.90    2.80
 -15   5   0    7.90    3.30
  15   5   0    8.80    3.20
  15   5   0    8.70    4.00
  15   5   0   10.30    1.90
 -17  -5   0   18.30    3.40
 -17  -5   0   15.30    3.60
 -17  -5   0   23.50    4.10
  17   5   0   23.70    4.10
  17   5   0   26.00    5.60
 -17   5   0   30.80    5.20
 -17   5   0   26.90    4.90
  17   5   0   26.40    3.10
  17   5   0   25.20    2.70
  17   5   0   23.70    4.70
 -17   5   0   22.40    4.00
 -19  -5   0   43.40    5.60
 -19  -5   0   50.19    5.40
 -19  -5   0   43.70    5.50
  19   5   0   50.89    4.00
 -19   5   0   55.49    6.90
  19   5   0   49.70    6.60
  19   5   0   40.60    3.30
 -19   5   0   44.20    5.60
  19   5   0   31.20    6.80
 -21  -5   0   12.00    4.50
 -21  -5   0    8.80    3.40
 -21   5   0   17.30    4.30
 -21   5   0   11.90    4.60
  21   5   0    8.50    5.10
  21   5   0   15.90    4.80
 -23  -5   0   49.70    5.70
 -23  -5   0   47.70    6.40
  23   5   0   46.80    7.20
 -23   5   0   48.30    7.40
 -23   5   0   44.50    6.30
 -25  -5   0  115.29    8.00
 -25  -5   0  101.49    8.80
  25   5   0  109.39    9.60
 -25   5   0  114.09    9.40
 -25   5   0   87.09    9.60
 -27  -5   0   20.10    6.50
 -27  -5   0   23.70    4.90
 -27  -5   0   28.40    6.20
  27   5   0   23.10    6.10
   0  -6   0  961.70   21.50
   0  -6   0  958.00   19.10
   0  -6   0  967.40   20.10
   0  -6   0  975.90   21.30
   0   6   0  982.40   21.40
   0   6   0  955.30   20.30
   0   6   0  952.80   20.60
   0   6   0  939.61   20.60
   0   6   0  960.60   20.90
  -2  -6   0   94.29    3.90
  -2  -6   0   95.59    2.90
  -2  -6   0  101.59    4.10
   2  -6   0   98.29    4.30
  -2  -6   0   96.19    4.50
   2  -6   0   91.69    3.10
   2  -6   0   98.39    3.30
   2  -6   0   88.89    3.90
  -2  -6   0  105.49    4.00
  -2   6   0   99.09    4.40
   2   6   0  104.89    4.10
   2   6   0   99.99    4.70
  -2   6   0   92.89    3.10
   2   6   0   98.39    4.30
  -2   6   0  105.89    3.40
  -2   6   0   91.59    3.90
   2   6   0   95.29    4.00
  -2   6   0   93.29    3.90
   4  -6   0  268.17    6.90
   4  -6   0  279.97    8.30
  -4  -6   0  265.77    7.70
  -4  -6   0  266.97    7.90
   4  -6   0  270.07    8.00
   4  -6   0  270.77    6.20
  -4  -6   0  270.17    7.80
  -4  -6   0  271.77    8.70
  -4  -6   0  267.17    6.70
  -4   6   0  266.07    6.90
  -4   6   0  271.17    8.30
   4   6   0  265.17    7.80
   4   6   0  254.17    7.70
   4   6   0  266.07    8.90
  -4   6   0  259.77    7.80
   4   6   0  270.97    8.20
  -4   6   0  248.08    7.40
  -4   6   0  268.27    6.30
  -6  -6   0 1047.20   24.30
  -6  -6   0 1030.10   21.80
  -6  -6   0 1048.40   23.00
   6  -6   0  998.90   23.20
  -6  -6   0 1026.50   22.80
  -6  -6   0 1048.90   22.90
   6  -6   0 1052.79   22.20
  -6   6   0 1028.50   23.20
  -6   6   0 1025.70   23.50
  -6   6   0 1025.10   22.00
   6   6   0 1029.70   24.60
   6   6   0 1041.10   23.10
   6   6   0 1043.70   23.10
  -6   6   0 1021.40   22.10
   6   6   0 1054.09   23.50
  -8  -6   0  838.92   19.80
  -8  -6   0  840.82   19.90
  -8  -6   0  842.72   19.70
  -8  -6   0  884.31   19.00
  -8  -6   0  843.62   21.50
   8  -6   0  880.31   20.60
   8  -6   0  813.92   19.10
   8   6   0  836.82   22.00
  -8   6   0  830.22   20.80
  -8   6   0  872.81   19.20
  -8   6   0  828.12   20.20
  -8   6   0  839.82   18.80
   8   6   0  857.81   20.50
   8   6   0  843.92   20.00
 -10  -6   0   79.89    4.80
 -10  -6   0   72.59    5.80
 -10  -6   0   76.19    4.70
  10  -6   0   82.89    4.50
 -10  -6   0   75.29    4.80
 -10  -6   0   83.19    4.40
  10  -6   0   73.69    4.90
 -10   6   0   79.89    5.20
  10   6   0   83.39    6.50
 -10   6   0   81.59    4.50
 -10   6   0   79.19    3.90
  10   6   0   73.19    4.80
  10   6   0   90.09    5.60
 -10   6   0   79.89    5.50
 -12  -6   0  117.09    7.30
 -12  -6   0  115.09    6.30
 -12  -6   0  117.29    5.60
  12  -6   0  112.59    6.40
 -12  -6   0  110.89    6.00
 -12  -6   0  123.79    6.10
  12   6   0  106.69    5.50
  12   6   0  114.49    6.70
 -12   6   0  114.59    5.70
 -12   6   0  119.49    4.70
 -12   6   0  109.69    6.40
  12   6   0  108.69    5.90
 -12   6   0  119.39    6.80
  12   6   0  119.09    8.00
 -14  -6   0   44.70    4.50
  14  -6   0   58.49    4.90
 -14  -6   0   59.89    5.10
 -14  -6   0   66.79    5.00
 -14  -6   0   59.79    5.10
 -14  -6   0   53.49    6.40
  14   6   0   57.99    5.00
  14   6   0   70.49    4.40
  14   6   0   60.09    4.80
  14   6   0   69.09    6.20
  14   6   0   60.49    3.70
 -14   6   0   62.99    5.90
 -14   6   0   58.39    5.50
 -14   6   0   58.79    3.60
 -14   6   0   55.19    4.80
  14   6   0   66.09    7.00
 -16  -6   0  124.59    7.10
 -16  -6   0  130.79    7.50
 -16  -6   0  128.29    6.80
  16   6   0  125.79    7.20
 -16   6   0  115.79    8.10
 -16   6   0  135.59    8.20
  16   6   0  129.99    9.60
  16   6   0  124.29    5.90
 -16   6   0  136.59    7.50
  16   6   0  128.59    5.40
 -18  -6   0  211.68   10.10
 -18  -6   0  237.48    9.60
 -18  -6   0  224.58   10.00
 -18   6   0  239.58   11.20
  18   6   0  234.98   13.30
  18   6   0  221.48   11.30
  18   6   0  214.78    7.40
  18   6   0  226.88    8.20
 -18   6   0  231.68   10.40
 -20  -6   0   28.10    4.60
 -20  -6   0   25.60    4.80
 -20  -6   0   17.90    4.00
 -20   6   0   14.00    4.70
  20   6   0   14.80    2.60
  20   6   0   13.60   10.00
  20   6   0   23.00    5.40
  20   6   0   23.30    3.40
 -20   6   0   19.10    7.30
 -22  -6   0    2.80    3.80
 -22  -6   0    2.20    3.10
 -22   6   0    8.00    4.10
  22   6   0    7.10    5.20
 -22   6   0    1.20    4.10
  22   6   0   -1.20    2.00
  22   6   0    4.50    1.90
  22   6   0    1.80    3.90
 -24  -6   0   31.30    6.10
 -24  -6   0   54.69    6.30
 -24   6   0   41.60    6.40
  24   6   0   37.60    6.90
 -24   6   0   39.40    7.00
 -26  -6   0    9.30    3.90
 -26  -6   0    6.50    4.60
 -26   6   0    6.90    5.00
 -26   6   0    8.60    4.70
  26   6   0    2.20    4.70
 -28  -6   0    4.20    4.70
 -28  -6   0    7.70    4.10
 -28  -6   0    7.20    5.70
 -28   6   0    6.50    5.60
  28   6   0    7.80    5.80
 -28   6   0    2.40    4.90
  -1  -7   0  704.23   16.20
  -1  -7   0  721.73   17.10
  -1  -7   0  716.13   16.00
   1  -7   0  724.03   16.40
   1  -7   0  699.23   16.90
  -1  -7   0  717.73   14.50
   1  -7   0  687.93   14.80
   1  -7   0  723.93   15.60
   1   7   0  713.73   16.20
   1   7   0  721.83   16.80
   1   7   0  728.33   17.40
  -1   7   0  723.73   16.50
   1   7   0  709.43   16.40
  -1   7   0  687.93   16.30
  -1   7   0  698.73   16.30
  -1   7   0  717.33   17.10
  -1   7   0  717.33   14.70
   1   7   0  708.43   16.30
   3  -7   0   15.20    1.60
   3  -7   0   17.80    2.60
  -3  -7   0   16.40    2.20
  -3  -7   0   17.10    2.20
  -3  -7   0   12.00    2.00
  -3  -7   0   17.80    2.80
   3  -7   0   15.30    1.60
   3  -7   0   16.50    2.40
  -3   7   0   16.60    2.50
  -3   7   0   16.40    2.40
   3   7   0   15.20    2.40
   3   7   0   14.30    2.10
  -3   7   0   17.00    1.70
   3   7   0   19.40    2.30
   3   7   0   14.90    2.60
  -3   7   0   15.40    1.60
   3   7   0   19.70    2.50
  -3   7   0   14.20    2.00
  -5  -7   0 2477.75   47.80
  -5  -7   0 2393.46   49.20
   5  -7   0 2440.06   48.20
   5  -7   0 2468.75   49.90
  -5  -7   0 2431.26   50.79
  -5  -7   0 2482.65   49.60
  -5  -7   0 2462.35   49.30
  -5   7   0 2402.56   49.60
  -5   7   0 2421.06   48.90
   5   7   0 2527.35   50.09
  -5   7   0 2417.66   48.10
   5   7   0 2346.27   49.50
  -5   7   0 2428.66   50.09
   5   7   0 2456.45   49.40
   5   7   0 2456.45   51.29
  -5   7   0 2439.46   47.10
   7  -7   0  485.85   13.30
  -7  -7   0  470.55   12.70
  -7  -7   0  473.45   12.70
   7  -7   0  483.75   12.00
  -7  -7   0  468.65   12.80
  -7  -7   0  489.55   11.70
  -7  -7   0  484.35   14.20
   7   7   0  480.75   13.50
  -7   7   0  487.05   13.60
   7   7   0  476.45   13.00
   7   7   0  475.65   14.50
   7   7   0  477.85   13.00
  -7   7   0  498.05   13.30
  -7   7   0  478.95   11.90
  -7   7   0  474.35   12.10
  -9  -7   0    4.10    2.30
   9  -7   0   -0.20    1.40
  -9  -7   0    2.60    1.80
  -9  -7   0    3.50    1.60
   9  -7   0    4.50    2.20
  -9  -7   0    2.10    1.80
  -9  -7   0    5.80    2.00
  -9   7   0    8.20    2.30
  -9   7   0    6.30    1.70
  -9   7   0    2.80    2.10
   9   7   0    9.50    3.10
  -9   7   0    5.60    2.40
   9   7   0    4.60    2.20
   9   7   0    3.10    1.90
  -9   7   0    4.60    1.80
 -11  -7   0  367.86   13.50
 -11  -7   0  410.46   12.00
  11  -7   0  402.96   12.90
 -11  -7   0  398.66   12.10
 -11  -7   0  381.36   12.10
  11  -7   0  387.76   11.60
 -11  -7   0  388.36   11.10
  11   7   0  368.56   13.50
 -11   7   0  388.96   12.90
 -11   7   0  385.06   10.60
  11   7   0  413.66   14.90
 -11   7   0  402.76   12.80
  11   7   0  397.96   13.00
 -11   7   0  391.56   13.40
 -13  -7   0  779.62   19.40
  13  -7   0  795.52   20.00
 -13  -7   0  760.02   20.50
  13  -7   0  784.02   21.30
 -13  -7   0  774.32   19.70
 -13  -7   0  779.22   22.60
 -13  -7   0  782.52   20.30
 -13   7   0  788.12   18.10
  13   7   0  755.62   23.30
 -13   7   0  807.02   19.80
  13   7   0  779.12   21.50
  13   7   0  759.52   20.30
 -13   7   0  795.32   21.20
 -13   7   0  752.82   21.50
  13   7   0  805.22   18.50
 -15  -7   0   15.20    3.40
 -15  -7   0   17.70    3.40
 -15  -7   0   13.90    3.20
 -15   7   0   13.80    3.40
  15   7   0   15.70    3.00
 -15   7   0   17.00    3.80
 -15   7   0   14.20    3.70
  15   7   0   14.00    3.40
  15   7   0    9.30    2.40
 -15   7   0   12.30    2.40
  15   7   0    7.20    4.00
 -17  -7   0  416.96   13.50
 -17  -7   0  436.76   13.80
 -17  -7   0  398.46   14.00
  17   7   0  416.56   11.60
  17   7   0  432.66   12.60
 -17   7   0  414.46   11.20
 -17   7   0  406.96   13.90
  17   7   0  431.66   18.00
 -17   7   0  420.16   15.20
  17   7   0  428.96   15.80
 -19  -7   0  186.58    9.70
 -19  -7   0  196.58    9.80
 -19  -7   0  205.68    9.60
  19   7   0  211.58   11.30
  19   7   0  183.98    7.90
 -19   7   0  219.38   10.00
  19   7   0  199.48    7.40
  19   7   0  209.88   13.50
 -19   7   0  202.08   11.20
 -21  -7   0   81.49    7.10
 -21   7   0   51.49    7.20
  21   7   0   60.79    4.50
 -21   7   0   74.29    7.10
  21   7   0   63.49    5.20
  21   7   0   53.39    7.50
  21   7   0   71.79    9.80
 -23  -7   0   29.20    5.10
 -23  -7   0   21.70    5.30
  23   7   0   28.30    3.60
  23   7   0   28.90    3.30
  23   7   0   18.30    7.10
 -23   7   0   23.40    5.20
  23   7   0   25.10    5.70
 -23   7   0   19.90    5.80
 -25  -7   0  109.59    8.50
 -25  -7   0   94.39    8.80
 -25   7   0  111.39    9.60
 -25   7   0   92.69    9.50
  25   7   0  100.09   10.00
  25   7   0   68.79   10.50
 -27  -7   0    6.10    4.00
 -27  -7   0    0.20    4.30
 -27   7   0   13.00    5.50
  27   7   0    4.80    4.90
 -27   7   0    0.60    5.00
   0  -8   0   12.20    2.20
   0  -8   0   16.60    1.50
   0  -8   0   15.20    2.20
   0  -8   0   19.30    2.10
   0   8   0   14.80    2.30
   0   8   0    9.60    1.80
   0   8   0   17.80    2.70
   0   8   0   15.20    2.10
   0   8   0   14.30    1.40
   0   8   0   15.40    2.20
  -2  -8   0    1.50    1.30
   2  -8   0    1.10    1.20
  -2  -8   0    2.10    1.50
   2  -8   0    0.10    0.90
  -2  -8   0    1.00    0.80
   2  -8   0    1.50    0.90
   2  -8   0    0.60    1.30
  -2  -8   0    1.20    1.30
   2   8   0    0.60    1.40
   2   8   0   -1.00    1.10
  -2   8   0    0.30    1.30
   2   8   0    0.20    1.10
   2   8   0   -0.50    1.40
  -2   8   0    1.30    0.90
  -2   8   0    0.50    1.00
   2   8   0    1.00    1.10
  -2   8   0   -0.80    1.00
  -2   8   0    0.00    1.30
   4  -8   0    1.30    1.00
  -4  -8   0    1.20    1.60
  -4  -8   0    2.70    1.60
  -4  -8   0    2.00    1.40
  -4  -8   0    1.30    1.40
   4  -8   0    1.20    1.50
   4  -8   0    3.50    1.20
   4  -8   0    3.10    1.60
   4   8   0    2.50    1.40
   4   8   0    1.60    1.60
  -4   8   0    2.00    1.10
   4   8   0    1.70    1.60
  -4   8   0    0.60    1.50
  -4   8   0    1.40    1.60
  -4   8   0    2.00    1.30
  -4   8   0    1.80    1.00
   4   8   0    1.30    1.40
   4   8   0    2.00    1.70
   6  -8   0  330.67   10.50
  -6  -8   0  339.77    8.80
  -6  -8   0  345.67   10.30
  -6  -8   0  338.17   11.40
  -6  -8   0  337.67   10.20
  -6  -8   0  358.06   10.30
   6  -8   0  354.66    9.30
  -6   8   0  353.86    8.10
   6   8   0  342.07   10.90
   6   8   0  325.07   10.30
  -6   8   0  351.56   10.60
   6   8   0  347.77   10.40
   6   8   0  341.17    9.90
  -6   8   0  339.27    9.70
  -6   8   0  357.66    9.30
   6   8   0  357.36   12.00
  -6   8   0  332.87   10.80
   8  -8   0   20.10    2.70
   8  -8   0   17.10    2.90
  -8  -8   0   13.70    2.50
  -8  -8   0   29.80    3.50
  -8  -8   0   19.10    2.90
  -8  -8   0   23.80    2.60
  -8  -8   0   18.60    3.40
  -8   8   0   17.70    3.10
   8   8   0   26.30    3.60
   8   8   0   16.50    2.40
   8   8   0   27.10    4.40
  -8   8   0   21.70    3.20
   8   8   0   20.70    3.10
  -8   8   0   18.80    2.60
   8   8   0   17.20    3.00
  -8   8   0   21.70    2.70
  10  -8   0  236.48    8.30
 -10  -8   0  242.38   10.40
 -10  -8   0  251.87    9.00
 -10  -8   0  254.57    8.10
 -10  -8   0  251.17    9.10
  10  -8   0  253.57    9.80
 -10  -8   0  236.18    8.80
 -10   8   0  230.78    9.60
 -10   8   0  248.38    8.00
  10   8   0  254.37    9.90
 -10   8   0  250.27    8.30
 -10   8   0  244.78    9.90
  10   8   0  227.58    9.20
  10   8   0  237.48    8.10
 -10   8   0  244.38    9.50
  10   8   0  250.97   11.10
 -12  -8   0  368.46   10.90
 -12  -8   0  346.77   11.50
 -12  -8   0  323.67   13.10
 -12  -8   0  340.87   11.70
  12  -8   0  342.97   11.10
  12  -8   0  342.97   12.30
 -12  -8   0  360.56   11.50
  12   8   0  356.06   10.50
  12   8   0  343.47   14.30
 -12   8   0  350.56   12.30
  12   8   0  351.36   11.90
 -12   8   0  364.06   10.40
  12   8   0  359.16   12.80
 -12   8   0  336.97   12.70
 -12   8   0  388.36   11.40
 -14  -8   0  178.68    8.50
 -14  -8   0  203.08    8.20
 -14  -8   0  204.08    9.20
 -14  -8   0  211.88    8.80
  14  -8   0  209.98    8.70
  14   8   0  202.78   11.60
 -14   8   0  198.48    9.50
  14   8   0  204.08    7.50
 -14   8   0  189.98    9.70
 -14   8   0  187.78    7.20
 -14   8   0  205.88    8.50
 -16  -8   0   71.59    5.80
 -16  -8   0   60.39    5.50
 -16  -8   0   75.69    5.70
 -16   8   0   66.29    5.80
 -16   8   0   61.69    6.40
  16   8   0   51.69    7.40
 -16   8   0   61.89    4.30
  16   8   0   55.89    4.40
  16   8   0   66.29    6.90
  16   8   0   57.69    4.90
 -18  -8   0   33.60    5.10
 -18  -8   0   42.50    5.20
 -18  -8   0   34.20    5.00
 -18   8   0   31.10    3.50
  18   8   0   38.70    4.10
  18   8   0   43.40    7.30
 -18   8   0   26.40    5.40
  18   8   0   25.50    3.90
  18   8   0   38.00    6.30
 -18   8   0   35.10    5.10
 -20  -8   0    3.20    3.40
 -20  -8   0    5.60    3.80
 -20   8   0    6.50    4.10
 -20   8   0    6.90    2.20
  20   8   0   14.70    3.40
  20   8   0   10.90    5.60
 -20   8   0    3.90    3.50
  20   8   0    3.50    2.40
  20   8   0   10.80    4.80
 -22  -8   0    2.10    3.90
 -22  -8   0    2.00    3.60
  22   8   0    3.70    2.50
  22   8   0    4.20    2.40
  22   8   0    6.80    5.40
  22   8   0    9.20    5.10
 -22   8   0    4.10    3.80
 -22   8   0    4.00    4.60
 -24  -8   0    2.80    4.10
 -24  -8   0    0.00    3.50
 -24   8   0    4.10    4.50
 -24   8   0   -0.10    3.70
  24   8   0    3.40    2.80
  24   8   0    3.30    2.50
  24   8   0   -3.90    5.10
  24   8   0   -0.10    4.10
 -26  -8   0    0.40    3.90
 -26  -8   0    3.90    3.90
 -26   8   0    6.70    8.50
  26   8   0    7.10    5.00
 -26   8   0    4.90    4.70
  26   8   0   12.60    7.00
   1  -9   0 2557.24   51.59
  -1  -9   0 2509.75   48.90
  -1  -9   0 2542.75   51.29
  -1  -9   0 2588.24   50.89
   1  -9   0 2542.15   52.39
   1  -9   0 2553.64   50.39
   1  -9   0 2452.85   49.20
  -1  -9   0 2511.05   52.49
  -1   9   0 2534.25   49.00
  -1   9   0 2533.35   52.69
  -1   9   0 2573.44   51.49
  -1   9   0 2578.34   52.19
  -1   9   0 2529.65   50.69
   1   9   0 2488.85   51.59
   1   9   0 2570.84   51.39
   1   9   0 2478.05   52.79
  -1   9   0 2489.85   51.49
   1   9   0 2542.05   51.19
   1   9   0 2632.54   52.29
   3  -9   0   29.80    3.60
  -3  -9   0   26.60    3.00
  -3  -9   0   24.20    3.20
  -3  -9   0   25.10    3.00
  -3  -9   0   23.00    1.80
   3  -9   0   29.20    3.30
   3  -9   0   26.40    2.30
   3   9   0   23.30    2.90
   3   9   0   21.20    3.00
   3   9   0   26.80    3.20
  -3   9   0   28.20    2.90
  -3   9   0   24.60    2.10
  -3   9   0   22.20    3.20
  -3   9   0   27.40    2.30
   3   9   0   22.80    3.40
  -3   9   0   25.60    3.10
   3   9   0   27.00    2.90
   5  -9   0  595.74   15.60
   5  -9   0  602.64   13.20
  -5  -9   0  596.14   15.30
  -5  -9   0  596.34   16.50
  -5  -9   0  583.04   15.10
   5  -9   0  582.74   13.80
  -5  -9   0  600.84   13.50
  -5  -9   0  596.94   15.10
   5   9   0  570.54   15.40
   5   9   0  599.34   17.20
  -5   9   0  591.64   13.40
  -5   9   0  600.04   15.20
  -5   9   0  588.34   13.80
   5   9   0  588.04   15.30
   5   9   0  593.34   15.20
   5   9   0  614.74   16.10
  -5   9   0  603.64   15.60
  -5   9   0  602.34   16.20
   7  -9   0 1089.89   25.50
   7  -9   0 1075.09   23.50
  -7  -9   0 1087.89   24.90
  -7  -9   0 1081.29   26.50
  -7  -9   0 1070.99   22.90
  -7  -9   0 1046.80   24.70
  -7   9   0 1051.79   25.10
  -7   9   0 1088.79   23.50
   7   9   0 1094.79   25.10
   7   9   0 1086.79   25.70
   7   9   0 1044.00   25.10
  -7   9   0 1042.10   24.10
   7   9   0 1056.69   24.30
  -7   9   0 1052.79   21.70
   9  -9   0  247.68    9.70
  -9  -9   0  247.98   10.60
  -9  -9   0  251.27    9.20
  -9  -9   0  247.88    9.00
  -9  -9   0  250.67    7.90
  -9  -9   0  249.18    9.10
   9  -9   0  250.17    8.40
   9   9   0  225.98    9.10
   9   9   0  266.97   10.20
  -9   9   0  261.67    9.70
  -9   9   0  261.67    8.40
   9   9   0  250.57    8.70
  -9   9   0  252.37    8.60
   9   9   0  256.07    9.60
  -9   9   0  256.47   10.10
   9   9   0  248.98   11.30
  11  -9   0 1434.76   33.80
 -11  -9   0 1426.26   32.70
 -11  -9   0 1458.25   31.20
 -11  -9   0 1401.66   32.80
 -11  -9   0 1474.65   32.70
  11  -9   0 1403.76   32.00
 -11  -9   0 1418.26   35.00
  11   9   0 1441.86   36.30
  11   9   0 1500.85   34.40
 -11   9   0 1399.36   33.90
 -11   9   0 1479.65   31.50
  11   9   0 1421.96   31.50
 -11   9   0 1481.85   31.80
  11   9   0 1399.56   33.20
 -11   9   0 1471.65   33.70
 -11   9   0 1412.06   34.40
 -13  -9   0 1127.39   27.00
 -13  -9   0 1159.08   26.00
 -13  -9   0 1110.39   27.40
  13  -9   0 1091.49   26.60
 -13  -9   0 1095.29   27.00
 -13   9   0 1093.19   29.10
  13   9   0 1112.29   31.20
 -13   9   0 1133.89   25.60
  13   9   0 1140.19   25.80
  13   9   0 1139.59   29.10
 -13   9   0 1107.19   28.00
 -13   9   0 1140.59   28.90
 -13   9   0 1121.29   26.30
 -15  -9   0  183.38    8.90
 -15  -9   0  205.18    9.10
 -15  -9   0  203.48    8.60
 -15   9   0  186.18    9.70
  15   9   0  194.48    7.90
  15   9   0  201.28   10.50
 -15   9   0  194.28    8.80
 -15   9   0  198.98    7.70
  15   9   0  187.58   12.00
 -17  -9   0  285.47   11.00
 -17  -9   0  269.57   11.30
 -17  -9   0  277.67   11.30
  17   9   0  287.37   12.40
 -17   9   0  268.47   11.20
  17   9   0  278.77    9.80
 -17   9   0  281.07    9.50
 -17   9   0  267.57   12.60
  17   9   0  292.67   15.30
  17   9   0  293.97   13.40
 -19  -9   0  343.27   12.90
 -19  -9   0  368.56   13.50
 -19   9   0  346.97   10.60
  19   9   0  338.97   11.20
  19   9   0  309.37   16.90
 -19   9   0  340.67   13.30
  19   9   0  334.07   14.90
 -19   9   0  394.46   15.50
 -21  -9   0   39.10    7.00
  21   9   0   15.00    6.40
  21   9   0   30.20    4.10
 -21   9   0   33.70    5.70
  21   9   0   28.70    6.10
 -21   9   0   28.40    6.10
 -23  -9   0  144.09    9.60
 -23  -9   0  137.99    9.20
  23   9   0  108.99   10.40
  23   9   0  137.29    7.00
  23   9   0  137.29    7.60
 -23   9   0  135.19   10.90
  23   9   0  123.99   12.80
 -23   9   0  145.69   10.10
 -25  -9   0  151.18   10.60
 -25  -9   0  155.08   10.10
  25   9   0  142.59    7.70
 -25   9   0  168.48   12.50
  25   9   0  156.78   14.50
  25   9   0  135.99   11.20
 -25   9   0  129.39   10.30
 -27  -9   0   30.10    6.30
 -27  -9   0   16.50    4.70
  27   9   0   25.70    8.20
  27   9   0   14.00    5.80
 -27   9   0   23.10    6.60
 -27   9   0   18.80    5.50
   0 -10   0   66.49    4.30
   0 -10   0   76.79    4.00
   0 -10   0   75.99    4.80
   0 -10   0   69.29    3.00
   0  10   0   76.99    3.00
   0  10   0   76.39    4.50
   0  10   0   77.29    4.80
   0  10   0   72.49    4.50
   0  10   0   71.99    4.10
   0  10   0   70.69    5.10
   2 -10   0   86.89    4.90
  -2 -10   0  106.49    5.20
   2 -10   0   93.19    4.20
  -2 -10   0   93.59    5.50
  -2 -10   0   94.89    3.40
  -2 -10   0   98.49    4.80
   2 -10   0   91.29    5.20
   2 -10   0   95.69    3.70
   2  10   0   89.29    4.80
   2  10   0  101.09    5.50
   2  10   0   82.99    5.60
  -2  10   0   91.29    3.50
  -2  10   0   87.99    4.30
   2  10   0   91.79    5.00
  -2  10   0   92.59    5.00
   2  10   0   90.29    5.20
  -2  10   0   89.59    5.10
  -2  10   0   91.29    5.70
  -4 -10   0    4.20    1.90
   4 -10   0    5.10    1.50
  -4 -10   0    6.80    2.40
   4 -10   0    6.70    1.60
   4 -10   0    4.10    2.00
   4 -10   0    3.80    2.00
  -4 -10   0    2.80    2.20
  -4 -10   0    6.10    1.30
   4  10   0    5.80    1.90
   4  10   0    7.00    2.70
  -4  10   0    7.90    1.70
  -4  10   0    4.30    2.20
  -4  10   0   10.00    2.40
   4  10   0   14.00    2.80
  -4  10   0    4.90    1.80
   4  10   0    2.20    2.00
   4  10   0    7.70    2.30
  -4  10   0    7.30    1.60
  -6 -10   0   96.09    4.10
  -6 -10   0   88.79    6.60
   6 -10   0   90.19    4.20
   6 -10   0   93.59    5.40
  -6 -10   0   94.79    5.20
   6 -10   0   93.39    5.90
  -6 -10   0   87.29    5.10
  -6 -10   0   94.79    5.30
   6  10   0   87.39    6.40
   6  10   0   90.39    5.10
  -6  10   0   88.79    5.90
  -6  10   0   93.89    5.00
  -6  10   0   94.59    4.40
   6  10   0   91.79    5.80
   6  10   0   92.89    5.50
  -6  10   0   86.99    5.50
   6  10   0   88.59    5.40
  -8 -10   0    4.30    1.70
  -8 -10   0    0.40    2.40
  -8 -10   0    3.60    2.40
   8 -10   0    4.60    1.80
  -8 -10   0    5.30    2.30
  -8 -10   0    7.10    2.20
   8 -10   0    8.80    2.70
   8  10   0    4.60    2.10
  -8  10   0    8.70    2.90
   8  10   0    1.40    1.90
  -8  10   0    5.30    1.30
   8  10   0    6.80    3.10
  -8  10   0    6.70    2.10
  -8  10   0    5.10    2.60
   8  10   0    3.90    2.30
   8  10   0   10.70    3.00
  -8  10   0    6.70    2.00
  10 -10   0    6.10    2.50
 -10 -10   0   12.40    3.30
  10 -10   0    9.50    2.40
 -10 -10   0    4.50    2.00
 -10 -10   0   11.10    3.00
 -10 -10   0    8.70    2.60
 -10 -10   0    8.80    2.70
 -10  10   0   13.50    3.40
 -10  10   0   12.10    2.60
 -10  10   0    8.60    2.30
 -10  10   0    6.60    2.80
  10  10   0   14.30    3.40
  10  10   0    8.90    3.40
 -10  10   0    9.10    2.90
  10  10   0    7.50    2.20
  10  10   0    7.90    2.60
 -12 -10   0   -0.10    2.00
 -12 -10   0    0.70    2.30
 -12 -10   0   -3.40    1.90
  12 -10   0   -0.10    2.00
  12  10   0    0.20    2.90
 -12  10   0   -0.40    2.40
 -12  10   0    1.60    1.90
  12  10   0    0.50    1.90
 -12  10   0    1.20    2.60
 -12  10   0    2.60    2.30
  12  10   0    1.40    2.60
 -12  10   0   -2.70    2.30
 -14 -10   0    3.10    2.50
 -14 -10   0    6.40    2.60
 -14 -10   0    5.50    2.80
 -14  10   0    5.50    2.40
  14  10   0    2.20    3.80
 -14  10   0    7.90    3.60
  14  10   0    3.70    3.60
 -14  10   0    2.50    3.10
 -14  10   0    6.80    2.80
 -16 -10   0   68.39    6.40
 -16 -10   0   67.09    6.00
 -16 -10   0   57.49    5.60
 -16  10   0   58.49    4.60
 -16  10   0   53.49    5.70
  16  10   0   62.79    7.40
  16  10   0   68.69    5.70
  16  10   0   64.99    8.60
 -16  10   0   66.79    7.00
 -16  10   0   55.19    6.80
 -18 -10   0   12.60    3.80
 -18 -10   0   13.50    4.20
 -18  10   0   15.00    4.70
  18  10   0   21.40    3.60
  18  10   0    8.30    3.40
  18  10   0   21.20    6.30
 -18  10   0   12.80    3.10
 -18  10   0   13.40    4.60
  18  10   0   10.40    4.90
 -18  10   0   11.10    3.90
 -20 -10   0   27.30    5.00
 -20 -10   0   22.90    4.60
  20  10   0   19.70    4.10
  20  10   0   27.80    7.20
  20  10   0   30.80    6.50
 -20  10   0   29.40    5.20
 -20  10   0   21.70    5.40
 -20  10   0   28.40    3.70
  20  10   0   23.80    3.90
 -22 -10   0    1.50    3.40
 -22 -10   0    4.90    3.80
 -22  10   0   -4.40    3.50
 -22  10   0   -2.30    2.00
  22  10   0    0.30    2.90
 -22  10   0    4.80    4.50
  22  10   0    9.20    5.00
  22  10   0   -3.50    2.50
  22  10   0   -3.40    4.60
 -24 -10   0    0.60    4.00
 -24 -10   0    8.20    4.70
  24  10   0    5.70    3.10
  24  10   0    0.20    5.50
  24  10   0   10.00    5.40
 -24  10   0    5.70    4.80
 -24  10   0    5.50    4.30
 -26 -10   0    0.60    3.90
 -26 -10   0   -4.30    3.90
 -26  10   0   -4.80    4.60
  26  10   0   -9.50    5.40
   1 -11   0  947.21   23.10
  -1 -11   0  897.11   19.20
   1 -11   0  890.91   19.40
   1 -11   0  948.11   21.10
  -1 -11   0  917.51   21.90
  -1 -11   0  918.11   23.10
   1 -11   0  925.51   22.10
  -1 -11   0  957.20   21.50
  -1  11   0  906.81   24.80
   1  11   0  949.60   24.20
   1  11   0  916.01   22.30
  -1  11   0  906.01   21.30
  -1  11   0  940.31   19.30
  -1  11   0  936.01   23.90
  -1  11   0  916.61   22.30
   1  11   0  892.01   25.00
   1  11   0  940.51   21.90
   1  11   0  963.10   22.20
  -1  11   0  974.40   22.30
   3 -11   0   -0.70    1.30
  -3 -11   0    2.00    1.10
   3 -11   0   -0.10    1.60
   3 -11   0    0.70    1.20
  -3 -11   0    3.30    1.90
  -3 -11   0    0.90    2.10
  -3 -11   0    1.80    1.80
   3 -11   0    0.80    1.90
  -3  11   0    0.50    1.90
   3  11   0    0.50    2.20
  -3  11   0    2.10    2.10
   3  11   0    0.90    2.00
   3  11   0   -0.40    1.50
   3  11   0   -1.10    1.90
  -3  11   0    0.30    1.40
  -3  11   0    1.70    1.30
  -3  11   0    0.00    1.60
   3  11   0   -0.80    1.40
  -5 -11   0 1496.15   32.80
   5 -11   0 1478.25   34.10
   5 -11   0 1490.05   30.60
   5 -11   0 1494.45   30.90
   5 -11   0 1493.05   33.60
  -5 -11   0 1483.05   32.80
  -5 -11   0 1415.16   34.30
  -5 -11   0 1482.15   30.00
  -5 -11   0 1465.75   33.10
   5  11   0 1458.75   37.20
  -5  11   0 1478.25   32.90
   5  11   0 1501.55   35.40
  -5  11   0 1533.15   30.90
   5  11   0 1464.25   35.00
  -5  11   0 1544.55   35.80
   5  11   0 1519.25   33.20
  -5  11   0 1473.35   30.90
  -5  11   0 1460.85   34.20
  -7 -11   0 2499.65   48.90
  -7 -11   0 2513.25   51.39
   7 -11   0 2378.66   51.99
  -7 -11   0 2384.26   53.19
  -7 -11   0 2387.46   51.29
   7 -11   0 2504.25   49.60
  -7 -11   0 2415.66   51.09
   7  11   0 2383.16   56.29
  -7  11   0 2383.46   50.89
   7  11   0 2387.96   51.89
   7  11   0 2489.45   54.69
  -7  11   0 2419.46   52.69
  -7  11   0 2504.65   52.09
  -7  11   0 2527.75   48.70
   7  11   0 2464.85   54.49
  -7  11   0 2468.85   49.50
   7  11   0 2441.56   53.09
  -9 -11   0  290.97    8.70
   9 -11   0  291.27   11.00
  -9 -11   0  284.67   10.40
  -9 -11   0  291.37   10.50
  -9 -11   0  275.67   11.70
   9 -11   0  281.87    9.20
   9  11   0  278.27   11.40
   9  11   0  286.97   10.70
  -9  11   0  286.97    9.20
  -9  11   0  286.47    7.20
   9  11   0  261.47   10.60
   9  11   0  309.57   12.80
  -9  11   0  296.17   11.00
  -9  11   0  274.27    9.80
  -9  11   0  283.77   11.40
   9  11   0  292.67   10.10
 -11 -11   0  538.35   14.20
 -11 -11   0  538.35   15.90
  11 -11   0  521.05   14.70
 -11 -11   0  532.85   15.90
 -11 -11   0  519.05   15.60
  11  11   0  552.34   17.60
 -11  11   0  533.95   16.50
  11  11   0  529.55   18.90
 -11  11   0  534.75   14.70
  11  11   0  515.15   15.00
 -11  11   0  530.45   15.00
 -11  11   0  541.95   17.20
 -13 -11   0  276.47   10.80
 -13 -11   0  288.57    9.70
  13 -11   0  283.87   10.40
 -13 -11   0  262.57   10.60
 -13  11   0  288.97   10.30
  13  11   0  260.07   10.00
  13  11   0  281.07   12.40
 -13  11   0  295.07   12.10
  13  11   0  260.37   13.30
 -13  11   0  286.57   12.20
 -13  11   0  269.97    9.80
 -15 -11   0   40.00    5.20
 -15 -11   0   46.80    5.10
 -15 -11   0   47.60    5.40
 -15  11   0   45.50    6.40
 -15  11   0   42.60    4.70
 -15  11   0   39.40    5.90
  15  11   0   46.80    8.00
  15  11   0   34.20    5.90
  15  11   0   43.80    4.60
 -15  11   0   45.30    5.20
 -17 -11   0  358.16   12.30
 -17 -11   0  329.87   13.10
 -17  11   0  350.96   12.70
  17  11   0  318.47   14.60
  17  11   0  315.77   11.50
  17  11   0  351.06   25.90
 -17  11   0  326.27   11.30
 -19 -11   0  418.76   14.30
 -19 -11   0  410.66   15.00
  19  11   0  422.86   17.50
 -19  11   0  404.76   16.30
 -19  11   0  380.36   12.50
 -19  11   0  393.86   17.00
  19  11   0  381.86   19.10
  19  11   0  396.16   13.20
 -19  11   0  401.96   16.40
  19  11   0  415.96   14.10
 -21 -11   0   33.30    5.60
 -21 -11   0   27.20    5.20
  21  11   0   23.40    4.20
 -21  11   0   18.30    3.50
  21  11   0   19.90    6.40
  21  11   0   29.80    8.00
 -21  11   0   28.20    6.10
  21  11   0   27.90    4.90
 -21  11   0   28.10    6.40
 -21  11   0   33.90    5.70
 -23 -11   0  141.39   10.00
 -23 -11   0  157.88   10.00
  23  11   0  143.19    8.50
 -23  11   0  147.39   11.20
 -23  11   0  156.08   12.20
  23  11   0  124.59   11.00
 -23  11   0  134.39   10.00
  23  11   0  135.29    8.10
  23  11   0  138.19   14.00
 -25 -11   0  146.79   10.40
 -25 -11   0  145.39   10.40
 -25  11   0  141.19   11.50
  25  11   0   99.59   17.00
  25  11   0  133.09    8.50
 -25  11   0  124.59    9.90
   0 -12   0    0.50    2.00
   0 -12   0   -0.50    1.50
   0 -12   0   -2.20    1.60
   0 -12   0    1.80    1.30
   0  12   0   -0.20    1.80
   0  12   0    0.80    1.60
   0  12   0   -0.80    1.50
   0  12   0    1.50    2.00
   0  12   0    1.50    2.20
   2 -12   0   15.50    3.10
  -2 -12   0   19.20    3.40
   2 -12   0   21.20    2.80
  -2 -12   0   21.40    2.00
   2 -12   0   20.90    3.50
  -2 -12   0   18.80    3.10
  -2 -12   0   25.00    5.00
   2 -12   0   24.30    2.40
   2  12   0   14.30    3.40
   2  12   0   21.50    3.60
  -2  12   0   14.00    3.30
   2  12   0   21.30    3.60
  -2  12   0   14.80    3.30
  -2  12   0   22.40    2.20
   2  12   0   19.10    3.10
  -2  12   0   28.80    3.10
  -2  12   0   30.90    4.10
   2  12   0   26.50    3.60
   4 -12   0   20.70    2.60
   4 -12   0   10.30    2.70
  -4 -12   0    9.70    2.70
  -4 -12   0   15.60    3.50
  -4 -12   0   12.40    1.70
   4 -12   0   15.50    2.20
  -4 -12   0   11.10    2.80
  -4  12   0   15.60    2.30
  -4  12   0   15.80    3.10
   4  12   0   15.10    3.40
   4  12   0   15.60    3.00
  -4  12   0   10.30    3.10
   4  12   0   11.40    3.40
  -4  12   0   11.20    2.90
  -4  12   0   13.90    2.40
   4  12   0    7.70    2.50
  -6 -12   0   51.89    3.40
  -6 -12   0   52.69    5.20
   6 -12   0   51.49    3.50
   6 -12   0   53.89    5.00
  -6 -12   0   56.39    7.00
  -6 -12   0   62.79    5.00
  -6 -12   0   50.69    3.10
  -6 -12   0   52.09    4.80
   6 -12   0   45.70    4.60
  -6  12   0   52.39    3.50
   6  12   0   53.99    6.50
   6  12   0   46.10    4.50
  -6  12   0   49.60    4.40
  -6  12   0   50.59    4.90
   6  12   0   46.90    4.90
  -6  12   0   47.00    5.60
  -6  12   0   52.29    3.70
   6  12   0   53.79    5.80
   6  12   0   56.29    4.90
  -8 -12   0   44.00    4.80
   8 -12   0   52.29    3.90
  -8 -12   0   48.80    4.70
   8 -12   0   54.09    4.90
  -8 -12   0   54.09    3.70
  -8 -12   0   52.19    5.00
  -8  12   0   50.99    3.10
  -8  12   0   51.69    3.80
   8  12   0   52.79    4.70
  -8  12   0   57.59    5.30
   8  12   0   51.89    5.30
   8  12   0   53.69    6.00
  -8  12   0   54.69    5.80
  -8  12   0   52.69    4.60
   8  12   0   55.29    6.50
  10 -12   0    0.80    1.80
 -10 -12   0    1.60    2.50
 -10 -12   0    3.90    2.70
 -10 -12   0    2.80    2.00
 -10 -12   0   -2.20    1.90
 -10  12   0    1.70    2.90
  10  12   0    2.50    2.10
 -10  12   0    1.90    2.70
  10  12   0   -2.30    2.70
  10  12   0    0.80    2.50
  10  12   0   -2.20    2.30
 -10  12   0   -1.40    1.90
 -10  12   0    0.60    1.90
 -12 -12   0    0.60    2.60
 -12 -12   0    4.90    2.80
  12 -12   0   -0.10    2.00
 -12 -12   0    3.70    2.50
 -12  12   0   -3.70    2.50
 -12  12   0    2.90    2.50
  12  12   0    0.80    3.20
 -12  12   0   -0.80    1.80
  12  12   0    5.20    3.90
 -12  12   0    3.30    3.10
  12  12   0    1.70    2.20
 -14 -12   0   41.00    4.70
 -14 -12   0   31.30    4.80
  14  12   0   36.60    6.20
 -14  12   0   35.30    5.50
  14  12   0   36.80    4.60
  14  12   0   41.60    7.20
 -14  12   0   36.80    5.70
 -14  12   0   35.20    4.70
 -14  12   0   42.30    4.60
 -16 -12   0   -2.90    2.40
 -16 -12   0   10.40    3.90
 -16  12   0   -0.20    3.00
  16  12   0   -1.50    3.20
 -16  12   0    0.70    2.70
 -16  12   0    3.50    3.90
  16  12   0    1.70    2.90
 -18 -12   0    8.90    4.10
 -18 -12   0   -0.50    2.90
  18  12   0    2.70    4.90
 -18  12   0   15.70    4.80
 -18  12   0    9.50    3.90
  18  12   0   10.60    4.90
 -18  12   0    5.20    4.00
 -20 -12   0   -5.40    3.10
 -20 -12   0   -1.80    3.20
 -20  12   0    2.40    4.00
  20  12   0   -2.60    2.90
 -20  12   0   -3.00    2.30
 -20  12   0    1.40    4.50
 -20  12   0    1.80    3.50
  20  12   0    0.50    4.50
  20  12   0   -1.30    4.80
 -22 -12   0   -2.70    3.70
 -22 -12   0    3.80    4.20
 -22  12   0   -0.40    4.50
  22  12   0    3.90    5.40
  22  12   0    7.90    5.30
 -22  12   0    0.70    4.60
 -22  12   0   -2.30    3.60
  22  12   0    6.40    3.30
 -22  12   0    2.90    2.70
 -24 -12   0    0.10    4.10
 -24 -12   0   -3.70    3.80
 -24  12   0    6.10   10.20
 -24  12   0    9.20    5.80
  24  12   0    6.00    3.60
 -24  12   0    0.70    4.10
   1 -13   0  453.05   10.80
   1 -13   0  456.95   12.50
   1 -13   0  445.66   14.30
   1 -13   0  446.86   15.10
  -1 -13   0  436.76   12.80
  -1 -13   0  435.16   14.40
  -1  13   0  439.26   12.80
   1  13   0  445.46   13.80
  -1  13   0  475.25   13.90
  -1  13   0  454.35   15.20
   1  13   0  445.16   13.50
  -1  13   0  452.95   13.90
   1  13   0  421.56   14.20
  -1  13   0  458.65   10.60
   1  13   0  415.06   14.60
  -1  13   0  446.66   14.30
   1  13   0  469.85   15.40
  -3 -13   0    2.10    2.20
  -3 -13   0    2.20    3.50
  -3 -13   0    1.90    1.30
   3 -13   0    0.50    2.00
   3 -13   0    3.40    1.40
  -3 -13   0    3.60    2.10
   3 -13   0    4.80    2.00
   3 -13   0    7.00    2.60
   3  13   0    6.10    2.80
  -3  13   0    2.50    2.30
   3  13   0    2.20    2.00
   3  13   0    2.70    2.10
  -3  13   0    3.60    2.60
   3  13   0    1.40    2.30
  -3  13   0    2.40    2.20
  -3  13   0    3.90    2.00
  -3  13   0    3.30    2.50
  -3  13   0    4.30    1.60
   3  13   0    5.40    3.10
  -5 -13   0  976.80   24.10
   5 -13   0 1105.59   35.10
   5 -13   0  979.10   24.90
   5 -13   0  988.20   21.80
   5 -13   0 1020.00   22.10
  -5 -13   0  980.40   20.90
  -5 -13   0  978.60   24.10
  -5  13   0  997.20   26.00
  -5  13   0 1015.70   21.80
  -5  13   0  956.80   24.30
   5  13   0 1009.60   25.80
  -5  13   0  976.90   22.40
   5  13   0 1006.50   24.70
   5  13   0  986.30   27.10
   5  13   0  939.41   24.50
  -5  13   0 1023.40   24.90
   5  13   0  945.61   24.40
  -7 -13   0  368.36   12.00
   7 -13   0  350.96   10.20
  -7 -13   0  357.26    9.60
  -7 -13   0  347.07    9.30
  -7 -13   0  331.57   11.80
  -7 -13   0  350.06   11.80
   7 -13   0  348.57   12.50
   7  13   0  335.27   14.20
  -7  13   0  359.66   13.20
  -7  13   0  330.67    9.60
   7  13   0  347.67   13.10
   7  13   0  321.17   11.70
  -7  13   0  339.07   11.80
  -7  13   0  347.07   10.10
  -7  13   0  346.67   12.20
   7  13   0  365.96   12.30
  -9 -13   0   20.90    4.00
   9 -13   0   25.20    3.30
  -9 -13   0   28.20    4.20
  -9 -13   0   25.80    4.10
  -9 -13   0   36.10    3.50
  -9  13   0   29.60    4.80
   9  13   0   29.00    5.60
  -9  13   0   28.30    2.70
   9  13   0   27.40    4.50
  -9  13   0   26.70    4.60
  -9  13   0   25.40    4.00
  -9  13   0   28.40    4.00
   9  13   0   30.00    4.80
  11 -13   0  938.51   23.20
 -11 -13   0  915.51   27.10
 -11 -13   0 1005.30   22.60
 -11 -13   0  925.71   24.60
  11  13   0  985.30   26.80
 -11  13   0 1011.00   23.40
  11  13   0  996.80   25.90
 -11  13   0  912.21   24.10
  11  13   0  912.81   28.60
 -11  13   0  994.70   25.90
 -11  13   0  966.80   26.60
 -13 -13   0 1015.20   26.40
 -13 -13   0 1032.10   24.10
 -13  13   0  966.90   24.60
 -13  13   0 1076.69   27.80
  13  13   0  999.60   30.90
  13  13   0 1020.50   28.40
 -13  13   0 1036.60   28.40
 -13  13   0  990.80   25.40
 -15 -13   0   60.09    5.40
 -15  13   0   41.10    6.30
 -15  13   0   47.00    5.20
  15  13   0   53.49    7.10
 -15  13   0   48.20   10.50
 -15  13   0   60.79    6.00
  15  13   0   50.09   11.40
 -17 -13   0  127.49    7.70
 -17 -13   0  126.69    8.80
 -17  13   0  117.39    7.20
 -17  13   0  119.39    9.20
 -17  13   0  102.49    9.20
  17  13   0  127.99   10.20
 -17  13   0  120.09    8.00
  17  13   0  100.19   10.80
 -19 -13   0  250.87   12.30
 -19 -13   0  257.67   11.10
  19  13   0  237.78   16.00
 -19  13   0  253.27   11.70
 -19  13   0  222.88    9.80
 -19  13   0  259.17   13.70
 -19  13   0  259.07   14.30
  19  13   0  255.97   11.60
  19  13   0  242.28   13.80
 -21 -13   0    3.00    3.70
 -21 -13   0    5.20    4.00
  21  13   0   -2.30    4.80
 -21  13   0    5.20    4.80
 -21  13   0    0.00    4.20
  21  13   0    8.90    4.00
  21  13   0    5.40    5.40
 -21  13   0    0.60    3.80
 -21  13   0    1.10    2.60
 -23 -13   0   81.79    8.80
 -23 -13   0   88.49    8.30
 -23  13   0   85.09    8.80
  23  13   0  104.59    8.40
 -23  13   0  107.09   10.60
  23  13   0   78.79   11.90
 -23  13   0   81.19   10.20
 -25 -13   0  107.69    9.80
 -25 -13   0  108.39    9.70
 -25  13   0  108.59   11.60
  25  13   0  109.59   11.60
 -25  13   0   82.39   10.60
  25  13   0  103.69    8.90
  25  13   0   78.59   12.30
   0 -14   0    5.30    2.30
   0 -14   0    1.70    2.30
   0 -14   0    4.80    1.60
   0  14   0    3.50    2.80
   0  14   0    3.70    2.20
   0  14   0    1.80    2.60
   0  14   0    3.10    3.00
  -2 -14   0   11.70    2.80
  -2 -14   0   13.10    1.90
   2 -14   0   10.60    1.90
   2 -14   0   11.20    2.70
   2 -14   0    7.60    2.70
  -2 -14   0    9.50    3.00
  -2  14   0   13.20    2.00
  -2  14   0    8.60    3.20
   2  14   0    6.80    2.50
   2  14   0   15.10    3.80
   2  14   0    9.60    3.60
   2  14   0    5.50    3.10
  -2  14   0   11.00    2.60
  -2  14   0    8.70    3.30
  -2  14   0   11.90    3.70
  -4 -14   0    9.50    2.90
   4 -14   0    4.10    2.00
  -4 -14   0    3.50    2.30
   4 -14   0    5.30    1.80
   4 -14   0    1.40    2.20
  -4 -14   0    4.50    1.50
  -4  14   0    5.20    1.80
  -4  14   0    5.50    2.90
  -4  14   0    5.60    2.10
   4  14   0    3.70    2.80
   4  14   0    3.90    2.50
   4  14   0    4.30    2.70
   4  14   0    5.40    3.20
  -4  14   0    5.80    3.00
  -6 -14   0    3.30    1.70
   6 -14   0    2.70    1.70
  -6 -14   0    1.00    1.40
  -6 -14   0    0.00    2.10
  -6 -14   0    1.50    2.30
   6  14   0    0.00    2.40
  -6  14   0    1.70    2.70
  -6  14   0    2.00    1.70
  -6  14   0    0.90    1.70
   6  14   0    1.80    2.90
  -6  14   0    1.60    2.60
   6  14   0    1.50    2.70
   8 -14   0   15.30    2.80
  -8 -14   0   13.20    2.30
  -8 -14   0   16.20    2.50
  -8 -14   0    9.30    3.40
  -8 -14   0   17.50    4.20
  -8  14   0   13.70    2.80
  -8  14   0   17.70    4.00
   8  14   0   12.90    4.10
   8  14   0   13.20    3.70
   8  14   0    9.20    4.20
  -8  14   0   13.30    4.30
  -8  14   0   16.80    2.60
  10 -14   0   18.80    3.30
 -10 -14   0   20.50    3.30
 -10 -14   0   17.00    4.00
 -10  14   0   15.80    4.10
  10  14   0   19.80    4.60
  10  14   0   15.80    5.10
  10  14   0   17.40    4.10
 -10  14   0   17.80    2.30
 -10  14   0   13.60    4.10
 -10  14   0   18.90    3.40
 -12 -14   0   78.69    6.90
  12 -14   0   78.99    5.70
 -12 -14   0   91.39    5.60
  12  14   0   68.39    7.40
  12  14   0   74.39    8.30
 -12  14   0   92.89    6.20
 -12  14   0   71.99    7.60
 -12  14   0   82.89    7.50
  12  14   0   74.89    9.40
 -14 -14   0   27.60    4.00
 -14 -14   0   20.50    4.70
 -14  14   0   18.00    5.10
  14  14   0   16.10    6.00
 -14  14   0   27.10    5.60
 -14  14   0   21.10    4.10
  14  14   0   27.20    5.90
 -16 -14   0   21.20    4.80
 -16 -14   0   20.50    4.10
  16  14   0   25.50    6.00
 -16  14   0   19.00    4.20
 -16  14   0   17.20    5.00
 -16  14   0   10.30    4.80
  16  14   0   20.40    6.40
 -18 -14   0    2.80    3.80
 -18 -14   0    2.00    3.30
 -18  14   0    5.60    4.40
 -18  14   0    0.50    3.10
 -18  14   0   -2.10    3.50
  18  14   0    5.50    4.80
 -18  14   0    0.00    4.20
  18  14   0    1.30    5.40
 -20 -14   0    7.70    4.00
 -20 -14   0    7.40    4.40
 -20  14   0    6.10    3.10
 -20  14   0   11.90    5.20
  20  14   0    3.60    3.60
  20  14   0    3.60    4.80
 -20  14   0    7.40    4.70
 -20  14   0    2.20    3.90
  20  14   0    9.20    5.30
 -22 -14   0    6.80    4.40
 -22 -14   0   -1.70    3.60
 -22  14   0    7.10    5.40
  22  14   0    0.80    3.70
  22  14   0    1.20    5.50
 -22  14   0    3.80    4.90
  22  14   0    5.80    6.20
 -22  14   0    7.40    4.30
 -24 -14   0    0.60    4.20
 -24 -14   0    5.30    5.30
  24  14   0   -2.50    5.30
  24  14   0    2.10    3.80
 -24  14   0   -3.80    4.90
  24  14   0    2.30    6.40
 -24  14   0    1.10    4.30
 -24  14   0    1.20    5.20
  -1 -15   0  407.36   10.30
   1 -15   0  443.36   12.80
  -1 -15   0  416.06   12.90
  -1 -15   0  403.76   13.40
   1 -15   0  406.06   13.60
   1 -15   0  414.96   10.50
  -1  15   0  434.46   14.90
   1  15   0  415.76   14.80
  -1  15   0  434.26   14.10
  -1  15   0  414.36   13.00
   1  15   0  424.86   14.00
   1  15   0  428.96   13.50
  -1  15   0  435.86   15.70
   1  15   0  426.66   15.80
  -3 -15   0   93.89    6.30
   3 -15   0  103.49    4.50
   3 -15   0   97.79    6.40
  -3 -15   0  108.99    6.50
  -3 -15   0   92.29    4.00
  -3  15   0  104.39    7.80
   3  15   0  101.99    8.40
  -3  15   0   97.19    5.70
  -3  15   0   94.39    4.40
   3  15   0  120.49    8.00
  -3  15   0  108.19    7.00
   3  15   0   90.59    6.60
  -3  15   0  100.69    7.50
  -5 -15   0  336.37   12.00
  -5 -15   0  324.67    8.70
   5 -15   0  346.47   10.30
  -5 -15   0  331.57   12.00
   5 -15   0  328.77    9.50
   5  15   0  333.17   13.30
  -5  15   0  327.07    9.40
   5  15   0  324.47   12.20
  -5  15   0  325.77   12.40
  -5  15   0  353.86   14.00
   5  15   0  335.17   14.40
  -5  15   0  320.57   10.40
  -7 -15   0  640.44   18.80
   7 -15   0  664.33   16.60
  -7 -15   0  645.34   15.30
  -7 -15   0  689.53   15.90
  -7  15   0  663.43   19.50
   7  15   0  687.03   22.50
   7  15   0  685.43   19.60
   7  15   0  683.83   21.00
  -7  15   0  639.94   16.50
  -7  15   0  663.63   16.30
  -7  15   0  644.34   20.60
  -9 -15   0   43.00    3.90
   9 -15   0   46.00    5.30
  -9 -15   0   39.20    3.50
  -9 -15   0   42.60    5.50
  -9  15   0   49.99    4.60
  -9  15   0   40.50    6.00
  -9  15   0   35.80    5.30
   9  15   0   32.50    6.50
   9  15   0   38.00    6.10
   9  15   0   45.20    6.00
  -9  15   0   34.20    3.40
 -11 -15   0  126.29    6.30
  11 -15   0  129.19    6.70
 -11 -15   0  135.19    8.30
  11  15   0  117.69   10.60
 -11  15   0  119.39    8.60
  11  15   0  136.29    8.70
  11  15   0  133.89    9.70
 -11  15   0  131.09    6.90
 -11  15   0  116.69    8.90
 -13 -15   0  148.69    7.20
 -13 -15   0  147.49    9.30
  13  15   0  151.78   12.20
 -13  15   0  139.79   11.30
 -13  15   0  144.19    7.70
  13  15   0  153.38   10.60
 -13  15   0  146.79   10.20
 -15 -15   0   -0.10    2.70
 -15 -15   0    2.00    3.70
 -15  15   0   10.30    4.70
 -15  15   0    1.90    4.00
  15  15   0   -4.00    3.50
  15  15   0    0.80    4.70
 -15  15   0    7.40    3.50
 -17 -15   0  194.18    9.40
 -17 -15   0  192.98   11.30
 -17  15   0  195.08   12.80
  17  15   0  188.48   13.00
 -17  15   0  199.68   11.90
 -17  15   0  195.18   10.10
  17  15   0  220.98   15.40
 -19 -15   0  170.28    9.40
 -19 -15   0  156.18   10.50
 -19  15   0  146.29   11.00
 -19  15   0  160.98   11.70
 -19  15   0  153.68    9.60
  19  15   0  136.19   11.60
  19  15   0  132.99   13.50
 -21 -15   0   -1.10    4.10
 -21 -15   0    2.90    3.80
  21  15   0    3.00    4.70
  21  15   0   -3.20    5.00
  21  15   0    2.90    4.00
 -21  15   0   -4.50    4.10
 -21  15   0    5.60    5.00
 -21  15   0   -2.40    3.40
 -23 -15   0   22.00    5.20
  23  15   0   29.00    8.00
  23  15   0    8.10    4.90
  23  15   0    5.90    6.60
 -23  15   0   17.60    6.40
 -23  15   0   16.10    6.10
 -23  15   0   14.90    5.00
   0 -16   0   31.40    2.80
   0 -16   0   26.90    4.10
   0  16   0   39.50    5.30
   0  16   0   34.70    4.40
   0  16   0   30.80    5.40
   0  16   0   35.20    5.20
  -2 -16   0  139.99    5.10
  -2 -16   0  158.38    7.80
   2 -16   0  137.79    7.10
   2 -16   0  132.19    5.20
   2  16   0  132.79    8.80
  -2  16   0  146.49    5.30
  -2  16   0  126.89    9.40
  -2  16   0  165.78    9.30
   2  16   0  142.19    8.50
  -2  16   0  144.99    8.40
   2  16   0  139.29   10.00
  -2  16   0  136.49    7.20
   4 -16   0    2.00    1.80
  -4 -16   0    0.70    1.50
   4 -16   0   -0.80    2.10
  -4 -16   0   -0.30    2.40
   4  16   0   -2.00    2.90
  -4  16   0    1.80    3.00
  -4  16   0   -0.40    3.20
  -4  16   0    1.10    1.80
  -4  16   0    2.10    3.00
   4  16   0   -3.40    2.90
   4  16   0   -1.30    3.30
  -6 -16   0  173.08    8.80
   6 -16   0  166.18    6.50
  -6 -16   0  157.88    5.60
  -6 -16   0  161.68    6.00
  -6  16   0  155.38    6.30
  -6  16   0  168.58    9.20
   6  16   0  153.88    9.70
   6  16   0  170.88   11.10
  -6  16   0  140.69    6.80
  -6  16   0  144.29    9.70
   6  16   0  149.39    8.80
  -8 -16   0   41.00    5.50
  -8 -16   0   40.20    3.80
  -8 -16   0   36.60    3.40
   8 -16   0   45.00    4.10
  -8  16   0   43.10    4.10
  -8  16   0   41.30    5.80
   8  16   0   52.99    6.20
   8  16   0   44.70    6.40
   8  16   0   34.30    6.70
  -8  16   0   38.50    6.00
  10 -16   0    3.50    2.50
 -10 -16   0    5.60    2.50
 -10 -16   0    3.80    2.10
 -10 -16   0    5.30    4.00
  10  16   0    2.80    3.60
  10  16   0    5.90    4.10
 -10  16   0    4.30    2.50
  10  16   0    5.80    5.30
 -10  16   0    7.80    4.80
 -10  16   0    7.40    2.10
 -10  16   0    4.00    3.70
 -12 -16   0   -0.50    2.30
 -12 -16   0    7.40    3.70
  12  16   0    5.90    4.60
  12  16   0    6.20    3.90
 -12  16   0    3.40    2.80
 -12  16   0    1.00    3.60
  12  16   0    4.60    4.20
 -14 -16   0    1.70    3.80
 -14 -16   0    6.90    3.00
 -14  16   0   10.70    4.90
  14  16   0    4.90    4.50
 -14  16   0    8.90    4.50
  14  16   0    7.30    5.80
 -14  16   0   14.10    3.80
 -16 -16   0    6.40    3.50
 -16 -16   0    2.20    4.00
 -16  16   0    0.60    4.20
  16  16   0   11.60    5.50
  16  16   0    4.90    5.80
 -16  16   0   10.90    5.00
 -16  16   0    8.60    3.90
 -18 -16   0   27.90    4.80
 -18 -16   0   29.70    5.90
 -18  16   0   31.30    6.70
  18  16   0   25.20   11.60
  18  16   0   28.10    8.20
 -18  16   0   39.10    5.80
 -18  16   0   24.80    6.20
 -20 -16   0   21.50    5.90
  20  16   0   22.50    7.50
 -20  16   0   15.60    6.00
  20  16   0   25.00    5.60
 -20  16   0   29.80    6.80
  20  16   0   18.40    6.80
 -20  16   0   31.70    5.70
 -22 -16   0   -0.10    3.90
 -22 -16   0    2.50    4.50
  22  16   0    0.80    6.00
  22  16   0   -3.90    3.80
  22  16   0   -3.70    5.10
 -22  16   0   -4.00    3.50
 -22  16   0   -7.10    4.30
 -22  16   0   -3.50    4.60
   1 -17   0  271.87    7.90
  -1 -17   0  272.07    7.80
  -1 -17   0  281.97   10.70
   1 -17   0  283.47   10.50
   1  17   0  285.87   13.70
  -1  17   0  266.27   12.50
  -1  17   0  257.77   13.00
   1  17   0  295.47   12.10
  -1  17   0  281.27   11.80
   1  17   0  277.57   12.70
  -3 -17   0   -0.90    2.40
  -3 -17   0   -1.90    1.50
   3 -17   0   -2.70    2.20
   3 -17   0    2.00    1.70
  -3  17   0   -1.60    2.10
   3  17   0    3.60    4.00
  -3  17   0    0.00    3.10
   3  17   0   -1.70    3.00
  -3  17   0   -2.30    2.90
  -3  17   0    0.90    1.60
  -3  17   0   -2.80    2.70
   3  17   0    0.00    2.90
  -5 -17   0   56.29    3.70
  -5 -17   0   61.09    6.20
   5 -17   0   44.70    3.70
  -5 -17   0   43.40    3.40
   5  17   0   51.19    6.80
  -5  17   0   45.20    4.60
   5  17   0   62.89    6.40
  -5  17   0   46.80    6.20
  -5  17   0   53.29    4.00
   5  17   0   52.49    7.70
  -5  17   0   55.49    6.40
  -5  17   0   45.30    6.50
  -7 -17   0  101.89    7.60
  -7 -17   0  105.39    4.70
   7 -17   0  106.99    5.50
  -7 -17   0  102.79    5.00
  -7  17   0  110.09    9.10
   7  17   0   98.99    9.60
   7  17   0  111.69    8.80
   7  17   0  101.79    8.00
  -7  17   0  104.49    5.90
  -7  17   0  110.89    5.70
  -7  17   0  104.19    8.20
   9 -17   0    4.30    2.40
  -9 -17   0    0.40    3.30
  -9 -17   0    2.50    1.90
  -9 -17   0    1.00    2.00
   9  17   0   -2.20    3.70
   9  17   0   -5.10    3.20
  -9  17   0    2.30    2.40
  -9  17   0   -1.30    3.30
   9  17   0   -0.10    3.10
  -9  17   0   -0.70    1.90
  -9  17   0   -4.20    3.00
  11 -17   0   54.09    5.20
 -11 -17   0   65.99    7.30
 -11 -17   0   61.69    4.50
 -11  17   0   61.59    4.10
 -11  17   0   61.69    5.60
 -11  17   0   56.69    7.90
 -11  17   0   63.59    7.60
  11  17   0   69.09    8.40
  11  17   0   63.59    7.40
  11  17   0   59.59    9.00
 -13 -17   0   87.79    6.10
 -13 -17   0   93.39    8.50
 -13  17   0   79.89    8.90
 -13  17   0   90.39    6.70
 -13  17   0   92.99    9.00
  13  17   0   87.59   11.30
  13  17   0   70.39    9.00
  13  17   0   81.49   10.00
 -15 -17   0   -0.20    2.60
 -15 -17   0    2.40    4.00
  15  17   0   -1.50    5.10
 -15  17   0   -1.00    4.10
 -15  17   0   -1.90    2.90
 -15  17   0   -0.20    3.80
 -17 -17   0   31.30    6.10
 -17 -17   0   39.70    5.20
  17  17   0   34.60    7.50
 -17  17   0   37.90    7.60
 -17  17   0   31.30    6.60
  17  17   0   20.70    7.30
 -17  17   0   50.49    6.30
 -19 -17   0    6.80    4.90
 -19 -17   0    1.50    3.60
 -19  17   0   12.60    5.40
  19  17   0    2.60    5.80
  19  17   0   13.50    5.80
 -19  17   0    5.10    4.80
 -19  17   0    4.20    4.00
 -21 -17   0   -3.80    3.70
 -21 -17   0    1.60    3.70
 -21  17   0    3.70    5.10
 -21  17   0   -0.60    3.90
  21  17   0    5.10    5.90
 -21  17   0    0.10    4.70
  21  17   0    2.10    4.20
  21  17   0    3.90    5.40
   0 -18   0  289.47    8.20
   0 -18   0  280.97   11.00
   0  18   0  312.47   13.80
   0  18   0  281.87   12.40
   0  18   0  287.37   14.40
   2 -18   0   29.30    3.10
  -2 -18   0   17.80    4.20
  -2 -18   0   36.60    3.20
   2 -18   0   26.60    4.30
  -2  18   0   24.90    5.30
   2  18   0   13.60    4.40
  -2  18   0   16.70    5.20
  -2  18   0   24.90    5.10
   2  18   0   12.80    5.20
   2  18   0   20.10    5.40
   4 -18   0   19.40    3.60
  -4 -18   0   32.10    4.90
  -4 -18   0   19.30    2.60
   4 -18   0   18.70    2.80
  -4  18   0   23.20    5.10
  -4  18   0   21.20    3.00
  -4  18   0   18.40    3.70
   4  18   0   16.30    5.20
   4  18   0    9.00    4.30
   6 -18   0  192.18    7.40
  -6 -18   0  211.88   10.30
  -6 -18   0  205.98    6.90
  -6 -18   0  190.78    6.40
  -6  18   0  220.48   11.40
  -6  18   0  187.18   11.70
  -6  18   0  181.08    8.30
  -6  18   0  186.18    7.30
  -6  18   0  187.68   10.30
   6  18   0  214.28   12.20
   6  18   0  185.08   12.60
   6  18   0  204.28   10.70
  -8 -18   0    9.30    2.30
  -8 -18   0   12.90    2.70
  -8 -18   0   12.60    4.00
  -8  18   0   13.10    4.90
  -8  18   0   10.50    2.80
  -8  18   0    8.40    2.60
   8  18   0    5.00    4.30
   8  18   0   19.50    5.30
   8  18   0    9.30    4.10
  -8  18   0    8.60    4.20
 -10 -18   0   40.00    5.90
  10 -18   0   35.10    4.40
 -10 -18   0   41.40    3.90
 -10 -18   0   40.40    4.10
 -10  18   0   38.70    6.60
  10  18   0   38.60    8.20
 -10  18   0   35.60    4.00
 -10  18   0   47.40    4.90
 -10  18   0   38.90    6.30
  10  18   0   43.90    7.20
  10  18   0   42.90    6.50
 -12 -18   0  133.49    9.70
 -12 -18   0  156.58    7.20
 -12  18   0  137.29    7.60
  12  18   0  135.09   12.00
 -12  18   0  157.08   10.80
 -12  18   0  143.49   10.90
  12  18   0  121.29   12.20
 -14 -18   0  166.98   10.70
 -14 -18   0  155.48    7.90
 -14  18   0  144.09   10.70
 -14  18   0  133.29    8.20
 -14  18   0  156.58   11.80
  14  18   0  166.48   14.10
  14  18   0  155.28   11.90
 -16 -18   0   -3.90    3.50
 -16 -18   0   -0.70    2.80
 -16  18   0    3.90    4.50
  16  18   0    2.60    4.80
 -16  18   0    3.30    3.30
  16  18   0   -2.40    5.10
 -16  18   0    3.30    4.50
 -18 -18   0   38.60    5.30
 -18 -18   0   44.40    7.40
 -18  18   0   49.90    7.70
 -18  18   0   31.60    5.40
 -18  18   0   37.30    7.60
  18  18   0   41.30    8.00
  18  18   0   43.90    9.60
 -20 -18   0   38.30    5.80
 -20 -18   0   26.80    6.50
  20  18   0   29.20    6.30
 -20  18   0   30.10    5.70
 -20  18   0   35.00    7.50
  20  18   0   23.20    8.60
  20  18   0   32.80    7.70
 -20  18   0   21.40    7.00
   1 -19   0   -1.80    2.60
   1 -19   0    0.40    1.60
  -1 -19   0   -0.20    2.80
  -1 -19   0    1.00    1.60
  -1  19   0    5.60    4.30
  -1  19   0   -1.30    3.30
  -1  19   0    0.70    3.80
   1  19   0   -2.90    3.40
   1  19   0    2.40    4.50
   1  19   0   -1.60    3.10
  -3 -19   0    1.10    3.10
   3 -19   0   -0.20    1.70
  -3 -19   0    1.00    1.70
   3 -19   0    1.20    2.80
   3  19   0   -2.60    3.70
  -3  19   0    2.30    1.90
   3  19   0    4.40    3.80
  -3  19   0    0.10    3.40
   3  19   0    1.00    4.10
  -3  19   0    1.70    4.00
  -3  19   0    0.60    3.60
  -5 -19   0   99.49    4.70
   5 -19   0   95.69    5.20
  -5 -19   0  110.49    5.00
  -5  19   0  107.99    9.00
   5  19   0  104.09    9.80
  -5  19   0   83.69    6.40
  -5  19   0   96.69    9.60
  -5  19   0  109.49    5.30
   5  19   0  118.59   10.60
   5  19   0   95.69    8.30
  -5  19   0   95.79    8.50
   7 -19   0   24.80    3.30
  -7 -19   0   22.30    2.80
  -7 -19   0   23.10    4.90
  -7 -19   0   23.80    3.10
   7  19   0   25.00    6.10
  -7  19   0   29.30    4.70
   7  19   0   41.50    7.80
   7  19   0   25.20    5.40
  -7  19   0   24.30    5.60
  -7  19   0   20.20    5.70
  -7  19   0   19.60    3.60
  -7  19   0   24.30    5.50
  -9 -19   0    1.70    2.20
  -9 -19   0    0.50    3.40
  -9 -19   0    3.80    2.20
   9 -19   0    8.40    2.60
   9  19   0    3.70    4.70
  -9  19   0    8.20    3.00
   9  19   0    8.00    4.90
  -9  19   0   11.20    5.20
  -9  19   0   -1.20    2.00
  -9  19   0    5.30    4.00
  -9  19   0    4.20    3.90
   9  19   0    1.60    3.80
 -11 -19   0    7.80    2.40
 -11 -19   0    6.40    4.20
 -11  19   0    6.80    5.00
 -11  19   0    4.80    4.30
  11  19   0    3.30    4.70
  11  19   0    5.60    5.50
  11  19   0    7.30    4.40
 -11  19   0    7.30    3.00
 -11  19   0    5.20    2.30
 -13 -19   0    9.70    3.00
 -13 -19   0   10.00    4.70
 -13 -19   0   10.90    2.90
 -13  19   0    9.70    5.30
 -13  19   0   21.60    5.70
  13  19   0    6.60    5.60
  13  19   0    0.50    4.90
 -13  19   0   17.50    4.00
  13  19   0    6.90    4.50
 -15 -19   0   -1.20    3.70
 -15 -19   0    1.00    2.70
  15  19   0   -0.30    5.30
 -15  19   0   -0.30    2.70
 -15  19   0    0.30    4.60
  15  19   0    5.50    5.10
 -15  19   0    9.20    4.80
 -17 -19   0    5.90    6.20
 -17 -19   0    3.50    3.50
 -17  19   0    4.60    4.60
 -17  19   0   11.10    4.00
  17  19   0    1.00    4.90
 -17  19   0    5.00    5.00
  17  19   0    2.20    6.50
 -19 -19   0   10.80    5.40
 -19 -19   0   10.50    4.10
 -19  19   0    8.60    5.40
 -19  19   0   -1.20    3.70
  19  19   0    4.90    5.50
  19  19   0    3.90    6.40
 -19  19   0    6.20    5.40
   0 -20   0  366.86   13.30
   0 -20   0  338.97    9.20
   0  20   0  343.77   16.80
   0  20   0  330.17   15.50
   0  20   0  325.77   14.50
   2 -20   0  112.59    5.00
  -2 -20   0   94.69    7.70
   2 -20   0  120.69    7.90
  -2 -20   0  102.09    4.50
  -2  20   0  109.49    9.10
  -2  20   0  112.69    9.60
  -2  20   0   97.29   10.20
   2  20   0   94.59    8.80
   2  20   0  103.49    9.60
   2  20   0   95.09   10.30
  -4 -20   0  137.59    5.50
  -4 -20   0  145.59    9.20
   4 -20   0  140.99    6.10
  -4 -20   0  163.08    5.90
  -4  20   0  161.08    6.30
   4  20   0  160.68   10.40
   4  20   0  140.39   10.80
  -4  20   0  137.29   10.40
  -4  20   0  163.78   10.50
   4  20   0  157.48   11.90
  -4  20   0  142.09   11.30
  -6 -20   0  228.98    7.10
  -6 -20   0  239.48   11.80
  -6 -20   0  250.17    7.60
   6 -20   0  220.48    8.10
  -6  20   0  222.48   12.20
   6  20   0  247.78   14.20
  -6  20   0  226.08   13.50
   6  20   0  223.68   14.50
  -6  20   0  221.98    8.20
  -6  20   0  219.38   12.70
   6  20   0  243.08   14.80
  -8 -20   0  127.59    5.80
   8 -20   0  103.59    6.20
  -8 -20   0  108.89    5.20
  -8 -20   0  110.39    9.00
  -8  20   0  105.69   10.10
  -8  20   0  102.79    9.20
   8  20   0  133.09   11.10
   8  20   0   97.29    8.90
  -8  20   0  112.49    6.70
  -8  20   0  121.69    6.40
   8  20   0  105.09   11.30
  -8  20   0  108.59    9.60
 -10 -20   0    6.50    2.40
  10 -20   0   -1.50    2.80
 -10 -20   0    5.40    4.10
 -10 -20   0    5.30    2.40
  10  20   0    3.40    4.10
 -10  20   0   -4.60    3.50
  10  20   0    3.20    5.00
 -10  20   0    2.10    2.40
  10  20   0    6.10    4.80
 -10  20   0    6.50    4.50
 -10  20   0    2.20    4.20
 -10  20   0    6.80    3.10
 -12 -20   0   71.99    8.20
 -12 -20   0   88.49    5.70
  12  20   0   87.89    9.30
 -12  20   0   78.39    5.00
 -12  20   0   91.39    8.80
 -12  20   0   66.49    8.90
 -12  20   0   86.19    6.50
  12  20   0   82.49   11.50
  12  20   0   82.19   10.10
 -14 -20   0   52.69    5.30
 -14 -20   0   33.80    6.50
 -14 -20   0   30.40    4.20
  14  20   0   51.39    8.90
 -14  20   0   44.90    7.30
 -14  20   0   40.90    5.50
  14  20   0   53.49   10.10
 -14  20   0   56.69    8.70
 -16 -20   0   21.30    7.30
 -16 -20   0   20.90    4.20
 -16  20   0   17.30   10.80
  16  20   0   15.00    6.50
 -16  20   0   17.40    6.10
 -16  20   0    9.00    4.00
 -18 -20   0  110.89    7.80
 -18 -20   0   74.09    8.90
  18  20   0   78.69   11.20
 -18  20   0   84.69   11.20
  18  20   0   96.99   13.30
 -18  20   0   92.89    8.20
 -18  20   0  119.69   11.10
   1 -21   0    3.80    1.90
  -1 -21   0    5.60    1.80
   1 -21   0    6.60    3.60
   1  21   0   11.20    4.70
  -1  21   0    3.70    4.60
   1  21   0   12.60    5.10
  -1  21   0    4.90    4.80
  -1  21   0   13.40    4.70
   1  21   0    4.80    4.70
   3 -21   0   -0.30    1.80
  -3 -21   0    0.10    1.60
  -3 -21   0   -1.50    3.30
  -3  21   0    2.20    4.30
   3  21   0    4.80    4.10
  -3  21   0   -1.20    3.70
   3  21   0   -1.10    4.10
   3  21   0    0.40    4.10
  -3  21   0    0.80    4.00
  -5 -21   0   12.40    2.40
  -5 -21   0    7.50    4.10
  -5 -21   0   13.70    2.30
   5 -21   0   10.20    2.60
  -5  21   0    4.70    4.80
   5  21   0   10.20    5.40
  -5  21   0   14.20    4.90
   5  21   0   10.80    5.50
  -5  21   0    8.40    5.10
  -5  21   0   17.50    3.00
  -7 -21   0   -0.60    2.00
  -7 -21   0   -0.60    3.50
  -7 -21   0   -2.50    1.60
   7  21   0    1.50    4.60
  -7  21   0   -3.70    3.40
   7  21   0    4.20    4.40
   7  21   0    3.30    4.10
  -7  21   0    5.30    4.10
  -7  21   0    1.00    4.50
  -7  21   0    0.10    2.10
  -9 -21   0    2.80    2.10
   9 -21   0    7.60    2.80
  -9 -21   0   -0.30    3.60
  -9 -21   0   -0.80    2.10
   9  21   0   -3.10    3.50
  -9  21   0    3.70    4.20
  -9  21   0    1.30    2.60
  -9  21   0    1.80    2.60
  -9  21   0    1.70    4.50
   9  21   0    2.00    4.60
  -9  21   0    5.60    4.50
   9  21   0    7.60    5.30
 -11 -21   0   -1.60    3.60
 -11 -21   0   -6.80    2.10
 -11  21   0   -1.60    2.10
 -11  21   0   -2.60    3.80
  11  21   0    5.10    5.20
 -11  21   0    2.20    4.50
 -11  21   0   -4.40    4.00
  11  21   0   -3.50    5.00
  11  21   0   -6.20    3.40
 -11  21   0   -3.40    2.30
 -13 -21   0   -2.80    2.40
 -13 -21   0    2.40    4.30
  13  21   0    2.10    4.10
 -13  21   0   -0.70    4.30
 -13  21   0    5.30    3.20
 -13  21   0   -0.90    4.20
  13  21   0   -1.10    4.70
  13  21   0    5.40    6.00
 -15 -21   0    1.20    4.30
 -15 -21   0    1.10    2.90
  15  21   0   -8.40    5.30
  15  21   0   -1.00    4.90
 -15  21   0    0.30    5.10
 -15  21   0   -2.30    4.80
   0 -22   0  296.27   12.70
   0 -22   0  283.57    8.20
   0  22   0  299.27   14.40
   0  22   0  280.17   16.40
   0  22   0  295.67   15.60
   2 -22   0  167.38    6.20
  -2 -22   0  168.58    5.80
  -2 -22   0  187.88   10.70
  -2  22   0  172.98   12.20
   2  22   0  169.78   13.20
   2  22   0  172.08   12.90
  -2  22   0  179.28   11.40
  -2  22   0  187.68   13.30
   2  22   0  183.88   11.60
   4 -22   0   52.79    4.40
  -4 -22   0   54.59    3.50
  -4 -22   0   46.60    6.70
  -4 -22   0   51.69    3.80
   4  22   0   46.00    7.30
   4  22   0   64.59    9.60
  -4  22   0   54.89    7.70
   4  22   0   54.69    9.30
  -4  22   0   56.49    9.00
  -4  22   0   50.19    8.30
  -6 -22   0  191.88    6.40
  -6 -22   0  185.48   11.10
   6 -22   0  178.98    7.40
  -6 -22   0  176.68    6.20
   6  22   0  172.68   11.50
   6  22   0  165.78   12.80
  -6  22   0  203.18   12.20
  -6  22   0  179.58   12.50
   6  22   0  204.38   14.70
  -6  22   0  189.68   13.40
  -8 -22   0    8.70    2.60
   8 -22   0   16.30    3.30
  -8 -22   0   10.00    2.30
  -8 -22   0   15.80    5.30
   8  22   0   15.10    5.30
  -8  22   0   16.30    6.30
   8  22   0   23.30    7.10
  -8  22   0    5.60    5.00
  -8  22   0   10.60    3.00
  -8  22   0   12.40    5.40
   8  22   0   11.30    5.70
 -10 -22   0   17.70    5.30
 -10 -22   0    7.40    2.50
  10  22   0    5.50    4.70
  10  22   0    3.40    5.70
 -10  22   0   -5.30    4.10
  10  22   0    7.40    5.70
 -10  22   0   15.80    5.90
 -10  22   0    7.50    3.00
 -10  22   0    7.90    5.00
 -12 -22   0  135.99   14.40
 -12 -22   0  132.69    6.70
  12  22   0   89.39   18.30
 -12  22   0  126.79    7.50
 -12  22   0  152.28   11.40
  12  22   0  116.99   10.60
  12  22   0  152.98   13.20
 -14 -22   0   55.09    5.50
 -14 -22   0   47.70    7.60
 -14  22   0   40.40    9.40
  14  22   0   35.70    7.40
  14  22   0   41.00    9.60
 -14  22   0   44.20    5.70
 -14  22   0   46.80    7.90
  14  22   0   49.20    9.00
 -14  22   0   37.80    8.00
  -1 -23   0   -0.80    3.30
   1 -23   0    0.00    1.80
  -1  23   0    0.00    4.70
  -1  23   0   -3.50    4.30
   1  23   0   -4.40    3.90
   1  23   0   -1.80    4.10
   1  23   0   10.00    5.80
  -1  23   0   -3.00    4.20
  -3 -23   0   -1.80    3.70
   3 -23   0   -1.40    2.00
  -3  23   0   -0.80    4.50
   3  23   0   -4.70    3.50
   3  23   0   -1.30    4.40
   3  23   0   -2.50    4.80
  -3  23   0   -5.80    3.30
  -3  23   0   -0.40    4.10
   5 -23   0    0.10    2.40
  -5 -23   0   -3.30    3.60
   5  23   0    2.70    4.10
  -5  23   0   -1.40    4.10
   5  23   0   -4.80    4.30
  -5  23   0    0.10    4.60
  -5  23   0   -2.40    4.40
   5  23   0    3.00    4.80
  -7 -23   0    1.80    3.90
  -7  23   0   -3.80    4.30
  -7  23   0    0.00    4.80
   7  23   0   -2.80    5.10
   7  23   0    4.80    5.00
  -7  23   0    4.00    4.50
  -7  23   0    2.90    2.40
   7  23   0    4.00    4.30
  -9 -23   0    3.10    2.20
  -9 -23   0    4.50    4.20
   9  23   0   -2.10    3.80
  -9  23   0    1.40    4.60
  -9  23   0    1.10    2.60
   9  23   0   -7.30    5.00
 -11 -23   0   -1.20    2.40
 -11 -23   0    4.20    4.50
  11  23   0    0.50    4.20
 -11  23   0   -2.10    4.40
 -11  23   0    3.80    4.90
  11  23   0   -1.60    5.40
 -11  23   0   -5.10    4.40
  11  23   0   -1.70    4.70
 -11  23   0   -0.10    2.80
   0  24   0   93.89   11.00
   0  24   0   81.09    9.60
   0  24   0   85.39   11.80
  -2 -24   0    2.90    3.90
   2  24   0    5.60    5.10
  -2  24   0    3.00    4.80
  -2  24   0    5.60    5.20
   2  24   0    4.20    5.60
  -2  24   0    6.40    5.60
   2  24   0    7.40    4.90
  -4 -24   0   52.09    7.30
  -4  24   0   59.89    8.60
   4  24   0   49.60    7.90
   4  24   0   47.60    8.80
  -4  24   0   59.39   15.60
  -6 -24   0  144.29   10.90
   6  24   0  115.79   10.40
  -6  24   0  127.69   12.30
  -6  24   0  119.99   10.90
   6  24   0  134.59   12.30
   6  24   0   99.39   13.10
  -6  24   0  125.49   11.80
  -8 -24   0   62.89    9.00
   8  24   0   38.90    7.20
  -8  24   0   57.19    9.50
  -8  24   0   50.39    8.50
   8  24   0   48.80    9.50
  -8  24   0   55.49    5.00
   8  24   0   49.90    9.10
  -8  24   0   47.80    8.10
 -10 -24   0   21.90    5.80
  10  24   0    5.30    6.60
 -10  24   0    4.80    5.70
  10  24   0   17.50    6.00
  10  24   0   19.50    6.50
 -10  24   0   15.00    7.00
 -10  24   0   14.70    6.30
 -10  24   0   16.80    3.50
  -1  25   0   -1.10    5.60
   1  25   0    2.70    4.50
   1  25   0  -10.50    4.10
   1  25   0    0.60    4.90
  -1  25   0    2.50    4.60
  -1  25   0    1.40    4.40
  -3 -25   0    3.00    4.30
  -3  25   0    5.30    4.90
   3  25   0   -4.20    3.80
  -3  25   0    1.40    5.00
  -3  25   0    0.00    4.50
   3  25   0    1.80    5.30
   3  25   0   -6.20    5.00
  -5 -25   0    0.80    4.30
   5  25   0    3.20    4.70
   5  25   0    3.50    5.40
  -5  25   0    0.30    5.60
   5  25   0    1.50    5.40
  -5  25   0   -0.50    4.70
  -5  25   0   10.00    5.50
  28   0  -1    8.00    5.00
 -28   0   1   -8.60    4.70
  26   0  -1   -3.60    2.90
 -26   0   1   -1.20    4.60
 -26   0   1   -1.80    3.90
  26   0  -1   -1.20    4.30
  24   0  -1   -5.30    2.60
  24   0  -1   -0.40    3.80
 -24   0   1    0.70    3.60
 -24   0   1   -3.70    4.20
 -22   0   1   -5.40    3.40
  22   0  -1    6.10    3.80
 -22   0   1    2.20    3.30
  22   0  -1    0.00    2.40
 -20   0   1   -0.10    2.70
 -20   0   1   -1.00    2.80
 -20   0   1   -2.20    3.00
  20   0  -1   -1.80    1.90
 -20   0   1   -2.40    1.80
  20   0  -1   -2.00    3.00
 -18   0   1    2.70    3.10
  18   0  -1    2.40    2.10
  18   0  -1    0.90    3.10
 -18   0   1    4.50    3.70
 -18   0   1    4.50    2.10
 -18   0   1    4.10    3.00
 -16   0   1    9.00    2.20
 -16   0   1    7.90    3.30
  16   0  -1    6.80    3.30
 -16   0   1    9.50    3.00
 -16   0   1   15.90    3.80
  16   0  -1    9.40    2.30
  14   0  -1    1.60    1.50
 -14   0   1   -0.30    2.00
 -14   0   1    2.30    1.50
  14   0  -1    2.20    2.30
 -14   0   1   -1.00    2.00
 -14   0   1   -0.60    1.90
 -14   0   1   -3.10    2.00
  14   0  -1    2.40    1.80
  12   0  -1    2.30    1.60
  12   0  -1    3.00    1.40
 -12   0   1   -1.60    1.70
 -12   0   1   -1.30    1.40
 -12   0   1    1.60    1.20
 -12   0   1   -0.20    1.90
  12   0  -1    2.50    2.20
  12   0  -1    3.50    1.50
 -10   0   1    3.00    0.90
  10   0  -1    2.20    1.70
 -10   0   1    3.60    1.50
  10   0  -1    4.20    1.60
 -10   0   1    4.00    2.10
 -10   0   1    3.60    1.10
  10   0  -1    5.90    1.80
  10   0  -1    4.20    1.30
 -10   0   1    3.50    1.80
   8   0  -1    1.70    0.80
   8   0  -1    2.00    1.20
  -8   0   1    2.70    1.70
  -8   0   1    2.10    0.80
  -8   0   1    1.80    0.80
  -8   0   1    2.20    1.10
   8   0  -1    2.10    1.60
  -8   0   1    2.40    1.50
   8   0  -1    2.20    0.90
  -6   0   1    0.60    1.10
   6   0  -1    1.70    0.70
   6   0  -1   -0.50    1.20
  -6   0   1    2.80    0.80
   6   0  -1    0.00    1.10
   6   0  -1    0.80    0.70
  -6   0   1    1.60    0.90
  -6   0   1    1.90    0.70
  -4   0   1    0.20    0.70
   4   0  -1    0.00    0.40
   4   0  -1   -0.20    0.50
  -4   0   1    0.90    0.50
   4   0  -1   -0.30    0.80
   4   0  -1    0.30    0.40
  -4   0   1    0.50    0.40
  -4   0   1    1.00    0.60
   4   0  -1   -0.80    0.70
  -4   0   1    0.30    0.80
   2   0   1    0.00    0.40
  -2   0  -1    0.00    0.10
   2   0   1    0.60    0.30
   2   0   1    0.30    0.20
  -4   0  -1    0.10    0.90
  -4   0  -1    1.30    0.80
  -4   0  -1    1.50    0.60
   4   0   1    0.30    0.70
  -4   0  -1    0.10    0.70
   4   0   1    2.10    1.10
   4   0   1    2.00    0.70
   4   0   1    0.40    0.70
  -6   0  -1    3.40    1.50
   6   0   1    3.60    1.20
   6   0   1    5.60    1.30
  -6   0  -1    4.20    1.40
  -6   0  -1    4.80    1.20
   6   0   1    4.30    1.00
  -6   0  -1    3.80    0.90
  -8   0  -1    1.00    0.90
   8   0   1   -0.30    0.90
  -8   0  -1    0.10    1.50
   8   0   1   -0.60    1.20
  -8   0  -1   -0.90    1.10
   8   0   1   -0.10    1.10
  -8   0  -1    1.50    1.30
 -10   0  -1    2.90    1.30
 -10   0  -1    0.70    1.50
  10   0   1    4.30    1.40
 -10   0  -1    3.20    1.50
 -10   0  -1    0.80    1.90
  10   0   1    3.10    1.70
  10   0   1    1.50    1.40
 -12   0  -1    2.40    2.90
  12   0   1    1.30    2.00
 -12   0  -1    5.40    2.60
 -12   0  -1    3.50    1.40
  12   0   1    3.90    1.80
  12   0   1    5.10    1.70
 -12   0  -1    2.00    2.00
 -14   0  -1   -0.30    2.20
  14   0   1   -3.30    2.00
  14   0   1    3.80    2.10
 -14   0  -1   -0.90    1.40
  14   0   1    1.90    1.60
 -14   0  -1    0.80    2.40
 -14   0  -1    0.80    2.10
 -16   0  -1    4.10    2.70
  16   0   1    2.40    2.40
  16   0   1    4.60    2.00
 -16   0  -1    2.60    2.40
 -16   0  -1    1.20    1.80
 -18   0  -1    6.20    2.20
 -18   0  -1    7.90    3.70
  18   0   1    1.20    2.10
 -18   0  -1    4.80    3.00
 -18   0  -1    6.60    3.70
  18   0   1    6.30    3.10
 -20   0  -1    3.20    2.20
  20   0   1   -3.50    2.10
  20   0   1   -0.80    2.80
 -20   0  -1    1.00    3.30
 -20   0  -1   -0.20    2.90
 -20   0  -1   -1.70    3.00
  22   0   1    6.00    3.10
 -22   0  -1    2.50    2.40
  22   0   1   -6.40    3.00
 -22   0  -1   -1.70    3.70
 -22   0  -1    0.90    3.40
 -24   0  -1    9.60    4.40
 -24   0  -1   -3.30    4.00
  24   0   1    2.10    3.60
 -24   0  -1   -0.50    2.40
  24   0   1    0.30    2.70
 -26   0  -1    3.50    4.70
 -26   0  -1    4.00    4.10
  26   0   1    5.90    4.40
  26   0   1    0.10    3.20
 -28   0  -1    3.90    5.10
 -28   0  -1    1.00    4.10
 -29  -1   1   11.80    5.80
 -29  -1   1   -2.20    4.40
  29  -1  -1    8.20    4.90
 -29   1   1   -2.60    4.10
 -29   1   1    1.40    5.10
  29   1  -1    1.30    4.60
 -27  -1   1    9.40    5.10
  27  -1  -1    9.20    4.00
 -27  -1   1   10.10    4.80
  27  -1  -1    1.70    4.80
 -27   1   1   10.70    5.30
 -27   1   1   -0.50    4.30
  27   1  -1    4.40    4.50
 -25  -1   1   -4.10    3.70
  25  -1  -1    1.90    3.60
  25  -1  -1    1.30    2.60
 -25  -1   1    3.60    4.00
  25   1  -1    5.90    3.10
  25   1  -1   -9.50    3.20
 -25   1   1    1.40    3.90
 -25   1   1    1.20    4.30
 -23  -1   1   -3.90    2.00
  23  -1  -1    2.90    3.60
 -23  -1   1    2.50    3.40
 -23  -1   1    2.70    4.10
  23  -1  -1    1.70    2.50
 -23   1   1    1.60    3.50
 -23   1   1   -1.50    4.00
  23   1  -1   -0.90    3.20
  23   1  -1    0.60    2.70
 -21  -1   1   22.00    3.50
  21  -1  -1   10.70    3.80
  21  -1  -1   17.80    3.30
 -21  -1   1   19.60    4.40
 -21  -1   1   23.90    5.10
  21   1  -1   21.90    5.00
 -21   1   1   23.10    5.20
 -21   1   1   30.00    8.80
 -19  -1   1   -1.90    2.60
 -19  -1   1    4.20    2.30
 -19  -1   1    3.60    2.80
  19  -1  -1    6.00    3.30
  19  -1  -1    3.70    2.10
 -19  -1   1    1.00    3.20
  19   1  -1    0.00    2.10
 -19   1   1    1.20    1.80
 -19   1   1    3.10    2.90
  19   1  -1   -0.70    2.90
 -19   1   1    0.20    2.70
 -19   1   1    6.20    3.60
 -17  -1   1   14.70    3.70
  17  -1  -1   27.20    3.10
 -17  -1   1   18.60    3.60
 -17  -1   1   20.40    2.90
  17  -1  -1   17.70    4.00
 -17   1   1   23.40    3.90
 -17   1   1   18.80    2.50
  17   1  -1   25.40    3.40
  17   1  -1   20.20    4.20
 -17   1   1   18.10    4.00
  15  -1  -1   59.29    3.70
 -15  -1   1   60.19    6.00
  15  -1  -1   60.99    5.30
 -15  -1   1   67.29    5.10
 -15  -1   1   63.89    4.00
 -15  -1   1   60.49    5.20
  15  -1  -1   60.09    4.90
  15   1  -1   64.29    5.00
  15   1  -1   56.89    4.10
 -15   1   1   63.89    3.50
  15   1  -1   63.89    5.60
 -15   1   1   60.59    6.10
 -15   1   1   74.89    5.10
 -15   1   1   66.89    5.60
 -15   1   1   65.99    5.60
  13  -1  -1  729.93   16.80
 -13  -1   1  768.12   18.90
 -13  -1   1  750.72   21.40
  13  -1  -1  761.32   19.70
  13  -1  -1  762.62   20.10
 -13  -1   1  722.33   19.50
 -13  -1   1  759.52   17.10
  13   1  -1  761.62   19.80
  13   1  -1  735.13   17.50
 -13   1   1  746.93   21.60
 -13   1   1  753.42   18.60
  13   1  -1  768.32   16.10
 -13   1   1  738.03   19.70
 -13   1   1  751.02   19.60
  13   1  -1  752.32   18.80
 -13   1   1  751.32   16.30
 -11  -1   1  152.98    6.10
  11  -1  -1  161.38    6.80
 -11  -1   1  148.39    7.30
 -11  -1   1  151.08    5.20
  11  -1  -1  156.18    5.00
  11  -1  -1  154.08    6.20
 -11  -1   1  158.88    6.90
  11   1  -1  155.58    6.90
 -11   1   1  151.28    6.50
 -11   1   1  159.58    6.20
  11   1  -1  152.38    7.70
  11   1  -1  160.38    6.30
 -11   1   1  157.88    7.10
  11   1  -1  161.88    5.60
 -11   1   1  167.28    7.70
 -11   1   1  149.79    4.40
  11   1  -1  150.38    4.70
 -11   1   1  156.98    4.70
  -9  -1   1  128.79    5.70
   9  -1  -1  119.59    3.90
   9  -1  -1  129.59    5.10
  -9  -1   1  121.59    4.30
   9  -1  -1  134.99    3.70
  -9  -1   1  129.99    5.10
  -9  -1   1  129.89    6.30
   9  -1  -1  133.39    5.70
   9   1  -1  139.49    5.90
   9   1  -1  119.59    4.90
  -9   1   1  139.39    5.90
  -9   1   1  138.29    3.80
   9   1  -1  124.19    6.30
  -9   1   1  129.09    5.40
  -9   1   1  124.59    6.20
  -9   1   1  125.99    3.80
   9   1  -1  135.49    5.10
   9   1  -1  135.69    4.20
  -7  -1   1  203.48    5.50
   7  -1  -1  207.98    6.20
  -7  -1   1  213.18    6.80
   7  -1  -1  204.48    6.80
   7  -1  -1  204.08    5.00
  -7  -1   1  208.38    7.30
   7  -1  -1  208.38    5.00
  -7  -1   1  208.08    6.10
  -7   1   1  207.58    6.50
   7   1  -1  206.08    6.80
  -7   1   1  206.38    5.10
  -7   1   1  201.48    7.70
   7   1  -1  221.68    7.60
   7   1  -1  199.88    5.60
   7   1  -1  203.48    5.70
   7   1  -1  199.08    6.00
  -7   1   1  197.38    7.20
  -7   1   1  198.38    6.00
   5  -1  -1  834.92   17.80
   5  -1  -1  811.32   16.00
   5  -1  -1  807.32   16.30
  -5  -1   1  826.22   17.70
   5  -1  -1  812.92   17.10
  -5  -1   1  795.82   16.90
  -5  -1   1  855.81   18.40
  -5  -1   1  806.72   16.60
   5   1  -1  814.12   16.50
   5   1  -1  809.42   16.70
   5   1  -1  801.62   17.00
   5   1  -1  809.42   18.30
  -5   1   1  833.72   17.90
  -5   1   1  810.62   16.30
  -5   1   1  822.72   15.90
  -5   1   1  829.82   17.50
  -5   1   1  785.72   17.00
   5   1  -1  815.02   17.80
  -3  -1   1   40.80    1.60
   3  -1  -1   37.90    1.60
  -3  -1   1   44.50    1.60
   3  -1  -1   41.40    1.50
   3   1  -1   45.10    1.60
   3   1  -1   38.50    2.00
   3   1  -1   38.30    2.40
  -3   1   1   42.40    1.90
   3   1  -1   37.50    1.60
  -3  -1  -1  814.02   17.40
   3  -1   1  837.22   16.70
   3  -1   1  835.82   16.70
  -3  -1  -1  709.43   16.40
   3  -1   1  843.92   16.10
  -3  -1  -1  856.01   16.80
   3   1   1  838.32   16.00
   3   1   1  839.02   16.80
   3   1   1  852.01   17.50
  -3   1  -1  829.12   16.10
  -3   1  -1  759.02   16.60
   3   1   1  842.72   16.70
  -3   1  -1  858.71   16.80
   3   1   1  816.32   16.50
   5  -1   1   50.99    2.00
   5  -1   1   45.90    2.50
   5  -1   1   44.50    2.40
  -5  -1  -1   42.80    2.30
  -5  -1  -1   48.60    2.30
  -5  -1  -1   47.60    2.40
  -5  -1  -1   51.09    3.10
   5   1   1   42.40    2.30
   5   1   1   44.50    3.00
  -5   1  -1   45.80    2.50
  -5   1  -1   47.00    2.40
   5   1   1   49.90    2.40
  -5   1  -1   48.10    1.80
   5   1   1   47.00    2.60
   7  -1   1   12.80    1.90
   7  -1   1   12.30    1.70
  -7  -1  -1   15.10    1.70
  -7  -1  -1   12.30    1.90
  -7  -1  -1   12.10    1.70
   7  -1   1   13.90    1.40
  -7  -1  -1   13.60    2.30
  -7   1  -1   14.90    1.30
   7   1   1   13.30    2.40
   7   1   1   15.00    1.70
   7   1   1   13.40    2.00
  -7   1  -1   13.10    2.40
  -7   1  -1   14.40    2.00
   7   1   1   12.10    1.80
  -7   1  -1   14.90    2.00
  -9  -1  -1  109.89    5.70
  -9  -1  -1  111.19    4.20
  -9  -1  -1  115.59    5.90
  -9  -1  -1  100.79    4.60
   9  -1   1   97.99    3.70
   9  -1   1  109.29    4.80
   9  -1   1  108.59    4.90
  -9   1  -1  108.99    3.60
   9   1   1  101.99    4.30
   9   1   1  110.79    6.00
  -9   1  -1  115.09    4.80
   9   1   1   96.09    4.60
  -9   1  -1  101.39    5.70
  -9   1  -1  112.69    5.10
   9   1   1  112.09    4.90
 -11  -1  -1  301.27    9.50
 -11  -1  -1  286.37    9.00
 -11  -1  -1  287.47   10.70
 -11  -1  -1  283.97    8.10
  11  -1   1  305.17    9.50
  11  -1   1  267.57    8.60
  11  -1   1  288.57    9.20
 -11   1  -1  284.07    7.50
 -11   1  -1  294.87    9.80
  11   1   1  271.77    8.40
  11   1   1  284.87    9.20
  11   1   1  291.27   11.10
 -11   1  -1  281.97   10.80
  11   1   1  287.87    9.40
 -11   1  -1  297.37    9.20
 -13  -1  -1  154.68    5.70
  13  -1   1  147.99    6.70
 -13  -1  -1  159.18    6.90
 -13  -1  -1  154.58    7.10
  13  -1   1  149.59    5.60
  13  -1   1  158.68    7.10
 -13   1  -1  156.48    7.40
  13   1   1  165.98    7.20
  13   1   1  153.78    6.10
  13   1   1  149.88    7.10
 -13   1  -1  155.28    6.70
 -13   1  -1  150.18    7.20
 -13   1  -1  149.19    5.20
  15  -1   1   26.80    3.00
 -15  -1  -1   24.20    2.90
 -15  -1  -1   25.50    4.40
 -15  -1  -1   16.50    3.20
  15  -1   1   26.60    3.90
  15  -1   1   12.70    3.00
 -15  -1  -1   20.30    3.70
  15   1   1   18.10    2.90
  15   1   1   25.50    3.70
 -15   1  -1   29.20    4.40
 -15   1  -1   23.30    4.00
 -15   1  -1   21.40    4.20
 -15   1  -1   21.80    3.60
  15   1   1   17.80    3.60
 -15   1  -1   22.90    2.60
 -17  -1  -1    7.80    2.30
  17  -1   1    9.40    2.40
 -17  -1  -1    7.30    3.00
 -17  -1  -1   15.40    3.70
 -17   1  -1    9.60    2.20
 -17   1  -1    9.50    3.40
  17   1   1    9.40    3.20
  17   1   1   12.00    2.90
 -17   1  -1    8.80    3.40
 -17   1  -1    7.20    3.00
  19  -1   1    5.00    3.10
 -19  -1  -1   -0.50    2.70
  19  -1   1    6.30    2.40
 -19  -1  -1    2.20    3.00
 -19   1  -1    5.20    3.50
 -19   1  -1    7.20    3.20
  19   1   1    2.50    3.00
 -19   1  -1    4.50    2.10
 -19   1  -1    3.10    3.20
  19   1   1    2.20    2.30
 -21  -1  -1   15.70    5.30
 -21  -1  -1   22.70    4.60
 -21  -1  -1   24.30    3.60
  21  -1   1   20.60    4.60
 -21  -1  -1   21.20    4.50
  21  -1   1   17.90    3.30
 -21   1  -1   25.80    5.30
 -21   1  -1   12.80    4.10
 -21   1  -1   15.30    2.90
 -21   1  -1   23.50    5.10
  21   1   1   25.80    3.90
  21   1   1   23.30    4.80
 -23  -1  -1   12.80    4.90
  23  -1   1   10.40    3.00
 -23  -1  -1   10.90    4.40
  23  -1   1    5.30    3.80
 -23  -1  -1    6.50    2.90
  23   1   1    6.70    3.90
 -23   1  -1    3.70    3.20
 -23   1  -1   11.70    5.00
 -23   1  -1    1.50    3.70
  23   1   1    2.20    2.90
 -25  -1  -1   -5.40    2.40
  25  -1   1    0.60    3.60
 -25  -1  -1   -2.80    4.10
 -25  -1  -1   -5.70    3.30
  25   1   1    0.30    3.70
 -25   1  -1   -2.70    3.10
 -25   1  -1   -4.50    3.90
 -27  -1  -1    3.50    4.00
 -27  -1  -1   -4.70    4.40
  27   1   1   10.80    4.70
 -27   1  -1   -0.10    3.90
 -27   1  -1   -0.50    4.50
 -28  -2   1   -1.90    4.90
 -28   2   1    3.60    5.00
  28   2  -1   -1.20    4.70
  26  -2  -1   10.60    4.80
  26  -2  -1   15.60    3.70
 -26  -2   1    7.30    4.50
 -26  -2   1   -4.60    4.30
 -26   2   1   19.00    5.90
  26   2  -1   15.10    5.10
 -26   2   1    1.90    4.00
  24  -2  -1    5.00    2.60
  24  -2  -1    0.20    3.70
 -24  -2   1    3.50    3.90
 -24  -2   1   -0.30    4.00
 -24  -2   1    1.20    2.70
 -24   2   1    9.10    4.90
  24   2  -1    1.40    4.10
 -24   2   1    5.30    4.10
  22  -2  -1   15.50    3.00
 -22  -2   1   15.90    3.50
 -22  -2   1   11.30    5.10
 -22  -2   1   18.80    4.60
  22  -2  -1   15.60    4.80
  22   2  -1   12.60    3.60
 -22   2   1   13.40    4.30
 -22   2   1   23.50    5.70
  22   2  -1   14.30    4.60
  20  -2  -1   32.40    5.40
 -20  -2   1   31.50    4.00
 -20  -2   1   27.20    5.20
 -20  -2   1   29.10    5.00
  20  -2  -1   39.50    3.90
  20   2  -1   33.30    4.50
 -20   2   1   27.80    4.70
 -20   2   1   32.30    5.80
  20   2  -1   34.40    5.60
  18  -2  -1    1.50    2.70
 -18  -2   1    1.90    2.70
  18  -2  -1    1.90    1.80
 -18  -2   1   -8.80    2.60
 -18  -2   1    1.50    2.20
  18   2  -1   -3.30    2.60
  18   2  -1    2.50    2.30
 -18   2   1    1.50    1.60
 -18   2   1   -1.10    2.40
 -18   2   1    2.30    3.00
 -18   2   1    1.60    3.10
 -16  -2   1    7.90    2.80
 -16  -2   1   14.20    3.50
  16  -2  -1   10.60    2.00
  16  -2  -1    4.20    2.70
 -16  -2   1    9.30    2.30
  16   2  -1    8.50    1.80
  16   2  -1    7.20    3.10
 -16   2   1    8.60    3.30
 -16   2   1    9.50    1.90
  16   2  -1   11.50    3.30
 -16   2   1   11.90    3.00
  16   2  -1   11.00    2.50
 -16   2   1    3.60    3.00
 -14  -2   1   51.39    5.70
  14  -2  -1   52.99    4.40
  14  -2  -1   51.99    5.00
 -14  -2   1   59.19    3.90
  14  -2  -1   58.69    3.90
 -14  -2   1   62.19    4.60
 -14  -2   1   62.29    5.30
  14   2  -1   55.29    4.40
  14   2  -1   60.29    6.90
  14   2  -1   60.69    3.30
  14   2  -1   59.69    4.10
 -14   2   1   62.99    4.60
  14   2  -1   67.39    5.60
 -14   2   1   56.09    3.00
 -14   2   1   62.59    5.50
 -14   2   1   57.99    5.70
 -14   2   1   64.09    5.30
 -12  -2   1  311.07   11.90
  12  -2  -1  320.37    8.10
 -12  -2   1  324.17    9.00
 -12  -2   1  331.07   10.00
  12  -2  -1  329.77    7.60
  12  -2  -1  323.17   10.90
 -12  -2   1  328.97   10.90
  12  -2  -1  318.87   10.10
  12   2  -1  316.87    9.40
 -12   2   1  316.87   11.10
  12   2  -1  315.57   10.00
  12   2  -1  317.27    8.30
  12   2  -1  309.77   12.20
 -12   2   1  331.97    7.70
 -12   2   1  327.47   10.80
 -12   2   1  316.07    7.80
  12   2  -1  329.57   11.20
 -12   2   1  313.37   11.80
 -12   2   1  329.77   10.00
  10  -2  -1  379.06   10.60
  10  -2  -1  384.06    8.60
 -10  -2   1  386.76    9.70
  10  -2  -1  371.76    8.60
 -10  -2   1  362.56   12.20
 -10  -2   1  381.56   11.30
  10  -2  -1  379.96   11.30
 -10  -2   1  364.96   10.20
 -10   2   1  373.96    8.30
  10   2  -1  378.16   10.40
 -10   2   1  379.16   11.00
  10   2  -1  377.16   11.40
  10   2  -1  393.46   12.70
 -10   2   1  369.26    8.70
  10   2  -1  374.26    9.10
 -10   2   1  353.46   10.20
 -10   2   1  370.56   11.40
 -10   2   1  386.56   12.50
  10   2  -1  362.66    9.90
  -8  -2   1  273.87    8.50
   8  -2  -1  284.07    8.70
  -8  -2   1  272.67    9.30
   8  -2  -1  277.97    7.90
  -8  -2   1  286.57    7.40
  -8  -2   1  275.57    7.70
   8  -2  -1  272.07    6.20
   8   2  -1  277.77    9.60
   8   2  -1  273.57    7.80
   8   2  -1  275.27    7.00
  -8   2   1  267.27    8.70
  -8   2   1  269.47    6.00
  -8   2   1  273.97    8.30
  -8   2   1  270.97    6.70
  -8   2   1  273.77    7.80
   8   2  -1  280.97    8.70
   8   2  -1  269.47    7.50
   6  -2  -1 1216.68   24.30
   6  -2  -1 1218.48   25.60
  -6  -2   1 1161.58   24.30
   6  -2  -1 1224.98   25.40
  -6  -2   1 1202.28   26.20
  -6  -2   1 1222.18   25.50
  -6  -2   1 1187.68   24.50
   6  -2  -1 1196.78   24.80
  -6   2   1 1196.08   23.90
   6   2  -1 1195.68   26.30
   6   2  -1 1178.68   24.50
   6   2  -1 1215.68   25.60
  -6   2   1 1183.48   25.60
   6   2  -1 1185.88   24.50
  -6   2   1 1198.08   24.70
   6   2  -1 1197.78   24.10
  -6   2   1 1217.78   25.30
   4  -2  -1  450.95   10.00
  -4  -2   1  448.06   10.50
  -4  -2   1  442.46    9.70
  -4  -2   1  447.96    9.90
   4  -2  -1  456.45   10.40
   4  -2  -1  441.76    9.60
  -4  -2   1  458.15   11.00
   4  -2  -1  440.26   10.50
  -4   2   1  443.66   10.70
  -4   2   1  446.86    9.70
   4   2  -1  450.35   10.70
  -4   2   1  447.46   10.30
  -4   2   1  439.86    9.90
   4   2  -1  455.65   10.00
   4   2  -1  458.55   11.10
   4   2  -1  450.65    9.70
  -2  -2   1  249.78    6.00
   2  -2  -1  211.68    5.50
   0  -2   1   -0.20    0.20
   0  -2  -1   -0.40    0.20
   0  -2   1   -0.10    0.20
   0  -2  -1   -0.10    0.20
   0   2   1   -0.20    0.20
   0   2  -1    0.00    0.10
   0   2  -1   -0.20    0.10
   0   2   1    0.10    0.20
   2  -2   1   32.50    1.40
  -2  -2  -1   30.60    1.60
   2  -2   1   32.00    1.60
  -2  -2  -1   33.00    1.70
  -2  -2  -1   34.00    1.40
   2   2   1   33.50    1.70
   2   2   1   28.60    2.20
  -2   2  -1   32.30    1.30
   2   2   1   32.90    1.50
   2   2   1   33.40    1.40
   4  -2   1  199.38    5.70
  -4  -2  -1  201.38    5.40
  -4  -2  -1  193.98    5.30
  -4  -2  -1  194.18    5.60
  -4  -2  -1  196.18    6.10
  -4  -2  -1  194.78    5.30
   4  -2   1  194.88    5.30
   4  -2   1  192.78    4.40
  -4   2  -1  199.28    4.50
  -4   2  -1  194.38    5.60
   4   2   1  199.68    4.70
   4   2   1  199.28    5.40
  -4   2  -1  193.68    5.20
   4   2   1  194.58    5.30
   4   2   1  192.48    6.20
  -4   2  -1  194.68    4.30
  -4   2  -1  194.18    5.50
  -6  -2  -1  175.58    5.30
  -6  -2  -1  178.78    6.50
   6  -2   1  176.48    4.40
   6  -2   1  175.68    5.70
  -6  -2  -1  183.48    5.50
   6  -2   1  170.08    5.40
  -6  -2  -1  177.48    5.50
   6   2   1  182.58    5.80
  -6   2  -1  181.18    5.80
   6   2   1  172.98    6.50
   6   2   1  178.78    5.50
  -6   2  -1  175.38    5.90
  -6   2  -1  177.48    5.40
  -6   2  -1  176.68    4.20
  -6   2  -1  179.08    4.20
   6   2   1  181.28    5.50
  -8  -2  -1  501.35   12.20
  -8  -2  -1  493.35   11.70
   8  -2   1  496.95   10.70
   8  -2   1  496.95   12.30
  -8  -2  -1  478.05   13.80
  -8  -2  -1  487.75   12.40
   8  -2   1  487.25   12.40
   8   2   1  481.05   11.90
  -8   2  -1  486.45   12.80
  -8   2  -1  475.55   12.70
   8   2   1  489.55   12.40
   8   2   1  492.25   12.30
  -8   2  -1  492.75   12.20
  -8   2  -1  506.05   11.00
   8   2   1  477.75   13.90
  10  -2   1  366.06   10.60
  10  -2   1  353.66    8.60
 -10  -2  -1  353.86   12.00
 -10  -2  -1  342.17   10.00
 -10  -2  -1  375.16    9.70
 -10  -2  -1  357.06   10.50
  10  -2   1  349.37   10.20
 -10   2  -1  346.07   11.90
 -10   2  -1  357.06   10.90
  10   2   1  364.86   10.70
  10   2   1  356.36   12.20
 -10   2  -1  349.96    8.30
  10   2   1  359.56   10.30
  10   2   1  346.87    8.40
 -10   2  -1  364.56   10.20
 -10   2  -1  364.86   10.80
  10   2   1  342.87    9.80
  12  -2   1   14.50    2.60
 -12  -2  -1   14.30    3.60
  12  -2   1   14.10    1.90
 -12  -2  -1   14.50    3.20
  12  -2   1   16.20    3.00
 -12  -2  -1   14.80    2.30
 -12  -2  -1   14.90    2.90
  12   2   1   13.70    2.40
 -12   2  -1   13.10    3.50
  12   2   1   14.60    4.20
 -12   2  -1   17.60    1.90
  12   2   1   16.10    1.50
  12   2   1   10.00    2.40
  12   2   1   13.20    2.90
 -12   2  -1   16.10    3.50
 -12   2  -1   17.60    3.10
 -14  -2  -1   60.79    4.10
 -14  -2  -1   55.49    4.90
 -14  -2  -1   56.69    4.70
  14  -2   1   58.19    3.50
 -14  -2  -1   58.79    6.10
  14  -2   1   62.99    4.70
  14  -2   1   53.59    4.90
  14   2   1   65.39    5.20
 -14   2  -1   51.89    5.20
  14   2   1   66.49    6.50
 -14   2  -1   62.79    6.10
 -14   2  -1   64.79    3.20
  14   2   1   63.99    4.50
 -14   2  -1   65.89    5.40
  14   2   1   62.99    4.90
 -14   2  -1   62.69    4.90
 -16  -2  -1  218.28    9.40
 -16  -2  -1  217.08    7.80
  16  -2   1  217.58    7.30
  16  -2   1  235.48    9.70
 -16  -2  -1  228.48    9.60
 -16   2  -1  231.38    6.80
 -16   2  -1  237.38    9.50
 -16   2  -1  243.18   10.40
  16   2   1  212.08    8.50
  16   2   1  219.78    9.70
 -16   2  -1  212.98   10.00
 -18  -2  -1   41.40    5.70
 -18  -2  -1   52.29    4.50
  18  -2   1   44.90    5.50
  18  -2   1   47.00    4.00
 -18  -2  -1   49.30    5.40
  18   2   1   45.00    4.70
 -18   2  -1   54.39    6.40
  18   2   1   50.69    6.00
 -18   2  -1   50.39    3.60
 -18   2  -1   56.39    6.30
 -18   2  -1   49.90    5.60
  20  -2   1   -4.60    2.60
  20  -2   1   -0.90    2.00
 -20  -2  -1    3.90    3.20
 -20  -2  -1   -4.20    2.60
 -20  -2  -1   -1.40    2.40
 -20   2  -1    2.80    3.20
 -20   2  -1   -5.00    3.00
  20   2   1    2.50    3.40
  20   2   1   -0.70    2.40
 -20   2  -1    0.00    2.90
 -20   2  -1   -0.60    1.80
 -22  -2  -1   28.70    6.00
  22  -2   1   27.30    5.20
 -22  -2  -1   20.60    3.70
  22  -2   1   22.40    3.40
 -22  -2  -1   30.50    5.50
  22   2   1   24.60    4.90
 -22   2  -1   16.20    5.00
 -22   2  -1   29.70    5.20
 -22   2  -1   24.70    3.10
  22   2   1   21.50    4.30
 -24  -2  -1   19.60    5.90
  24  -2   1   29.60    4.00
 -24  -2  -1   27.10    5.60
 -24  -2  -1   37.20    4.50
 -24   2  -1   25.40    5.40
  24   2   1    9.70    4.50
 -24   2  -1   30.50    6.50
 -26  -2  -1   -0.40    4.20
  26  -2   1   -2.90    3.00
 -26  -2  -1    1.40    4.60
 -26  -2  -1    0.70    3.10
 -26   2  -1    3.20    4.30
  26   2   1    6.20    4.60
 -26   2  -1   -3.80    4.30
 -28  -2  -1   15.60    5.50
 -28  -2  -1    7.10    5.60
 -28   2  -1    3.70    5.50
 -28   2  -1    0.90    4.80
  28   2   1   19.70    5.40
 -29  -3   1    3.80    4.70
 -29  -3   1    6.00    5.10
 -29   3   1    0.20    4.40
 -29   3   1    0.20    4.60
  29   3  -1   -4.20    4.10
 -27  -3   1   26.50    6.60
 -27  -3   1   23.90    5.90
 -27   3   1   18.70    6.20
 -27   3   1   19.80    5.80
  27   3  -1   20.30    6.10
 -25  -3   1    1.40    4.10
  25  -3  -1   -3.60    1.80
 -25  -3   1    3.60    3.00
 -25  -3   1    2.20    3.60
  25   3  -1    2.20    4.10
 -25   3   1   -2.50    3.40
 -25   3   1   -2.20    3.60
 -23  -3   1   -1.60    2.60
  23  -3  -1   -2.10    3.40
  23  -3  -1   -0.20    2.00
 -23  -3   1   -2.90    3.30
 -23  -3   1   -1.00    3.50
 -23   3   1   -0.40    3.10
  23   3  -1    2.00    3.60
 -23   3   1    1.90    3.90
  21  -3  -1   99.09    5.10
 -21  -3   1  108.59    8.10
  21  -3  -1  112.59    8.30
 -21  -3   1  103.09    6.40
  21   3  -1   95.09    6.70
 -21   3   1   97.99    8.10
  21   3  -1   90.49    7.90
 -19  -3   1  101.89    7.30
 -19  -3   1   89.49    7.30
  19  -3  -1   99.09    7.50
 -19  -3   1  102.89    5.90
  19  -3  -1   99.39    4.80
 -19   3   1  105.89    7.10
 -19   3   1  107.79    8.20
 -19   3   1   93.09    7.80
  19   3  -1  103.49    7.90
  19   3  -1   90.69    6.30
  19   3  -1   91.59    3.80
 -17  -3   1   17.80    3.10
 -17  -3   1   10.30    3.00
  17  -3  -1   12.40    3.50
 -17  -3   1   15.20    3.70
  17   3  -1    4.30    3.60
 -17   3   1   16.90    3.90
  17   3  -1    8.70    3.60
 -17   3   1   21.30    3.70
  17   3  -1   10.30    3.00
 -17   3   1   11.20    3.80
  17   3  -1   12.30    2.20
 -15  -3   1   86.39    5.40
  15  -3  -1   74.09    3.50
  15  -3  -1   80.09    5.50
 -15  -3   1   81.29    6.70
 -15  -3   1   78.49    4.70
 -15  -3   1   66.09    5.60
  15   3  -1   82.49    4.00
 -15   3   1   73.39    5.20
 -15   3   1   80.99    6.20
  15   3  -1   73.89    4.90
  15   3  -1   76.49    5.20
 -15   3   1   71.49    5.90
  15   3  -1   87.49    7.60
  15   3  -1   78.79    6.10
 -15   3   1   78.89    6.70
 -13  -3   1   76.39    5.30
  13  -3  -1   75.99    3.10
 -13  -3   1   61.99    6.50
  13  -3  -1   75.19    5.30
  13  -3  -1   70.79    2.90
 -13  -3   1   69.29    4.20
  13  -3  -1   62.59    5.20
 -13  -3   1   76.69    5.60
  13   3  -1   73.99    4.60
 -13   3   1   66.59    5.10
  13   3  -1   93.09    7.00
  13   3  -1   76.39    3.80
  13   3  -1   66.89    5.70
  13   3  -1   69.29    4.50
 -13   3   1   64.59    6.70
 -13   3   1   78.39    5.60
 -13   3   1   73.59    4.80
 -13   3   1   70.09    3.20
  11  -3  -1   72.69    3.00
 -11  -3   1   82.19    5.60
  11  -3  -1   82.99    4.50
 -11  -3   1   82.69    4.10
 -11  -3   1   76.79    4.90
  11  -3  -1   78.39    2.80
 -11  -3   1   77.39    4.30
  11  -3  -1   92.39    5.20
  11   3  -1   74.29    5.20
  11   3  -1   82.49    6.00
 -11   3   1   84.49    5.10
 -11   3   1   77.79    3.30
 -11   3   1   73.79    4.30
  11   3  -1   69.19    4.20
  11   3  -1   79.39    3.70
 -11   3   1   91.09    5.50
  11   3  -1   76.99    4.30
   9  -3  -1 1170.08   26.50
  -9  -3   1 1166.48   25.20
  -9  -3   1 1176.38   25.00
   9  -3  -1 1182.98   25.70
  -9  -3   1 1177.18   27.50
   9  -3  -1 1208.98   23.90
  -9  -3   1 1190.38   26.40
  -9   3   1 1190.78   26.40
  -9   3   1 1179.98   26.90
   9   3  -1 1200.08   28.00
   9   3  -1 1209.78   24.60
  -9   3   1 1175.58   24.10
  -9   3   1 1198.08   25.60
   9   3  -1 1150.88   26.70
   9   3  -1 1164.18   25.30
   9   3  -1 1194.58   25.50
   7  -3  -1  381.76    9.70
  -7  -3   1  379.46   11.40
   7  -3  -1  373.56   10.20
   7  -3  -1  379.06    8.70
  -7  -3   1  365.56   10.90
  -7  -3   1  364.66    9.30
  -7  -3   1  375.56    9.30
   7  -3  -1  381.46   10.40
   7   3  -1  367.86   11.20
   7   3  -1  373.46    9.60
   7   3  -1  365.36   10.40
  -7   3   1  383.66    9.60
  -7   3   1  377.26    8.80
  -7   3   1  372.66   10.50
   7   3  -1  378.76    9.40
  -7   3   1  374.36   10.10
  -5  -3   1  196.08    5.70
  -5  -3   1  187.78    5.40
  -5  -3   1  197.68    5.20
   5  -3  -1  180.88    6.80
  -5  -3   1  191.78    5.90
   5  -3  -1  192.38    5.10
   5  -3  -1  188.48    5.40
  -5   3   1  188.08    5.40
   5   3  -1  194.88    5.20
   5   3  -1  195.48    6.20
   5   3  -1  192.98    5.60
  -5   3   1  186.48    5.90
  -5   3   1  195.98    6.30
  -5   3   1  189.68    5.20
   5   3  -1  186.88    6.60
   3  -3  -1   79.79    2.20
   3  -3  -1   94.99    3.00
   3  -3  -1   96.89    3.10
  -3  -3   1   98.49    3.20
  -3  -3   1   89.79    2.60
  -3  -3   1   92.99    3.10
  -3  -3   1   98.09    3.60
  -3  -3   1   93.99    3.80
   3  -3  -1   92.59    3.40
  -3   3   1   90.29    3.40
   3   3  -1   94.39    3.20
   3   3  -1   94.89    3.20
  -3   3   1   95.59    3.20
   3   3  -1   91.09    3.60
   3   3  -1   94.19    3.80
  -3   3   1   93.79    2.30
  -3   3   1   92.99    3.40
   3   3  -1   90.99    2.70
  -3   3   1   96.49    3.00
   1  -3  -1  977.90   19.90
   1  -3  -1 1000.70   20.10
   1  -3  -1  981.80   19.40
  -1  -3   1  996.00   20.10
   1  -3  -1  982.20   19.90
   1  -3  -1  977.50   19.50
  -1  -3   1  972.00   19.50
  -1  -3   1  996.30   20.30
  -1  -3   1  989.10   19.70
   1   3  -1 1004.80   19.60
   1   3  -1  995.50   20.20
  -1   3   1  983.00   19.30
  -1   3   1  985.20   20.10
  -1   3   1 1010.00   20.00
   1   3  -1  983.60   19.70
  -1   3   1  969.90   19.90
   1   3  -1  984.50   20.30
  -1   3   1  969.30   19.50
  -1  -3  -1   53.59    2.30
  -1  -3  -1   53.79    2.20
   1  -3   1   49.50    2.20
   1  -3   1   49.99    2.10
  -1  -3  -1   51.89    2.10
   1  -3   1   48.40    1.60
  -1  -3  -1   53.69    2.40
   1  -3   1   52.79    1.80
  -1   3  -1   48.80    2.30
   1   3   1   51.59    2.30
  -1   3  -1   55.09    1.60
  -1   3  -1   52.89    1.70
  -1   3  -1   56.19    2.40
   1   3   1   52.29    2.10
   1   3   1   50.59    2.40
   1   3   1   51.19    2.40
   1   3   1   50.89    2.10
   3  -3   1 2485.85   48.00
  -3  -3  -1 2485.65   48.70
  -3  -3  -1 2508.35   49.40
  -3  -3  -1 2494.45   48.60
  -3  -3  -1 2526.15   48.40
   3  -3   1 2522.85   48.70
  -3   3  -1 2435.26   47.90
   3   3   1 2458.15   48.10
  -3   3  -1 2499.85   48.00
  -3   3  -1 2518.15   48.90
   3   3   1 2500.15   48.80
  -3   3  -1 2476.85   48.70
   3   3   1 2534.65   49.50
   3   3   1 2514.15   48.70
   3   3   1 2507.85   48.50
  -5  -3  -1 1289.57   26.90
   5  -3   1 1300.37   26.30
  -5  -3  -1 1278.57   26.10
  -5  -3  -1 1264.57   27.60
  -5  -3  -1 1289.77   26.30
   5  -3   1 1293.07   26.90
  -5  -3  -1 1267.27   26.40
  -5   3  -1 1287.17   26.10
   5   3   1 1315.47   26.60
  -5   3  -1 1267.97   25.30
   5   3   1 1279.97   25.50
  -5   3  -1 1240.08   26.70
  -5   3  -1 1303.17   26.90
   5   3   1 1304.77   27.80
  -7  -3  -1  539.75   13.00
  -7  -3  -1  541.55   12.90
  -7  -3  -1  527.95   13.40
  -7  -3  -1  547.25   12.80
   7  -3   1  528.35   12.90
  -7  -3  -1  543.15   14.50
  -7   3  -1  549.05   12.90
   7   3   1  541.85   13.30
  -7   3  -1  536.75   13.60
   7   3   1  546.35   13.10
  -7   3  -1  543.55   13.60
  -7   3  -1  542.65   11.50
   7   3   1  558.14   13.00
   7   3   1  534.25   14.60
   9  -3   1    9.40    1.90
  -9  -3  -1    6.70    1.70
   9  -3   1    7.90    1.20
  -9  -3  -1    8.30    2.00
  -9  -3  -1    7.20    1.70
  -9  -3  -1    5.20    2.10
  -9   3  -1    6.90    1.10
   9   3   1    7.00    2.40
   9   3   1    5.20    1.60
  -9   3  -1    5.80    1.90
   9   3   1    3.30    1.40
  -9   3  -1    6.40    0.90
   9   3   1    7.60    2.10
  -9   3  -1    5.50    1.70
  -9   3  -1    6.40    2.00
 -11  -3  -1  218.48    7.40
  11  -3   1  225.88    8.20
  11  -3   1  218.68    5.80
 -11  -3  -1  208.08    7.60
  11  -3   1  208.48    7.70
 -11  -3  -1  220.48    9.20
 -11  -3  -1  206.28    7.80
 -11   3  -1  212.68    5.50
  11   3   1  222.98    6.10
 -11   3  -1  217.88    7.80
  11   3   1  235.48   10.00
  11   3   1  236.18    7.80
 -11   3  -1  221.98    8.50
  11   3   1  235.78    8.40
 -11   3  -1  210.38    8.30
  11   3   1  207.18    7.70
  11   3   1  214.78    5.80
 -13  -3  -1   47.30    4.20
 -13  -3  -1   42.00    3.60
  13  -3   1   43.10    4.00
 -13  -3  -1   53.99    4.30
  13  -3   1   52.19    4.50
  13  -3   1   49.00    2.90
 -13  -3  -1   43.80    5.30
  13   3   1   55.19    5.80
 -13   3  -1   49.90    2.50
  13   3   1   48.00    4.20
 -13   3  -1   48.80    4.50
 -13   3  -1   46.70    5.10
  13   3   1   49.60    2.90
  13   3   1   51.89    2.60
  13   3   1   48.70    4.70
 -13   3  -1   49.60    4.60
  13   3   1   45.10    3.90
 -13   3  -1   52.59    4.30
 -15  -3  -1  568.84   18.70
  15  -3   1  561.04   14.30
 -15  -3  -1  587.74   16.20
  15  -3   1  583.54   16.80
 -15  -3  -1  581.04   15.10
 -15  -3  -1  560.84   16.30
  15  -3   1  555.14   18.50
 -15   3  -1  559.44   18.80
  15   3   1  609.84   19.70
 -15   3  -1  585.94   12.90
  15   3   1  588.04   13.10
 -15   3  -1  602.74   16.40
  15   3   1  581.94   16.80
  15   3   1  560.64   16.30
  15   3   1  565.04   15.80
 -15   3  -1  579.84   17.40
 -15   3  -1  589.54   17.40
 -17  -3  -1  210.68    9.30
 -17  -3  -1  206.38    8.10
  17  -3   1  213.28    7.00
 -17  -3  -1  220.18    9.60
  17  -3   1  200.38    9.50
 -17   3  -1  225.98   10.60
  17   3   1  212.58    9.80
  17   3   1  205.48   12.00
 -17   3  -1  198.78   10.10
 -17   3  -1  211.28    9.40
 -17   3  -1  206.78    6.20
  19  -3   1   69.79    4.30
  19  -3   1   60.39    6.20
 -19  -3  -1   71.99    5.40
 -19  -3  -1   76.19    6.30
 -19  -3  -1   59.69    6.40
 -19   3  -1   70.39    6.30
  19   3   1   59.89    5.50
  19   3   1   70.09    6.60
 -19   3  -1   69.99    7.50
 -19   3  -1   68.39    6.90
 -19   3  -1   64.79    3.80
  21  -3   1   29.80    3.40
 -21  -3  -1   31.10    4.30
 -21  -3  -1   28.00    5.10
 -21  -3  -1   33.00    4.90
  21   3   1   26.50    5.20
 -21   3  -1   26.10    5.50
  21   3   1   18.80    4.90
 -21   3  -1   32.50    3.20
 -21   3  -1   31.10    5.30
  23  -3   1   49.99    4.40
 -23  -3  -1   45.60    5.10
 -23  -3  -1   50.89    6.70
 -23   3  -1   52.79    6.80
 -23   3  -1   45.90    7.20
  23   3   1   57.69    7.00
 -25  -3  -1    3.60    3.20
  25  -3   1    6.70    2.60
 -25  -3  -1    6.50    4.30
 -25  -3  -1    6.60    4.70
  25   3   1    0.30    3.70
 -25   3  -1   -0.10    3.50
 -25   3  -1    0.10    4.60
 -27  -3  -1   13.90    5.10
 -27  -3  -1    5.30    4.80
 -27  -3  -1    6.70    3.50
  27   3   1   14.10    5.00
 -27   3  -1   10.90    6.00
 -27   3  -1    6.20    5.40
 -28  -4   1   23.60    7.00
  28   4  -1   16.20    5.80
 -28   4   1   25.20    6.90
 -28   4   1   19.20    5.70
 -26  -4   1   48.00    6.90
 -26  -4   1   43.40    5.50
 -26  -4   1   56.99    8.10
 -26   4   1   38.60    7.10
 -26   4   1   45.50    7.00
  26   4  -1   41.20    7.30
 -24  -4   1    2.70    2.90
 -24  -4   1    0.80    3.50
 -24   4   1    2.10    3.90
 -24   4   1   -2.00    3.90
  24   4  -1    4.40    4.30
 -22  -4   1   28.90    4.30
 -22  -4   1   30.90    5.30
 -22   4   1   24.70    5.10
  22   4  -1   35.50    6.10
 -22   4   1   28.10    5.90
 -20  -4   1  173.18    8.00
 -20  -4   1  157.08    9.00
 -20  -4   1  153.08    9.10
  20  -4  -1  167.58    9.60
 -20   4   1  175.08    9.40
  20   4  -1  137.49    8.50
  20   4  -1  153.08    6.00
 -20   4   1  170.88   10.30
  20   4  -1  148.59   11.60
  20   4  -1  144.19    9.60
  20   4  -1  153.18    6.90
 -18  -4   1   40.40    4.40
 -18  -4   1   35.50    4.60
 -18  -4   1   32.20    5.10
  18  -4  -1   31.60    5.10
  18   4  -1   27.90    5.30
  18   4  -1   32.40    4.40
 -18   4   1   28.30    5.20
  18   4  -1   45.90    7.40
 -18   4   1   37.20    5.00
 -18   4   1   42.10    5.70
  18   4  -1   33.30    3.50
  16  -4  -1  226.48    6.10
 -16  -4   1  241.08    8.70
  16  -4  -1  237.88   10.20
 -16  -4   1  230.28    9.10
 -16  -4   1  232.08    9.90
 -16   4   1  221.58   10.40
  16   4  -1  217.98   12.10
  16   4  -1  223.88    9.50
 -16   4   1  246.48   10.50
 -16   4   1  227.78    9.30
  16   4  -1  232.68    7.50
  16   4  -1  221.68   12.10
  14  -4  -1  221.28    8.60
 -14  -4   1  216.68   10.30
 -14  -4   1  207.88    8.90
  14  -4  -1  198.88   10.40
 -14  -4   1  213.98    8.30
 -14  -4   1  219.28    7.90
  14  -4  -1  225.98    6.10
  14   4  -1  216.18    8.30
  14   4  -1  230.08   11.20
  14   4  -1  220.88    8.50
 -14   4   1  232.88    9.50
 -14   4   1  226.88    6.50
  14   4  -1  225.48    9.50
 -14   4   1  230.98    9.90
  14   4  -1  224.58    7.20
 -14   4   1  226.88    8.60
 -12  -4   1  235.18    7.90
  12  -4  -1  229.88    9.20
 -12  -4   1  238.58    8.20
  12  -4  -1  245.28    6.40
 -12  -4   1  228.38    8.80
 -12  -4   1  218.38    9.90
  12  -4  -1  242.78    8.60
  12   4  -1  235.48    9.60
 -12   4   1  233.28    9.60
 -12   4   1  248.58    6.90
  12   4  -1  240.28    8.30
 -12   4   1  228.38    9.00
  12   4  -1  225.48    8.10
  12   4  -1  241.68    7.40
  12   4  -1  226.38   10.70
 -10  -4   1   93.69    6.00
  10  -4  -1   92.79    3.60
 -10  -4   1   90.69    5.20
  10  -4  -1   87.69    5.10
  10  -4  -1   85.59    4.60
 -10  -4   1   92.89    4.40
 -10  -4   1   83.09    4.30
  10  -4  -1   96.09    5.30
 -10   4   1   94.69    3.80
  10   4  -1   86.39    4.40
 -10   4   1   81.29    4.40
  10   4  -1   95.49    4.20
  10   4  -1   91.69    5.40
 -10   4   1   94.99    5.20
  10   4  -1   77.39    5.90
  10   4  -1   88.59    4.60
 -10   4   1   89.39    5.60
   8  -4  -1   32.70    2.70
   8  -4  -1   28.20    2.10
   8  -4  -1   26.60    2.90
  -8  -4   1   33.20    3.90
  -8  -4   1   32.10    2.60
  -8  -4   1   26.30    2.80
  -8  -4   1   33.10    2.50
  -8  -4   1   31.40    3.00
  -8   4   1   30.20    3.20
   8   4  -1   32.00    2.70
  -8   4   1   21.90    2.40
   8   4  -1   30.40    3.40
   8   4  -1   28.90    3.80
  -8   4   1   31.90    2.30
   8   4  -1   28.00    2.40
  -8   4   1   29.10    2.90
  -6  -4   1  148.29    5.60
   6  -4  -1  154.08    5.50
   6  -4  -1  150.28    4.70
   6  -4  -1  159.18    5.10
  -6  -4   1  145.99    6.10
  -6  -4   1  146.39    4.60
  -6  -4   1  153.48    5.10
  -6  -4   1  147.49    5.20
   6   4  -1  156.68    5.90
  -6   4   1  145.49    5.40
   6   4  -1  148.19    4.70
   6   4  -1  150.98    6.40
   6   4  -1  141.59    5.10
  -6   4   1  156.78    4.80
  -6   4   1  153.68    4.90
  -6   4   1  143.49    5.70
  -4  -4   1   13.50    1.60
  -4  -4   1   19.90    2.20
   4  -4  -1   20.30    1.00
  -4  -4   1   20.50    2.00
   4  -4  -1   19.20    1.70
  -4  -4   1   23.30    3.00
  -4  -4   1   21.80    1.50
   4  -4  -1   17.20    1.70
  -4   4   1   19.40    1.80
  -4   4   1   20.20    1.70
   4   4  -1   18.60    2.50
   4   4  -1   15.90    2.10
   4   4  -1   22.10    2.20
  -4   4   1   21.50    1.10
  -4   4   1   20.00    2.10
   4   4  -1   19.50    2.00
   4   4  -1   17.00    1.40
  -4   4   1   17.90    2.00
   2  -4  -1  854.91   17.30
   2  -4  -1  879.31   18.40
  -2  -4   1  865.41   18.00
   2  -4  -1  859.71   18.10
  -2  -4   1  852.01   17.80
   2  -4  -1  847.02   17.50
  -2  -4   1  870.31   18.80
   2  -4  -1  878.31   18.50
  -2  -4   1  889.11   18.50
  -2   4   1  868.41   17.40
  -2   4   1  859.11   18.50
   2   4  -1  880.51   17.90
  -2   4   1  842.32   17.50
   2   4  -1  847.82   18.00
  -2   4   1  867.41   18.10
   2   4  -1  862.91   18.90
   2   4  -1  879.41   18.60
  -2   4   1  881.21   18.40
   0  -4  -1   34.30    2.00
   0  -4  -1   30.70    1.90
   0  -4   1   32.30    1.70
   0  -4  -1   32.70    2.10
   0  -4  -1   29.80    1.70
   0  -4   1   32.60    1.10
   0  -4   1   31.50    2.10
   0  -4  -1   30.70    1.40
   0  -4   1   33.30    1.80
   0   4  -1   31.70    1.10
   0   4   1   33.60    2.00
   0   4  -1   32.50    2.10
   0   4   1   30.30    1.40
   0   4   1   30.60    2.00
   0   4   1   28.00    2.10
   0   4  -1   30.30    1.60
   0   4  -1   31.00    2.00
   0   4   1   32.90    1.80
   0   4  -1   33.00    1.80
  -2  -4  -1 1794.72   36.50
   2  -4   1 1824.42   36.50
  -2  -4  -1 1839.72   36.70
  -2  -4  -1 1822.42   37.10
   2  -4   1 1872.11   35.60
   2  -4   1 1853.01   36.90
  -2  -4  -1 1900.51   36.40
   2   4   1 1870.51   36.50
   2   4   1 1870.81   36.60
  -2   4  -1 1848.22   35.50
  -2   4  -1 1834.42   36.50
   2   4   1 1860.01   37.40
  -2   4  -1 1841.42   36.90
   2   4   1 1821.22   36.60
   2   4   1 1840.62   36.70
   4  -4   1 1486.45   29.60
  -4  -4  -1 1499.25   31.30
  -4  -4  -1 1494.35   30.30
  -4  -4  -1 1503.95   30.10
  -4  -4  -1 1478.95   29.60
  -4   4  -1 1490.25   28.40
   4   4   1 1478.75   31.40
  -4   4  -1 1484.65   29.50
  -4   4  -1 1471.15   29.50
   4   4   1 1470.85   30.40
  -4   4  -1 1463.45   30.40
   4   4   1 1479.95   29.70
   4   4   1 1475.65   30.60
   4   4   1 1512.65   30.30
  -4   4  -1 1491.05   30.70
   6  -4   1  239.28    6.80
  -6  -4  -1  246.78    6.90
  -6  -4  -1  238.28    7.40
  -6  -4  -1  240.28    7.00
  -6  -4  -1  244.98    7.20
  -6  -4  -1  253.27    8.30
   6  -4   1  238.88    7.60
   6   4   1  241.18    7.30
   6   4   1  254.27    8.60
   6   4   1  251.17    7.50
  -6   4  -1  248.28    6.90
  -6   4  -1  245.38    7.70
  -6   4  -1  242.68    7.50
   6   4   1  242.38    6.50
  -6   4  -1  244.88    6.20
   8  -4   1  697.53   17.40
   8  -4   1  722.13   16.70
  -8  -4  -1  718.43   16.50
  -8  -4  -1  721.63   17.40
  -8  -4  -1  709.43   18.60
  -8  -4  -1  719.93   16.70
  -8  -4  -1  722.53   16.80
   8   4   1  702.03   15.40
  -8   4  -1  705.83   15.20
   8   4   1  698.93   16.90
   8   4   1  726.83   19.00
  -8   4  -1  706.53   17.40
  -8   4  -1  718.23   16.60
   8   4   1  706.73   16.60
   8   4   1  743.53   17.40
  -8   4  -1  721.23   17.70
 -10  -4  -1 1067.59   24.10
 -10  -4  -1 1020.00   24.60
 -10  -4  -1 1072.39   26.40
  10  -4   1 1077.89   24.10
 -10  -4  -1 1120.19   24.10
 -10  -4  -1 1073.79   23.80
  10   4   1 1026.00   23.80
  10   4   1 1074.19   22.20
 -10   4  -1 1075.19   25.00
  10   4   1 1058.69   24.80
 -10   4  -1 1074.89   25.00
 -10   4  -1 1074.39   21.90
  10   4   1 1062.09   24.20
  10   4   1 1065.69   26.60
 -10   4  -1 1058.19   23.90
 -12  -4  -1  171.78    6.70
 -12  -4  -1  161.08    7.80
 -12  -4  -1  157.78    7.00
 -12  -4  -1  147.29    8.70
  12  -4   1  148.89    6.60
 -12   4  -1  157.78    6.70
 -12   4  -1  171.38    7.70
 -12   4  -1  161.18    7.40
  12   4   1  168.18    5.10
  12   4   1  158.78    8.80
  12   4   1  165.28    5.40
  12   4   1  147.79    6.70
  12   4   1  160.68    7.40
  12   4   1  160.88    6.80
 -14  -4  -1   37.40    4.40
 -14  -4  -1   35.10    4.00
  14  -4   1   43.90    4.30
 -14  -4  -1   39.80    5.50
 -14  -4  -1   40.20    4.30
  14   4   1   38.00    3.10
 -14   4  -1   45.40    5.30
  14   4   1   41.30    6.20
  14   4   1   36.00    4.10
  14   4   1   41.10    4.10
 -14   4  -1   34.00    5.20
  14   4   1   44.20    2.70
 -14   4  -1   37.10    2.20
 -14   4  -1   27.00    4.30
 -14   4  -1   44.60    4.20
  14   4   1   36.50    4.70
 -16  -4  -1  112.09    6.70
  16  -4   1  108.29    4.30
 -16  -4  -1  114.39    6.70
 -16  -4  -1  124.69    6.20
  16   4   1  108.99    4.60
 -16   4  -1  113.59    6.70
  16   4   1   97.79    4.20
  16   4   1  112.59    7.30
  16   4   1   98.69    6.40
 -16   4  -1  116.19    3.90
 -16   4  -1  104.29    7.20
  16   4   1  120.09    9.30
 -18  -4  -1    8.20    3.40
 -18  -4  -1   12.90    3.30
 -18  -4  -1    8.20    3.50
  18  -4   1   12.40    2.50
 -18   4  -1   14.10    1.90
 -18   4  -1   14.70    4.40
  18   4   1   11.10    3.70
  18   4   1   18.40    3.70
 -18   4  -1   19.60    4.10
 -18   4  -1    8.90    3.60
  18   4   1   17.50    5.50
 -20  -4  -1   13.10    3.50
 -20  -4  -1   20.80    4.60
 -20  -4  -1    9.20    3.80
  20   4   1    7.20    5.40
 -20   4  -1   20.90    6.80
 -20   4  -1   15.00    4.30
  20   4   1   16.10    4.60
 -22  -4  -1    2.50    2.80
 -22  -4  -1    9.30    3.90
  22  -4   1    8.20    2.10
 -22   4  -1    7.30    3.80
 -22   4  -1    8.10    4.40
  22   4   1    3.20    3.60
 -24  -4  -1   45.20    6.50
 -24  -4  -1   35.70    5.00
  24   4   1   36.10    6.00
 -24   4  -1   41.10    6.40
 -24   4  -1   36.70    6.90
 -26  -4  -1    6.80    5.30
 -26  -4  -1    9.50    5.00
 -26  -4  -1    9.60    3.80
  26   4   1    7.90    4.60
 -26   4  -1    3.00    5.00
 -26   4  -1   13.30    5.20
 -28  -4  -1   31.30    6.70
 -28  -4  -1   33.80    7.60
 -28  -4  -1   37.30    5.50
 -28   4  -1   34.10    6.90
 -28   4  -1   37.00    7.70
 -27  -5   1   40.30    7.70
 -27  -5   1   43.00    6.60
 -27  -5   1   35.20    6.20
 -27   5   1   34.20    6.60
  27   5  -1   28.60    6.60
 -27   5   1   38.90    7.20
 -25  -5   1  104.49    9.00
 -25  -5   1   89.99    7.40
  25   5  -1   68.39    8.60
 -25   5   1   97.69    8.70
 -25   5   1   89.89    9.70
 -23  -5   1    0.30    2.90
 -23  -5   1   -2.70    3.40
  23   5  -1   -4.40    3.60
 -23   5   1    4.70    4.40
 -23   5   1   -4.10    3.00
 -21  -5   1   55.69    5.70
 -21  -5   1   40.10    5.60
  21   5  -1   41.40    6.30
  21   5  -1   51.39    3.60
 -21   5   1   47.20    6.80
 -21   5   1   40.60    5.60
  21   5  -1   46.20    4.10
  21   5  -1   47.90    7.90
 -19  -5   1  274.77   10.80
 -19  -5   1  218.98   11.00
 -19  -5   1  269.17   10.10
 -19   5   1  252.27   10.90
  19   5  -1  272.07   14.70
  19   5  -1  244.88    8.40
  19   5  -1  247.38    7.70
 -19   5   1  252.17   12.10
  19   5  -1  262.47   12.30
 -17  -5   1   22.10    5.10
 -17  -5   1   26.80    3.90
 -17  -5   1   31.20    4.40
 -17   5   1   27.20    2.80
 -17   5   1   29.90    4.50
 -17   5   1   28.60    5.00
  17   5  -1   35.70    3.70
  17   5  -1   28.50    5.20
  17   5  -1   30.90    4.40
  17   5  -1   34.90    6.20
 -17   5   1   38.10    5.20
 -15  -5   1  365.06   11.40
  15  -5  -1  331.57   13.00
  15  -5  -1  335.07    8.40
 -15  -5   1  335.77   12.00
 -15  -5   1  364.06   11.00
 -15  -5   1  317.77   11.70
  15   5  -1  315.97   14.10
  15   5  -1  340.77    9.90
  15   5  -1  360.96   12.90
 -15   5   1  334.67   12.30
 -15   5   1  325.47   11.20
 -15   5   1  316.17    9.10
  15   5  -1  320.87   11.20
 -15   5   1  308.07   12.40
  15   5  -1  317.17   11.10
 -13  -5   1  144.49    8.20
  13  -5  -1  158.08    5.10
  13  -5  -1  148.19    6.80
 -13  -5   1  159.18    6.70
 -13  -5   1  149.29    8.40
 -13  -5   1  153.58    7.30
  13   5  -1  145.39    6.80
  13   5  -1  166.68    6.20
  13   5  -1  163.88    6.90
 -13   5   1  138.29    7.20
  13   5  -1  163.38    8.10
  13   5  -1  156.08    9.00
 -13   5   1  163.88    6.90
 -13   5   1  136.29    7.60
  11  -5  -1   50.59    3.80
 -11  -5   1   54.49    4.30
 -11  -5   1   52.99    3.70
  11  -5  -1   60.69    4.50
 -11  -5   1   60.29    4.00
 -11  -5   1   55.59    4.20
 -11  -5   1   55.79    5.30
  11  -5  -1   47.90    2.90
 -11   5   1   52.69    4.50
  11   5  -1   51.49    3.60
 -11   5   1   56.39    4.10
 -11   5   1   49.50    5.00
  11   5  -1   57.69    5.00
  11   5  -1   50.99    4.00
  11   5  -1   51.39    5.70
  -9  -5   1 1222.48   25.40
   9  -5  -1 1172.68   26.80
  -9  -5   1 1200.38   26.60
   9  -5  -1 1154.88   25.80
  -9  -5   1 1194.48   28.00
   9  -5  -1 1175.48   24.50
  -9  -5   1 1190.88   25.70
  -9  -5   1 1169.18   26.20
  -9   5   1 1204.08   26.90
   9   5  -1 1162.98   26.00
  -9   5   1 1174.68   25.60
   9   5  -1 1154.58   25.40
   9   5  -1 1195.18   27.30
  -9   5   1 1168.88   27.40
   9   5  -1 1162.78   28.60
   7  -5  -1  617.34   14.30
  -7  -5   1  615.44   15.10
   7  -5  -1  600.84   15.10
  -7  -5   1  593.54   14.30
  -7  -5   1  620.34   16.10
   7  -5  -1  601.04   13.70
  -7  -5   1  628.94   14.70
  -7  -5   1  615.14   13.80
  -7   5   1  557.14   14.70
  -7   5   1  602.24   14.10
  -7   5   1  607.24   15.60
   7   5  -1  597.24   14.60
   7   5  -1  594.44   13.80
   7   5  -1  604.94   15.40
  -7   5   1  605.54   15.00
   7   5  -1  633.84   16.60
  -5  -5   1   12.90    1.70
   5  -5  -1   12.40    1.90
  -5  -5   1   20.20    2.70
  -5  -5   1   15.00    1.50
  -5  -5   1   12.40    2.00
  -5  -5   1   13.40    1.90
   5  -5  -1   16.10    1.90
   5  -5  -1   16.20    1.80
   5   5  -1   18.70    2.20
   5   5  -1   14.10    2.50
   5   5  -1   14.40    2.30
  -5   5   1   10.90    1.60
  -5   5   1   13.40    2.10
  -5   5   1   13.10    2.10
  -5   5   1   17.50    2.20
   5   5  -1   17.90    2.20
  -3  -5   1 1165.48   23.80
   3  -5  -1 1174.48   24.50
   3  -5  -1 1118.39   23.20
  -3  -5   1 1129.59   22.70
   3  -5  -1 1160.08   24.30
   3  -5  -1 1147.09   23.90
   3  -5  -1 1224.98   23.30
  -3  -5   1 1147.99   23.80
  -3  -5   1 1149.19   24.90
  -3   5   1 1180.58   24.60
   3   5  -1 1158.38   23.80
  -3   5   1 1137.89   24.20
  -3   5   1 1066.09   24.70
  -3   5   1 1142.69   22.80
  -3   5   1 1113.49   23.20
   3   5  -1 1150.38   24.50
   3   5  -1 1159.18   24.00
   3   5  -1 1167.28   25.20
   1  -5  -1 3272.37   63.59
  -1  -5   1 3274.77   63.19
  -1  -5   1 3308.47   64.89
  -1  -5   1 3267.47   63.19
   1  -5  -1 3233.98   63.59
   1  -5  -1 3237.18   62.89
  -1   5   1 3290.17   62.99
   1   5  -1 3317.27   63.29
   1   5  -1 3288.87   63.99
   1   5  -1 3294.47   63.19
   1   5  -1 3294.27   64.29
  -1   5   1 3318.47   64.19
  -1   5   1 3224.78   64.69
   1  -5   1   52.59    2.60
   1  -5   1   54.89    1.90
  -1  -5  -1   53.19    2.00
   1  -5   1   56.09    2.30
  -1  -5  -1   59.09    2.80
  -1  -5  -1   52.89    2.90
  -1   5  -1   53.49    1.90
  -1   5  -1   50.59    3.00
   1   5   1   52.79    2.90
   1   5   1   54.79    2.80
  -1   5  -1   51.39    2.60
  -1   5  -1   61.39    2.40
   1   5   1   48.00    3.20
   1   5   1   53.19    2.90
   3  -5   1  450.05    9.80
  -3  -5  -1  429.06   11.40
  -3  -5  -1  437.66   10.70
   3  -5   1  440.76   11.10
  -3  -5  -1  436.86   10.90
  -3  -5  -1  443.16   10.60
   3  -5   1  452.25   11.80
  -3   5  -1  451.25   11.20
  -3   5  -1  439.06    9.70
  -3   5  -1  425.36   10.20
  -3   5  -1  433.16   10.70
  -3   5  -1  440.76    9.30
   3   5   1  444.96   11.20
   3   5   1  429.16   11.60
   3   5   1  435.36   10.80
   3   5   1  440.56   10.80
   3   5   1  432.96   10.80
  -5  -5  -1  645.54   15.00
  -5  -5  -1  630.44   15.90
  -5  -5  -1  630.84   14.80
   5  -5   1  629.54   14.20
  -5  -5  -1  628.54   14.10
   5  -5   1  631.94   15.10
   5   5   1  639.24   15.20
  -5   5  -1  628.14   15.00
   5   5   1  643.74   15.00
  -5   5  -1  625.44   14.00
   5   5   1  616.24   14.20
  -5   5  -1  640.34   15.40
  -5   5  -1  651.73   14.10
   5   5   1  643.34   16.20
  -5   5  -1  644.84   12.60
   5   5   1  636.74   15.00
  -7  -5  -1   21.10    2.60
   7  -5   1   21.30    2.20
  -7  -5  -1   26.20    2.80
   7  -5   1   27.50    3.10
  -7  -5  -1   23.60    2.50
  -7  -5  -1   21.30    3.00
  -7  -5  -1   23.30    2.60
   7   5   1   25.10    2.90
  -7   5  -1   23.80    3.00
  -7   5  -1   27.70    2.90
  -7   5  -1   23.70    2.00
   7   5   1   21.60    3.30
   7   5   1   22.90    2.20
   7   5   1   26.10    2.70
  -7   5  -1   24.60    2.40
  -9  -5  -1 1127.79   27.20
   9  -5   1 1144.79   26.20
  -9  -5  -1 1149.98   25.30
  -9  -5  -1 1129.19   25.20
  -9  -5  -1 1162.68   24.90
  -9  -5  -1 1155.08   25.90
   9  -5   1 1138.39   25.10
  -9   5  -1 1117.09   23.50
   9   5   1 1111.69   27.80
   9   5   1 1138.79   23.90
   9   5   1 1153.38   26.00
   9   5   1 1117.39   25.50
  -9   5  -1 1125.49   24.90
  -9   5  -1 1130.49   26.30
  -9   5  -1 1140.39   26.00
 -11  -5  -1  581.64   15.10
 -11  -5  -1  590.54   16.00
 -11  -5  -1  587.14   17.50
 -11  -5  -1  589.34   15.40
  11  -5   1  598.84   15.30
 -11  -5  -1  607.04   15.20
  11   5   1  564.14   15.80
 -11   5  -1  599.74   15.20
  11   5   1  554.54   15.30
 -11   5  -1  578.34   16.30
 -11   5  -1  578.84   16.30
 -11   5  -1  586.54   13.30
  11   5   1  572.54   15.10
  11   5   1  582.24   13.60
 -13  -5  -1   32.90    3.80
 -13  -5  -1   34.70    4.20
 -13  -5  -1   35.90    3.80
 -13  -5  -1   34.40    5.00
 -13  -5  -1   41.40    4.60
  13  -5   1   34.30    3.90
  13   5   1   33.70    2.70
 -13   5  -1   30.60    4.30
 -13   5  -1   40.50    4.90
  13   5   1   36.40    5.60
 -13   5  -1   33.80    3.90
  13   5   1   43.30    4.90
  13   5   1   32.80    4.00
  13   5   1   31.60    3.80
 -13   5  -1   30.00    2.50
 -15  -5  -1   78.49    5.40
 -15  -5  -1   75.79    5.60
 -15  -5  -1   71.89    5.50
  15   5   1   74.59    3.90
  15   5   1   73.79    5.40
 -15   5  -1   75.69    6.30
 -15   5  -1   74.19    5.60
  15   5   1   79.39    4.40
  15   5   1   76.19    7.60
  15   5   1   72.29    5.50
  15   5   1   94.89    6.50
 -17  -5  -1  201.38    9.20
 -17  -5  -1  202.48    9.20
 -17  -5  -1  216.28    8.80
  17   5   1  237.18   12.70
 -17   5  -1  214.28   10.40
  17   5   1  213.38    9.40
  17   5   1  176.08   14.70
  17   5   1  212.18    6.80
  17   5   1  215.68    7.30
 -17   5  -1  220.58    9.40
 -17   5  -1  217.48   10.50
 -19  -5  -1    4.00    3.00
 -19  -5  -1   -1.80    2.90
 -19  -5  -1    3.40    2.70
  19   5   1    0.30    4.20
  19   5   1    3.10    3.60
  19   5   1    3.20    1.90
  19   5   1    2.20    1.70
 -19   5  -1   -0.80    3.50
 -19   5  -1    4.50    3.20
 -21  -5  -1  117.39    7.40
 -21  -5  -1  109.59    7.90
 -21  -5  -1  107.89    7.90
 -21   5  -1  111.79    9.00
 -21   5  -1   97.69    7.80
  21   5   1   94.69    8.30
  21   5   1  100.29   10.50
 -23  -5  -1   85.59    6.80
 -23  -5  -1   80.09    7.70
 -23   5  -1   84.69    8.70
 -23   5  -1   81.59    7.90
  23   5   1   73.29    7.80
 -25  -5  -1   16.80    5.30
 -25  -5  -1   17.50    4.30
 -25   5  -1   15.90    5.30
 -25   5  -1   10.30    5.50
  25   5   1   11.30    5.20
 -27  -5  -1   25.70    7.10
 -27  -5  -1   23.10    4.90
 -27  -5  -1   18.40    5.60
 -27   5  -1   19.90    6.90
  27   5   1   25.50    6.20
 -27   5  -1   22.80    7.80
 -28  -6   1    5.20    3.90
 -28   6   1    8.80    4.80
 -28   6   1   10.40    5.50
  28   6  -1   -1.00    4.90
 -26  -6   1   18.50    5.40
 -26  -6   1   30.00    5.20
 -26   6   1   27.90    6.40
  26   6  -1   21.40    6.20
 -26   6   1   22.50    5.40
 -24  -6   1    8.20    4.40
 -24  -6   1   16.20    4.10
 -24   6   1   18.60    5.00
 -24   6   1   13.50    5.10
  24   6  -1    9.80    4.70
 -22  -6   1  124.39    8.70
 -22  -6   1  106.89    7.40
  22   6  -1   92.59   11.40
  22   6  -1   88.09    8.80
  22   6  -1  102.19    5.00
  22   6  -1  102.99    5.80
 -22   6   1  101.69    9.00
 -22   6   1   97.69    8.10
 -20  -6   1   43.50    7.00
 -20  -6   1   61.29    6.50
 -20  -6   1   51.49    5.60
 -20   6   1   62.89    6.50
  20   6  -1   50.89   13.60
  20   6  -1   51.49    7.00
  20   6  -1   50.79    4.60
  20   6  -1   58.19    4.10
 -18  -6   1   -3.50    2.40
 -18  -6   1    1.80    2.70
 -18  -6   1    5.10    3.10
  18   6  -1    3.50    1.80
  18   6  -1   10.80    4.90
 -18   6   1   -1.20    3.10
  18   6  -1    5.70    2.50
  18   6  -1    6.40    4.00
 -18   6   1    1.20    2.80
 -16  -6   1    3.20    2.60
 -16  -6   1    3.40    3.30
 -16  -6   1    4.70    2.60
  16   6  -1    3.80    2.40
  16   6  -1    5.30    2.60
 -16   6   1    1.50    2.60
  16   6  -1    4.20    3.30
  16   6  -1    3.50    3.50
 -16   6   1    5.30    1.90
  16   6  -1    4.40    2.20
 -16   6   1    5.00    3.20
 -16   6   1    7.10    3.30
 -14  -6   1   27.70    3.70
 -14  -6   1   30.90    4.10
  14  -6  -1   27.10    2.70
 -14  -6   1   31.00    3.80
 -14  -6   1   28.50    5.10
  14  -6  -1   32.80    4.00
 -14  -6   1   29.10    4.20
 -14   6   1   29.00    4.70
  14   6  -1   32.60    3.50
 -14   6   1   26.20    2.90
 -14   6   1   33.90    4.60
  14   6  -1   30.20    3.80
  14   6  -1   28.00    3.80
 -14   6   1   35.40    4.10
  14   6  -1   36.60    5.60
  14   6  -1   37.20    5.30
  12  -6  -1    5.30    2.30
 -12  -6   1    7.70    2.10
 -12  -6   1    6.30    2.40
 -12  -6   1    3.30    2.00
 -12  -6   1    1.60    2.20
  12  -6  -1    4.90    1.60
  12  -6  -1    6.60    2.40
  12   6  -1    9.00    3.00
  12   6  -1   13.60    3.70
 -12   6   1   10.20    2.50
 -12   6   1    3.00    2.40
  12   6  -1    7.50    2.00
 -12   6   1    5.60    2.50
 -12   6   1    3.50    1.60
  12   6  -1    5.00    2.10
 -10  -6   1  749.62   18.80
  10  -6  -1  744.03   19.20
 -10  -6   1  756.92   17.60
  10  -6  -1  725.23   18.00
 -10  -6   1  756.62   18.20
  10  -6  -1  763.52   16.90
 -10  -6   1  753.42   18.70
 -10  -6   1  749.23   20.50
  10   6  -1  790.42   19.90
 -10   6   1  753.92   19.20
 -10   6   1  768.12   18.00
  10   6  -1  742.03   18.60
 -10   6   1  754.82   17.40
 -10   6   1  747.93   19.90
  10   6  -1  737.33   20.90
  10   6  -1  736.13   17.70
   8  -6  -1  843.92   20.30
  -8  -6   1  805.72   21.10
   8  -6  -1  847.22   19.20
  -8  -6   1  823.12   19.30
  -8  -6   1  833.42   19.90
  -8  -6   1  866.51   18.60
   8  -6  -1  833.52   18.50
  -8  -6   1  862.91   19.60
  -8   6   1  840.22   20.80
   8   6  -1  810.82   21.70
  -8   6   1  842.92   18.80
  -8   6   1  842.32   20.10
  -8   6   1  859.01   19.10
   8   6  -1  814.92   19.70
   8   6  -1  838.12   20.60
  -6  -6   1  301.57    8.90
   6  -6  -1  326.17    9.60
   6  -6  -1  324.27    8.60
  -6  -6   1  327.87    8.10
  -6  -6   1  314.07   10.10
   6  -6  -1  338.07    8.70
  -6  -6   1  314.77    9.30
  -6  -6   1  325.77    9.00
   6   6  -1  325.17    9.90
   6   6  -1  322.07    9.10
   6   6  -1  304.17   10.40
  -6   6   1  313.27    9.70
  -6   6   1  320.67    8.50
  -6   6   1  316.67    8.80
  -6   6   1  320.87    9.50
   6   6  -1  308.77    9.10
   4  -6  -1 1078.29   20.90
  -4  -6   1 1051.89   22.50
  -4  -6   1 1041.10   22.40
  -4  -6   1 1039.60   23.70
  -4  -6   1 1069.49   23.00
   4  -6  -1 1051.99   23.30
   4  -6  -1 1048.00   23.10
  -4  -6   1 1056.59   21.10
   4  -6  -1 1084.29   22.50
   4  -6  -1 1032.10   21.90
   4   6  -1 1053.59   22.50
   4   6  -1 1039.10   22.60
  -4   6   1 1054.59   21.10
   4   6  -1 1047.60   23.30
  -4   6   1 1047.70   23.30
  -4   6   1 1034.80   21.80
  -4   6   1 1036.60   23.00
   4   6  -1 1018.80   24.00
  -4   6   1 1050.39   22.50
  -2  -6   1  355.86    7.50
   2  -6  -1  353.16    9.60
   2  -6  -1  349.87    8.30
   2  -6  -1  342.67    8.30
  -2  -6   1  356.96    9.00
  -2  -6   1  351.06    9.40
  -2  -6   1  367.26    9.00
   2  -6  -1  354.06    9.40
   2  -6  -1  355.66    9.20
  -2  -6   1  364.96   10.00
   2   6  -1  348.47   10.00
  -2   6   1  352.96    9.30
   2   6  -1  354.56    9.70
   2   6  -1  350.46    9.00
  -2   6   1  366.46    9.80
   2   6  -1  349.47    9.10
  -2   6   1  356.06    8.20
  -2   6   1  363.86    8.50
  -2   6   1  344.77    9.20
   0  -6   1   23.50    2.10
   0  -6  -1   25.10    1.50
   0  -6  -1   24.70    2.50
   0  -6   1   22.50    1.80
   0  -6  -1   23.00    2.10
   0  -6   1   24.50    1.30
   0  -6  -1   22.80    2.00
   0  -6   1   24.30    2.30
   0   6   1   24.30    1.50
   0   6  -1   22.10    2.30
   0   6  -1   25.40    2.10
   0   6   1   26.20    2.80
   0   6   1   20.70    2.10
   0   6  -1   21.50    2.40
   0   6  -1   23.30    1.20
   0   6   1   23.90    2.30
   0   6  -1   23.20    1.90
   2  -6   1   34.50    2.00
  -2  -6  -1   35.80    2.90
  -2  -6  -1   34.70    1.80
   2  -6   1   37.30    2.60
   2  -6   1   40.70    2.80
  -2  -6  -1   35.10    2.50
   2  -6   1   36.40    1.80
  -2  -6  -1   39.10    2.60
  -2   6  -1   37.90    2.80
   2   6   1   36.10    2.70
   2   6   1   37.40    3.10
  -2   6  -1   38.30    2.60
   2   6   1   36.10    2.50
   2   6   1   33.20    2.40
  -2   6  -1   35.80    1.90
  -2   6  -1   35.60    1.80
   2   6   1   35.30    2.70
  -2   6  -1   31.60    2.30
  -4  -6  -1  692.83   16.00
   4  -6   1  691.33   16.20
  -4  -6  -1  688.53   15.80
  -4  -6  -1  674.23   16.90
   4  -6   1  696.33   14.90
   4  -6   1  682.73   16.50
  -4  -6  -1  674.93   16.00
  -4   6  -1  673.53   15.40
  -4   6  -1  687.23   14.80
   4   6   1  712.23   17.40
   4   6   1  671.13   15.60
   4   6   1  723.23   16.30
   4   6   1  692.83   16.20
  -4   6  -1  680.13   16.00
  -4   6  -1  690.63   14.20
   4   6   1  687.93   16.10
  -4   6  -1  677.73   16.40
  -6  -6  -1  187.98    6.80
  -6  -6  -1  208.98    6.20
   6  -6   1  197.08    7.10
  -6  -6  -1  193.68    7.70
  -6  -6  -1  202.48    6.80
  -6  -6  -1  200.18    6.60
   6  -6   1  194.68    6.10
  -6   6  -1  200.88    7.20
   6   6   1  202.38    8.10
   6   6   1  198.58    6.30
  -6   6  -1  195.68    6.10
  -6   6  -1  200.68    7.00
  -6   6  -1  211.38    6.20
   6   6   1  207.78    7.10
   6   6   1  201.88    7.00
  -8  -6  -1  535.05   13.20
   8  -6   1  537.55   13.30
  -8  -6  -1  543.45   14.10
  -8  -6  -1  523.55   15.30
   8  -6   1  519.85   14.30
  -8  -6  -1  525.65   13.80
  -8  -6  -1  535.35   13.60
   8   6   1  510.25   15.70
   8   6   1  537.45   14.10
  -8   6  -1  552.54   13.30
  -8   6  -1  514.25   14.20
   8   6   1  527.55   12.90
  -8   6  -1  540.85   14.70
  -8   6  -1  527.45   12.60
   8   6   1  540.35   14.30
 -10  -6  -1  354.26   10.60
  10  -6   1  358.86   10.40
 -10  -6  -1  332.67   12.20
 -10  -6  -1  343.77   10.50
 -10  -6  -1  357.66   11.10
  10  -6   1  333.97   11.10
 -10  -6  -1  339.97   10.10
  10   6   1  367.26   13.60
  10   6   1  339.57    9.40
 -10   6  -1  338.57   11.40
 -10   6  -1  339.87    9.10
 -10   6  -1  352.06   11.50
  10   6   1  330.57   10.70
 -10   6  -1  353.46   10.30
  10   6   1  356.26   11.40
 -12  -6  -1   53.49    5.50
 -12  -6  -1   54.89    4.40
 -12  -6  -1   62.19    5.00
 -12  -6  -1   60.79    4.60
  12   6   1   55.99    4.60
 -12   6  -1   60.99    4.40
 -12   6  -1   49.80    3.70
  12   6   1   55.49    6.00
 -12   6  -1   56.69    5.20
  12   6   1   53.99    3.40
 -12   6  -1   58.49    5.20
  12   6   1   49.30    4.90
 -14  -6  -1  386.46   11.90
  14  -6   1  351.96   11.90
 -14  -6  -1  325.27   11.50
 -14  -6  -1  351.76   11.50
 -14  -6  -1  341.77   12.30
 -14  -6  -1  348.67   16.30
 -14   6  -1  377.76   11.90
 -14   6  -1  383.56   13.00
  14   6   1  379.06   13.00
  14   6   1  347.67   12.10
  14   6   1  358.76   14.60
 -14   6  -1  346.47   11.00
  14   6   1  359.16    9.90
 -16  -6  -1  556.94   16.80
 -16  -6  -1  599.44   16.50
 -16  -6  -1  584.54   16.90
  16   6   1  587.14   20.90
 -16   6  -1  607.34   17.20
  16   6   1  604.44   15.10
 -16   6  -1  577.34   18.90
  16   6   1  567.34   17.30
  16   6   1  616.24   18.40
 -16   6  -1  606.64   18.60
  16   6   1  592.94   14.50
 -18  -6  -1   98.39    7.00
 -18  -6  -1   98.79    6.90
 -18  -6  -1   97.89    6.50
  18   6   1  108.19    8.10
  18   6   1  105.39    9.60
  18   6   1  103.79    5.00
 -18   6  -1  120.29    7.70
 -18   6  -1  112.39    8.00
  18   6   1   94.69    5.20
 -20  -6  -1    2.00    3.00
 -20  -6  -1    2.80    3.00
 -20  -6  -1    1.10    3.20
  20   6   1    8.00    5.50
  20   6   1    1.60    1.70
 -20   6  -1   -3.50    5.10
  20   6   1   -2.30    1.90
 -20   6  -1    8.80    4.20
  20   6   1    0.00    3.40
 -22  -6  -1   31.80    5.00
 -22  -6  -1   29.20    5.60
  22   6   1   35.30    7.80
  22   6   1   41.70    6.60
 -22   6  -1   33.90    5.60
 -22   6  -1   27.80    6.10
 -24  -6  -1   46.10    6.60
 -24  -6  -1   36.70    5.40
 -24   6  -1   23.40    5.50
  24   6   1   29.10    6.40
 -24   6  -1   38.50    7.00
 -26  -6  -1    4.80    4.60
 -26  -6  -1    4.30    3.70
 -26   6  -1    4.00    4.60
 -26   6  -1    2.70    4.30
  26   6   1    9.70    4.90
 -28  -6  -1    1.40    4.70
 -28  -6  -1   14.00    6.40
 -28  -6  -1    4.90    4.10
  28   6   1   11.20    5.10
 -28   6  -1    4.80    5.50
 -28   6  -1    9.10    5.40
 -27  -7   1   23.00    5.80
 -27  -7   1   26.60    5.20
 -27   7   1    8.70    5.70
 -25  -7   1   29.20    5.20
 -25  -7   1   31.80    5.90
  25   7  -1   26.70    6.80
 -25   7   1   32.10    6.70
  25   7  -1   22.20    7.40
  25   7  -1   29.40    3.50
 -25   7   1   38.00    6.60
 -23  -7   1    4.80    4.10
 -23  -7   1    2.50    3.30
  23   7  -1    5.40    2.20
  23   7  -1    5.10    2.70
  23   7  -1    5.10    5.70
  23   7  -1    7.70    4.70
 -23   7   1    5.60    3.90
 -23   7   1   -4.10    3.50
 -21  -7   1  305.27   11.90
 -21  -7   1  297.47   12.40
  21   7  -1  297.37   10.40
  21   7  -1  296.07    9.50
 -21   7   1  293.67   14.10
  21   7  -1  307.17   14.70
  21   7  -1  289.47   16.50
 -21   7   1  308.67   12.70
 -19  -7   1  313.67   11.60
 -19  -7   1  307.87   11.80
 -19  -7   1  300.57   12.40
 -19   7   1  307.07   13.30
  19   7  -1  301.57   13.70
 -19   7   1  292.17    8.90
 -19   7   1  294.57   12.00
  19   7  -1  303.57    9.50
  19   7  -1  256.87   14.90
  19   7  -1  300.67   10.40
 -17  -7   1   13.90    3.40
 -17  -7   1   10.50    3.30
 -17  -7   1   23.20    4.30
 -17   7   1   15.10    2.60
 -17   7   1   15.80    3.70
  17   7  -1   14.60    2.70
  17   7  -1   11.50    4.30
  17   7  -1   15.50    3.30
  17   7  -1   12.10    5.00
 -17   7   1   20.90    4.50
 -15  -7   1  230.38   10.00
 -15  -7   1  246.78    9.30
 -15  -7   1  231.88   10.10
 -15  -7   1  252.17    9.50
  15   7  -1  247.58    8.70
  15   7  -1  244.88   11.30
 -15   7   1  259.57    9.70
  15   7  -1  252.37   10.00
  15   7  -1  244.18    9.40
 -15   7   1  206.58   10.50
  15   7  -1  241.08   12.50
 -15   7   1  235.88   10.70
 -15   7   1  241.08    8.00
 -13  -7   1  230.88    9.80
 -13  -7   1  235.38    9.40
 -13  -7   1  238.98    8.80
 -13  -7   1  226.28   10.70
  13  -7  -1  241.08    9.80
  13  -7  -1  238.18    8.90
 -13  -7   1  234.08    9.40
 -13   7   1  219.28    9.50
 -13   7   1  219.98    8.60
  13   7  -1  226.78   10.20
 -13   7   1  237.38    7.80
  13   7  -1  236.28    8.60
 -13   7   1  222.48   10.00
  13   7  -1  229.08   11.40
  13   7  -1  236.28    9.20
  11  -7  -1   30.10    3.00
 -11  -7   1   30.20    3.60
  11  -7  -1   28.00    3.70
 -11  -7   1   34.00    3.40
 -11  -7   1   26.90    4.30
 -11  -7   1   31.30    4.00
  11  -7  -1   33.40    3.70
 -11  -7   1   28.10    3.70
  11   7  -1   34.10    4.70
 -11   7   1   23.40    3.70
 -11   7   1   29.00    3.30
 -11   7   1   31.40    4.60
 -11   7   1   33.50    3.80
  11   7  -1   39.70    4.10
  11   7  -1   36.20    5.50
  -9  -7   1  370.36    9.90
   9  -7  -1  370.86   11.60
  -9  -7   1  350.96   11.10
   9  -7  -1  374.96   10.60
   9  -7  -1  362.06    9.90
  -9  -7   1  362.26   10.90
  -9  -7   1  365.26   12.50
  -9  -7   1  388.76   11.00
   9   7  -1  364.76   11.10
  -9   7   1  359.76   12.00
   9   7  -1  373.96   13.30
  -9   7   1  363.66   10.30
   9   7  -1  383.56   12.10
  -9   7   1  359.36   11.80
  -9   7   1  366.96   11.50
  -9   7   1  351.76   10.10
   7  -7  -1  335.47   10.40
   7  -7  -1  332.37    9.20
  -7  -7   1  330.97    8.60
  -7  -7   1  339.97    9.80
  -7  -7   1  339.17    9.80
  -7  -7   1  340.67   11.20
  -7  -7   1  322.97   10.00
   7  -7  -1  335.27    9.20
   7   7  -1  312.07    9.80
   7   7  -1  338.07   10.00
   7   7  -1  341.57   10.80
   7   7  -1  322.67   11.40
  -7   7   1  337.17    9.50
  -7   7   1  323.77   10.50
  -7   7   1  341.17    9.20
  -7   7   1  338.27   10.30
  -5  -7   1   -0.90    1.40
   5  -7  -1    1.70    1.20
  -5  -7   1    0.10    1.40
  -5  -7   1    1.30    0.90
   5  -7  -1    1.50    1.30
   5  -7  -1    1.10    1.40
  -5  -7   1   -1.20    1.50
  -5  -7   1    1.20    1.40
   5  -7  -1    1.00    0.80
   5  -7  -1   -0.80    1.20
  -5   7   1    1.30    1.30
  -5   7   1   -0.10    1.40
  -5   7   1    0.90    0.90
   5   7  -1    1.90    1.40
   5   7  -1    0.90    1.30
   5   7  -1    1.30    1.90
  -5   7   1    0.50    1.10
   5   7  -1   -0.60    1.50
  -5   7   1    2.50    1.70
   3  -7  -1  902.71   19.10
   3  -7  -1  903.71   20.20
  -3  -7   1  892.51   20.50
   3  -7  -1  939.11   21.00
  -3  -7   1  890.01   19.90
  -3  -7   1  924.61   20.10
  -3  -7   1  891.21   21.20
   3  -7  -1  911.31   18.90
   3  -7  -1  909.21   20.50
  -3   7   1  929.01   21.10
  -3   7   1  921.21   20.60
  -3   7   1  900.61   19.00
  -3   7   1  910.81   20.30
   3   7  -1  924.71   21.00
  -3   7   1  933.61   19.20
   3   7  -1  900.61   20.20
   3   7  -1  928.21   20.10
   3   7  -1  889.91   21.50
  -1  -7   1  470.55   11.50
  -1  -7   1  487.35   12.50
  -1  -7   1  461.55    9.80
   1  -7  -1  466.05   11.80
   1  -7  -1  472.05   10.50
   1  -7  -1  474.15   12.40
  -1  -7   1  481.55   11.40
   1  -7  -1  469.85   11.20
   1   7  -1  479.65   12.70
  -1   7   1  465.85   12.00
  -1   7   1  478.45   11.30
   1   7  -1  488.85   12.40
  -1   7   1  468.75   12.50
  -1   7   1  459.75   11.80
   1   7  -1  475.45   11.50
  -1   7   1  473.55   10.40
   1   7  -1  477.45   11.60
   1  -7   1  186.98    6.20
  -1  -7  -1  191.48    6.20
   1  -7   1  184.28    4.70
  -1  -7  -1  189.08    4.90
   1  -7   1  189.88    6.60
  -1  -7  -1  192.98    6.10
   1  -7   1  198.38    5.60
  -1   7  -1  186.78    6.20
   1   7   1  184.38    6.30
   1   7   1  186.58    6.90
  -1   7  -1  195.58    6.90
  -1   7  -1  183.78    4.70
   1   7   1  198.88    6.50
  -1   7  -1  182.18    6.00
   1   7   1  199.88    6.30
  -1   7  -1  180.58    6.40
   1   7   1  188.68    6.30
  -1   7  -1  191.08    6.20
   3  -7   1 2030.50   41.80
   3  -7   1 2049.70   42.30
   3  -7   1 2088.69   40.10
  -3  -7  -1 2056.39   42.70
  -3  -7  -1 2037.30   41.50
  -3  -7  -1 2045.70   41.60
   3  -7   1 2053.99   40.00
  -3  -7  -1 2033.00   41.50
  -3   7  -1 2043.30   41.30
   3   7   1 2030.50   41.80
   3   7   1 2022.80   43.00
  -3   7  -1 2054.89   40.10
   3   7   1 2073.39   41.90
   3   7   1 2027.80   41.60
  -3   7  -1 2043.20   41.70
  -3   7  -1 1984.90   40.00
  -3   7  -1 2067.19   42.40
   3   7   1 2045.00   41.80
  -5  -7  -1 1592.44   33.60
   5  -7   1 1589.64   33.80
  -5  -7  -1 1594.14   33.20
   5  -7   1 1565.44   32.10
  -5  -7  -1 1581.14   34.80
  -5  -7  -1 1556.74   33.40
   5   7   1 1589.34   33.80
   5   7   1 1614.44   35.30
  -5   7  -1 1599.64   31.10
   5   7   1 1626.34   33.90
   5   7   1 1557.44   33.00
  -5   7  -1 1570.24   33.60
  -5   7  -1 1558.94   34.10
   5   7   1 1585.54   33.70
  -5   7  -1 1596.94   32.90
  -5   7  -1 1614.44   32.20
  -7  -7  -1    4.20    2.10
  -7  -7  -1    5.00    1.70
  -7  -7  -1    3.30    1.70
  -7  -7  -1    6.40    2.00
   7  -7   1    6.70    2.00
  -7  -7  -1    4.40    1.50
   7  -7   1    5.50    1.60
   7   7   1    4.90    2.00
   7   7   1    4.00    2.20
  -7   7  -1    5.40    2.00
  -7   7  -1    5.90    1.70
   7   7   1    4.80    1.80
  -7   7  -1    7.30    1.60
   7   7   1    5.50    2.00
  -7   7  -1    3.70    2.00
   7   7   1    3.80    1.50
   9  -7   1  246.38    7.90
  -9  -7  -1  232.28    8.10
  -9  -7  -1  228.68    8.50
  -9  -7  -1  221.68    9.50
   9  -7   1  232.68    8.80
  -9  -7  -1  246.98    8.50
  -9  -7  -1  237.28    7.70
  -9   7  -1  247.28    7.90
  -9   7  -1  225.98    9.00
  -9   7  -1  232.48    9.00
   9   7   1  248.28   10.70
   9   7   1  229.78    8.50
  -9   7  -1  243.88    8.80
   9   7   1  220.58    7.40
   9   7   1  223.58    8.70
  -9   7  -1  225.78    7.20
  11  -7   1  529.55   15.80
  11  -7   1  560.74   14.90
 -11  -7  -1  517.55   17.10
 -11  -7  -1  563.44   15.20
 -11  -7  -1  550.54   14.50
 -11  -7  -1  549.65   17.20
 -11  -7  -1  553.94   15.00
 -11   7  -1  531.75   13.40
  11   7   1  570.54   18.30
 -11   7  -1  539.85   16.30
  11   7   1  544.55   13.70
 -11   7  -1  557.04   15.90
  11   7   1  581.24   16.20
 -13  -7  -1   61.89    5.00
 -13  -7  -1   76.29    5.50
 -13  -7  -1   60.19    6.60
 -13  -7  -1   57.49    5.10
  13  -7   1   71.49    5.00
 -13  -7  -1   65.09    5.60
 -13   7  -1   67.59    5.00
  13   7   1   65.79    7.50
 -13   7  -1   57.49    5.90
  13   7   1   64.19    5.80
 -13   7  -1   58.19    5.60
  13   7   1   67.29    4.10
 -13   7  -1   60.29    3.90
  13   7   1   73.29    5.50
 -15  -7  -1   22.30    3.80
 -15  -7  -1   17.90    3.60
 -15  -7  -1   23.10    4.00
  15   7   1   18.50    5.00
 -15   7  -1   12.90    3.90
 -15   7  -1   18.00    4.30
 -15   7  -1   17.60    3.70
  15   7   1   18.70    4.40
  15   7   1   19.50    2.70
  15   7   1   12.70    4.20
 -15   7  -1   19.10    2.70
 -17  -7  -1  233.48   10.00
 -17  -7  -1  234.18    9.70
 -17   7  -1  233.58   10.00
 -17   7  -1  216.88    7.70
  17   7   1  223.58    8.40
  17   7   1  223.08    7.80
  17   7   1  213.38   10.90
  17   7   1  218.78   13.00
 -17   7  -1  230.68   11.10
 -19  -7  -1   -0.80    2.90
 -19  -7  -1   -6.40    2.50
 -19  -7  -1    7.60    3.40
  19   7   1    2.10    4.60
  19   7   1    1.80    3.90
  19   7   1   -3.40    2.10
  19   7   1    1.10    1.90
 -19   7  -1    5.30    3.60
 -21  -7  -1   98.79    8.00
 -21  -7  -1   91.09    7.20
 -21   7  -1   84.49    8.70
  21   7   1   80.89   10.60
  21   7   1   95.49    8.80
  21   7   1   88.79    5.50
 -21   7  -1   89.29    8.00
  21   7   1   79.79    4.80
 -23  -7  -1   50.99    7.20
 -23  -7  -1   37.70    5.90
  23   7   1   43.30    6.70
 -23   7  -1   47.60    7.30
  23   7   1   51.49    9.10
 -23   7  -1   55.09    7.10
 -25  -7  -1    9.60    4.80
 -25  -7  -1    8.40    4.10
  25   7   1    0.70    4.50
 -25   7  -1    0.30    4.30
 -25   7  -1    4.00    4.60
 -27  -7  -1   43.90    7.10
 -27  -7  -1   45.10    6.20
  27   7   1   44.30    7.20
 -27   7  -1   39.50    7.60
 -27   7  -1   39.40    6.70
 -26  -8   1   18.50    5.40
 -26  -8   1   25.90    5.20
  26   8  -1   19.90    6.40
  26   8  -1   21.90    7.60
 -26   8   1   18.00    5.90
 -26   8   1   25.90    5.90
 -24  -8   1    2.70    3.80
 -24  -8   1    5.60    4.30
 -24   8   1    2.30    3.90
 -24   8   1    4.10    4.50
  24   8  -1    3.10    6.00
  24   8  -1    9.50    3.10
  24   8  -1   -9.60    3.90
  24   8  -1    5.50    2.70
 -22  -8   1    0.40    3.20
 -22  -8   1    4.40    3.80
  22   8  -1   -7.10    3.60
 -22   8   1    5.00    4.30
  22   8  -1    3.40    2.90
  22   8  -1   -2.00    4.40
  22   8  -1    4.40    2.40
 -22   8   1    3.90    4.00
 -20  -8   1   32.10    5.10
 -20  -8   1   30.70    4.80
 -20   8   1   28.20    3.40
  20   8  -1   44.80    6.80
  20   8  -1   33.20    3.90
 -20   8   1   24.50    5.50
 -20   8   1   25.00    5.10
  20   8  -1   38.50    4.60
  20   8  -1   33.80    7.30
 -18  -8   1   -2.50    2.60
 -18  -8   1    6.00    3.30
 -18  -8   1    0.40    2.80
  18   8  -1   -0.80    4.00
 -18   8   1    2.10    3.40
  18   8  -1   -2.00    2.20
 -18   8   1    1.80    1.90
  18   8  -1   -1.80    1.90
 -18   8   1    1.70    2.90
  18   8  -1    8.30    4.60
 -16  -8   1   23.60    4.30
 -16  -8   1   27.80    4.10
 -16  -8   1   29.70    4.30
 -16   8   1   31.10    4.40
  16   8  -1   29.70    3.60
 -16   8   1   29.20    5.00
 -16   8   1   29.10    3.50
  16   8  -1   25.00    5.30
  16   8  -1   27.70    5.60
  16   8  -1   25.90    3.80
 -14  -8   1  161.18    7.20
 -14  -8   1  154.88    7.90
 -14  -8   1  170.78    7.90
 -14  -8   1  145.89    8.00
  14  -8  -1  151.88    7.60
  14   8  -1  146.69    8.00
  14   8  -1  161.48    9.10
 -14   8   1  170.08    8.60
 -14   8   1  163.98    7.60
 -14   8   1  174.28    6.80
  14   8  -1  156.88   10.20
 -14   8   1  170.18    9.10
 -12  -8   1  112.99    6.30
 -12  -8   1  123.49    7.70
 -12  -8   1  114.69    7.30
 -12  -8   1  122.59    6.60
  12  -8  -1  111.99    6.00
 -12  -8   1  125.09    5.70
  12  -8  -1  125.59    7.00
  12   8  -1  130.79    7.80
  12   8  -1  114.39    8.30
 -12   8   1  130.29    6.20
 -12   8   1  112.59    6.90
 -12   8   1  116.79    5.70
  12   8  -1  110.59    6.40
 -12   8   1  123.39    7.50
  10  -8  -1   17.60    2.60
 -10  -8   1   14.20    2.80
 -10  -8   1   17.00    3.00
 -10  -8   1   14.50    2.80
  10  -8  -1   12.80    2.90
 -10  -8   1   18.70    2.60
 -10  -8   1   15.90    3.60
  10  -8  -1   14.70    2.60
 -10   8   1   16.60    3.30
 -10   8   1   18.50    3.40
  10   8  -1   17.10    3.50
 -10   8   1   13.40    2.60
  10   8  -1   13.90    3.60
 -10   8   1   15.10    3.40
 -10   8   1   18.50    2.70
  -8  -8   1  214.28    6.60
   8  -8  -1  216.48    8.40
  -8  -8   1  223.68    7.90
   8  -8  -1  214.68    7.20
  -8  -8   1  214.58    8.10
  -8  -8   1  218.38    7.80
  -8  -8   1  213.28    9.00
   8  -8  -1  218.18    7.30
  -8   8   1  213.28    8.30
   8   8  -1  230.18    9.90
  -8   8   1  216.28    8.50
  -8   8   1  218.78    7.20
   8   8  -1  208.98    8.00
   8   8  -1  204.28    8.60
   8   8  -1  219.88    8.10
  -8   8   1  200.78    7.30
  -8   8   1  221.28    9.00
  -6  -8   1   15.70    2.50
   6  -8  -1   11.00    2.10
  -6  -8   1    9.40    1.60
  -6  -8   1    9.40    2.00
  -6  -8   1   11.30    2.30
   6  -8  -1   15.30    2.10
  -6  -8   1   10.60    2.60
   6  -8  -1   10.70    2.30
   6  -8  -1   12.70    1.40
  -6   8   1   13.10    2.10
   6   8  -1    6.60    2.30
  -6   8   1   13.90    2.60
  -6   8   1   12.90    2.60
   6   8  -1   10.50    2.10
   6   8  -1    9.90    2.30
  -6   8   1   10.50    1.90
  -6   8   1   14.10    1.50
   6   8  -1   12.10    3.00
  -4  -8   1  164.18    6.00
  -4  -8   1  165.48    5.90
   4  -8  -1  168.78    4.90
  -4  -8   1  160.68    6.40
   4  -8  -1  164.08    6.40
   4  -8  -1  156.88    6.50
  -4  -8   1  161.98    6.80
   4  -8  -1  160.58    5.20
  -4  -8   1  163.08    4.60
  -4   8   1  166.88    6.80
   4   8  -1  169.68    6.90
  -4   8   1  157.88    5.20
  -4   8   1  167.48    6.10
  -4   8   1  158.08    6.30
   4   8  -1  167.88    6.10
  -4   8   1  164.38    5.10
   4   8  -1  160.88    6.10
   4   8  -1  163.08    7.20
  -2  -8   1  415.16   10.70
   2  -8  -1  397.76   11.10
   2  -8  -1  418.96   10.10
  -2  -8   1  418.66   11.80
  -2  -8   1  401.26    8.70
   2  -8  -1  398.86    9.60
  -2  -8   1  405.36   10.70
  -2   8   1  411.96   11.10
   2   8  -1  401.96   10.80
  -2   8   1  411.16   11.80
   2   8  -1  399.56   10.70
   2   8  -1  425.46   11.70
  -2   8   1  414.16   11.20
  -2   8   1  416.86   10.30
   2   8  -1  422.86   12.20
  -2   8   1  410.36    9.50
   0  -8  -1  121.19    5.60
   0  -8  -1  134.29    4.90
   0  -8   1  125.59    3.60
   0  -8  -1  128.59    4.00
   0  -8   1  130.29    4.80
   0  -8  -1  133.89    5.30
   0  -8   1  139.69    5.80
   0  -8   1  132.19    5.10
   0   8  -1  126.09    5.60
   0   8  -1  132.29    5.90
   0   8   1  141.19    6.10
   0   8   1  132.99    5.50
   0   8   1  132.99    5.30
   0   8  -1  131.29    3.60
   0   8  -1  128.99    4.80
   0   8   1  132.59    5.30
   0   8  -1  126.19    5.20
   0   8   1  129.09    5.00
   0   8   1  131.29    3.90
   0   8  -1  133.49    5.20
   2  -8   1  159.78    4.60
  -2  -8  -1  161.98    6.00
   2  -8   1  169.78    6.50
   2  -8   1  158.28    6.00
  -2  -8  -1  171.68    6.00
   2  -8   1  169.48    5.20
  -2  -8  -1  160.58    6.50
  -2  -8  -1  165.78    4.60
   2   8   1  158.18    6.00
   2   8   1  167.78    6.10
  -2   8  -1  166.48    5.20
   2   8   1  174.58    7.00
  -2   8  -1  166.38    4.60
  -2   8  -1  160.78    5.90
   2   8   1  164.88    6.30
  -2   8  -1  162.28    6.00
  -2   8  -1  157.68    6.60
  -4  -8  -1  275.97    8.20
   4  -8   1  264.67    7.50
   4  -8   1  252.57    8.20
  -4  -8  -1  255.87    8.10
  -4  -8  -1  251.07    8.10
   4  -8   1  258.77    8.70
  -4  -8  -1  252.47    9.00
   4   8   1  260.37    9.50
   4   8   1  234.98    8.10
   4   8   1  253.97    8.50
  -4   8  -1  259.87    8.30
   4   8   1  256.37    8.40
  -4   8  -1  256.77    7.90
   4   8   1  257.47    8.10
  -4   8  -1  245.38    8.60
  -4   8  -1  252.07    6.90
  -4   8  -1  246.28    6.60
  -6  -8  -1   32.60    2.60
  -6  -8  -1   30.00    3.20
  -6  -8  -1   28.90    3.00
  -6  -8  -1   34.50    4.20
   6  -8   1   31.80    2.50
  -6  -8  -1   30.40    3.50
   6  -8   1   37.50    3.40
   6   8   1   25.80    3.10
  -6   8  -1   33.30    3.40
   6   8   1   24.20    3.70
  -6   8  -1   28.00    3.40
   6   8   1   29.00    3.40
   6   8   1   31.90    2.90
   6   8   1   33.70    3.50
  -6   8  -1   26.10    2.60
  -6   8  -1   29.30    2.50
  -6   8  -1   29.50    1.80
  -8  -8  -1    1.20    2.00
  -8  -8  -1    3.80    1.70
  -8  -8  -1    0.80    1.70
   8  -8   1    2.50    1.50
   8  -8   1    1.90    1.90
  -8  -8  -1    1.20    1.40
  -8  -8  -1    0.20    2.00
  -8   8  -1    1.10    1.80
   8   8   1   -2.70    2.40
  -8   8  -1    2.30    2.00
   8   8   1    0.30    1.90
   8   8   1    5.20    1.90
  -8   8  -1    3.30    1.70
   8   8   1    4.80    2.30
  -8   8  -1    1.10    1.40
   8   8   1    2.80    1.90
 -10  -8  -1  484.45   14.20
 -10  -8  -1  502.95   15.90
  10  -8   1  508.45   14.90
  10  -8   1  473.45   13.30
 -10  -8  -1  480.55   13.70
 -10  -8  -1  496.65   14.10
 -10  -8  -1  501.05   13.10
  10   8   1  517.85   15.00
 -10   8  -1  488.95   15.10
  10   8   1  493.45   13.10
 -10   8  -1  500.05   13.20
  10   8   1  469.15   14.20
  10   8   1  494.55   16.70
 -10   8  -1  492.15   14.50
 -10   8  -1  484.65   15.00
 -10   8  -1  471.05   12.70
 -12  -8  -1   88.89    5.80
 -12  -8  -1   87.09    5.80
  12  -8   1   85.39    6.00
 -12  -8  -1   86.19    6.90
 -12  -8  -1   78.49    5.40
  12  -8   1   87.89    5.30
 -12  -8  -1   85.69    5.30
 -12   8  -1   94.19    5.30
  12   8   1   89.09    6.30
  12   8   1   91.99    7.70
 -12   8  -1   85.49    6.10
 -12   8  -1   85.19    6.40
  12   8   1   92.99    6.00
 -12   8  -1   89.99    4.60
  12   8   1   83.69    4.80
 -14  -8  -1   60.69    5.40
 -14  -8  -1   63.09    5.30
  14  -8   1   60.49    5.20
 -14  -8  -1   62.39    5.00
  14   8   1   59.79    7.20
  14   8   1   63.69    6.30
 -14   8  -1   69.59    6.30
 -14   8  -1   67.09    5.50
 -14   8  -1   60.99    4.10
 -14   8  -1   63.39    6.20
  14   8   1   66.19    4.50
 -16  -8  -1   -0.40    2.60
 -16  -8  -1    6.00    3.10
  16   8   1    3.30    4.00
  16   8   1    1.70    1.90
 -16   8  -1    1.70    2.80
  16   8   1    0.50    3.30
 -16   8  -1    1.80    3.00
 -16   8  -1    7.10    2.20
 -18  -8  -1    0.80    2.70
 -18  -8  -1    5.60    3.00
 -18  -8  -1    5.30    3.40
  18   8   1    0.10    2.30
  18   8   1    7.10    4.80
 -18   8  -1    4.40    2.00
 -18   8  -1    4.70    3.80
  18   8   1    6.80    4.00
  18   8   1    2.40    2.30
 -20  -8  -1    2.70    3.20
 -20  -8  -1    5.30    3.50
 -20  -8  -1    2.80    3.40
 -20   8  -1   -0.60    3.10
  20   8   1    1.30    4.80
  20   8   1    1.10    4.10
  20   8   1   -3.60    2.20
  20   8   1    0.70    2.20
 -20   8  -1   -5.00    3.40
 -22  -8  -1  107.09    8.60
  22   8   1  115.09    6.50
  22   8   1  103.19    5.80
  22   8   1   99.79    9.20
 -22   8  -1  119.69    8.70
  22   8   1  107.79   11.70
 -22   8  -1  111.19   10.10
 -24  -8  -1   20.80    5.30
 -24  -8  -1   26.00    5.10
  24   8   1   16.20    5.60
  24   8   1   22.30    3.30
 -24   8  -1   28.40    6.50
  24   8   1   20.60    7.30
 -24   8  -1   21.70    5.50
 -26  -8  -1    1.70    4.60
 -26  -8  -1   -1.90    3.40
 -26   8  -1    7.60    4.60
 -26   8  -1    3.40    6.70
  26   8   1   -8.60    5.60
  26   8   1    3.70    5.20
 -27  -9   1   30.10    6.20
 -27  -9   1   19.60    5.30
  27   9  -1   22.10    7.00
  27   9  -1   18.20    7.90
 -27   9   1   13.50    6.20
  27   9  -1   20.30    4.20
 -27   9   1   17.60    5.50
 -25  -9   1   26.70    5.80
 -25  -9   1   31.90    5.50
  25   9  -1   29.00    8.60
 -25   9   1   24.50    5.90
  25   9  -1   19.10    6.70
 -25   9   1   20.50    6.40
  25   9  -1   18.20    4.00
  25   9  -1   14.70    4.70
 -23  -9   1   12.80    4.70
 -23  -9   1    6.00    3.90
 -23   9   1    7.50    4.50
  23   9  -1   14.10    5.50
 -23   9   1   14.30    5.50
  23   9  -1    8.40    6.30
  23   9  -1   13.30    3.20
  23   9  -1   22.60    5.80
 -21  -9   1    3.40    3.60
  21   9  -1    3.90    2.50
 -21   9   1    2.10    3.70
  21   9  -1    0.60    4.10
  21   9  -1    8.40    5.40
 -21   9   1    2.10    4.20
 -21   9   1   -1.00    2.10
  21   9  -1    1.10    2.90
 -19  -9   1   15.90    4.10
 -19  -9   1   10.60    3.80
 -19   9   1    6.40    2.70
  19   9  -1    5.40    3.20
 -19   9   1    8.60    4.00
  19   9  -1    8.70    4.50
  19   9  -1    4.30    4.90
  19   9  -1   14.10    3.10
 -19   9   1    9.30    4.50
 -17  -9   1   14.20    3.80
 -17  -9   1    6.60    3.50
 -17  -9   1   11.40    3.70
 -17   9   1    8.60    3.60
  17   9  -1   13.40    3.10
  17   9  -1    6.80    4.50
 -17   9   1    7.70    2.80
  17   9  -1    7.40    5.00
  17   9  -1   11.00    3.70
 -17   9   1    6.90    4.10
 -15  -9   1  240.38   10.40
 -15  -9   1  266.97    9.70
 -15  -9   1  261.67   10.40
  15   9  -1  249.38   11.90
 -15   9   1  254.77   11.40
  15   9  -1  258.57    9.10
  15   9  -1  247.48   13.30
 -15   9   1  245.48    9.00
 -15   9   1  261.27   10.20
 -13  -9   1  152.28    6.90
  13  -9  -1  141.89    6.90
 -13  -9   1  151.68    7.50
 -13  -9   1  154.38    7.70
 -13   9   1  153.58    8.90
 -13   9   1  144.89    7.10
 -13   9   1  152.98    8.40
  13   9  -1  150.58    8.70
 -13   9   1  154.98    8.70
 -13   9   1  146.79    6.70
  13   9  -1  141.59    9.90
 -11  -9   1  177.68    7.80
 -11  -9   1  153.88    7.70
  11  -9  -1  176.28    8.40
 -11  -9   1  166.98    6.60
 -11  -9   1  160.78    9.00
  11  -9  -1  170.18    7.30
 -11   9   1  189.98    7.40
 -11   9   1  180.68    8.40
 -11   9   1  171.18    8.70
 -11   9   1  171.78    8.80
  11   9  -1  175.68    9.30
  11   9  -1  160.78    9.70
 -11   9   1  171.38    7.20
  11   9  -1  157.58    7.80
  -9  -9   1  473.05   15.60
   9  -9  -1  485.35   13.20
  -9  -9   1  504.35   12.50
  -9  -9   1  507.95   14.00
  -9  -9   1  483.35   14.10
   9  -9  -1  480.25   14.70
  -9  -9   1  484.15   13.90
   9   9  -1  504.65   15.30
  -9   9   1  480.35   14.90
  -9   9   1  515.35   14.80
   9   9  -1  515.85   14.40
  -9   9   1  513.05   13.20
   9   9  -1  477.05   14.20
  -9   9   1  483.25   13.50
   9   9  -1  476.45   16.40
   7  -9  -1  937.81   20.90
  -7  -9   1  940.91   22.00
  -7  -9   1  926.91   23.70
  -7  -9   1  935.01   20.10
   7  -9  -1  927.11   22.70
  -7  -9   1  910.71   22.30
   7   9  -1  990.70   23.60
   7   9  -1  937.21   22.20
   7   9  -1  902.71   22.20
  -7   9   1  941.21   22.70
  -7   9   1  939.61   20.90
  -7   9   1  912.11   21.80
  -7   9   1  924.41   19.30
  -5  -9   1   13.60    3.10
  -5  -9   1   15.00    2.50
   5  -9  -1   14.10    2.80
  -5  -9   1   13.10    2.60
   5  -9  -1   13.70    1.80
   5  -9  -1   14.70    2.10
   5  -9  -1   13.70    2.80
  -5  -9   1   16.10    2.90
  -5  -9   1   12.40    1.70
   5   9  -1   14.00    2.60
  -5   9   1    8.70    2.40
   5   9  -1   13.50    2.50
   5   9  -1   12.00    3.10
   5   9  -1   13.80    2.90
  -5   9   1   14.30    2.80
  -5   9   1   16.10    2.20
  -5   9   1   13.30    1.90
  -5   9   1   12.50    2.30
   3  -9  -1  834.22   20.50
   3  -9  -1  827.82   20.00
  -3  -9   1  818.02   19.30
  -3  -9   1  844.72   19.40
   3  -9  -1  841.12   18.10
   3  -9  -1  836.62   18.30
  -3  -9   1  860.71   20.90
  -3  -9   1  825.52   20.00
  -3  -9   1  829.92   17.10
   3   9  -1  833.52   21.30
  -3   9   1  847.42   18.00
   3   9  -1  910.81   19.90
  -3   9   1  831.92   19.90
   3   9  -1  860.81   20.60
  -3   9   1  840.32   18.60
  -3   9   1  834.62   20.00
   3   9  -1  814.92   19.60
  -3   9   1  852.31   20.80
  -1  -9   1  515.65   11.10
   1  -9  -1  526.45   13.70
   1  -9  -1  526.35   11.90
   1  -9  -1  544.55   12.90
  -1  -9   1  522.55   13.40
   1  -9  -1  526.55   14.30
  -1  -9   1  522.85   14.40
  -1  -9   1  551.04   13.30
  -1   9   1  527.05   13.10
   1   9  -1  532.95   14.30
   1   9  -1  529.65   13.70
  -1   9   1  529.65   13.90
   1   9  -1  530.85   14.80
  -1   9   1  522.35   11.70
  -1   9   1  534.75   14.70
   1   9  -1  530.45   13.30
  -1   9   1  531.45   13.90
   1   9  -1  522.35   13.40
   1  -9   1  420.86    9.50
  -1  -9  -1  434.96   11.70
   1  -9   1  430.56   11.70
   1  -9   1  426.46   10.80
   1  -9   1  405.46   12.20
  -1  -9  -1  420.26    9.70
  -1  -9  -1  429.16   11.40
  -1  -9  -1  435.16   12.60
   1   9   1  442.66   11.90
  -1   9  -1  429.16   12.70
   1   9   1  445.96   12.00
   1   9   1  415.16   12.80
  -1   9  -1  425.96   11.70
   1   9   1  433.66   12.10
  -1   9  -1  413.16   12.10
   1   9   1  433.46   11.60
  -1   9  -1  431.76    9.50
  -1   9  -1  432.06   11.60
  -1   9  -1  427.36   10.90
  -3  -9  -1   47.90    2.50
   3  -9   1   47.70    2.90
   3  -9   1   47.40    3.80
  -3  -9  -1   47.80    4.00
   3  -9   1   51.69    3.80
  -3  -9  -1   50.69    3.60
  -3  -9  -1   49.40    3.60
   3  -9   1   47.20    2.50
  -3   9  -1   48.70    3.60
  -3   9  -1   48.10    2.50
  -3   9  -1   49.40    3.50
   3   9   1   42.50    3.50
   3   9   1   52.89    3.90
   3   9   1   43.50    4.30
   3   9   1   42.20    3.50
   3   9   1   45.60    3.90
  -3   9  -1   47.70    4.00
  -3   9  -1   44.10    2.80
   5  -9   1  116.19    6.00
  -5  -9  -1  127.69    5.80
   5  -9   1  120.49    5.80
  -5  -9  -1  120.99    5.70
   5  -9   1  126.99    4.60
  -5  -9  -1  126.69    5.60
  -5  -9  -1  115.69    6.30
  -5   9  -1  123.79    6.30
  -5   9  -1  122.69    5.40
   5   9   1  124.09    5.80
   5   9   1  126.59    5.60
   5   9   1  131.39    7.10
   5   9   1  115.99    5.80
  -5   9  -1  120.69    4.60
  -5   9  -1  126.69    4.30
  -5   9  -1  119.79    5.80
   5   9   1  123.69    6.00
  -7  -9  -1   44.60    4.10
  -7  -9  -1   36.10    4.60
   7  -9   1   34.50    3.80
  -7  -9  -1   34.00    3.50
  -7  -9  -1   41.00    3.20
  -7  -9  -1   36.80    4.00
   7  -9   1   43.20    3.10
   7   9   1   44.30    4.30
   7   9   1   37.20    6.80
  -7   9  -1   38.10    4.00
  -7   9  -1   42.20    3.20
   7   9   1   29.40    3.70
   7   9   1   41.60    4.30
  -7   9  -1   32.80    3.20
  -7   9  -1   41.20    2.30
   7   9   1   47.30    3.70
   9  -9   1  291.07    9.20
  -9  -9  -1  276.87    9.70
  -9  -9  -1  293.37   10.40
  -9  -9  -1  297.07   10.30
  -9  -9  -1  271.97   11.30
  -9  -9  -1  286.07    8.90
   9  -9   1  300.97   10.90
   9   9   1  294.67   10.80
   9   9   1  298.37    9.60
  -9   9  -1  304.87   10.70
   9   9   1  318.27   11.10
   9   9   1  281.67   10.30
  -9   9  -1  285.17    9.20
  -9   9  -1  309.17    9.30
   9   9   1  296.37   12.30
  -9   9  -1  317.27   11.30
 -11  -9  -1   60.19    5.30
 -11  -9  -1   64.99    4.90
  11  -9   1   65.09    4.70
 -11  -9  -1   66.29    6.30
 -11  -9  -1   63.49    5.20
 -11  -9  -1   63.19    4.60
  11  -9   1   53.99    5.30
  11   9   1   66.89    4.50
 -11   9  -1   69.79    5.70
  11   9   1   68.29    5.30
 -11   9  -1   69.89    5.70
 -11   9  -1   67.29    5.80
  11   9   1   68.09    5.80
  11   9   1   62.79    7.30
 -11   9  -1   60.19    4.40
 -11   9  -1   63.79    4.70
 -13  -9  -1   37.50    4.70
 -13  -9  -1   28.50    5.10
 -13  -9  -1   32.20    4.30
 -13  -9  -1   34.70    4.20
  13  -9   1   32.70    4.10
  13   9   1   23.80    5.50
  13   9   1   31.00    5.80
 -13   9  -1   31.90    4.90
 -13   9  -1   34.20    3.70
 -13   9  -1   39.90    4.40
 -13   9  -1   33.00    5.00
  13   9   1   31.60    3.70
 -13   9  -1   35.50    5.10
 -15  -9  -1  247.38   10.40
 -15  -9  -1  262.67   10.60
 -15  -9  -1  284.17   10.30
  15   9   1  271.57   11.90
 -15   9  -1  265.67   10.30
 -15   9  -1  286.27   12.00
  15   9   1  261.77   13.90
 -15   9  -1  238.18    8.70
  15   9   1  264.87    9.30
 -17  -9  -1  196.38    9.30
 -17  -9  -1  199.08    9.60
 -17  -9  -1  182.48    9.10
 -17   9  -1  192.28    9.30
  17   9   1  198.08    8.50
  17   9   1  192.58    7.90
 -17   9  -1  178.78    7.30
  17   9   1  186.98   10.70
 -17   9  -1  192.98   10.80
  17   9   1  189.38   12.80
 -19  -9  -1   -0.90    2.60
 -19  -9  -1   -4.70    2.90
 -19  -9  -1   -2.10    3.00
 -19   9  -1    3.90    4.10
  19   9   1    3.70    2.40
 -19   9  -1    0.70    2.00
  19   9   1   -2.50    3.70
  19   9   1    3.50    5.10
  19   9   1   -1.30    2.70
 -19   9  -1    0.00    3.40
 -21  -9  -1   97.29    8.10
 -21  -9  -1   76.59    7.50
 -21   9  -1  106.39    9.30
  21   9   1   82.69   11.00
 -21   9  -1   90.19    7.80
  21   9   1   86.99    9.40
  21   9   1   95.09    5.90
  21   9   1   85.29    6.50
 -23  -9  -1   55.59    6.80
 -23  -9  -1   48.20    6.60
  23   9   1   66.99    5.70
  23   9   1   50.19    9.90
 -23   9  -1   52.59    6.70
 -23   9  -1   43.30    7.40
  23   9   1   51.29    7.60
 -25  -9  -1    6.20    5.00
 -25  -9  -1    4.40    4.10
 -25   9  -1    5.00    4.40
  25   9   1    5.10    6.10
  25   9   1    5.80    5.00
 -25   9  -1    1.10    5.20
 -27  -9  -1   12.00    4.80
 -27   9  -1   16.00    6.30
 -27   9  -1   14.20    5.40
  27   9   1   10.30    6.50
  27   9   1   17.60    7.00
 -26 -10   1    0.30    3.80
 -26 -10   1    1.40    4.20
 -26  10   1   -5.80    5.00
 -26  10   1   -3.10    4.40
  26  10  -1    0.60    3.20
  26  10  -1    2.10    5.10
  26  10  -1    1.60    6.60
 -24 -10   1    0.60    4.00
 -24 -10   1    2.20    3.90
  24  10  -1   -5.40    4.20
  24  10  -1   -4.00    4.60
 -24  10   1   -2.20    4.30
  24  10  -1    1.50    2.90
 -24  10   1    4.20    4.00
  24  10  -1    0.20    3.00
 -22 -10   1    6.90    4.00
 -22 -10   1    6.00    3.90
  22  10  -1    3.60    5.40
  22  10  -1    9.30    3.00
  22  10  -1    9.00    5.00
 -22  10   1    2.70    4.10
  22  10  -1   10.10    3.60
 -22  10   1   12.80    2.80
 -22  10   1    2.30    3.90
 -20 -10   1   29.00    4.90
 -20 -10   1   21.60    5.10
 -20  10   1   29.90    5.30
  20  10  -1   39.40    8.10
  20  10  -1   27.40    4.00
  20  10  -1   30.20    4.80
  20  10  -1   21.00    6.00
 -20  10   1   30.20    4.00
 -20  10   1   23.30    5.40
 -18 -10   1   31.90    5.00
 -18 -10   1   29.80    4.80
  18  10  -1   27.00    6.20
 -18  10   1   32.20    5.10
 -18  10   1   33.30    6.90
  18  10  -1   34.20    4.40
  18  10  -1   28.10    7.70
  18  10  -1   32.30    4.90
 -18  10   1   35.90    4.30
 -18  10   1   26.30    6.10
 -16 -10   1    2.70    3.10
 -16 -10   1    5.10    2.90
 -16 -10   1   -0.30    2.50
  16  10  -1    1.20    2.30
 -16  10   1    1.20    2.00
  16  10  -1    1.20    3.60
 -16  10   1    0.50    2.90
 -16  10   1    1.60    3.30
 -16  10   1    5.10    3.60
  16  10  -1   -5.00    3.10
 -14 -10   1   59.89    5.70
 -14 -10   1   73.49    5.20
 -14 -10   1   64.49    5.80
 -14  10   1   79.19    6.60
 -14  10   1   58.79    4.90
 -14  10   1   69.89    5.60
 -14  10   1   69.69    6.70
  14  10  -1   65.39    6.90
  14  10  -1   61.69    5.50
  14  10  -1   61.89    7.90
 -12 -10   1    6.40    2.80
 -12 -10   1    6.80    2.80
 -12 -10   1    9.30    2.40
 -12 -10   1    8.90    3.00
  12 -10  -1    6.90    2.50
 -12  10   1    5.50    2.50
 -12  10   1    9.80    3.30
  12  10  -1    9.50    2.80
  12  10  -1   10.20    3.60
 -12  10   1    7.10    3.80
 -12  10   1   10.80    2.60
  12  10  -1    7.50    4.00
 -12  10   1    7.90    3.20
 -10 -10   1   14.40    3.60
 -10 -10   1   12.10    2.90
 -10 -10   1   18.00    2.70
  10 -10  -1   15.50    3.40
 -10 -10   1   13.70    3.50
  10 -10  -1   13.60    2.80
 -10 -10   1   12.60    2.90
  10  10  -1   10.60    3.80
 -10  10   1   10.50    2.60
 -10  10   1   16.60    2.90
  10  10  -1   13.00    3.30
 -10  10   1   14.60    3.40
 -10  10   1   10.60    3.20
  10  10  -1   14.10    3.70
  10  10  -1   18.90    3.50
 -10  10   1   16.40    3.40
  -8 -10   1   72.19    3.80
  -8 -10   1   63.89    5.00
  -8 -10   1   69.09    5.00
  -8 -10   1   68.59    5.70
  -8 -10   1   65.79    4.90
   8 -10  -1   81.19    4.40
   8 -10  -1   66.79    5.00
  -8  10   1   75.89    5.70
  -8  10   1   71.59    4.30
   8  10  -1   64.49    6.10
  -8  10   1   69.09    4.60
  -8  10   1   72.39    3.10
  -8  10   1   75.49    5.40
   8  10  -1   72.29    5.20
   8  10  -1   74.09    5.80
   8  10  -1   70.69    5.10
  -6 -10   1   20.50    3.10
  -6 -10   1   21.20    2.20
  -6 -10   1   19.10    3.00
   6 -10  -1   18.90    2.40
   6 -10  -1   19.90    3.30
   6 -10  -1   22.60    2.20
  -6 -10   1   20.00    3.40
   6 -10  -1   21.10    3.20
  -6 -10   1   18.90    3.00
   6  10  -1   20.00    3.60
  -6  10   1   19.10    3.00
   6  10  -1   27.60    3.60
   6  10  -1   25.70    3.40
   6  10  -1   16.50    3.60
  -6  10   1   21.30    2.60
  -6  10   1   17.60    3.30
  -6  10   1   17.90    3.90
   4 -10  -1   -0.60    1.10
   4 -10  -1   -0.10    1.60
   4 -10  -1   -0.10    1.50
  -4 -10   1   -0.40    1.50
  -4 -10   1    1.40    1.60
  -4 -10   1    1.90    1.90
  -4 -10   1    2.90    1.10
   4 -10  -1    1.80    1.30
  -4  10   1    2.10    1.40
  -4  10   1    5.60    2.20
  -4  10   1    5.10    1.50
   4  10  -1    3.70    1.80
   4  10  -1   -0.50    1.40
  -4  10   1    0.20    1.80
  -4  10   1    5.30    1.90
   4  10  -1    6.80    2.70
   4  10  -1    0.70    2.00
   2 -10  -1   98.29    4.00
  -2 -10   1  108.79    3.40
   2 -10  -1  101.29    5.30
  -2 -10   1  109.69    5.20
   2 -10  -1  112.99    4.60
  -2 -10   1  109.19    5.90
   2 -10  -1  103.09    5.70
  -2 -10   1  116.59    5.20
   2  10  -1  106.29    5.10
   2  10  -1  102.39    5.20
   2  10  -1   96.49    5.20
  -2  10   1  103.69    4.70
  -2  10   1  100.39    5.30
  -2  10   1  100.49    3.80
   2  10  -1  100.59    6.20
  -2  10   1  101.69    5.30
  -2  10   1   95.39    5.80
   2  10  -1  101.09    5.60
   0 -10   1  125.09    6.20
   0 -10   1  129.29    5.20
   0 -10   1  121.49    5.50
   0 -10  -1  127.19    5.30
   0 -10  -1  114.79    5.60
   0 -10   1  128.09    3.90
   0 -10  -1  129.79    6.10
   0 -10  -1  114.09    4.10
   0  10  -1  114.99    6.10
   0  10  -1  119.59    5.60
   0  10   1  115.49    5.60
   0  10  -1  125.59    3.70
   0  10   1  130.49    5.90
   0  10   1  117.19    5.20
   0  10  -1  120.19    5.20
   0  10  -1  116.69    5.60
   0  10   1  124.99    4.10
   0  10   1  118.69    6.40
   0  10  -1  132.19    6.70
   0  10   1  127.29    6.00
  -2 -10  -1  460.05   10.60
   2 -10   1  455.35   12.70
  -2 -10  -1  466.65   13.70
   2 -10   1  454.15   11.50
   2 -10   1  467.05   10.50
   2 -10   1  453.35   13.30
  -2 -10  -1  462.15   12.50
  -2 -10  -1  486.75   12.90
   2  10   1  457.75   13.00
  -2  10  -1  456.65   10.40
   2  10   1  449.46   12.60
  -2  10  -1  463.55   13.80
   2  10   1  474.95   14.20
  -2  10  -1  440.76   12.50
   2  10   1  446.36   12.80
  -2  10  -1  461.15   12.70
   2  10   1  464.45   13.20
  -2  10  -1  445.36   13.20
  -2  10  -1  451.45   11.60
   4 -10   1  117.69    4.60
   4 -10   1  115.19    6.10
  -4 -10  -1  118.99    4.20
  -4 -10  -1  120.49    5.80
   4 -10   1  115.29    5.80
   4 -10   1  116.49    4.40
  -4 -10  -1  124.19    5.80
  -4 -10  -1  116.79    6.50
  -4  10  -1  130.59    6.00
   4  10   1  118.69    5.90
  -4  10  -1  129.99    4.80
   4  10   1  134.29    6.40
  -4  10  -1  124.09    4.50
   4  10   1  128.49    6.30
   4  10   1  126.49    5.90
  -4  10  -1  115.59    6.40
  -4  10  -1  125.89    5.70
   4  10   1  118.89    7.00
  -6 -10  -1    1.10    1.60
   6 -10   1    4.50    2.20
   6 -10   1    0.30    1.90
   6 -10   1    2.00    1.40
  -6 -10  -1    3.60    2.40
  -6 -10  -1    3.10    2.00
  -6 -10  -1    2.30    1.50
  -6 -10  -1    1.70    2.00
   6  10   1    2.50    1.80
  -6  10  -1    5.60    1.80
  -6  10  -1    2.90    2.20
  -6  10  -1    6.10    2.40
   6  10   1    3.70    2.20
  -6  10  -1    2.80    1.90
   6  10   1    3.60    2.60
   6  10   1    0.00    2.00
   8 -10   1   27.10    3.90
  -8 -10  -1   30.20    3.70
  -8 -10  -1   23.10    3.60
  -8 -10  -1   29.80    3.60
   8 -10   1   27.40    3.10
  -8 -10  -1   24.30    4.00
  -8 -10  -1   26.80    2.90
   8  10   1   26.10    3.40
   8  10   1   25.90    4.00
  -8  10  -1   24.70    3.10
  -8  10  -1   27.80    3.10
   8  10   1   31.30    4.20
  -8  10  -1   33.90    4.30
   8  10   1   27.50    4.00
  -8  10  -1   26.50    4.10
  -8  10  -1   28.10    2.00
   8  10   1   27.00    4.60
  10 -10   1    0.90    2.20
 -10 -10  -1   -0.40    2.00
 -10 -10  -1    0.50    1.90
 -10 -10  -1    4.90    2.80
 -10 -10  -1    0.40    2.20
 -10 -10  -1    2.60    1.90
  10 -10   1    1.80    1.90
 -10  10  -1    3.00    2.40
  10  10   1    3.60    2.00
  10  10   1    2.90    2.10
 -10  10  -1    1.90    1.80
  10  10   1    4.50    3.20
 -10  10  -1    1.30    2.20
  10  10   1    3.80    2.50
  10  10   1    2.60    2.70
 -10  10  -1    2.00    1.90
 -10  10  -1    0.40    2.20
 -12 -10  -1   24.70    4.10
 -12 -10  -1   34.80    4.70
 -12 -10  -1   20.10    3.40
 -12 -10  -1   28.50    3.80
  12 -10   1   27.70    3.80
 -12  10  -1   24.00    4.50
 -12  10  -1   23.80    3.30
  12  10   1   25.00    5.40
 -12  10  -1   23.70    4.40
 -12  10  -1   35.00    5.00
 -12  10  -1   18.90    3.40
  12  10   1   26.70    4.60
  12  10   1   23.00    3.40
 -14 -10  -1   47.50    5.30
 -14 -10  -1   48.10    4.70
 -14 -10  -1   32.40    4.60
 -14  10  -1   36.90    4.00
  14  10   1   35.30    5.60
  14  10   1   42.60    4.60
 -14  10  -1   43.80    4.60
 -14  10  -1   45.70    6.00
  14  10   1   37.30    6.90
 -14  10  -1   51.09    6.00
 -16 -10  -1    2.90    2.90
 -16 -10  -1    4.80    2.70
 -16 -10  -1    4.10    3.20
 -16  10  -1    6.50    3.90
  16  10   1    8.90    4.70
 -16  10  -1    3.20    3.70
 -16  10  -1    5.00    2.40
 -16  10  -1    6.00    3.20
  16  10   1    0.90    3.40
 -18 -10  -1    2.70    3.20
 -18 -10  -1   -3.00    2.60
 -18 -10  -1   -2.20    2.80
 -18  10  -1    2.90    3.60
  18  10   1    0.30    2.60
 -18  10  -1    1.20    3.00
  18  10   1    3.70    3.50
  18  10   1    2.40    4.80
 -18  10  -1    0.30    2.30
  18  10   1    0.60    3.60
 -18  10  -1   -1.60    3.20
 -20 -10  -1    4.40    3.40
 -20 -10  -1    2.00    3.30
  20  10   1    2.90    4.30
  20  10   1    0.20    2.80
 -20  10  -1   -1.40    3.10
 -20  10  -1   -3.20    2.00
  20  10   1   -4.60    3.80
 -20  10  -1    0.60    3.60
  20  10   1   -2.00    4.50
 -22 -10  -1    1.30    3.70
 -22 -10  -1    0.90    3.60
  22  10   1    2.90    3.10
  22  10   1   -3.10    4.70
 -22  10  -1    1.50    3.80
  22  10   1    0.90    4.10
 -22  10  -1   -3.10    3.70
 -24 -10  -1   -2.80    3.60
 -24 -10  -1   -4.80    3.40
 -24  10  -1   -0.90    3.80
  24  10   1   -1.00    3.50
 -24  10  -1    2.90    4.70
  24  10   1    4.70    5.60
  24  10   1   -1.60    3.30
  24  10   1   -9.00    3.90
 -26 -10  -1   11.30    5.10
 -26 -10  -1    7.90    4.40
 -26  10  -1    2.60    5.10
  26  10   1   10.10    3.50
  26  10   1   -2.30    5.60
 -26  10  -1    4.40    5.10
  26  10   1    3.70    5.10
 -25 -11   1    5.20    4.30
 -25 -11   1    1.80    4.10
 -25  11   1    7.10    7.00
 -25  11   1    2.40    4.70
  25  11  -1   -0.60    3.30
  25  11  -1   -9.30    4.80
 -23 -11   1    2.60    4.20
 -23 -11   1    0.10    4.10
  23  11  -1    6.40    3.30
 -23  11   1   10.50    4.90
  23  11  -1    0.40    3.10
 -23  11   1    3.70    5.10
 -23  11   1   -0.70    4.70
  23  11  -1   -1.30    4.80
 -23  11   1    2.10    2.40
  23  11  -1    5.00    6.20
 -21 -11   1    7.90    4.30
  21  11  -1   11.50    6.50
 -21  11   1   16.10    5.70
  21  11  -1   11.30    5.40
  21  11  -1   10.70    3.80
  21  11  -1   19.10    3.90
 -21  11   1    5.60    4.10
 -21  11   1    5.80    4.90
 -21  11   1    9.90    3.20
 -19 -11   1   20.50    4.60
 -19 -11   1   19.70    4.50
  19  11  -1    9.60    5.50
 -19  11   1    9.40    4.70
  19  11  -1   18.80    3.70
 -19  11   1   20.80    7.10
 -19  11   1   16.80    3.50
  19  11  -1   18.10    5.80
 -19  11   1   21.10    5.60
  19  11  -1   16.30    4.10
 -17 -11   1    5.00    3.20
 -17 -11   1    6.70    3.70
 -17  11   1    4.30    2.90
  17  11  -1   12.30    4.80
 -17  11   1   12.60    4.10
  17  11  -1    8.80    3.00
  17  11  -1   12.00    4.00
 -15 -11   1    3.30    3.00
 -15 -11   1    2.90    2.50
 -15 -11   1   -1.60    3.00
 -15  11   1    4.70    3.50
 -15  11   1    6.30    3.10
  15  11  -1    3.90    3.60
  15  11  -1    6.30    4.80
 -15  11   1    4.30    3.60
  15  11  -1    4.90    2.60
 -15  11   1    0.70    2.50
 -13 -11   1  127.39    6.30
  13 -11  -1  122.79    6.60
 -13 -11   1  128.09    7.40
 -13 -11   1  131.59    7.60
  13  11  -1  121.19    9.70
 -13  11   1  133.49    6.90
 -13  11   1  121.29    6.50
 -13  11   1  126.59    8.50
 -13  11   1  126.79    7.90
  13  11  -1  111.99    8.20
  13  11  -1  134.59    6.80
 -11 -11   1  135.69    7.40
 -11 -11   1  151.28    6.30
 -11 -11   1  129.09    7.30
 -11 -11   1  130.59    7.40
  11 -11  -1  150.58    6.90
 -11  11   1  145.69    8.20
 -11  11   1  144.19    6.70
  11  11  -1  143.29    8.80
 -11  11   1  149.49    8.70
  11  11  -1  137.89    9.80
  11  11  -1  143.99    7.00
 -11  11   1  142.69    7.00
   9 -11  -1    4.10    2.70
  -9 -11   1    2.60    3.10
   9 -11  -1    4.30    2.10
  -9 -11   1    4.10    1.90
  -9 -11   1    5.00    2.50
  -9 -11   1    5.00    2.50
   9  11  -1    3.80    2.30
   9  11  -1    4.10    3.00
   9  11  -1    8.40    3.70
   9  11  -1    6.00    2.60
  -9  11   1    1.00    1.30
  -9  11   1    4.50    2.90
  -9  11   1    4.80    2.20
   9  11  -1    0.60    2.50
  -9  11   1    3.60    2.20
  -9  11   1    5.70    2.90
   7 -11  -1   21.20    2.90
  -7 -11   1   18.40    2.30
  -7 -11   1   16.20    3.20
   7 -11  -1   20.20    3.60
  -7 -11   1   15.70    3.20
  -7 -11   1   20.20    3.40
  -7 -11   1   19.70    3.90
   7 -11  -1   30.60    2.60
  -7  11   1   22.60    2.50
   7  11  -1   25.90    3.80
  -7  11   1   19.40    2.70
  -7  11   1   21.60    3.80
   7  11  -1   17.90    3.20
   7  11  -1   22.20    4.20
   7  11  -1   17.30    3.10
  -7  11   1   16.60    3.10
  -7  11   1   23.70    3.90
   7  11  -1   13.80    3.80
  -5 -11   1    1.80    2.00
   5 -11  -1    2.20    2.00
   5 -11  -1    3.80    1.60
  -5 -11   1   -2.00    1.80
   5 -11  -1    2.20    2.10
  -5 -11   1    0.80    1.80
  -5 -11   1   -0.30    1.10
  -5 -11   1   -0.60    1.70
  -5 -11   1   -0.10    1.10
   5 -11  -1   -0.10    1.30
  -5  11   1    3.50    1.60
  -5  11   1   -2.40    1.30
   5  11  -1    0.90    2.40
  -5  11   1   -0.10    2.10
   5  11  -1    0.70    1.90
  -5  11   1   -2.30    2.00
  -5  11   1    0.50    1.80
   5  11  -1   -1.70    2.10
   3 -11  -1    2.20    2.10
  -3 -11   1    3.10    1.80
   3 -11  -1    5.40    1.60
  -3 -11   1    1.80    1.80
   3 -11  -1    2.60    1.30
  -3 -11   1    3.00    1.10
   3 -11  -1    2.90    2.00
  -3 -11   1    0.40    1.70
   3  11  -1    4.70    2.30
  -3  11   1    3.10    2.10
  -3  11   1    0.30    2.10
   3  11  -1    3.00    2.50
   3  11  -1    3.20    1.80
  -3  11   1    3.00    1.80
  -3  11   1    2.90    1.60
   3  11  -1    1.50    1.80
  -3  11   1    3.10    1.40
   1 -11  -1   46.20    4.30
   1 -11  -1   49.30    4.10
  -1 -11   1   57.69    3.90
   1 -11  -1   47.90    2.80
   1 -11  -1   49.10    3.60
  -1 -11   1   46.30    2.40
  -1 -11   1   50.69    4.30
  -1 -11   1   43.60    3.70
   1  11  -1   44.80    3.70
  -1  11   1   51.29    2.80
  -1  11   1   38.70    4.60
   1  11  -1   47.30    4.20
  -1  11   1   49.00    4.40
   1  11  -1   46.30    5.10
   1  11  -1   42.60    3.80
  -1  11   1   51.69    4.00
  -1  11   1   47.00    3.60
  -1 -11  -1   39.20    3.60
   1 -11   1   45.80    4.30
  -1 -11  -1   36.60    3.90
  -1 -11  -1   33.80    4.20
  -1 -11  -1   36.70    3.70
   1 -11   1   46.10    3.50
   1 -11   1   40.20    3.70
   1 -11   1   44.00    2.50
   1  11   1   37.30    4.90
   1  11   1   38.60    3.80
  -1  11  -1   39.40    3.40
  -1  11  -1   42.00    3.80
  -1  11  -1   39.40    4.10
   1  11   1   40.00    4.10
   1  11   1   41.80    3.70
  -1  11  -1   47.70    2.40
   1  11   1   47.50    4.40
  -1  11  -1   42.60    5.10
  -1  11  -1   42.20    4.20
  -3 -11  -1   89.79    3.60
   3 -11   1   97.69    4.40
  -3 -11  -1   85.49    5.10
   3 -11   1   85.69    5.10
   3 -11   1   93.19    3.70
   3 -11   1   93.39    6.50
  -3 -11  -1   89.49    6.70
  -3 -11  -1   87.99    5.90
   3  11   1   86.39    5.20
  -3  11  -1   84.39    5.10
   3  11   1   88.39    5.60
  -3  11  -1   84.09    4.30
   3  11   1   94.49    5.70
   3  11   1   83.39    5.10
   3  11   1   84.29    6.20
  -3  11  -1   89.89    3.60
  -3  11  -1   91.69    6.00
  -3  11  -1   84.69    5.20
   5 -11   1  107.49    6.20
  -5 -11  -1   92.39    6.10
  -5 -11  -1   95.79    5.60
   5 -11   1   90.99    4.10
   5 -11   1   96.99    5.70
  -5 -11  -1   97.19    5.70
  -5 -11  -1   95.49    4.00
  -5  11  -1   92.49    4.30
   5  11   1   90.39    5.60
   5  11   1  107.59    6.40
  -5  11  -1   94.49    4.30
   5  11   1   99.19    6.10
   5  11   1  109.69    8.80
  -5  11  -1   93.49    6.20
  -5  11  -1   98.59    5.50
   5  11   1   88.89    6.70
  -7 -11  -1  108.49    6.20
  -7 -11  -1  112.89    6.30
  -7 -11  -1  114.09    5.10
   7 -11   1  122.89    5.30
   7 -11   1  111.49    6.60
  -7 -11  -1  106.19    7.10
  -7  11  -1  117.09    6.60
  -7  11  -1  109.59    5.20
  -7  11  -1  105.99    5.90
   7  11   1  105.39    7.80
   7  11   1  102.89    6.70
  -7  11  -1  113.39    4.50
  -7  11  -1  109.59    7.40
   7  11   1  108.19   11.20
   7  11   1  107.89    6.50
  -9 -11  -1  115.39    7.90
  -9 -11  -1  130.29    7.10
   9 -11   1  143.09    6.10
  -9 -11  -1  129.19    5.80
  -9 -11  -1  127.79    6.80
  -9 -11  -1  139.99    7.20
   9 -11   1  129.09    7.30
   9  11   1  146.79    7.60
   9  11   1  137.89    8.90
  -9  11  -1  129.49    4.20
   9  11   1  119.99    7.60
  -9  11  -1  137.29    7.80
  -9  11  -1  127.09    6.30
   9  11   1  127.19    6.50
  -9  11  -1  147.49    6.20
   9  11   1  133.39   11.70
  -9  11  -1  127.49    7.30
  11 -11   1   35.90    4.10
 -11 -11  -1   40.30    4.20
 -11 -11  -1   28.90    4.10
 -11 -11  -1   31.10    4.40
 -11 -11  -1   34.30    4.50
 -11  11  -1   40.60    4.10
  11  11   1   26.30    4.70
 -11  11  -1   28.50    4.60
  11  11   1   44.30    6.70
 -11  11  -1   26.30    4.70
 -11  11  -1   37.40    4.20
  11  11   1   37.10    4.30
  13 -11   1   29.40    4.20
 -13 -11  -1   37.50    5.00
 -13 -11  -1   28.10    4.20
 -13 -11  -1   29.30    3.90
  13  11   1   25.90    6.10
 -13  11  -1   28.70    5.00
 -13  11  -1   25.30    3.80
  13  11   1   22.60    4.80
  13  11   1   25.20    3.80
 -13  11  -1   22.40    4.90
 -13  11  -1   22.30    3.50
 -15 -11  -1   11.90    3.50
 -15 -11  -1   15.50    3.60
 -15 -11  -1   18.90    4.20
  15  11   1   14.50    3.40
  15  11   1   24.10    6.50
 -15  11  -1   23.50    5.20
 -15  11  -1   20.80    4.00
 -15  11  -1   16.60    3.40
  15  11   1   15.00    4.50
 -15  11  -1   14.70    4.70
 -17 -11  -1   34.00    4.90
 -17 -11  -1   31.10    5.10
 -17  11  -1   33.10    6.90
 -17  11  -1   37.50    7.20
 -17  11  -1   28.00    4.80
  17  11   1   35.00    7.40
  17  11   1   34.60    6.20
 -17  11  -1   23.40    3.60
  17  11   1   33.10    4.50
 -19 -11  -1    8.40    4.00
 -19 -11  -1   10.50    4.00
 -19  11  -1    7.80    4.80
 -19  11  -1    5.60    2.70
  19  11   1    6.30    4.90
  19  11   1    6.50    3.50
  19  11   1   11.20    3.20
 -19  11  -1    9.10    4.20
 -19  11  -1    7.20    4.60
  19  11   1    6.40    5.60
 -21 -11  -1   17.00    4.90
 -21 -11  -1   11.50    4.50
 -21  11  -1    8.20    2.80
  21  11   1   12.50    5.80
 -21  11  -1   10.60    5.20
 -21  11  -1   12.60    5.10
  21  11   1   19.20    3.90
  21  11   1    4.50    6.10
 -21  11  -1   15.60    4.70
  21  11   1   14.60    4.20
 -23 -11  -1    3.80    4.20
 -23 -11  -1    8.10    4.60
  23  11   1   14.70    6.90
  23  11   1    3.30    3.50
 -23  11  -1    3.80    4.90
 -23  11  -1    3.00    4.00
  23  11   1    6.60    3.50
 -23  11  -1    6.50    5.50
  23  11   1    3.40    5.00
 -25 -11  -1    4.20    4.50
 -25 -11  -1    2.20    4.40
 -25  11  -1    0.20    4.20
  25  11   1   -0.80    5.30
 -25  11  -1    0.80    5.00
 -25  11  -1   -1.90    4.90
  25  11   1    9.10    3.60
  25  11   1    0.50    5.00
 -26 -12   1    0.10    3.90
 -26 -12   1   -0.30    4.20
  26  12  -1    5.80    5.60
 -26  12   1   -0.90    4.90
  26  12  -1    0.50    3.50
  26  12  -1   -3.80    5.60
 -26  12   1   -0.80    5.30
 -26  12   1   -5.20    3.80
 -24 -12   1    5.50    4.00
 -24 -12   1    1.20    4.20
 -24  12   1   -0.80    4.10
  24  12  -1    3.60    5.80
  24  12  -1   -1.90    4.90
 -24  12   1    2.90    5.10
 -24  12   1   -1.10    4.40
  24  12  -1   -1.40    3.30
 -22 -12   1   43.50    6.40
 -22 -12   1   70.49    7.40
 -22  12   1   61.99    8.40
  22  12  -1   65.49    7.10
 -22  12   1   59.59    7.20
 -22  12   1   48.10    5.20
  22  12  -1   46.40    8.90
 -22  12   1   77.49    9.60
  22  12  -1   58.79    8.60
 -20 -12   1   47.40    6.60
 -20 -12   1   49.80    6.10
  20  12  -1   62.29    6.80
 -20  12   1   58.29    6.90
 -20  12   1   58.39    8.00
  20  12  -1   52.79    9.10
 -20  12   1   41.00    6.90
  20  12  -1   48.70    7.90
 -18 -12   1    0.30    3.20
 -18 -12   1   -1.40    2.90
 -18  12   1   -1.70    2.80
  18  12  -1   -4.80    2.50
 -18  12   1    2.50    3.80
 -18  12   1    0.60    3.50
  18  12  -1   -2.70    3.90
 -18  12   1    0.20    2.40
  18  12  -1    2.50    4.00
 -16 -12   1    9.10    3.70
 -16 -12   1    1.50    2.80
  16  12  -1    4.60    9.20
 -16  12   1   12.60    3.70
 -16  12   1   10.10    3.10
  16  12  -1    9.90    4.50
 -16  12   1    7.10    4.40
 -14 -12   1    1.70    2.30
 -14 -12   1    0.50    2.80
 -14  12   1    1.90    2.60
  14  12  -1   -2.20    1.90
 -14  12   1   -0.70    3.10
  14  12  -1    1.10    3.20
  14  12  -1    4.90    4.10
 -14  12   1    1.80    2.40
 -14  12   1    2.20    3.20
  12 -12  -1   19.10    3.40
 -12 -12   1   21.30    3.20
 -12 -12   1   12.10    3.50
 -12 -12   1   13.00    3.20
  12  12  -1   23.80    5.60
  12  12  -1   17.50    3.40
 -12  12   1   21.20    3.60
 -12  12   1   23.10    4.50
 -12  12   1   16.20    3.30
 -12  12   1   13.30    3.90
  12  12  -1   14.60    4.20
 -10 -12   1    5.50    2.10
 -10 -12   1    3.10    2.80
 -10 -12   1    7.50    2.60
 -10 -12   1    2.30    2.40
  10 -12  -1    0.50    2.30
 -10  12   1    6.70    2.50
 -10  12   1    2.20    2.80
  10  12  -1    6.10    2.90
 -10  12   1    4.00    2.80
  10  12  -1    1.70    2.10
 -10  12   1    3.10    2.30
  10  12  -1    3.30    3.40
  10  12  -1    6.30    3.20
   8 -12  -1   60.69    4.30
  -8 -12   1   52.59    4.90
  -8 -12   1   70.09    5.30
  -8 -12   1   69.49    5.30
   8 -12  -1   59.39    5.20
  -8 -12   1   69.89    3.90
   8  12  -1   63.49    5.50
   8  12  -1   64.69    5.00
  -8  12   1   71.39    5.90
  -8  12   1   68.49    4.50
  -8  12   1   68.09    3.60
   8  12  -1   73.19    7.00
  -8  12   1   66.59    6.00
  -8  12   1   65.59    5.10
   8  12  -1   55.89    5.80
  -6 -12   1   33.60    4.10
  -6 -12   1   37.50    2.80
   6 -12  -1   37.50    4.70
  -6 -12   1   30.90    4.10
  -6 -12   1   41.10    4.00
   6 -12  -1   29.50    2.90
  -6 -12   1   42.90    5.20
  -6 -12   1   35.60    2.50
   6 -12  -1   38.00    3.20
   6 -12  -1   38.90    4.60
  -6  12   1   39.50    3.40
  -6  12   1   31.40    4.60
   6  12  -1   28.00    3.80
  -6  12   1   35.00    3.10
  -6  12   1   37.40    4.10
  -6  12   1   42.90    4.80
   6  12  -1   45.60    6.00
   6  12  -1   35.80    4.70
   6  12  -1   39.20    4.20
   4 -12  -1   -1.10    1.80
   4 -12  -1    0.80    2.00
  -4 -12   1    1.20    2.00
   4 -12  -1    1.40    1.40
  -4 -12   1    2.10    1.90
   4 -12  -1    0.50    1.40
  -4 -12   1   -0.30    1.00
  -4 -12   1   -2.10    1.70
   4  12  -1    2.10    1.70
  -4  12   1   -1.10    2.00
  -4  12   1    0.60    1.50
  -4  12   1    0.50    1.80
  -4  12   1    1.20    1.50
   4  12  -1    1.20    2.40
   4  12  -1    1.30    2.10
   4  12  -1    1.50    1.80
   4  12  -1    4.10    2.50
  -4  12   1    4.00    2.50
   2 -12  -1    7.40    2.50
  -2 -12   1    2.50    1.20
   2 -12  -1    4.70    1.60
   2 -12  -1    7.90    2.40
  -2 -12   1    2.80    2.10
  -2 -12   1    5.40    2.40
   2 -12  -1    4.10    1.80
  -2  12   1    5.50    1.50
  -2  12   1    5.30    2.40
   2  12  -1    3.50    2.60
   2  12  -1    7.00    2.30
   2  12  -1    4.30    2.10
  -2  12   1    2.20    2.10
  -2  12   1    3.30    1.80
  -2  12   1    3.00    2.10
   2  12  -1    5.90    2.60
  -2  12   1    3.70    2.40
   2  12  -1    0.70    2.10
   0 -12   1  240.98    8.70
   0 -12  -1  230.98    8.70
   0 -12   1  223.28    9.30
   0 -12   1  233.18    7.90
   0 -12   1  239.28    6.20
   0 -12  -1  236.08    6.70
   0 -12  -1  229.98    9.30
   0 -12  -1  245.78    8.20
   0  12   1  243.38    9.40
   0  12   1  222.18    9.70
   0  12   1  231.38    8.90
   0  12  -1  241.18    9.50
   0  12  -1  226.78    8.50
   0  12  -1  242.08   10.00
   0  12  -1  227.98    8.70
   0  12   1  221.88    8.20
   0  12  -1  237.18    8.20
   2 -12   1  266.17    8.40
  -2 -12  -1  268.47    7.20
  -2 -12  -1  260.57    9.10
  -2 -12  -1  247.78   10.00
   2 -12   1  284.37    9.80
  -2 -12  -1  259.87    9.30
   2 -12   1  263.67   10.10
   2  12   1  264.37    9.40
  -2  12  -1  280.07    9.80
   2  12   1  270.07    9.80
  -2  12  -1  266.37   10.10
   2  12   1  275.97   10.90
  -2  12  -1  265.87    9.60
  -2  12  -1  268.87    8.60
  -2  12  -1  272.97   10.70
  -2  12  -1  275.07    7.10
   2  12   1  269.97   10.20
  -4 -12  -1  584.84   16.60
   4 -12   1  623.94   14.90
  -4 -12  -1  601.24   17.90
   4 -12   1  619.64   17.20
   4 -12   1  594.74   17.50
  -4 -12  -1  635.04   16.60
   4 -12   1  616.64   14.20
  -4 -12  -1  602.64   13.90
   4  12   1  624.34   17.10
   4  12   1  622.84   17.00
  -4  12  -1  632.34   14.20
  -4  12  -1  613.84   16.70
  -4  12  -1  603.64   15.00
   4  12   1  616.54   16.90
   4  12   1  632.54   17.60
   4  12   1  623.44   18.90
  -4  12  -1  617.64   16.90
  -4  12  -1  632.04   18.10
  -6 -12  -1  337.67    9.00
   6 -12   1  318.17   11.90
  -6 -12  -1  351.86   11.50
   6 -12   1  339.47    9.50
  -6 -12  -1  335.77    9.40
   6 -12   1  346.87   11.80
  -6 -12  -1  331.87   11.20
  -6  12  -1  345.47   12.70
   6  12   1  327.37   11.50
   6  12   1  343.77   13.70
  -6  12  -1  328.47   11.10
  -6  12  -1  328.67    9.50
  -6  12  -1  347.97   11.70
   6  12   1  343.67   11.40
  -6  12  -1  333.07    9.30
   6  12   1  357.86   12.30
   6  12   1  355.26   11.90
  -8 -12  -1   52.09    5.10
  -8 -12  -1   49.50    4.60
  -8 -12  -1   58.39    4.00
   8 -12   1   53.79    5.00
   8 -12   1   54.79    3.90
  -8 -12  -1   53.29    5.00
  -8  12  -1   50.59    4.00
  -8  12  -1   48.50    3.10
  -8  12  -1   56.29    5.10
   8  12   1   47.70    4.50
   8  12   1   50.69    5.60
  -8  12  -1   65.09    4.80
  -8  12  -1   49.30    5.50
   8  12   1   55.89    5.20
   8  12   1   68.69    7.80
 -10 -12  -1   51.19    4.20
 -10 -12  -1   53.19    5.90
 -10 -12  -1   49.40    4.80
 -10 -12  -1   52.29    5.30
  10 -12   1   53.79    4.30
  10  12   1   43.70    4.60
 -10  12  -1   52.89    5.70
 -10  12  -1   45.10    5.70
  10  12   1   50.19    7.00
 -10  12  -1   40.80    4.50
  10  12   1   54.39    5.90
  10  12   1   49.70    6.00
 -10  12  -1   55.09    4.40
 -12 -12  -1   14.00    3.10
 -12 -12  -1   10.90    3.40
 -12 -12  -1   12.80    3.00
  12 -12   1   11.40    2.80
  12  12   1    6.80    3.60
 -12  12  -1   11.30    3.10
 -12  12  -1    9.80    3.00
 -12  12  -1   11.60    3.90
  12  12   1   14.30    3.10
  12  12   1   13.20    5.00
 -12  12  -1    4.60    3.30
 -14 -12  -1   50.59    6.00
 -14 -12  -1   43.40    4.80
 -14 -12  -1   44.80    5.20
  14  12   1   51.69    5.10
 -14  12  -1   44.50    6.20
  14  12   1   50.69    6.50
  14  12   1   46.20    7.40
 -14  12  -1   48.60    5.40
 -14  12  -1   37.50    5.90
 -16 -12  -1   33.30    4.70
 -16 -12  -1   27.70    5.50
 -16  12  -1   43.60    5.40
 -16  12  -1   34.60    7.70
 -16  12  -1   38.80    5.90
  16  12   1   33.30    4.60
  16  12   1   28.30    7.60
  16  12   1   28.60    5.80
 -18 -12  -1   22.90    4.80
 -18 -12  -1   19.10    4.30
  18  12   1   10.10    5.80
 -18  12  -1   22.60    5.50
 -18  12  -1   19.60    5.30
 -18  12  -1   24.10    3.80
 -18  12  -1   24.90    4.80
  18  12   1   28.00    5.90
 -20 -12  -1   -2.60    3.30
  20  12   1    1.30    4.80
 -20  12  -1   -0.70    4.10
 -20  12  -1   -2.00    3.80
 -20  12  -1   -0.30    2.30
 -20  12  -1    0.70    3.50
  20  12   1   -1.10    4.40
  20  12   1    2.00    3.30
 -22 -12  -1    4.70    4.10
 -22 -12  -1    2.80    4.10
 -22  12  -1    1.70    4.60
  22  12   1    4.00    4.80
  22  12   1    1.60    3.40
 -22  12  -1   -2.70    3.80
  22  12   1    2.30    5.20
 -22  12  -1    4.10    2.70
 -22  12  -1    4.80    5.10
 -24 -12  -1    5.50    4.70
 -24 -12  -1   -2.50    3.50
  24  12   1    4.10    5.30
  24  12   1   -0.60    3.20
 -24  12  -1    0.50    7.40
 -24  12  -1   11.20    5.00
 -24  12  -1    7.60    6.90
  24  12   1    9.90   11.30
 -25 -13   1    0.10    4.30
 -25 -13   1    7.10    4.80
  25  13  -1    5.50    3.90
 -25  13   1    6.00    5.60
  25  13  -1   -5.00    5.30
 -25  13   1    1.90    5.30
 -25  13   1   -0.50    5.20
  25  13  -1   -0.50    6.00
 -23 -13   1   -0.60    4.00
 -23 -13   1    8.10    4.40
  23  13  -1    2.60    3.60
  23  13  -1    0.20    5.40
 -23  13   1    2.40    4.30
 -23  13   1    4.80    4.90
  23  13  -1    6.50    5.70
 -23  13   1    1.80    4.90
 -21 -13   1    6.60    4.20
 -21 -13   1    0.90    4.00
 -21  13   1   -5.20    2.50
 -21  13   1   -2.60    4.20
  21  13  -1   -1.90    3.30
  21  13  -1    5.70    6.00
  21  13  -1    1.60    5.30
 -21  13   1    1.70    4.60
 -21  13   1    7.70    4.20
 -19 -13   1    0.40    3.50
 -19 -13   1    3.70    3.50
  19  13  -1   -3.80    2.90
 -19  13   1   -3.60    3.40
 -19  13   1   -4.70    2.40
  19  13  -1    2.30    4.60
 -19  13   1   -2.60    3.00
 -19  13   1    0.80    4.10
  19  13  -1   -6.30    4.30
 -17 -13   1   25.80    5.20
 -17 -13   1   28.60    4.70
  17  13  -1   23.30    6.00
 -17  13   1   27.00    4.30
  17  13  -1   27.70    7.40
 -17  13   1   22.70    4.80
 -17  13   1   21.80    5.40
 -17  13   1   25.60    5.80
 -15 -13   1   27.90    5.40
 -15 -13   1   35.30    4.40
 -15  13   1   34.30    4.80
 -15  13   1   38.00    6.10
 -15  13   1   29.30    4.60
  15  13  -1   30.70    6.10
 -13 -13   1    5.70    3.40
 -13 -13   1    5.30    2.60
 -13  13   1    3.80    3.00
  13  13  -1    4.00    3.50
  13  13  -1    0.20    4.40
 -13  13   1    6.30    3.90
 -13  13   1    2.00    3.40
 -13  13   1   -1.00    2.40
 -11 -13   1   17.40    4.00
 -11 -13   1   17.70    3.00
  11 -13  -1   14.60    3.10
 -11  13   1   21.30    4.70
  11  13  -1   17.50    5.10
 -11  13   1   17.40    3.60
 -11  13   1   10.70    4.00
  11  13  -1   22.00    4.90
 -11  13   1    9.50    3.20
  11  13  -1   15.90    4.00
  -9 -13   1    2.50    1.90
  -9 -13   1    0.30    2.40
  -9 -13   1    4.40    2.40
  -9 -13   1    1.80    2.50
   9 -13  -1    2.60    2.00
  -9  13   1    1.40    2.90
  -9  13   1    4.80    3.10
  -9  13   1    1.60    2.20
   9  13  -1   11.10    4.40
   9  13  -1   -0.30    2.60
  -9  13   1    5.30    1.70
   9  13  -1    5.40    2.80
  -7 -13   1   15.40    2.10
  -7 -13   1   11.90    3.10
  -7 -13   1   14.40    2.20
  -7 -13   1   12.70    3.30
   7 -13  -1   16.40    2.40
  -7 -13   1   17.60    3.50
   7 -13  -1   20.70    4.00
  -7  13   1   16.70    3.90
  -7  13   1   16.60    3.40
   7  13  -1   16.30    4.00
  -7  13   1   16.40    2.50
   7  13  -1   12.30    3.20
  -7  13   1   13.90    3.60
  -7  13   1   15.40    2.80
   7  13  -1   12.20    3.30
   7  13  -1   17.10    4.40
   5 -13  -1   23.70    2.90
   5 -13  -1   18.50    2.80
  -5 -13   1   19.20    2.30
   5 -13  -1   24.70    4.10
   5 -13  -1   15.50    4.40
  -5 -13   1   18.60    2.30
  -5 -13   1   21.90    3.90
  -5 -13   1   17.30    4.70
   5  13  -1   19.80    3.50
   5  13  -1   27.60    4.10
  -5  13   1   24.40    3.00
  -5  13   1   22.60    3.80
  -5  13   1   14.60    3.70
   5  13  -1   17.00    4.50
   5  13  -1   20.10    4.20
  -5  13   1   24.50    4.30
   5  13  -1   20.60    3.60
  -5  13   1   24.60    3.10
  -3 -13   1   39.50    4.20
  -3 -13   1   47.00    4.50
   3 -13  -1   43.90    3.80
   3 -13  -1   43.10    5.00
  -3 -13   1   41.90    2.50
  -3 -13   1   44.10    5.30
   3 -13  -1   40.20    4.70
   3 -13  -1   42.30    3.20
   3  13  -1   43.60    5.10
  -3  13   1   45.00    4.60
  -3  13   1   46.40    3.30
  -3  13   1   45.50    5.10
   3  13  -1   43.40    5.90
   3  13  -1   46.70    4.50
  -3  13   1   47.90    4.10
   3  13  -1   43.50    4.40
  -3  13   1   47.10    5.40
   3  13  -1   38.00    4.90
   1 -13  -1   14.90    2.70
   1 -13  -1   10.90    2.90
   1 -13  -1   18.10    2.30
  -1 -13   1   14.90    2.90
  -1 -13   1   17.00    1.80
   1 -13  -1   12.00    3.00
  -1 -13   1   14.20    3.20
  -1 -13   1   22.40    3.50
   1  13  -1   10.20    3.20
   1  13  -1   15.30    2.80
  -1  13   1   11.40    3.10
   1  13  -1   16.00    3.00
   1  13  -1   17.80    3.30
  -1  13   1   18.90    4.00
  -1  13   1   21.00    3.70
   1  13  -1   18.90    4.00
  -1  13   1   18.60    3.00
  -1  13   1   16.00    3.40
  -1  13   1   17.20    2.10
   1 -13   1   53.79    3.10
   1 -13   1   49.40    5.00
  -1 -13  -1   52.99    4.60
   1 -13   1   58.19    4.30
  -1 -13  -1   51.69    4.30
  -1 -13  -1   48.90    3.00
   1 -13   1   57.29    6.20
  -1 -13  -1   46.80    4.80
   1  13   1   46.80    4.60
  -1  13  -1   54.39    4.20
  -1  13  -1   53.09    5.20
  -1  13  -1   48.70    5.50
   1  13   1   50.49    6.10
   1  13   1   50.89    5.10
  -1  13  -1   55.89    2.80
   1  13   1   55.79    4.90
  -1  13  -1   51.59    4.70
  -1  13  -1   45.80    4.70
   3 -13   1   28.20    2.50
  -3 -13  -1   32.50    4.20
   3 -13   1   29.30    4.10
   3 -13   1   33.00    3.60
  -3 -13  -1   27.00    2.50
  -3 -13  -1   31.30    3.90
   3 -13   1   24.20    3.90
  -3 -13  -1   30.60    4.60
   3  13   1   29.30    3.90
  -3  13  -1   26.10    2.60
   3  13   1   22.30    3.70
  -3  13  -1   30.00    4.50
  -3  13  -1   32.30    4.70
  -3  13  -1   17.60    3.30
   3  13   1   15.30    4.00
   3  13   1   27.70    4.20
   3  13   1   30.70    4.40
  -3  13  -1   32.90    4.40
  -3  13  -1   28.10    3.30
   5 -13   1    2.10    2.20
  -5 -13  -1    3.30    2.40
   5 -13   1    3.40    1.60
  -5 -13  -1    4.70    2.50
  -5 -13  -1    0.60    1.30
   5  13   1    4.50    2.40
   5  13   1    4.70    2.60
   5  13   1    3.70    2.80
  -5  13  -1    3.30    1.80
  -5  13  -1    3.50    1.80
  -5  13  -1    4.70    2.40
   5  13   1    4.10    2.40
  -5  13  -1    3.80    2.60
  -5  13  -1   -0.70    2.40
   5  13   1   -0.10    2.80
   7 -13   1    3.20    2.50
  -7 -13  -1    3.80    2.60
  -7 -13  -1   -2.90    2.10
   7 -13   1    0.10    1.60
  -7 -13  -1   -1.20    1.60
  -7 -13  -1   -0.50    1.40
  -7  13  -1    0.80    1.50
   7  13   1   -1.50    2.20
   7  13   1   -0.50    2.00
  -7  13  -1   -1.70    2.50
  -7  13  -1   -3.00    2.10
  -7  13  -1    1.40    1.70
   7  13   1   -0.60    2.40
  -7  13  -1   -3.10    1.60
   7  13   1    1.40    3.10
  -9 -13  -1   -1.10    1.80
  -9 -13  -1    4.00    2.40
   9 -13   1    0.20    1.80
  -9 -13  -1   -1.00    2.30
  -9  13  -1    0.80    1.40
   9  13   1   -2.50    2.20
  -9  13  -1    0.90    2.10
  -9  13  -1    4.10    3.10
  -9  13  -1   -0.90    2.00
   9  13   1    2.40    3.10
   9  13   1   -2.90    3.00
  -9  13  -1    1.80    3.00
 -11 -13  -1   15.50    3.80
  11 -13   1    3.00    2.40
 -11 -13  -1    4.40    2.70
 -11  13  -1   12.60    4.10
 -11  13  -1   14.70    3.20
 -11  13  -1    5.10    3.90
  11  13   1    7.20    4.60
  11  13   1    6.40    3.60
 -11  13  -1    8.00    3.00
  11  13   1    8.70    3.60
 -13 -13  -1    1.70    2.70
 -13 -13  -1    1.50    3.10
 -13  13  -1    5.60    3.80
  13  13   1    4.00    4.10
 -13  13  -1    3.70    2.70
 -13  13  -1    3.80    3.70
  13  13   1    0.40    4.10
 -13  13  -1    5.50    3.10
 -15 -13  -1    5.70    5.40
 -15 -13  -1    5.40    3.10
 -15  13  -1   -1.30    3.40
 -15  13  -1    9.40    3.00
  15  13   1   -2.80    4.20
 -15  13  -1   -1.10    3.70
  15  13   1   -0.60    3.50
 -15  13  -1    0.80    3.10
 -17 -13  -1   -1.10    2.90
 -17 -13  -1    3.00    3.50
 -17  13  -1    2.10    3.90
  17  13   1    0.80    3.80
 -17  13  -1    0.40    3.10
 -17  13  -1   -1.40    3.60
  17  13   1    1.40    4.90
 -17  13  -1   -3.80    2.40
 -19 -13  -1   17.60    5.10
 -19 -13  -1    5.50    4.00
  19  13   1   19.50    5.90
 -19  13  -1   19.90    4.80
  19  13   1   15.50    6.30
 -19  13  -1   11.10    4.80
 -19  13  -1   17.10    5.80
 -19  13  -1   17.10    3.80
 -21 -13  -1    2.00    4.30
 -21 -13  -1   11.20    4.50
 -21  13  -1   -1.10    3.90
  21  13   1    0.60    5.00
 -21  13  -1    9.70    5.60
  21  13   1    5.70    3.70
 -21  13  -1    4.30    5.10
  21  13   1    2.30    4.60
 -23 -13  -1    1.90    3.90
 -23 -13  -1    2.80    4.30
  23  13   1    4.10    5.70
 -23  13  -1    1.30    4.60
 -23  13  -1    3.10    4.20
  23  13   1    0.70    3.40
 -23  13  -1    1.60    4.60
  23  13   1    3.10    4.90
 -24 -14   1    0.80    4.40
 -24 -14   1    5.50    4.30
  24  14  -1    3.40    4.10
 -24  14   1    6.10    5.40
  24  14  -1    8.10    6.00
 -24  14   1    1.80    4.30
  24  14  -1    5.20    6.40
 -24  14   1   -1.70    4.80
 -22 -14   1    6.80    4.30
 -22 -14   1   16.00    4.80
  22  14  -1    6.40    5.50
 -22  14   1    8.40    5.20
 -22  14   1    6.30    4.60
  22  14  -1    5.30    4.20
  22  14  -1    8.60    6.70
 -22  14   1   13.30    5.30
 -20 -14   1   14.60    4.30
 -20 -14   1   13.90    4.90
 -20  14   1   25.80    6.40
 -20  14   1   29.90    5.30
 -20  14   1   15.40    5.90
  20  14  -1   13.10    4.60
  20  14  -1   17.60    6.80
  20  14  -1   27.80    6.60
 -18 -14   1   -3.10    3.00
 -18 -14   1   -2.30    3.10
  18  14  -1   -0.50    4.30
 -18  14   1    1.00    3.60
  18  14  -1   -0.80    5.00
 -18  14   1    0.40    3.90
 -18  14   1    4.30    4.10
 -16 -14   1  111.89    8.50
 -16 -14   1  102.49    6.80
 -16  14   1   88.69    8.50
 -16  14   1  113.09    9.70
  16  14  -1   98.49   10.80
 -16  14   1  110.19    7.60
  16  14  -1   94.69    9.30
 -14 -14   1   69.49   10.80
 -14 -14   1   60.09    5.30
 -14  14   1   51.59    7.90
 -14  14   1   50.99    7.00
  14  14  -1   43.40    8.70
  14  14  -1   47.20    7.20
 -14  14   1   64.69    6.00
 -12 -14   1   62.09    6.10
 -12 -14   1   46.70    4.50
  12 -14  -1   50.49    4.90
 -12  14   1   42.90    6.00
 -12  14   1   42.10    6.40
  12  14  -1   40.60    7.50
  12  14  -1   40.50    6.60
  12  14  -1   53.99    6.50
 -12  14   1   47.30    5.00
  10 -14  -1   29.20    3.90
 -10 -14   1   28.10    3.30
 -10 -14   1   28.20    4.70
  10  14  -1   26.80    5.30
  10  14  -1   24.30    5.60
 -10  14   1   22.30    4.80
 -10  14   1   23.50    2.60
 -10  14   1   26.10    4.70
  10  14  -1   22.40    4.50
 -10  14   1   28.50    3.80
  -8 -14   1  301.07    8.60
  -8 -14   1  316.97   11.40
   8 -14  -1  321.77   10.10
  -8 -14   1  324.67    9.10
  -8 -14   1  326.87   11.90
   8  14  -1  317.97   14.40
  -8  14   1  332.47   10.10
  -8  14   1  313.87   13.10
  -8  14   1  331.47   12.40
   8  14  -1  308.87   13.30
   8  14  -1  316.87   11.90
  -8  14   1  300.07    9.20
  -6 -14   1   16.10    3.40
  -6 -14   1   12.30    3.20
   6 -14  -1   11.90    2.40
   6 -14  -1   15.10    2.70
  -6 -14   1   16.90    2.30
  -6  14   1   11.80    3.40
   6  14  -1   14.40    3.80
  -6  14   1   13.00    3.60
  -6  14   1   14.90    2.70
   6  14  -1   14.40    3.50
  -6  14   1   18.00    2.80
   6  14  -1   15.60    4.50
  -4 -14   1  142.09    7.10
   4 -14  -1  135.09    6.00
   4 -14  -1  125.79    5.20
  -4 -14   1  122.39    6.70
   4 -14  -1  125.49    7.30
   4  14  -1  122.49    7.10
  -4  14   1  130.99    7.30
   4  14  -1  131.89    8.70
   4  14  -1  131.99    8.00
  -4  14   1  131.19    6.20
   4  14  -1  128.49    7.10
  -4  14   1  132.29    5.30
  -4  14   1  136.89    8.30
  -2 -14   1  638.74   16.80
  -2 -14   1  616.84   13.50
   2 -14  -1  618.44   17.50
  -2 -14   1  605.64   16.90
   2 -14  -1  617.64   14.50
   2 -14  -1  545.75   17.30
  -2  14   1  623.34   17.60
  -2  14   1  619.14   18.20
  -2  14   1  595.94   16.30
   2  14  -1  625.54   18.40
  -2  14   1  648.24   19.40
   2  14  -1  579.14   16.80
   2  14  -1  644.54   17.50
   2  14  -1  633.94   19.50
  -2  14   1  634.44   14.30
   0 -14   1  384.46   12.60
   0 -14   1  395.96    9.50
   0 -14  -1  402.36   10.00
   0 -14  -1  360.86   11.60
   0 -14   1  393.86   11.90
   0 -14  -1  371.86   12.60
   0  14  -1  356.06   12.30
   0  14  -1  402.06   12.80
   0  14   1  385.26   13.60
   0  14  -1  394.26   14.50
   0  14   1  397.86   14.40
   0  14   1  384.76   12.30
   0  14   1  411.86   13.20
   0  14  -1  399.06   13.90
   2 -14   1    2.60    1.40
  -2 -14  -1    3.80    2.10
   2 -14   1    7.40    2.40
  -2 -14  -1    8.50    1.70
  -2 -14  -1    4.30    2.40
   2 -14   1   10.80    3.00
  -2  14  -1   10.30    2.60
   2  14   1    2.00    2.90
  -2  14  -1    2.70    2.60
   2  14   1    4.70    3.00
  -2  14  -1    3.60    2.60
  -2  14  -1    3.40    2.90
  -2  14  -1    4.60    1.50
   2  14   1    5.60    2.90
   2  14   1    6.20    2.50
  -4 -14  -1   12.30    3.10
   4 -14   1    9.40    2.40
  -4 -14  -1   13.10    2.10
   4 -14   1    8.70    1.90
  -4 -14  -1    9.60    2.90
   4 -14   1   10.90    3.10
  -4  14  -1   15.10    3.70
  -4  14  -1   16.90    3.90
  -4  14  -1   14.10    3.60
   4  14   1    7.00    3.20
  -4  14  -1   10.50    2.00
  -4  14  -1   14.20    2.70
   4  14   1    8.80    3.40
   4  14   1    9.50    3.80
   6 -14   1    3.20    1.80
  -6 -14  -1    3.60    2.50
  -6 -14  -1    5.80    1.80
  -6 -14  -1    6.20    2.70
  -6 -14  -1    7.40    2.00
   6  14   1    4.50    3.10
   6  14   1    4.10    2.80
  -6  14  -1    8.50    3.10
   6  14   1    4.20    3.40
  -6  14  -1    8.20    2.20
  -6  14  -1    4.20    3.10
  -6  14  -1    5.10    2.00
   8 -14   1  134.89    6.10
  -8 -14  -1  135.99    6.00
  -8 -14  -1  126.89    5.40
  -8 -14  -1  133.99    7.70
   8  14   1  142.29    8.70
   8  14   1  127.19    9.50
  -8  14  -1  136.69    8.10
   8  14   1  141.39    8.20
  -8  14  -1  133.59    6.10
  -8  14  -1  136.69    8.80
  -8  14  -1  132.19    5.50
 -10 -14  -1  363.36   10.80
 -10 -14  -1  340.07   12.70
  10 -14   1  346.17   11.10
  10  14   1  369.36   13.70
  10  14   1  350.66   14.20
 -10  14  -1  343.17   14.00
 -10  14  -1  352.46   11.10
 -10  14  -1  331.07    9.10
  10  14   1  372.56   16.10
 -10  14  -1  306.27   14.20
 -10  14  -1  360.46   13.60
  12 -14   1   57.49    5.10
 -12 -14  -1   71.19    5.40
 -12 -14  -1   65.29    6.70
  12  14   1   64.19    7.00
 -12  14  -1   52.89    6.80
 -12  14  -1   76.19    5.60
  12  14   1   75.39    7.70
 -12  14  -1   63.49    7.10
  12  14   1   65.29    8.80
 -12  14  -1   73.79    7.00
 -14 -14  -1   71.59    5.70
 -14 -14  -1   78.49    7.20
  14  14   1   62.69    9.20
 -14  14  -1   68.09    6.00
  14  14   1   61.89    7.70
 -14  14  -1   69.09    7.70
 -14  14  -1   64.19    6.80
 -14  14  -1   63.29    8.80
 -16 -14  -1  104.29    7.10
 -16 -14  -1   96.99    8.30
 -16  14  -1  102.19    9.40
 -16  14  -1   90.59    8.40
 -16  14  -1   86.29    6.80
  16  14   1  126.59   11.90
  16  14   1  114.79    9.70
 -16  14  -1   91.49    7.10
 -18 -14  -1    7.90    3.70
 -18 -14  -1    0.30    3.90
  18  14   1    4.70    4.40
 -18  14  -1   17.70    5.60
 -18  14  -1    2.80    3.40
 -18  14  -1    6.40    4.40
  18  14   1    7.00    5.80
 -18  14  -1   16.10    3.30
 -20 -14  -1    1.20    4.10
 -20 -14  -1   11.70    4.30
 -20  14  -1   16.40    5.50
  20  14   1    8.10    5.20
 -20  14  -1    6.50    4.80
  20  14   1   11.80    6.50
 -20  14  -1   12.40    4.50
 -20  14  -1    6.10    3.00
  20  14   1   11.60    4.50
 -22 -14  -1   82.69    8.60
 -22 -14  -1   66.19    7.50
  22  14   1   72.79    7.90
  22  14   1   62.49   11.30
  22  14   1   60.39   10.00
 -22  14  -1   74.29    8.20
 -22  14  -1   61.79    8.60
 -22  14  -1   78.19   10.20
 -24 -14  -1   37.80    6.30
 -24  14  -1   21.30    6.90
  24  14   1   35.80    6.00
 -24  14  -1   43.10    7.10
  24  14   1   44.50    8.50
 -24  14  -1   43.80    8.50
 -23 -15   1    1.50    5.50
 -23 -15   1   -1.80    3.90
 -23  15   1   -3.30    3.80
 -23  15   1    0.20    4.70
 -23  15   1    2.60    4.80
  23  15  -1   -4.00    5.40
  23  15  -1    8.10    4.60
  23  15  -1   -1.80    5.80
 -21 -15   1   18.70    5.20
 -21 -15   1   17.00    4.80
  21  15  -1   15.20    6.90
 -21  15   1   18.90    6.00
 -21  15   1   23.80    5.60
  21  15  -1   23.60    6.90
 -21  15   1   33.60    7.20
  21  15  -1   20.60    5.50
 -19 -15   1   31.90    5.10
 -19 -15   1   24.60    5.70
 -19  15   1   37.20    7.10
 -19  15   1   23.70    5.20
  19  15  -1   37.80    6.40
  19  15  -1   28.80    8.00
 -19  15   1   22.90    6.00
 -17 -15   1    2.80    3.70
 -17 -15   1    2.60    3.20
  17  15  -1    5.10    4.70
 -17  15   1   -0.20    4.20
 -17  15   1    1.30    3.40
  17  15  -1    0.40    4.90
 -17  15   1   -0.70    4.30
 -15 -15   1   51.79    5.40
 -15 -15   1   46.70    6.50
  15  15  -1   52.79    8.50
 -15  15   1   59.99    6.30
 -15  15   1   75.49    8.50
  15  15  -1   68.79    8.90
 -15  15   1   52.79    7.10
 -13 -15   1    7.10    2.70
 -13 -15   1   -0.90    3.00
 -13  15   1    5.80    3.20
 -13  15   1    5.70    3.90
 -13  15   1    3.70    4.60
  13  15  -1    7.30    5.40
  13  15  -1    3.20    4.20
 -11 -15   1    0.60    2.10
 -11 -15   1    0.50    3.10
  11 -15  -1    6.20    2.50
  11  15  -1    0.80    4.30
 -11  15   1    7.10    4.00
  11  15  -1   -4.30    3.50
  11  15  -1    3.30    3.20
 -11  15   1    0.80    2.50
 -11  15   1    3.90    3.70
 -11  15   1    3.30    1.80
   9 -15  -1   27.60    4.60
  -9 -15   1   31.40    3.30
  -9 -15   1   27.40    2.90
  -9 -15   1   24.80    4.60
   9  15  -1   21.40    5.10
  -9  15   1   23.10    5.10
  -9  15   1   24.40    3.00
  -9  15   1   26.40    3.70
  -9  15   1   35.20    5.50
   9  15  -1   26.00    6.00
   9  15  -1   25.80    4.50
   7 -15  -1    9.80    2.50
  -7 -15   1    3.30    1.70
  -7 -15   1    4.70    3.00
  -7 -15   1    6.10    3.50
  -7 -15   1    5.90    1.90
  -7  15   1    6.70    3.70
  -7  15   1    8.00    2.50
   7  15  -1    5.90    3.30
  -7  15   1    2.60    3.40
  -7  15   1    6.90    2.60
   7  15  -1    5.80    3.70
   7  15  -1    0.60    3.90
  -5 -15   1   18.80    2.30
  -5 -15   1   13.20    3.40
  -5 -15   1   24.10    2.50
  -5 -15   1   14.30    3.50
   5 -15  -1   19.00    3.10
   5 -15  -1   14.70    2.50
   5  15  -1   19.20    3.90
  -5  15   1   12.10    2.80
   5  15  -1    9.90    4.30
  -5  15   1   21.80    2.90
  -5  15   1   18.40    4.70
  -5  15   1   16.40    3.90
   5  15  -1   16.40    4.40
   3 -15  -1    7.60    2.00
  -3 -15   1    9.70    3.00
  -3 -15   1   11.50    2.20
   3 -15  -1   11.40    2.70
  -3 -15   1    7.30    2.90
  -3  15   1    8.20    3.60
   3  15  -1    3.40    3.50
   3  15  -1    7.90    3.60
  -3  15   1   10.60    2.80
  -3  15   1    7.30    3.40
  -3  15   1    7.30    2.00
  -3  15   1   10.00    3.40
   3  15  -1    9.90    3.30
  -1 -15   1    2.20    1.50
  -1 -15   1    3.50    2.50
   1 -15  -1    0.30    2.00
   1 -15  -1    3.80    1.70
   1 -15  -1   -0.70    2.40
  -1 -15   1    3.40    2.50
   1  15  -1    3.00    2.80
   1  15  -1    1.00    3.00
   1  15  -1    6.90    2.60
  -1  15   1    1.40    2.90
   1  15  -1    2.80    2.90
  -1  15   1    3.60    2.40
  -1  15   1    5.70    3.40
  -1  15   1    2.90    2.90
  -1 -15  -1   87.59    4.20
  -1 -15  -1   92.89    5.90
   1 -15   1   94.59    5.80
   1 -15   1   79.59    5.90
   1 -15   1   77.99    3.70
  -1 -15  -1   77.59    6.10
  -1  15  -1   92.19    6.50
  -1  15  -1   72.69    6.70
   1  15   1   82.39    7.70
  -1  15  -1   86.59    5.70
   1  15   1   75.49    5.80
   1  15   1   90.99    7.10
  -1  15  -1   84.09    7.50
   1  15   1   96.59    6.90
   3 -15   1  193.98    8.70
  -3 -15  -1  174.08    5.90
  -3 -15  -1  153.98    9.50
  -3 -15  -1  195.38    8.40
   3 -15   1  175.48    5.90
   3 -15   1  175.58    8.90
   3  15   1  183.08    9.50
  -3  15  -1  190.78    9.60
   3  15   1  179.38   10.70
  -3  15  -1  176.78    5.80
  -3  15  -1  176.68   10.10
  -3  15  -1  171.18    7.40
   3  15   1  173.88    9.10
  -3  15  -1  173.08    8.70
   5 -15   1  207.48    7.00
  -5 -15  -1  207.48    6.70
  -5 -15  -1  209.18    9.30
  -5  15  -1  203.58    7.80
  -5  15  -1  207.28   10.60
   5  15   1  220.98   11.90
   5  15   1  200.08    9.70
  -5  15  -1  208.98    9.60
   5  15   1  199.08   10.30
  -5  15  -1  220.88    7.00
  -5  15  -1  214.78   10.20
  -7 -15  -1   23.00    4.40
   7 -15   1   29.40    3.40
  -7 -15  -1   25.20    3.30
  -7 -15  -1   29.10    3.00
   7  15   1   23.30    4.90
   7  15   1   24.20    5.70
  -7  15  -1   38.60    3.80
  -7  15  -1   25.60    4.70
   7  15   1   29.90    5.10
  -7  15  -1   33.20    3.60
  -7  15  -1   21.00    4.70
  -9 -15  -1   41.50    3.70
  -9 -15  -1   44.10    5.70
  -9 -15  -1   50.49    4.40
   9 -15   1   43.00    4.10
  -9  15  -1   41.30    3.70
  -9  15  -1   45.70    4.50
   9  15   1   46.50    6.10
   9  15   1   46.20    7.50
  -9  15  -1   51.39    6.80
  -9  15  -1   40.00    5.70
   9  15   1   53.09    6.90
  11 -15   1    4.20    2.50
 -11 -15  -1    2.30    2.40
 -11 -15  -1    5.50    3.30
  11  15   1   -2.60    3.30
 -11  15  -1    2.70    2.50
 -11  15  -1    9.00    4.00
  11  15   1    3.10    3.10
  11  15   1   -0.50    3.50
 -11  15  -1   -0.40    3.40
 -13 -15  -1   38.50    5.50
 -13 -15  -1   44.70    4.70
  13  15   1   42.10    6.90
  13  15   1   40.50    7.80
 -13  15  -1   52.79    5.60
 -13  15  -1   38.10    6.20
 -13  15  -1   32.50    9.10
 -15 -15  -1    3.60    3.00
 -15 -15  -1   -2.40    3.10
 -15  15  -1    2.60    4.10
 -15  15  -1    2.20    3.20
 -15  15  -1   -2.70    3.70
  15  15   1   -4.20    4.50
  15  15   1   -4.20    3.60
 -17 -15  -1   49.50    5.70
 -17 -15  -1   46.10    6.70
 -17  15  -1   37.10    6.90
  17  15   1   52.59    8.20
  17  15   1   26.50    7.80
 -17  15  -1   39.60    7.30
 -17  15  -1   49.10    6.10
 -19 -15  -1   13.80    4.40
 -19 -15  -1    8.40    4.80
  19  15   1    5.70    5.80
  19  15   1   10.60    5.30
 -19  15  -1   10.30    5.30
 -19  15  -1   11.00    5.20
 -19  15  -1   15.50    4.60
 -21 -15  -1   -2.00    3.80
 -21 -15  -1    4.90    4.10
  21  15   1   -4.50    3.50
 -21  15  -1   -4.30    4.50
 -21  15  -1   -3.50    4.20
  21  15   1   -0.30    5.50
 -21  15  -1   -1.40    3.60
  21  15   1    0.20    5.30
 -23 -15  -1    0.30    4.80
 -23 -15  -1    4.40    4.40
 -23  15  -1    7.00    5.30
 -23  15  -1    3.20    5.30
  23  15   1    5.00    6.60
  23  15   1   10.00    4.70
 -23  15  -1   -0.90    4.10
  23  15   1    5.90    5.80
 -22 -16   1   14.90    4.60
  22  16  -1   27.70    6.20
 -22  16   1   18.10    6.10
  22  16  -1   16.30    6.30
 -22  16   1   12.50    5.00
  22  16  -1    8.10    6.60
 -22  16   1    6.90    5.60
 -20 -16   1   59.79    6.60
 -20 -16   1   62.79    7.60
  20  16  -1   42.20    6.60
 -20  16   1   60.09    7.10
 -20  16   1   60.59    8.90
  20  16  -1   39.80    8.10
  20  16  -1   60.89   10.80
 -20  16   1   50.79    8.10
 -18 -16   1   15.50    4.10
 -18 -16   1    9.10    4.70
 -18  16   1    6.90    4.00
 -18  16   1   17.20    5.60
 -18  16   1   16.90    5.30
  18  16  -1   10.50    6.00
  18  16  -1    5.80    6.30
 -16 -16   1   69.49    6.10
 -16 -16   1   50.29    6.90
  16  16  -1   60.59    8.60
 -16  16   1   68.19    6.80
 -16  16   1   55.09    7.60
 -16  16   1   54.79    8.00
  16  16  -1   55.49    9.30
 -14 -16   1  103.09    6.40
 -14 -16   1  102.99    8.60
 -14  16   1  121.19    9.50
 -14  16   1  120.09    7.40
 -14  16   1  116.79   10.00
  14  16  -1  121.59   12.00
  14  16  -1  120.39   10.40
 -12 -16   1   36.00    5.90
 -12 -16   1   30.80    5.30
  12  16  -1   18.60    5.80
 -12  16   1   35.70    6.20
 -12  16   1   24.20    8.50
  12  16  -1   27.30    5.40
 -12  16   1   39.60    4.80
  12  16  -1   29.70    6.20
 -10 -16   1   56.49    4.40
 -10 -16   1   70.19    6.90
 -10 -16   1   58.09    4.00
  10 -16  -1   58.59    5.00
 -10  16   1   68.79    5.30
  10  16  -1   58.89    8.80
 -10  16   1   48.10    7.20
  10  16  -1   68.99    8.00
 -10  16   1   58.29    4.20
 -10  16   1   61.99    7.00
  10  16  -1   69.09    6.80
  -8 -16   1  244.98    7.50
  -8 -16   1  274.97   11.30
  -8 -16   1  258.47    8.00
   8 -16  -1  243.48    8.90
  -8  16   1  236.38    8.60
   8  16  -1  275.07   12.90
  -8  16   1  262.77    8.90
   8  16  -1  251.17   11.30
   8  16  -1  263.07   13.80
  -8  16   1  257.17   12.70
  -8  16   1  268.97   11.60
  -6 -16   1  210.98    6.60
   6 -16  -1  198.38    7.70
  -6 -16   1  198.58    6.20
   6 -16  -1  192.38    7.30
  -6 -16   1  201.68    9.60
  -6  16   1  204.18    8.10
   6  16  -1  195.18    9.60
  -6  16   1  211.98   10.40
   6  16  -1  209.88   12.00
  -6  16   1  192.88    7.20
  -6  16   1  198.68   11.00
   6  16  -1  214.78   11.50
   4 -16  -1   59.99    4.00
  -4 -16   1   62.29    5.90
  -4 -16   1   48.40    3.10
   4 -16  -1   48.10    4.60
  -4  16   1   49.99    6.50
  -4  16   1   56.49    3.90
  -4  16   1   56.59    6.60
   4  16  -1   53.79    6.10
  -4  16   1   57.59    6.20
   4  16  -1   48.40    7.00
   4  16  -1   57.69    7.10
  -2 -16   1  258.07   10.00
   2 -16  -1  246.08    9.30
   2 -16  -1  256.87    7.80
  -2  16   1  243.58   10.80
   2  16  -1  245.68   11.60
  -2  16   1  244.68    7.60
  -2  16   1  237.58    9.60
   2  16  -1  255.87   10.90
   2  16  -1  252.17   12.70
  -2  16   1  241.48   11.30
  -2  16   1  235.28   12.00
   0 -16   1   14.00    2.00
   0 -16  -1   16.00    2.40
   0 -16   1   20.90    3.60
   0 -16  -1   15.40    3.30
   0  16  -1   15.30    4.20
   0  16   1   19.30    4.60
   0  16   1   12.90    3.70
   0  16  -1   20.70    4.10
   0  16  -1    7.80    3.90
   0  16   1   12.70    3.30
   0  16   1    9.00    4.10
   0  16  -1   11.20    3.10
   2 -16   1  290.37    8.10
  -2 -16  -1  301.67   11.10
  -2 -16  -1  296.67    8.40
   2 -16   1  287.17   10.20
   2  16   1  304.37   12.30
  -2  16  -1  309.27   13.10
   2  16   1  312.27   14.20
  -2  16  -1  295.97    8.10
   2  16   1  305.57   12.90
  -2  16  -1  294.77   13.40
  -2  16  -1  304.47   11.80
  -2  16  -1  286.67   10.50
  -4 -16  -1  533.15   12.70
   4 -16   1  514.35   12.90
  -4 -16  -1  532.35   16.10
  -4  16  -1  513.15   18.30
   4  16   1  548.65   19.40
  -4  16  -1  494.15   16.20
  -4  16  -1  472.35   16.20
   4  16   1  529.45   16.90
   4  16   1  555.04   18.30
  -4  16  -1  541.45   17.90
  -4  16  -1  529.95   12.80
  -6 -16  -1   99.19    5.00
   6 -16   1   98.99    5.10
  -6 -16  -1   95.69    4.60
  -6 -16  -1   80.79    6.60
  -6  16  -1   93.79    5.60
   6  16   1   88.19    8.70
  -6  16  -1   94.89    4.90
  -6  16  -1   94.09    7.40
  -6  16  -1   87.69    7.70
  -6  16  -1  103.19    8.40
   6  16   1   84.69    7.80
   6  16   1   89.49    7.40
  -8 -16  -1   30.10    3.60
  -8 -16  -1   30.10    3.20
  -8 -16  -1   41.60    5.60
   8 -16   1   27.30    3.50
   8  16   1   27.60    5.00
   8  16   1   41.40    7.00
  -8  16  -1   21.70    4.80
   8  16   1   32.70    5.50
  -8  16  -1   31.80    3.60
  -8  16  -1   35.70    4.00
  -8  16  -1   28.50    5.40
 -10 -16  -1  202.38    8.80
  10 -16   1  183.78    7.90
 -10 -16  -1  180.68    7.20
 -10  16  -1  174.88    6.70
 -10  16  -1  203.08    8.20
 -10  16  -1  208.68   10.70
  10  16   1  189.68   10.40
  10  16   1  197.98   11.40
 -10  16  -1  183.28   14.20
 -12 -16  -1   41.50    4.70
 -12 -16  -1   44.60    6.10
  12  16   1   30.20    6.20
 -12  16  -1   47.50    7.00
  12  16   1   43.80    6.60
 -12  16  -1   34.10    4.50
  12  16   1   30.70    7.00
 -14 -16  -1   92.69    8.40
 -14 -16  -1  105.69    6.60
 -14  16  -1   86.89    9.30
 -14  16  -1  102.59    8.90
 -14  16  -1  103.79    7.30
  14  16   1  108.69    9.80
  14  16   1   82.09   10.60
 -16 -16  -1  185.48    9.10
 -16 -16  -1  192.98   11.30
 -16  16  -1  191.88    9.90
 -16  16  -1  201.08   12.10
 -16  16  -1  181.58   12.10
  16  16   1  167.18   13.90
  16  16   1  175.38   12.20
 -18 -16  -1   32.40    6.50
 -18 -16  -1   31.70    5.00
  18  16   1   34.50    7.40
 -18  16  -1   36.50    5.70
 -18  16  -1   33.70    6.80
 -18  16  -1   40.80    7.00
  18  16   1   34.30    8.50
 -20 -16  -1    0.00    4.10
 -20 -16  -1    6.60    4.00
 -20  16  -1    4.30    3.80
  20  16   1    9.80    6.50
  20  16   1    1.50    4.70
 -20  16  -1   -5.10    4.30
 -20  16  -1    0.60    4.70
 -22 -16  -1   41.10    7.20
 -22 -16  -1   37.50    6.20
 -22  16  -1   28.40    7.40
  22  16   1   36.30    9.00
 -22  16  -1   38.90    6.50
 -22  16  -1   36.80    7.50
  22  16   1   38.60    6.60
  22  16   1   31.70    7.80
 -21 -17   1   -1.70    3.90
 -21 -17   1    6.50    4.80
 -21  17   1    3.80    5.20
  21  17  -1   -4.10    3.70
  21  17  -1   -2.90    4.70
  21  17  -1    5.00    6.10
 -21  17   1   -1.50    3.70
 -21  17   1   10.90    5.50
 -19 -17   1    3.80    3.60
 -19 -17   1    3.80    4.30
 -19  17   1    3.10    4.00
 -19  17   1   -2.10    4.40
  19  17  -1   -4.70    4.40
 -19  17   1   -3.20    3.90
  19  17  -1   -0.60    5.30
 -17 -17   1   -0.80    3.60
 -17 -17   1   -1.00    3.10
 -17  17   1    2.40    4.40
 -17  17   1    4.30    4.70
  17  17  -1    5.40    5.20
 -17  17   1    7.10    3.80
  17  17  -1   -1.80    4.50
 -15 -17   1   51.19    7.10
 -15 -17   1   72.99    5.80
  15  17  -1   40.20    8.80
 -15  17   1   63.99    6.60
 -15  17   1   75.39    9.20
 -15  17   1   70.19    8.40
  15  17  -1   51.69    9.60
 -13 -17   1  134.49    6.90
 -13 -17   1  140.19    9.50
  13  17  -1  162.98   11.30
 -13  17   1  124.39    7.80
 -13  17   1  143.59   10.30
  13  17  -1  151.98   10.20
 -13  17   1  137.39   10.90
  13  17  -1  152.88   12.70
 -11 -17   1   35.00    5.40
 -11 -17   1   40.10    3.90
 -11 -17   1   42.50    4.20
 -11  17   1   37.20    6.20
  11  17  -1   45.40    8.00
 -11  17   1   35.10    6.20
  11  17  -1   51.69    6.60
 -11  17   1   34.60    3.50
  11  17  -1   45.50    7.20
 -11  17   1   44.50    5.00
   9 -17  -1   16.80    3.40
  -9 -17   1   14.10    2.40
  -9 -17   1   16.10    5.20
  -9 -17   1   23.90    3.00
  -9  17   1   20.50    3.50
  -9  17   1    9.50    4.10
  -9  17   1   13.70    4.90
   9  17  -1   16.20    4.40
  -9  17   1   16.30    3.10
   9  17  -1   22.70    6.10
   9  17  -1    7.20    4.50
   7 -17  -1    9.10    2.60
  -7 -17   1    9.30    2.10
  -7 -17   1   11.40    2.30
  -7 -17   1    6.40    3.40
   7  17  -1   10.40    4.00
  -7  17   1    5.80    3.80
  -7  17   1    7.90    2.60
  -7  17   1    8.50    4.10
   7  17  -1    5.40    4.50
   7  17  -1    7.70    4.50
   5 -17  -1    0.30    1.70
  -5 -17   1   -0.70    1.60
   5 -17  -1    1.60    2.40
  -5 -17   1   -0.60    1.40
  -5 -17   1    0.50    2.80
   5  17  -1   -1.20    3.60
  -5  17   1    0.80    3.20
   5  17  -1    0.10    3.40
  -5  17   1    1.40    2.00
  -5  17   1    0.90    3.50
   5  17  -1    0.30    2.90
  -5  17   1   -1.60    2.00
  -5  17   1   -0.20    3.20
   3 -17  -1   99.39    6.20
  -3 -17   1  114.29    7.20
   3 -17  -1   95.59    4.90
   3  17  -1  112.69    9.60
  -3  17   1  105.29    8.00
  -3  17   1  108.19    7.90
  -3  17   1   98.49    4.80
  -3  17   1   94.79    6.40
   3  17  -1  103.19    8.80
   3  17  -1  105.89    7.60
  -3  17   1  106.29    9.00
   1 -17  -1  142.59    5.70
   1 -17  -1  159.38    7.80
  -1 -17   1  159.08    8.10
  -1 -17   1  144.09    5.90
  -1  17   1  168.38    9.20
  -1  17   1  150.48   10.40
   1  17  -1  154.18    9.90
   1  17  -1  147.29   10.30
  -1  17   1  141.79    9.40
   1  17  -1  143.89    8.70
   1 -17   1   50.69    3.20
  -1 -17  -1   50.39    3.70
  -1 -17  -1   60.99    5.80
   1 -17   1   63.09    5.60
  -1  17  -1   68.09    7.90
   1  17   1   44.90    6.80
   1  17   1   59.19    7.00
  -1  17  -1   58.99    6.50
  -1  17  -1   66.49    7.20
   1  17   1   52.09    6.50
  -3 -17  -1    5.30    3.10
  -3 -17  -1    4.30    1.90
   3 -17   1    3.00    2.40
   3 -17   1    2.90    1.70
   3  17   1    6.40    4.00
   3  17   1    3.60    3.40
  -3  17  -1    2.30    3.40
  -3  17  -1    2.20    3.00
   3  17   1   -0.70    3.50
  -3  17  -1    3.30    2.50
  -3  17  -1    1.00    1.60
  -3  17  -1    1.80    3.60
   5 -17   1   28.00    3.10
  -5 -17  -1   16.60    4.00
  -5 -17  -1   25.80    2.90
   5  17   1   14.20    4.20
  -5  17  -1   23.60    4.60
  -5  17  -1   16.80    4.80
  -5  17  -1   25.80    4.90
  -5  17  -1   25.50    3.00
  -5  17  -1   18.70    3.50
   5  17   1   22.00    5.10
   5  17   1   21.40    5.60
  -7 -17  -1   10.00    2.20
  -7 -17  -1   12.90    2.70
   7 -17   1   11.60    2.60
  -7 -17  -1   10.00    3.60
  -7  17  -1    8.70    3.90
   7  17   1   10.60    5.00
   7  17   1   11.50    4.60
  -7  17  -1    7.70    2.50
  -7  17  -1    6.90    4.20
  -7  17  -1    4.10    3.60
  -7  17  -1    9.90    2.60
   7  17   1    5.70    3.90
   9 -17   1    8.50    2.80
  -9 -17  -1    3.90    3.20
  -9 -17  -1    0.50    1.90
  -9 -17  -1    5.70    2.50
  -9  17  -1    3.20    2.20
  -9  17  -1    2.00    3.60
   9  17   1    7.90    4.40
   9  17   1    9.40    4.60
  -9  17  -1    1.20    2.40
  -9  17  -1    1.20    3.60
   9  17   1    4.90    3.70
 -11 -17  -1   39.10    6.10
  11 -17   1   26.60    4.00
 -11 -17  -1   34.80    4.30
  11  17   1   38.60    7.00
  11  17   1   32.90    5.80
 -11  17  -1   34.00    3.50
 -11  17  -1   28.50    6.20
  11  17   1   37.30    7.70
 -11  17  -1   45.00    6.70
 -11  17  -1   31.10    4.30
 -13 -17  -1    6.30    4.00
 -13 -17  -1   -1.70    2.60
  13  17   1    4.70    4.00
 -13  17  -1    4.40    4.40
 -13  17  -1    6.70    3.40
  13  17   1    2.10    4.20
  13  17   1   -1.80    4.80
 -13  17  -1    2.30    4.00
 -15 -17  -1   10.70    4.70
 -15 -17  -1   12.30    3.50
 -15  17  -1   11.40    5.10
  15  17   1    5.90    5.50
 -15  17  -1   10.50    5.20
  15  17   1   16.30    5.60
 -15  17  -1   11.40    3.80
 -17 -17  -1   16.40    5.30
 -17 -17  -1   16.50    4.20
  17  17   1   12.80    6.60
 -17  17  -1   16.10    5.40
 -17  17  -1   21.60    6.40
 -17  17  -1   15.80    4.60
  17  17   1   14.60    6.30
 -19 -17  -1    4.60    4.50
 -19 -17  -1    0.60    3.70
  19  17   1    2.60    6.00
 -19  17  -1    2.10    3.60
 -19  17  -1    4.30    4.80
  19  17   1    1.80    5.00
 -19  17  -1    4.00    4.70
 -21 -17  -1   17.40    4.80
 -21 -17  -1    8.60    5.00
  21  17   1   -1.60    4.00
 -21  17  -1   10.80    4.70
  21  17   1   12.20    5.90
  21  17   1   12.10    7.10
 -21  17  -1   -5.60    4.40
 -21  17  -1   -3.10    4.10
 -20 -18   1   45.80    7.60
 -20 -18   1   43.70    6.00
 -20  18   1   50.99    8.90
  20  18  -1   45.90   10.40
 -20  18   1   48.00    8.00
 -20  18   1   42.90    6.30
  20  18  -1   53.19    7.90
  20  18  -1   32.00    7.80
 -18 -18   1   14.30    5.30
 -18 -18   1    6.80    3.60
  18  18  -1   20.70    6.50
 -18  18   1    6.90    5.50
 -18  18   1    7.50    4.10
  18  18  -1    2.40    6.20
 -18  18   1   18.70    6.30
 -16 -18   1   15.70    4.90
 -16 -18   1   23.20    4.20
 -16  18   1   17.80    4.90
  16  18  -1   12.80    6.30
 -16  18   1   28.50    6.60
  16  18  -1   25.10    7.80
 -16  18   1   24.20    6.10
 -14 -18   1  179.08   11.10
 -14 -18   1  175.88    7.90
  14  18  -1  169.18   12.80
  14  18  -1  138.29   13.60
 -14  18   1  161.28   11.40
 -14  18   1  178.18   12.50
 -14  18   1  167.68    9.00
 -12 -18   1   85.29    5.20
 -12 -18   1   80.69    7.90
  12  18  -1   71.89    8.50
 -12  18   1   85.29    6.50
  12  18  -1   95.19   10.20
  12  18  -1   68.79    9.70
 -12  18   1   77.99    8.80
 -12  18   1   97.09    9.40
  10 -18  -1    4.80    2.50
 -10 -18   1    0.70    1.80
 -10 -18   1    3.90    2.20
 -10 -18   1   -0.10    3.30
 -10  18   1    1.10    2.60
  10  18  -1   -0.30    3.50
 -10  18   1    3.60    4.10
  10  18  -1    7.00    5.20
 -10  18   1    4.50    2.10
 -10  18   1    4.30    4.00
  10  18  -1    1.90    5.10
  -8 -18   1   56.19    6.90
   8 -18  -1   54.99    4.80
  -8 -18   1   62.59    3.80
  -8 -18   1   54.29    4.00
  -8  18   1   51.59    4.80
   8  18  -1   52.99    7.40
  -8  18   1   47.00    7.50
   8  18  -1   63.99    7.10
   8  18  -1   58.09    8.50
  -8  18   1   61.89    4.80
  -8  18   1   47.20    7.00
   6 -18  -1   17.80    3.00
  -6 -18   1   17.90    4.50
  -6 -18   1   19.60    2.50
  -6 -18   1   16.20    2.30
  -6  18   1   11.70    4.70
  -6  18   1   12.40    4.30
  -6  18   1   12.60    4.40
   6  18  -1   16.00    4.80
  -6  18   1   14.40    3.50
  -6  18   1   17.10    3.10
   6  18  -1   11.10    5.40
   6  18  -1   13.30    5.20
   4 -18  -1  132.79    7.20
   4 -18  -1  113.49    5.50
  -4 -18   1  112.49    4.60
  -4 -18   1  108.59    7.80
  -4 -18   1  110.09    4.70
   4  18  -1  124.29    8.50
  -4  18   1  101.29    6.80
  -4  18   1  105.69    5.50
  -4  18   1  127.79    8.80
   4  18  -1  116.69    9.50
   2 -18  -1  218.38    7.20
   2 -18  -1  201.18    9.20
  -2 -18   1  208.38    9.80
   2  18  -1  203.68   11.40
  -2  18   1  208.78   11.30
   2  18  -1  198.88   10.50
   2  18  -1  229.18   12.90
  -2  18   1  205.38   12.00
  -2  18   1  223.28   11.10
   0 -18   1  110.39    7.00
   0 -18  -1  109.49    7.10
   0 -18  -1   91.09    4.70
   0 -18   1   99.79    4.10
   0  18   1   99.49    8.90
   0  18  -1   84.39    7.50
   0  18  -1  106.49    8.80
   0  18   1   84.19    9.10
   0  18   1   94.29    7.90
   0  18  -1   84.59    8.60
  -2 -18  -1  122.69    7.70
   2 -18   1  116.29    4.70
  -2 -18  -1  116.49    5.10
   2 -18   1  118.19    7.00
  -2  18  -1  102.49    9.50
  -2  18  -1   94.79    8.40
  -2  18  -1  107.99    8.10
   2  18   1  122.09    8.80
   2  18   1  125.99    9.20
   2  18   1  107.59   10.20
   4 -18   1  410.26   10.90
  -4 -18  -1  430.96   14.60
  -4 -18  -1  393.56   10.60
   4  18   1  401.36   15.30
  -4  18  -1  417.86   13.40
   4  18   1  407.56   16.30
  -4  18  -1  402.16   10.80
  -4  18  -1  412.16   15.20
  -6 -18  -1   40.40    5.60
   6 -18   1   34.50    3.70
  -6 -18  -1   47.00    4.20
  -6 -18  -1   35.90    3.70
   6  18   1   43.20    6.90
  -6  18  -1   34.00    5.70
  -6  18  -1   44.20    6.60
  -6  18  -1   40.20    3.80
   6  18   1   34.10    7.00
  -6  18  -1   43.20    4.60
  -6  18  -1   38.90    6.50
   6  18   1   47.40    6.60
  -8 -18  -1   94.89    5.30
  -8 -18  -1   80.59    4.70
   8 -18   1   87.09    5.30
  -8 -18  -1   85.09    7.70
  -8  18  -1   82.39    8.50
  -8  18  -1   86.69    5.70
   8  18   1   82.19    8.80
  -8  18  -1   87.19    5.40
  -8  18  -1   99.09    8.40
  -8  18  -1   81.19    7.90
   8  18   1   89.59    9.70
   8  18   1   82.79    7.90
 -10 -18  -1  288.07    9.30
 -10 -18  -1  317.47   13.60
  10 -18   1  292.57   10.40
 -10  18  -1  290.87   13.40
  10  18   1  304.17   14.00
 -10  18  -1  329.37   10.70
 -10  18  -1  297.87   14.90
  10  18   1  312.37   16.80
  10  18   1  301.07   15.00
 -10  18  -1  261.37    9.30
 -12 -18  -1  104.29    9.10
 -12 -18  -1   94.19    5.70
 -12 -18  -1   86.39    6.30
  12  18   1   85.79    9.10
 -12  18  -1   96.69    9.80
  12  18   1   98.79   12.70
 -12  18  -1   87.19    6.30
  12  18   1   92.29   11.50
 -12  18  -1   95.89    9.20
 -14 -18  -1   33.80    4.60
 -14 -18  -1   24.80    5.70
 -14  18  -1   15.50    5.20
  14  18   1   23.90    7.40
 -14  18  -1   13.80    5.70
 -14  18  -1   24.20    4.50
  14  18   1   17.30    6.10
 -16 -18  -1   52.79    7.10
 -16 -18  -1   67.09    6.40
 -16  18  -1   46.40    7.00
 -16  18  -1   76.39    6.80
  16  18   1   60.59    8.90
 -16  18  -1   54.99    8.50
  16  18   1   49.30    9.70
 -18 -18  -1    9.00    4.00
 -18 -18  -1   18.20    5.40
 -18  18  -1    2.90    4.50
  18  18   1    5.70    5.40
 -18  18  -1   16.60    6.10
 -18  18  -1    6.90    4.10
 -20 -18  -1   17.60    4.90
 -20 -18  -1    4.10    4.90
  20  18   1   12.70    7.50
 -20  18  -1    6.80    4.30
 -20  18  -1    6.80    5.70
  20  18   1   13.50    6.30
 -20  18  -1   13.70    5.90
 -19 -19   1    7.30    3.70
 -19 -19   1    1.90    4.50
  19  19  -1    9.40    5.90
 -19  19   1   14.30    4.50
 -19  19   1    8.00    5.30
  19  19  -1   11.30    6.80
 -19  19   1    7.80    5.20
 -17 -19   1    1.00    3.20
 -17 -19   1   -3.80    3.70
 -17  19   1   -5.20    3.00
  17  19  -1   -4.30    4.40
 -17  19   1    2.60    4.40
 -17  19   1   -0.90    4.10
  17  19  -1    9.30    6.40
 -15 -19   1   10.90    3.40
 -15 -19   1    8.50    4.60
 -15  19   1    1.70    3.30
 -15  19   1    7.30    5.20
 -15  19   1    3.30    4.40
  15  19  -1   15.00    6.20
  15  19  -1   11.70    6.60
 -13 -19   1   14.40    3.30
 -13 -19   1   12.90    4.80
 -13  19   1   15.20    5.60
  13  19  -1   28.10    7.60
  13  19  -1   12.20    5.60
 -13  19   1   13.30    5.10
  13  19  -1   14.80    5.00
 -13  19   1   10.00    3.80
 -11 -19   1   -1.60    1.80
 -11 -19   1    1.30    2.10
 -11 -19   1   -0.70    3.50
  11  19  -1    0.60    4.40
  11  19  -1    1.90    4.70
 -11  19   1   -0.20    3.50
 -11  19   1    4.50    3.00
 -11  19   1   -1.00    2.10
 -11  19   1   -2.70    3.90
  -9 -19   1   57.69    3.90
  -9 -19   1   51.89    4.10
  -9 -19   1   58.09    7.00
   9 -19  -1   52.09    4.90
  -9  19   1   47.30    4.70
  -9  19   1   54.49    7.70
   9  19  -1   62.59    8.50
  -9  19   1   56.99    7.30
  -9  19   1   56.59    4.90
   9  19  -1   63.49    7.40
   9  19  -1   63.09    9.10
  -7 -19   1    1.40    1.90
  -7 -19   1    4.10    1.80
  -7 -19   1   -2.60    3.10
  -7  19   1    2.70    2.50
  -7  19   1    1.00    3.90
   7  19  -1    8.90    5.00
  -7  19   1   -2.80    2.00
  -7  19   1    0.30    3.40
   7  19  -1   -0.40    3.80
   7  19  -1    3.50    3.80
  -7  19   1   -2.10    3.00
   5 -19  -1   33.40    4.40
   5 -19  -1   34.40    3.70
  -5 -19   1   27.70    2.80
  -5 -19   1   26.70    2.70
  -5  19   1   29.50    3.60
   5  19  -1   31.30    5.80
   5  19  -1   29.10    6.40
  -5  19   1   30.80    5.70
  -5  19   1   25.30    5.60
   5  19  -1   28.00    6.50
  -5  19   1   28.40    4.60
  -5  19   1   20.30    5.70
   3 -19  -1    2.20    2.00
   3 -19  -1    0.30    2.60
  -3 -19   1    3.80    3.30
  -3  19   1    0.00    3.80
  -3  19   1   -0.40    3.40
   3  19  -1   -2.10    3.70
   3  19  -1    4.10    3.90
   3  19  -1    6.00    4.50
  -3  19   1    5.70    4.20
  -1 -19   1   16.50    2.20
   1 -19  -1   16.00    4.10
  -1 -19   1   13.90    4.00
   1 -19  -1   18.50    2.60
  -1  19   1    9.10    4.20
  -1  19   1   17.60    5.30
  -1  19   1   16.20    4.70
   1  19  -1   18.60    5.20
   1  19  -1   17.40    4.70
   1  19  -1    7.00    4.80
   1 -19   1   39.50    5.10
  -1 -19  -1   34.60    5.20
  -1 -19  -1   42.20    3.50
   1 -19   1   43.70    3.20
  -1  19  -1   41.10    6.10
   1  19   1   48.40    6.70
   1  19   1   37.60    7.00
   1  19   1   30.20    6.30
  -1  19  -1   36.70    6.80
  -1  19  -1   53.19    7.40
   3 -19   1   57.79    3.80
  -3 -19  -1   50.29    3.90
  -3 -19  -1   49.70    6.00
   3  19   1   49.20    7.90
  -3  19  -1   54.89    3.80
  -3  19  -1   49.99    6.60
   3  19   1   69.09   11.80
  -3  19  -1   58.69    8.00
   3  19   1   55.79    7.00
  -3  19  -1   55.29    7.30
  -5 -19  -1   23.30    3.20
  -5 -19  -1   15.00    5.20
   5 -19   1   18.80    2.80
  -5 -19  -1   16.50    2.60
  -5  19  -1   23.50    5.40
  -5  19  -1   21.00    5.10
   5  19   1   11.80    5.10
  -5  19  -1   16.00    2.80
   5  19   1   21.70    8.60
   5  19   1   14.00    4.50
  -5  19  -1   23.20    5.80
  -5  19  -1   20.70    3.70
  -7 -19  -1   16.70    2.80
  -7 -19  -1   20.90    3.10
  -7 -19  -1   16.30    4.50
   7 -19   1   15.60    2.90
   7  19   1   15.90    5.90
  -7  19  -1   19.40    3.60
   7  19   1   16.10    5.80
   7  19   1   16.30    4.90
  -7  19  -1   20.20    3.30
  -7  19  -1   20.20    5.20
  -7  19  -1   13.20    4.90
   9 -19   1   -0.50    2.20
  -9 -19  -1    2.00    2.00
  -9 -19  -1    3.70    3.70
  -9 -19  -1   -0.60    2.20
  -9  19  -1    2.40    3.50
  -9  19  -1   -5.50    1.80
  -9  19  -1    0.30    2.40
   9  19   1    4.00    4.70
  -9  19  -1   -2.70    3.20
   9  19   1   -4.80    3.30
   9  19   1    0.50    4.10
  -9  19  -1   -4.10    3.20
 -11 -19  -1   12.80    3.20
 -11 -19  -1   22.30    3.60
 -11 -19  -1   17.90    5.10
 -11  19  -1   10.10    5.10
 -11  19  -1   18.50    3.80
 -11  19  -1   15.80    2.80
  11  19   1   10.90    6.00
  11  19   1   18.10    5.40
 -11  19  -1   20.20    5.40
  11  19   1   23.30    6.20
 -13 -19  -1    1.50    4.10
 -13 -19  -1    7.30    2.90
 -13 -19  -1    9.50    3.20
 -13  19  -1    6.40    3.30
  13  19   1    6.60    4.90
 -13  19  -1    4.20    4.70
  13  19   1    6.20    4.50
 -13  19  -1   11.20    5.10
  13  19   1    3.30    5.10
 -15 -19  -1    3.60    4.50
 -15 -19  -1    3.40    3.20
  15  19   1    4.20    5.60
 -15  19  -1    7.20    4.70
  15  19   1    0.80    4.80
 -15  19  -1    3.70    3.30
 -15  19  -1    2.60    5.00
 -17 -19  -1    9.20    3.80
 -17  19  -1    6.70    6.10
 -17  19  -1    6.40    3.90
  17  19   1   12.60    5.70
  17  19   1    8.10    9.60
 -17  19  -1    5.70    5.00
 -19 -19  -1    1.80    4.80
 -19 -19  -1    0.90    4.50
 -19  19  -1   -0.90    3.50
  19  19   1   -1.70    5.00
  19  19   1    2.50    6.10
 -19  19  -1    0.90    4.70
 -19  19  -1   -4.10    4.00
 -18 -20   1   14.20    4.10
 -18 -20   1    7.00    5.10
 -18  20   1   24.70    6.20
  18  20  -1    7.10    6.20
 -18  20   1   15.00    6.40
 -18  20   1   16.20    4.90
  18  20  -1   16.60    7.50
 -16 -20   1   19.20    3.90
  16  20  -1   10.00    6.40
 -16  20   1   19.80    6.10
 -16  20   1   28.50    5.10
 -14 -20   1   19.20    3.70
 -14 -20   1   16.20    3.40
 -14 -20   1   28.70    6.00
 -14  20   1   18.10    6.00
 -14  20   1   16.90    5.70
  14  20  -1   31.50    8.40
 -14  20   1   23.20    4.50
  14  20  -1   27.30    7.00
 -12 -20   1   11.30    2.60
 -12 -20   1    5.10    3.10
 -12 -20   1   16.30    5.00
 -12  20   1    2.00    4.70
  12  20  -1    6.30    5.30
  12  20  -1    8.80    4.80
 -12  20   1    1.90    3.10
  12  20  -1    4.70    5.20
 -12  20   1    3.80    4.50
 -12  20   1    3.20    2.50
 -10 -20   1   15.70    2.80
 -10 -20   1    3.40    4.10
 -10 -20   1   10.00    2.40
  10  20  -1   21.20    6.00
 -10  20   1   15.30    5.70
  10  20  -1   13.20    5.10
 -10  20   1    9.40    4.80
 -10  20   1    8.20    3.10
 -10  20   1   17.00    3.30
  10  20  -1    6.80    5.70
   8 -20  -1   92.49    5.80
  -8 -20   1   87.39    4.40
  -8 -20   1   91.19    4.70
  -8 -20   1   89.99    8.30
   8  20  -1   92.39    9.90
  -8  20   1  114.59   10.10
  -8  20   1   82.29    9.80
  -8  20   1   83.99    6.00
  -8  20   1   93.89    8.60
  -8  20   1   94.99    5.80
   8  20  -1   70.89    9.60
   6 -20  -1   64.19    4.90
  -6 -20   1   80.39    4.10
  -6 -20   1   71.69    3.90
  -6 -20   1   72.49    7.70
   6  20  -1   62.29    9.80
  -6  20   1   82.99    6.80
   6  20  -1   69.89    8.00
  -6  20   1   75.09    8.80
  -6  20   1   92.89   10.00
   6  20  -1   89.29    9.40
  -6  20   1   79.49    8.00
  -4 -20   1    1.30    3.30
   4 -20  -1    4.30    3.00
  -4 -20   1   -2.30    1.50
   4 -20  -1    3.60    2.00
  -4  20   1   -2.70    1.80
  -4  20   1   -3.40    3.40
  -4  20   1   -1.30    3.90
   4  20  -1    4.00    4.50
   4  20  -1   -2.70    3.90
  -4  20   1    1.70    3.90
   4  20  -1    1.20    3.60
   2 -20  -1  154.28    6.30
   2 -20  -1  166.38    8.90
  -2 -20   1  170.18    9.70
   2  20  -1  157.88   12.40
  -2  20   1  178.58   11.70
   2  20  -1  160.98   10.20
   2  20  -1  169.88   11.80
  -2  20   1  156.38   11.60
   0 -20   1   54.69    3.40
   0 -20   1   50.09    6.00
   0 -20  -1   42.80    3.80
   0 -20  -1   50.49    5.90
   0  20   1   52.79    8.20
   0  20   1   38.60    7.10
   0  20  -1   54.99    7.30
   0  20  -1   48.90    7.40
   0  20   1   62.39    8.40
   0  20  -1   52.19    8.10
  -2 -20  -1   10.10    2.40
  -2 -20  -1    9.90    4.00
   2 -20   1   14.50    2.30
   2  20   1    4.30    4.50
  -2  20  -1    8.30    4.90
   2  20   1    4.80    4.40
  -2  20  -1    3.40    4.70
   2  20   1   19.10    6.50
  -2  20  -1   10.80    4.80
  -4 -20  -1   59.69    6.70
  -4 -20  -1   68.59    4.30
   4 -20   1   72.79    4.30
   4  20   1   60.89    8.50
  -4  20  -1   49.70    7.50
  -4  20  -1   59.89    4.20
  -4  20  -1   62.79    8.80
   4  20   1   66.69    9.20
  -6 -20  -1   37.90    6.10
   6 -20   1   42.60    4.20
  -6 -20  -1   45.50    3.90
  -6 -20  -1   49.99    4.40
  -6  20  -1   34.20    3.70
   6  20   1   53.49    8.00
   6  20   1   35.90    6.50
  -6  20  -1   38.40    7.10
  -6  20  -1   35.00    6.70
   6  20   1   34.00    7.40
  -6  20  -1   39.90    6.60
  -8 -20  -1   49.90    6.80
  -8 -20  -1   41.40    4.20
   8 -20   1   57.19    5.90
  -8  20  -1   51.79    4.70
   8  20   1   37.60    6.60
  -8  20  -1   40.10    7.00
  -8  20  -1   43.90    7.40
  -8  20  -1   56.39    5.30
   8  20   1   49.50    8.00
  -8  20  -1   67.69    7.90
   8  20   1   42.20    8.00
 -10 -20  -1   50.69    4.40
 -10 -20  -1   42.10    6.30
  10 -20   1   55.19    5.30
 -10 -20  -1   51.09    5.40
  10  20   1   40.00    8.30
 -10  20  -1   39.00    6.70
 -10  20  -1   42.30    7.40
 -10  20  -1   38.30    4.50
  10  20   1   41.90    7.80
  10  20   1   32.10    6.50
 -10  20  -1   44.20    7.10
 -10  20  -1   44.20    4.50
 -12 -20  -1   -0.70    2.50
 -12 -20  -1   -1.50    3.50
 -12 -20  -1    3.30    2.60
 -12  20  -1   -0.50    2.00
  12  20   1   -3.10    4.90
  12  20   1    2.70    4.50
 -12  20  -1    4.30    3.10
 -12  20  -1    0.00    4.50
 -12  20  -1   -1.40    3.90
  12  20   1    7.30    5.20
 -14 -20  -1   32.70    4.70
 -14 -20  -1   23.70    5.60
 -14  20  -1   32.00    4.90
 -14  20  -1   35.80    7.30
  14  20   1   31.90    7.70
  14  20   1   22.90    7.60
 -14  20  -1   16.80    5.60
 -16 -20  -1  104.49   10.00
 -16 -20  -1   89.79    7.20
  16  20   1   86.89   11.00
  16  20   1   59.19   12.00
 -16  20  -1   89.79    7.30
 -16  20  -1   66.29    9.00
 -16  20  -1   65.49   12.30
 -18 -20  -1    8.00    4.20
 -18 -20  -1   10.50    5.50
 -18  20  -1    0.40    4.80
  18  20   1    2.90    6.10
 -18  20  -1    1.30    5.30
  18  20   1    3.20    6.00
 -18  20  -1    7.50    4.40
 -17 -21   1   -5.90    4.10
 -17 -21   1   -2.40    3.10
 -17  21   1   -6.70    4.10
 -17  21   1    1.00    4.80
 -17  21   1   -0.60    3.50
 -15 -21   1   -2.80    2.80
 -15 -21   1    3.10    4.50
 -15  21   1    1.30    5.40
  15  21  -1   -4.20    5.50
 -15  21   1    3.90    5.00
  15  21  -1    2.70    5.00
 -13 -21   1    9.90    4.60
 -13 -21   1    7.70    2.90
 -13  21   1    1.10    3.20
  13  21  -1    9.20    5.90
  13  21  -1    2.80    4.40
  13  21  -1    1.40    5.70
 -13  21   1    3.40    4.40
 -13  21   1   11.40    5.90
 -11 -21   1   15.80    2.90
 -11 -21   1   20.80    3.10
 -11 -21   1   21.50    5.30
 -11  21   1   13.60    5.80
 -11  21   1   17.30    3.70
  11  21  -1   17.90    5.30
 -11  21   1   10.90    5.10
 -11  21   1   12.10    5.30
  11  21  -1   17.70    6.00
 -11  21   1   14.20    3.20
  11  21  -1    9.80    6.10
   9 -21  -1    0.30    2.60
  -9 -21   1    2.00    4.00
  -9 -21   1    1.30    1.80
  -9 -21   1    1.50    1.90
   9  21  -1   -1.30    4.20
   9  21  -1   -0.40    3.70
  -9  21   1    5.90    4.50
  -9  21   1    3.90    4.60
   9  21  -1    6.90    5.10
  -9  21   1    5.00    2.90
  -9  21   1    1.90    2.50
  -9  21   1   -2.50    4.20
  -7 -21   1   -0.80    3.80
   7 -21  -1    2.10    2.60
  -7 -21   1    3.20    1.70
  -7 -21   1    1.20    1.70
  -7  21   1    2.50    4.80
   7  21  -1    1.90    4.60
   7  21  -1    4.50    3.90
  -7  21   1    5.40    4.50
  -7  21   1    6.40    4.60
  -7  21   1    4.50    2.50
   7  21  -1    0.40    4.30
  -5 -21   1   14.50    4.60
   5 -21  -1   18.70    3.10
  -5  21   1   22.50    5.90
  -5  21   1   26.50    6.40
   5  21  -1   20.10    6.50
  -5  21   1   20.80    3.40
   5  21  -1   17.40    5.80
  -5  21   1   14.80    5.20
   5  21  -1   26.70    5.70
   3 -21  -1    4.40    3.50
   3 -21  -1    5.00    2.20
  -3 -21   1    7.90    4.20
  -3  21   1    2.00    3.90
  -3  21   1    8.40    5.00
  -3  21   1    8.10    4.50
   3  21  -1    1.60    4.30
   3  21  -1    7.90    5.10
   3  21  -1    0.50    4.40
   1 -21  -1   -0.90    3.10
  -1 -21   1    2.30    3.80
   1 -21  -1   -0.30    1.70
  -1  21   1   -1.90    3.70
  -1  21   1    0.10    3.90
  -1  21   1   -5.60    3.50
   1  21  -1    1.50    4.70
   1  21  -1   -1.60    4.50
   1  21  -1   -0.90    4.00
   1 -21   1    2.00    1.60
  -1 -21  -1    1.90    1.90
  -1  21  -1    0.50    3.60
   1  21   1   -3.70    3.60
  -1  21  -1    3.60    4.60
   1  21   1    7.20    4.80
   1  21   1   -1.20    3.90
  -1  21  -1    6.10    4.60
  -3 -21  -1    4.40    1.90
   3 -21   1    4.10    1.80
  -3 -21  -1    1.20    3.50
  -3  21  -1    5.70    4.30
  -3  21  -1    2.90    4.20
   3  21   1   -0.30    3.80
   3  21   1    0.50    4.10
   3  21   1   -0.30    4.20
  -3  21  -1    0.60    4.40
  -5 -21  -1   -0.10    2.00
  -5 -21  -1   -4.10    3.30
  -5 -21  -1   -0.60    1.90
   5 -21   1    0.60    2.00
  -5  21  -1   -6.50    3.30
   5  21   1   -4.90    3.20
  -5  21  -1    0.00    1.90
  -5  21  -1    0.40    4.20
  -5  21  -1    3.50    4.00
   5  21   1    2.30    4.80
   5  21   1   -4.40    4.10
  -7 -21  -1    4.60    2.10
   7 -21   1    4.20    2.30
  -7 -21  -1    3.60    3.80
  -7 -21  -1    2.80    2.20
   7  21   1    0.80    4.60
  -7  21  -1   -5.80    3.50
  -7  21  -1    0.20    4.40
   7  21   1   -0.30    3.70
   7  21   1   -3.50    4.20
  -7  21  -1    5.20    4.40
  -9 -21  -1   19.20    5.20
  -9 -21  -1   19.70    3.50
  -9 -21  -1   14.40    3.00
   9 -21   1   12.60    3.30
  -9  21  -1   12.90    3.30
   9  21   1   16.20    5.30
  -9  21  -1   11.60    5.20
  -9  21  -1   18.70    5.40
  -9  21  -1   17.30    3.30
   9  21   1    9.20    5.50
   9  21   1   15.40    6.30
  -9  21  -1   19.30    6.20
 -11 -21  -1   -4.40    2.30
 -11 -21  -1   -2.80    2.80
 -11 -21  -1   -1.70    3.80
  11  21   1   -6.40    4.10
  11  21   1   11.40    6.00
  11  21   1    4.50    4.10
 -11  21  -1    0.10    4.20
 -11  21  -1    0.50    2.10
 -11  21  -1    3.50    2.80
 -11  21  -1   -0.50    4.40
 -11  21  -1   -2.40    3.80
 -13 -21  -1    9.10    4.90
 -13 -21  -1    2.30    2.90
 -13  21  -1    7.50    4.80
  13  21   1    0.80    4.50
 -13  21  -1    5.50    3.30
 -13  21  -1    6.60    5.10
  13  21   1    4.40    5.10
  13  21   1    3.30    5.70
 -13  21  -1   -0.50    4.40
 -15 -21  -1    7.60    5.00
 -15 -21  -1    0.80    3.20
  15  21   1    6.00    5.10
 -15  21  -1   -4.50    3.90
 -15  21  -1    0.50    3.20
  15  21   1   -2.90    5.50
 -15  21  -1   -3.30    4.50
 -14 -22   1   11.50    5.20
 -14 -22   1   11.40    3.30
  14  22  -1   13.60    5.80
  14  22  -1    0.00    6.00
 -14  22   1   18.90    4.50
  14  22  -1   15.80    6.70
 -14  22   1   12.70    5.70
 -12 -22   1   14.40    3.10
 -12 -22   1   15.20    5.70
 -12  22   1   20.90    9.90
 -12  22   1   12.50    5.60
  12  22  -1   14.20    5.50
  12  22  -1    8.40    6.20
 -12  22   1   15.40    3.70
 -10 -22   1    3.70    2.10
 -10 -22   1   -0.80    3.90
 -10  22   1    2.90    5.00
  10  22  -1    2.30    5.10
  10  22  -1   -3.40    4.40
 -10  22   1    4.00    4.50
 -10  22   1    2.50    4.40
 -10  22   1    1.30    2.70
  10  22  -1    4.10    4.70
   8 -22  -1    2.50    2.80
  -8 -22   1    8.60    2.10
  -8 -22   1    5.50    4.30
   8  22  -1    7.90    5.30
   8  22  -1    4.50    4.10
  -8  22   1    8.90    2.90
   8  22  -1   14.90    5.70
  -8  22   1    4.70    5.30
  -8  22   1    7.00    4.90
  -8  22   1   10.70    5.30
  -6 -22   1    4.90    4.10
  -6  22   1   -4.00    2.00
   6  22  -1    1.80    3.90
   6  22  -1   -3.40    4.30
  -6  22   1   -4.20    4.30
   6  22  -1   -1.10    4.60
  -6  22   1    4.60    4.40
  -6  22   1    2.00    4.30
  -4 -22   1    5.80    4.40
   4 -22  -1    6.80    2.50
  -4  22   1    2.40    4.30
  -4  22   1    5.50    4.90
   4  22  -1    4.00    5.30
  -4  22   1    3.60    5.00
   4  22  -1   14.60    6.00
   4  22  -1    5.90    4.50
   2 -22  -1   18.20    2.80
  -2 -22   1   21.30    5.10
   2 -22  -1   17.70    4.50
   2  22  -1    9.20    5.70
  -2  22   1   13.00    5.30
   2  22  -1    7.90    5.20
  -2  22   1   19.10    6.00
  -2  22   1   12.20    5.20
   2  22  -1   20.70    5.60
   0 -22  -1   -1.00    1.70
   0 -22  -1    1.90    3.70
   0  22   1   -6.90    4.40
   0  22  -1    0.60    4.90
   0  22  -1   -2.70    3.80
   0  22  -1   -3.00    4.30
   0  22   1   -0.40    4.40
   0  22   1   -1.10    4.30
  -2 -22  -1   35.80    3.60
  -2 -22  -1   24.80    5.10
   2 -22   1   23.10    2.70
   2  22   1   19.00    6.40
  -2  22  -1   28.00    6.60
   2  22   1   27.30    7.30
  -2  22  -1   24.80    6.00
  -2  22  -1   35.20    7.60
   2  22   1   33.00    6.80
  -4 -22  -1   45.90    3.80
   4 -22   1   48.40    3.90
  -4 -22  -1   51.89    4.20
  -4 -22  -1   39.40    5.90
   4  22   1   43.90    7.00
  -4  22  -1   38.10    6.70
  -4  22  -1   32.40    7.10
  -4  22  -1   47.80    7.80
   4  22   1   26.80    7.00
   4  22   1   53.09    8.40
  -6 -22  -1   12.90    5.00
  -6 -22  -1   15.50    2.80
  -6 -22  -1   21.10    2.90
   6 -22   1   20.00    3.20
  -6  22  -1   27.50    6.10
   6  22   1   13.60    5.60
   6  22   1   12.30    6.30
   6  22   1   10.80    6.10
  -6  22  -1   17.30    6.30
  -6  22  -1   13.40    5.80
  -6  22  -1   21.50    3.20
   8 -22   1    3.20    2.90
  -8 -22  -1    6.50    2.60
  -8 -22  -1   -1.70    3.90
  -8 -22  -1    5.40    2.60
  -8  22  -1    1.10    5.00
  -8  22  -1    3.00    4.70
   8  22   1    6.40    4.70
   8  22   1   -5.20    4.70
  -8  22  -1   -1.50    4.60
  -8  22  -1    7.80    2.80
   8  22   1    8.20    5.70
 -10 -22  -1   29.20    5.90
  10  22   1   24.00    6.20
 -10  22  -1   18.30    6.00
  10  22   1   21.50    7.90
 -10  22  -1   17.10    6.30
  10  22   1   24.40    6.90
 -10  22  -1   27.10    4.10
 -10  22  -1   16.30    5.40
 -12 -22  -1    3.00    2.80
 -12  22  -1    4.30    5.00
 -12  22  -1    4.90    9.10
 -12  22  -1    1.00    2.90
  12  22   1    4.60    4.60
  12  22   1    1.50    6.80
  12  22   1    8.40    5.90
 -14 -22  -1    0.80    4.50
 -14 -22  -1    4.10    3.30
  14  22   1    1.60    5.40
  14  22   1    2.00    4.80
 -14  22  -1   14.70    7.20
 -14  22  -1   -0.30    4.90
  14  22   1   -4.40    5.90
 -14  22  -1    7.90    5.90
 -14  22  -1    6.60    3.40
 -13 -23   1    2.10    4.50
 -13  23   1    5.40    5.50
  13  23  -1   -2.50    5.90
  13  23  -1   12.50    6.10
 -13  23   1   -0.90    4.90
 -13  23   1   11.40    6.00
 -13  23   1    4.60    3.40
  13  23  -1    5.40    5.10
 -11 -23   1   -1.70    4.10
 -11 -23   1   -1.50    2.20
 -11  23   1    4.10    3.10
  11  23  -1   -0.70    4.00
  11  23  -1   -5.90    4.80
 -11  23   1   -3.90    4.40
 -11  23   1   -7.70    4.10
 -11  23   1    6.00    5.10
  11  23  -1   -3.20    4.80
  -9 -23   1    5.30    4.50
  -9  23   1   -1.80    2.50
  -9  23   1   -2.80    4.70
   9  23  -1   -5.80    4.30
   9  23  -1   -1.80    4.10
  -7 -23   1    0.60    3.80
  -7  23   1   10.50    5.80
   7  23  -1    5.80    4.70
  -7  23   1    7.00    5.10
   7  23  -1    3.00    4.80
  -7  23   1    2.40    2.70
   7  23  -1    4.70    5.70
  -7  23   1    6.20    5.20
   5 -23  -1    4.90    2.60
  -5 -23   1   -0.20    3.80
  -5  23   1   -2.10    4.30
   5  23  -1   -1.90    4.60
  -5  23   1    1.90    4.60
  -5  23   1   -5.60    3.60
   5  23  -1   -1.20    4.90
   5  23  -1    0.40    3.80
   3 -23  -1   11.40    2.80
  -3 -23   1    6.00    4.20
  -3  23   1   10.10    4.80
   3  23  -1    8.00    6.00
   3  23  -1    3.80    4.60
   3  23  -1   15.80    6.20
  -3  23   1    4.70    4.50
  -3  23   1    6.10    5.00
   1 -23  -1   27.60    5.40
   1 -23  -1   35.10    3.70
  -1  23   1   31.70    6.70
  -1  23   1   37.20    7.80
  -1  23   1   27.80    6.60
   1  23  -1   32.90    8.10
   1  23  -1   30.80    7.00
   1  23  -1   31.90    6.50
  -1 -23  -1    8.20    4.30
  -1 -23  -1   -5.10    1.60
  -1  23  -1   -0.20    5.00
   1  23   1   -6.30    3.90
  -1  23  -1   -1.10    4.10
   1  23   1   -1.90    4.70
  -1  23  -1    3.90    4.60
   1  23   1   -2.40    4.30
  -3 -23  -1    7.40    4.00
  -3 -23  -1    7.30    2.30
  -3 -23  -1    5.80    2.20
   3 -23   1    6.50    2.20
   3  23   1    3.10    4.50
   3  23   1   -6.00    4.10
  -3  23  -1    9.80    4.90
  -3  23  -1   12.80    6.10
  -3  23  -1    8.90    5.20
   3  23   1    7.50    5.10
   5 -23   1   18.50    3.70
  -5 -23  -1   15.10    3.50
  -5 -23  -1   15.60    2.80
  -5 -23  -1   25.30    5.80
  -5  23  -1   11.60    5.80
   5  23   1   20.30    6.40
   5  23   1   20.10    7.00
  -5  23  -1   16.60    5.80
  -5  23  -1   14.40    6.30
   5  23   1   23.00    6.20
  -7 -23  -1    2.90    3.90
  -7 -23  -1   -0.80    2.30
   7  23   1    2.50    5.20
   7  23   1   -3.00    4.80
  -7  23  -1    0.90    4.50
  -7  23  -1    3.90    5.20
  -7  23  -1    1.10    4.00
   7  23   1    1.10    3.90
  -9 -23  -1   17.60    3.20
  -9 -23  -1   23.90    5.70
   9  23   1    5.50    5.70
  -9  23  -1   18.90    3.40
   9  23   1   14.10    5.30
  -9  23  -1   13.50   10.00
  -9  23  -1   20.60    6.20
 -11 -23  -1   18.70    3.50
 -11 -23  -1   21.20    5.60
  11  23   1   17.20    7.50
 -11  23  -1    8.40    5.10
 -11  23  -1   16.50    6.40
  11  23   1    7.00    5.30
  11  23   1   25.30    6.40
 -11  23  -1   13.20    6.20
 -11  23  -1   10.10    3.30
 -10 -24   1    5.90    5.00
 -10  24   1    6.70    5.40
 -10  24   1    2.70    2.80
 -10  24   1    0.80    5.60
  10  24  -1   -3.30    5.30
  10  24  -1   -1.20    4.50
  10  24  -1    3.90    5.80
  -8 -24   1    6.10    4.70
   8  24  -1   -4.30    4.70
  -8  24   1    1.30    5.00
  -8  24   1   -1.00    2.50
   8  24  -1   -2.90    4.00
  -8  24   1   -6.20    4.50
   8  24  -1    0.60    5.80
  -8  24   1   -3.60    4.90
  -6 -24   1    5.40    4.50
   6  24  -1    5.10    5.90
  -6  24   1    6.70    5.70
  -6  24   1   -4.60    4.90
  -6  24   1   -2.80    4.70
   6  24  -1    2.40    4.70
   6  24  -1    4.90    5.80
  -4 -24   1    7.10    4.30
  -4  24   1    8.50    6.20
   4  24  -1    0.20    9.10
   4  24  -1    1.00    5.50
  -4  24   1   -1.20    4.40
   4  24  -1   -4.10    4.00
   2  24  -1    3.10    5.10
  -2  24   1    4.40    5.70
  -2  24   1    8.80    5.30
   2  24  -1   -4.20    4.60
  -2  24   1    7.20    5.20
   2  24  -1   -1.80    4.00
   0 -24  -1   -2.60    3.50
   0  24  -1   -7.10    4.70
   0  24   1   -7.30    4.80
   0  24  -1    0.50    5.00
   0  24   1   -2.30    4.10
   0  24   1   -6.20    3.80
   0  24  -1   -3.20    4.00
  -2 -24  -1   -1.20    3.80
   2  24   1    4.00    5.50
  -2  24  -1    1.80    4.30
   2  24   1   -4.70    4.50
  -2  24  -1    1.40    4.90
   2  24   1   -0.40    4.40
  -2  24  -1   -6.20    4.50
  -4 -24  -1   -4.70    3.50
  -4 -24  -1   -1.40    2.00
  -4  24  -1   -1.20    4.30
   4  24   1   -0.50    4.30
   4  24   1   -7.40    4.40
  -6 -24  -1    3.10    2.40
  -6 -24  -1    2.20    4.30
  -6  24  -1   10.70    6.00
  -6  24  -1    2.70    4.50
   6  24   1    7.20    5.00
  -6  24  -1    1.80    4.90
   6  24   1    6.50    5.60
   6  24   1    4.50    6.10
  -8 -24  -1   -0.80    2.50
  -8  24  -1    3.30    2.50
  -8  24  -1   -7.40    4.20
   8  24   1    1.70    5.20
  -8  24  -1   -0.60    4.70
   8  24   1    2.60    4.60
   8  24   1   -3.20    5.10
  -8  24  -1   -0.20    4.60
 -10 -24  -1    5.90    4.80
 -10  24  -1    7.40    5.60
 -10  24  -1   -2.60    5.40
  10  24   1   -2.30    4.50
 -10  24  -1   -0.10    2.60
  10  24   1   -3.10    5.70
  -5 -25   1   -1.50    3.70
   5  25  -1    5.00    5.40
  -5  25   1    6.70    5.70
  -5  25   1   -4.90    4.60
  -5  25   1   10.70    5.60
   5  25  -1   -2.80    4.80
   5  25  -1    2.30    4.30
   3  25  -1    8.70    6.00
   3  25  -1    7.10    6.30
   3  25  -1    9.00    5.00
  -3  25   1   10.60    6.40
  -3  25   1    5.60    5.40
  -3  25   1   11.20    5.90
   1  25  -1   29.40    7.40
  -1  25   1   15.70    7.00
   1  25  -1   21.40    7.00
  -1  25   1    3.40    5.00
  -1  25   1    9.60    5.70
   1  25  -1   22.90    6.00
  -1 -25  -1   -0.20    4.00
  -1  25  -1   -9.30    4.20
  -1  25  -1   -8.70    4.10
  -1  25  -1   -6.20    4.20
   1  25   1    0.60    4.40
   1  25   1   -7.40    4.60
   1  25   1    8.30    5.30
  -3 -25  -1   19.60    5.20
   3  25   1   30.70    8.10
  -3  25  -1   11.30    6.30
  -3  25  -1   17.70    5.80
   3  25   1   22.60    6.40
   3  25   1   17.90    7.60
  -3  25  -1   28.80    7.40
  -5 -25  -1   38.60    6.90
  -5  25  -1   40.90    7.60
  -5  25  -1   47.20    9.40
   5  25   1   31.70    7.00
  -5  25  -1   32.60    7.90
   5  25   1   35.50    8.70
   5  25   1   39.70    8.50
  28   0  -2  210.88   13.00
 -28   0   2  231.08   14.40
 -28   0   2  222.58   14.00
  26   0  -2   16.40    3.90
 -26   0   2   11.80    5.10
 -26   0   2   11.40    4.60
  26   0  -2    8.50    4.70
  24   0  -2  144.69    8.40
 -24   0   2  144.29   10.50
  24   0  -2  155.58   10.40
 -24   0   2  126.29    9.20
 -22   0   2  218.58   10.70
 -22   0   2  216.48   12.40
  22   0  -2  212.18    8.70
  22   0  -2  218.88   11.70
  20   0  -2    5.00    2.40
 -20   0   2    5.90    3.30
 -20   0   2    0.70    2.00
  20   0  -2    2.10    3.20
 -20   0   2    4.10    3.50
 -20   0   2    2.30    3.50
 -18   0   2 1170.58   30.90
  18   0  -2 1190.98   27.20
 -18   0   2 1201.48   26.20
 -18   0   2 1230.48   30.40
 -18   0   2 1225.58   29.20
  18   0  -2 1245.78   30.90
 -16   0   2 2101.99   55.19
 -16   0   2 2261.17   50.09
  16   0  -2 2219.88   45.90
 -16   0   2 2299.37   47.90
  16   0  -2 2286.27   58.69
 -16   0   2 2295.27   49.10
 -16   0   2 2322.17   45.30
  16   0  -2 2153.28   48.90
  14   0  -2  436.96   10.00
 -14   0   2  414.26   10.50
 -14   0   2  427.36   12.40
 -14   0   2  442.56   13.90
  14   0  -2  435.96   13.90
 -14   0   2  412.16   13.20
  14   0  -2  399.26   10.80
  14   0  -2  400.16   12.40
 -14   0   2  379.16   14.30
  12   0  -2  111.09    5.40
  12   0  -2  107.69    4.00
 -12   0   2  114.09    5.30
 -12   0   2  121.19    7.00
 -12   0   2  101.09    6.00
 -12   0   2  106.49    5.60
 -12   0   2  104.09    3.80
  12   0  -2  118.89    4.60
  12   0  -2  110.79    6.30
 -12   0   2  112.19    4.20
  10   0  -2 1544.75   33.70
 -10   0   2 1564.54   33.80
  10   0  -2 1538.35   30.70
 -10   0   2 1531.45   30.70
 -10   0   2 1531.55   30.60
 -10   0   2 1541.25   34.70
  10   0  -2 1500.05   30.90
 -10   0   2 1524.25   32.20
  10   0  -2 1543.05   32.40
 -10   0   2 1532.35   32.90
   8   0  -2  380.76    9.80
   8   0  -2  385.96   10.80
  -8   0   2  370.66    8.80
  -8   0   2  390.46   10.20
  -8   0   2  369.16   10.70
   8   0  -2  377.26    8.80
  -8   0   2  378.36    8.70
  -8   0   2  393.16   11.40
   8   0  -2  373.16    8.80
  -6   0   2  168.88    4.50
   6   0  -2  168.28    5.80
   6   0  -2  169.58    4.40
   6   0  -2  168.28    5.10
   6   0  -2  167.18    6.10
  -6   0   2  159.58    4.90
  -6   0   2  164.98    5.10
  -6   0   2  167.38    4.30
  -6   0   2  170.68    5.80
  -6   0   2  163.68    6.80
   6   0  -2  153.08    5.00
   4   0  -2  460.45   11.00
  -4   0   2  469.95   10.90
   4   0  -2  483.95    9.60
  -4   0   2  463.45   10.20
  -4   0   2  472.55   11.00
   4   0  -2  462.85   11.00
   4   0  -2  453.65   10.00
   4   0  -2  472.95   10.10
  -4   0   2  463.45   10.10
  -4   0   2  448.86   10.00
  -2   0   2   -0.10    0.20
   2   0  -2    0.20    0.10
   2   0  -2    0.20    0.20
  -2   0   2    0.40    0.30
  -2   0   2    0.10    0.30
  -2   0  -2 2037.20   39.90
   2   0   2 2114.69   40.30
   2   0   2 2049.59   39.40
   2   0   2 2113.19   40.00
  -4   0  -2  263.37    6.30
   4   0   2  250.37    6.30
  -4   0  -2  252.37    6.50
  -4   0  -2  256.97    6.10
   4   0   2  251.17    6.00
   6   0   2 3530.75   67.59
  -6   0  -2 3498.25   67.49
  -6   0  -2 3547.55   67.99
  -6   0  -2 3524.45   68.19
   6   0   2 3455.05   67.69
   8   0   2 7235.18  137.79
   8   0   2 7178.98  138.29
  -8   0  -2 7205.38  138.19
   8   0   2 7143.29  137.29
  -8   0  -2 7215.98  137.99
  -8   0  -2 7330.67  137.09
 -10   0  -2 1645.94   35.30
 -10   0  -2 1690.03   33.90
 -10   0  -2 1657.33   35.30
 -10   0  -2 1687.93   37.70
  10   0   2 1651.73   34.20
  10   0   2 1672.73   35.50
  10   0   2 1681.53   35.10
 -12   0  -2  292.27    9.90
  12   0   2  296.67    8.80
  12   0   2  293.27    9.80
 -12   0  -2  304.17    8.50
 -12   0  -2  306.87   11.60
 -12   0  -2  313.97   10.00
  12   0   2  313.87    9.80
 -14   0  -2 1850.71   43.20
  14   0   2 1891.91   40.40
 -14   0  -2 1853.81   40.70
 -14   0  -2 1912.11   38.30
  14   0   2 1791.02   40.60
  14   0   2 1873.21   39.00
 -14   0  -2 1832.02   40.30
 -16   0  -2  582.04   14.20
 -16   0  -2  531.85   16.60
  16   0   2  551.24   16.20
 -16   0  -2  579.14   16.50
  16   0   2  552.64   14.90
  18   0   2   80.59    5.40
 -18   0  -2   86.49    7.60
 -18   0  -2   81.19    4.90
 -18   0  -2   76.99    6.40
 -18   0  -2   90.69    6.90
  20   0   2  348.67   13.10
 -20   0  -2  339.87   10.90
 -20   0  -2  364.76   13.50
 -20   0  -2  330.27   14.30
  20   0   2  326.97   11.20
 -20   0  -2  323.77   12.90
 -22   0  -2  386.46   16.10
 -22   0  -2  350.16   14.20
 -22   0  -2  363.06   11.20
  22   0   2  373.16   14.60
 -22   0  -2  318.37   16.50
  22   0   2  392.06   14.50
  24   0   2   17.50    4.60
 -24   0  -2   10.90    5.30
 -24   0  -2   13.20    3.20
 -24   0  -2   13.20    4.80
  24   0   2   20.20    4.00
 -26   0  -2  165.48   12.60
  26   0   2  186.68   11.00
 -26   0  -2  185.28    8.20
  26   0   2  168.48    9.70
 -26   0  -2  191.58   11.90
 -28   0  -2   39.80    7.70
 -28   0  -2   39.40    6.80
  29  -1  -2   -2.20    4.20
 -29  -1   2    1.30    5.00
 -29  -1   2    4.00    4.80
  29   1  -2    7.60    5.20
 -29   1   2    3.60    5.10
 -29   1   2    7.00    5.10
  27  -1  -2   -6.60    4.20
 -27  -1   2   -4.00    4.50
  27  -1  -2    2.60    4.50
 -27  -1   2   -1.30    4.20
 -27   1   2   -6.20    4.00
 -27   1   2   -2.60    3.80
 -25  -1   2    6.80    4.10
  25  -1  -2    6.60    2.90
  25  -1  -2    7.40    4.70
 -25  -1   2    9.10    4.80
 -25   1   2    0.10    3.70
 -25   1   2    8.20    4.60
  25   1  -2    8.20    4.60
  25   1  -2    4.00    3.40
 -23  -1   2   -3.40    3.10
 -23  -1   2   -3.10    3.10
  23  -1  -2    2.90    2.40
  23  -1  -2    0.50    3.70
 -23   1   2    0.50    3.80
  23   1  -2   -3.10    3.40
  23   1  -2    2.00    2.50
 -23   1   2   -1.00    3.10
 -21  -1   2    1.80    3.10
  21  -1  -2    1.30    2.20
  21  -1  -2   -1.30    3.00
 -21  -1   2    3.50    3.50
 -21  -1   2   -2.10    2.00
 -21   1   2    1.80    3.10
  21   1  -2    0.20    3.20
  21   1  -2    4.60    2.40
 -21   1   2    0.20    3.40
 -19  -1   2   46.90    6.00
 -19  -1   2   61.19    5.80
  19  -1  -2   52.59    4.20
 -19  -1   2   60.49    6.20
 -19  -1   2   62.19    4.40
  19  -1  -2   54.69    6.40
 -19   1   2   59.69    6.50
  19   1  -2   56.29    6.50
 -19   1   2   52.69    6.30
 -19   1   2   49.80    5.50
  19   1  -2   47.80    4.50
 -17  -1   2    2.00    2.80
 -17  -1   2    3.20    2.60
 -17  -1   2    3.10    2.10
  17  -1  -2    3.20    1.80
  17  -1  -2   -0.10    2.50
 -17   1   2    3.20    2.80
  17   1  -2    3.00    2.10
 -17   1   2    2.40    2.50
  17   1  -2    5.50    3.30
  17   1  -2    1.90    1.40
 -17   1   2    1.00    2.70
 -17   1   2    5.90    1.90
 -15  -1   2   -0.60    2.20
 -15  -1   2    0.40    2.20
 -15  -1   2   -1.00    1.50
  15  -1  -2    1.20    1.10
  15  -1  -2    1.30    2.50
  15  -1  -2    1.80    2.00
  15  -1  -2    1.30    1.50
 -15  -1   2    1.70    2.10
 -15   1   2   -0.20    1.00
 -15   1   2    0.50    2.40
 -15   1   2    3.40    2.50
  15   1  -2    1.20    2.00
 -15   1   2    0.00    1.30
 -15   1   2    2.50    2.40
 -15   1   2   -1.80    1.80
  15   1  -2   -0.30    1.20
  15   1  -2    1.20    1.60
  15   1  -2    2.30    2.40
  13  -1  -2    2.40    1.70
  13  -1  -2    1.10    1.20
 -13  -1   2    2.90    2.30
 -13  -1   2    2.20    1.40
 -13  -1   2    2.90    2.20
  13  -1  -2    0.70    1.20
  13  -1  -2   -0.10    1.90
 -13   1   2    1.50    2.20
 -13   1   2    3.50    1.20
 -13   1   2    0.70    1.20
  13   1  -2    1.10    1.70
  13   1  -2    1.00    2.20
 -13   1   2    1.50    2.20
  13   1  -2    1.30    1.40
  13   1  -2    0.60    1.20
 -13   1   2   -0.60    1.60
  11  -1  -2   43.70    4.00
  11  -1  -2   34.20    2.30
 -11  -1   2   36.20    3.90
 -11  -1   2   37.10    2.60
 -11  -1   2   39.60    3.20
 -11  -1   2   35.60    4.00
  11  -1  -2   41.80    2.40
  11  -1  -2   36.70    3.20
 -11   1   2   40.70    2.30
 -11   1   2   36.70    3.80
 -11   1   2   38.80    3.20
 -11   1   2   42.70    3.70
  11   1  -2   41.90    4.00
  11   1  -2   36.50    2.50
  11   1  -2   36.00    4.60
 -11   1   2   37.60    4.20
  11   1  -2   41.00    3.20
  11   1  -2   40.70    2.90
 -11   1   2   34.10    2.20
  -9  -1   2    7.50    1.20
  -9  -1   2    5.50    1.20
   9  -1  -2    9.30    1.80
   9  -1  -2   10.00    1.40
  -9  -1   2    7.00    2.20
  -9  -1   2    7.90    2.10
   9  -1  -2    6.40    2.00
  -9  -1   2   10.40    1.80
   9  -1  -2    8.70    1.20
  -9   1   2    6.70    1.60
   9   1  -2    7.50    1.30
  -9   1   2    7.30    1.20
   9   1  -2    7.00    2.20
   9   1  -2    7.90    1.50
  -9   1   2    7.80    1.10
  -9   1   2    5.90    2.00
   9   1  -2    7.90    2.20
  -9   1   2    6.30    1.70
   9   1  -2    5.90    1.50
  -9   1   2    3.10    1.70
  -7  -1   2   16.10    1.60
  -7  -1   2   15.10    2.30
  -7  -1   2   18.70    1.90
   7  -1  -2   14.00    2.20
   7  -1  -2   16.10    1.90
   7  -1  -2   17.70    1.90
   7  -1  -2   15.00    1.20
  -7  -1   2   14.30    1.50
  -7   1   2   17.00    2.10
  -7   1   2   16.00    1.90
   7   1  -2   14.70    1.50
   7   1  -2   14.20    1.70
  -7   1   2   14.20    2.20
   7   1  -2   16.00    1.60
  -7   1   2   14.40    2.40
   7   1  -2   17.30    2.40
  -7   1   2   17.40    1.60
   7   1  -2   17.30    2.70
   5  -1  -2   46.40    2.10
  -5  -1   2   54.79    3.20
  -5  -1   2   49.20    2.00
   5  -1  -2   49.40    2.90
  -5  -1   2   51.99    2.30
   5  -1  -2   50.39    2.30
  -5  -1   2   47.90    2.20
  -5  -1   2   49.00    2.80
   5  -1  -2   49.70    2.50
   5  -1  -2   51.99    1.70
   5   1  -2   50.29    3.20
  -5   1   2   49.50    2.40
   5   1  -2   49.90    2.30
  -5   1   2   49.50    2.50
   5   1  -2   48.60    2.10
   5   1  -2   48.50    2.90
  -5   1   2   44.70    2.90
  -5   1   2   51.69    2.20
  -3  -1   2  160.08    4.50
  -3  -1   2  154.98    3.80
   3  -1  -2  143.59    3.90
   3  -1  -2  152.88    4.00
   3  -1  -2  155.58    4.60
   3   1  -2  153.18    3.80
   3   1  -2  152.18    5.20
   3   1  -2  155.98    4.10
   1  -1  -2   -0.10    0.10
  -1  -1   2    0.10    0.20
   1  -1  -2    0.00    0.10
  -1  -1   2   -0.10    0.30
   1  -1  -2    0.00    0.10
  -1   1   2    0.20    0.20
   1   1  -2   -0.10    0.10
  -1   1   2    0.00    0.20
  -1   1   2   -0.10    0.20
  -3  -1  -2  147.09    4.60
  -3  -1  -2  145.49    3.50
  -3  -1  -2  146.09    4.20
   3  -1   2  140.09    4.00
  -3  -1  -2  141.69    3.40
   3  -1   2  146.29    3.80
  -3   1  -2  142.69    3.30
   3   1   2  146.49    4.20
   3   1   2  142.59    3.50
   3   1   2  145.99    3.60
  -3   1  -2  146.19    3.90
  -3   1  -2  149.59    3.80
  -3   1  -2  139.29    4.00
   3   1   2  149.39    4.60
   5  -1   2  691.63   14.70
  -5  -1  -2  670.83   15.00
  -5  -1  -2  677.03   15.90
  -5  -1  -2  682.33   14.50
  -5  -1  -2  691.73   14.70
   5  -1   2  650.93   15.80
   5  -1   2  696.63   14.30
  -5   1  -2  676.03   14.70
  -5   1  -2  705.03   15.00
   5   1   2  680.03   14.80
   5   1   2  671.23   14.60
   5   1   2  693.33   13.50
   7  -1   2    9.30    1.40
  -7  -1  -2    6.70    1.50
   7  -1   2    7.90    1.60
  -7  -1  -2    7.50    1.70
  -7  -1  -2    5.10    1.30
   7  -1   2    5.00    1.40
  -7  -1  -2    8.20    1.90
  -7   1  -2    6.30    1.90
  -7   1  -2    6.90    1.50
   7   1   2    7.70    1.50
  -7   1  -2    6.00    1.50
   7   1   2    8.20    2.00
  -7   1  -2    7.00    1.20
   7   1   2    6.80    1.40
   7   1   2    7.50    1.60
  -9  -1  -2    0.00    1.20
   9  -1   2    1.70    1.50
  -9  -1  -2    0.10    1.20
   9  -1   2    0.90    1.10
  -9  -1  -2    0.50    1.50
  -9  -1  -2    0.40    1.10
   9  -1   2    0.20    1.20
  -9   1  -2    0.50    1.60
  -9   1  -2   -1.60    1.20
  -9   1  -2   -1.00    0.90
   9   1   2    1.30    1.70
   9   1   2   -2.80    1.10
   9   1   2    0.10    1.10
  -9   1  -2    0.50    1.30
   9   1   2    1.10    1.30
 -11  -1  -2   20.60    3.50
  11  -1   2   20.50    3.00
  11  -1   2   17.10    2.60
 -11  -1  -2   21.50    2.50
  11  -1   2   23.20    2.40
 -11  -1  -2   15.30    2.60
 -11  -1  -2   19.10    2.80
 -11   1  -2   22.30    3.20
 -11   1  -2   23.00    3.70
 -11   1  -2   23.70    2.20
  11   1   2   18.80    2.80
  11   1   2   24.80    4.30
 -11   1  -2   19.90    2.80
  11   1   2   27.60    3.30
  11   1   2   32.00    3.00
 -13  -1  -2    2.10    1.60
  13  -1   2    1.00    1.70
  13  -1   2    1.30    1.90
  13  -1   2    0.40    1.30
 -13  -1  -2   -1.70    1.70
 -13  -1  -2   -2.00    1.70
 -13  -1  -2    2.50    2.80
 -13   1  -2   -2.40    1.50
  13   1   2   -0.10    1.70
 -13   1  -2    1.20    1.30
 -13   1  -2   -0.20    2.40
  13   1   2    0.40    1.50
  13   1   2    1.00    1.50
 -13   1  -2    2.80    2.00
 -15  -1  -2   -0.60    2.10
 -15  -1  -2   -0.90    1.70
  15  -1   2    0.80    1.60
  15  -1   2   -1.30    2.10
 -15  -1  -2    2.00    2.30
 -15  -1  -2    2.50    2.70
 -15   1  -2   -0.70    2.20
  15   1   2    2.30    2.50
 -15   1  -2   -1.70    2.20
 -15   1  -2   -2.50    2.10
  15   1   2    1.70    2.20
 -15   1  -2   -2.10    1.90
  15   1   2    0.80    1.90
 -15   1  -2   -1.30    1.30
 -17  -1  -2   20.30    3.80
  17  -1   2   20.10    3.90
 -17  -1  -2   14.50    3.40
 -17  -1  -2   19.70    3.10
  17  -1   2   19.80    3.00
 -17   1  -2   17.40    2.50
  17   1   2   16.20    3.20
 -17   1  -2   14.00    4.10
  17   1   2   24.40    3.80
 -17   1  -2   13.70    3.60
 -17   1  -2   12.50    3.40
 -19  -1  -2    7.10    3.50
 -19  -1  -2    9.10    2.60
  19  -1   2    1.90    2.20
  19  -1   2    4.20    2.90
  19   1   2    2.30    3.10
 -19   1  -2    7.50    3.50
  19   1   2    2.20    2.50
 -19   1  -2    4.60    3.70
 -19   1  -2    6.60    3.20
 -19   1  -2    5.30    2.20
 -21  -1  -2    5.60    3.30
 -21  -1  -2   19.10    4.50
 -21  -1  -2    9.20    3.10
 -21  -1  -2    6.30    4.20
  21  -1   2   11.10    3.80
  21  -1   2    9.90    2.90
 -21   1  -2    7.00    2.50
 -21   1  -2   14.50    4.20
 -21   1  -2   15.30    4.20
 -21   1  -2    9.30    4.40
  21   1   2   15.50    4.10
  21   1   2   11.60    3.40
  23  -1   2    5.40    2.90
 -23  -1  -2    4.50    4.20
 -23  -1  -2    2.60    2.60
  23  -1   2    8.90    3.90
 -23  -1  -2    5.50    3.80
 -23   1  -2    5.60    3.90
  23   1   2    2.90    2.80
 -23   1  -2    4.30    4.10
 -23   1  -2    2.70    3.10
  23   1   2   -1.10    3.60
  25  -1   2   -0.60    2.90
 -25  -1  -2    3.00    2.90
 -25  -1  -2    1.70    4.20
 -25  -1  -2   -3.20    3.60
 -25   1  -2   -1.60    4.20
 -25   1  -2    0.60    3.70
  25   1   2    1.00    3.80
 -25   1  -2   -0.30    2.20
 -27  -1  -2  -10.90    3.50
 -27  -1  -2    4.30    5.30
 -27  -1  -2   -1.00    2.80
  27   1   2    0.90    3.90
 -27   1  -2    7.60    5.90
 -28  -2   2  156.58   12.20
  28  -2  -2  138.79   11.20
 -28  -2   2  171.28   11.40
 -28   2   2  143.59   12.20
  28   2  -2  135.09   11.20
 -26  -2   2   -0.10    4.30
  26  -2  -2    1.20    2.70
 -26  -2   2   -2.80    3.60
 -26   2   2   10.10    5.20
  26   2  -2    5.90    4.40
 -26   2   2    2.30    4.20
 -24  -2   2  156.78    9.80
  24  -2  -2  158.48   10.60
  24  -2  -2  166.38    7.30
 -24  -2   2  172.48   11.20
  24   2  -2  172.78   11.00
 -24   2   2  169.48   10.40
 -24   2   2  160.78   11.20
 -22  -2   2  612.04   16.20
 -22  -2   2  629.04   19.00
  22  -2  -2  571.74   15.40
  22  -2  -2  617.54   20.30
 -22   2   2  566.84   19.80
  22   2  -2  601.54   20.40
 -22   2   2  615.24   19.10
  22   2  -2  540.35   16.90
  20  -2  -2   92.69    7.60
 -20  -2   2   84.29    6.70
 -20  -2   2   87.39    5.50
  20  -2  -2   94.39    5.10
 -20  -2   2   79.29    7.40
 -20  -2   2   99.59    7.70
  20   2  -2   92.29    7.90
 -20   2   2   92.29    8.20
 -20   2   2   90.79    7.00
  20   2  -2   81.49    5.90
 -18  -2   2  104.79    7.30
 -18  -2   2  114.39    5.90
 -18  -2   2   96.59    6.50
  18  -2  -2  116.79    7.80
  18  -2  -2  112.09    5.10
  18   2  -2  108.79    7.80
 -18   2   2  109.89    8.00
 -18   2   2  106.69    7.00
 -18   2   2  116.69    7.70
  18   2  -2  100.49    4.50
  18   2  -2  118.69    6.40
 -16  -2   2  626.14   17.00
 -16  -2   2  627.04   15.50
 -16  -2   2  592.24   18.30
  16  -2  -2  607.94   14.50
  16  -2  -2  632.94   18.60
  16   2  -2  613.04   14.50
  16   2  -2  613.24   17.20
  16   2  -2  626.74   20.70
 -16   2   2  636.04   17.30
 -16   2   2  634.34   18.10
  16   2  -2  603.44   16.00
 -14  -2   2   91.29    5.30
  14  -2  -2   81.59    3.80
 -14  -2   2   81.29    5.90
  14  -2  -2   82.99    3.40
 -14  -2   2   88.39    4.50
  14  -2  -2   87.89    5.30
 -14  -2   2   85.19    6.60
  14  -2  -2   90.59    6.10
 -14   2   2   82.79    3.50
 -14   2   2   88.49    5.40
  14   2  -2   86.99    5.20
  14   2  -2   89.09    7.10
  14   2  -2   91.19    6.30
 -14   2   2   91.59    6.80
  14   2  -2   86.29    4.10
 -14   2   2   84.49    5.70
 -14   2   2   85.99    6.30
  14   2  -2   74.09    4.60
  12  -2  -2 1774.72   38.20
 -12  -2   2 1824.52   37.80
 -12  -2   2 1748.63   40.70
  12  -2  -2 1840.92   39.60
  12  -2  -2 1799.72   35.50
  12  -2  -2 1804.62   35.50
 -12  -2   2 1739.13   39.20
 -12  -2   2 1795.52   36.70
  12   2  -2 1816.32   36.30
  12   2  -2 1771.42   38.00
 -12   2   2 1788.42   37.90
 -12   2   2 1761.02   35.70
  12   2  -2 1828.42   39.90
  12   2  -2 1777.52   41.00
 -12   2   2 1768.42   39.80
  12   2  -2 1799.42   37.20
 -12   2   2 1810.72   38.80
 -12   2   2 1785.22   40.80
  10  -2  -2 2085.99   41.00
 -10  -2   2 2105.19   43.00
 -10  -2   2 2129.99   44.60
 -10  -2   2 2135.19   42.30
  10  -2  -2 2088.79   43.40
  10  -2  -2 2118.99   41.50
 -10  -2   2 2137.89   45.90
  10  -2  -2 2123.09   44.70
  10   2  -2 2145.49   44.80
  10   2  -2 2090.39   42.60
 -10   2   2 2098.29   43.20
  10   2  -2 2065.59   43.10
 -10   2   2 2202.48   44.20
 -10   2   2 2146.69   45.90
  10   2  -2 2076.89   45.90
 -10   2   2 2128.59   44.90
  10   2  -2 2081.49   42.00
 -10   2   2 2105.09   41.70
   8  -2  -2   24.40    2.90
  -8  -2   2   21.30    1.90
   8  -2  -2   19.50    1.30
   8  -2  -2   18.20    2.10
   8  -2  -2   23.50    2.60
  -8  -2   2   18.70    2.10
  -8  -2   2   20.60    2.70
  -8  -2   2   20.40    2.90
   8  -2  -2   20.20    1.70
   8   2  -2   19.30    2.10
   8   2  -2   18.50    1.90
   8   2  -2   18.90    2.70
   8   2  -2   20.90    3.00
  -8   2   2   17.90    1.70
  -8   2   2   20.20    2.50
  -8   2   2   21.00    2.70
   8   2  -2   21.20    1.90
  -8   2   2   18.80    2.20
  -6  -2   2  447.76   10.10
  -6  -2   2  422.76   10.00
  -6  -2   2  446.16   11.70
   6  -2  -2  441.76    8.80
   6  -2  -2  442.36    9.90
   6  -2  -2  439.56   11.40
  -6  -2   2  420.06   11.20
   6  -2  -2  439.06   10.90
   6   2  -2  454.15   10.20
  -6   2   2  436.26    9.90
  -6   2   2  425.06   10.70
   6   2  -2  444.16   10.20
   6   2  -2  443.96   11.40
   6   2  -2  424.66   10.10
  -6   2   2  426.26   12.60
   6   2  -2  451.35   11.80
   4  -2  -2 4037.00   80.99
  -4  -2   2 4416.56   83.19
  -4  -2   2 4290.87   81.89
   4  -2  -2 4362.76   82.99
   4  -2  -2 4334.07   82.09
  -4  -2   2 4337.77   82.89
  -4   2   2 4340.37   82.99
  -4   2   2 4280.47   81.99
   4   2  -2 4315.97   83.09
   4   2  -2 4273.47   81.99
  -4   2   2 4318.97   82.39
   4   2  -2 4326.17   82.09
   4   2  -2 4346.17   83.09
   2  -2  -2  321.27    7.60
  -2  -2   2  328.87    7.50
  -2  -2   2  271.87    6.30
   2  -2  -2  321.57    6.70
  -2  -2   2  326.77    6.60
   2  -2  -2  315.67    7.00
   2   2  -2  305.67    6.60
   2   2  -2  340.57    7.80
   2   2  -2  307.57    8.10
  -2   2   2  325.37    7.80
   2   2  -2  319.67    7.00
  -2   2   2  304.77    7.60
  -2   2   2  294.77    7.40
   6  -2   2  508.25   11.90
   6  -2   2  499.45   10.80
  -6  -2  -2  508.95   13.10
  -6  -2  -2  482.65   11.80
  -6  -2  -2  505.05   11.80
  -6  -2  -2  510.45   11.50
  -6   2  -2  495.45   11.80
   6   2   2  488.15   11.60
   6   2   2  502.05   11.90
  -6   2  -2  494.45   12.00
  -6   2  -2  491.45   10.80
   6   2   2  507.35   10.60
  -6   2  -2  504.85   12.40
   6   2   2  504.45   13.20
  -8  -2  -2 2632.74   51.29
  -8  -2  -2 2577.14   51.59
   8  -2   2 2548.84   51.69
   8  -2   2 2578.64   51.59
  -8  -2  -2 2555.64   53.59
  -8  -2  -2 2583.64   51.29
   8  -2   2 2567.24   49.99
  -8   2  -2 2590.34   49.80
   8   2   2 2607.24   53.79
   8   2   2 2519.65   51.69
  -8   2  -2 2597.94   52.09
   8   2   2 2575.24   51.49
   8   2   2 2585.24   49.40
  -8   2  -2 2619.34   52.49
  -8   2  -2 2530.15   51.49
   8   2   2 2627.64   51.49
 -10  -2  -2  450.05   12.00
 -10  -2  -2  432.86   12.00
  10  -2   2  415.36   11.90
 -10  -2  -2  453.55   11.50
 -10  -2  -2  448.66   13.90
  10  -2   2  437.76   10.50
  10  -2   2  460.05   12.10
  10   2   2  437.06   11.70
 -10   2  -2  431.56   11.90
 -10   2  -2  447.46   10.20
  10   2   2  441.96   14.00
 -10   2  -2  435.46   12.70
  10   2   2  439.96    9.50
 -10   2  -2  446.56   12.40
  10   2   2  426.86   12.10
 -10   2  -2  441.66   13.90
  10   2   2  467.25   12.20
 -12  -2  -2  824.72   20.40
 -12  -2  -2  850.71   19.20
  12  -2   2  869.21   20.30
 -12  -2  -2  844.92   20.20
  12  -2   2  785.52   19.30
 -12  -2  -2  827.82   22.60
  12  -2   2  812.32   20.30
 -12   2  -2  835.32   20.10
  12   2   2  853.21   20.30
  12   2   2  810.12   19.60
 -12   2  -2  826.12   20.70
 -12   2  -2  825.12   22.60
 -12   2  -2  820.82   21.00
 -12   2  -2  827.42   17.70
 -14  -2  -2 1581.74   35.90
 -14  -2  -2 1645.24   36.00
  14  -2   2 1633.64   33.70
 -14  -2  -2 1589.74   39.00
  14  -2   2 1591.24   36.30
 -14  -2  -2 1670.23   34.60
  14  -2   2 1654.93   36.10
  14   2   2 1651.43   36.30
 -14   2  -2 1653.73   33.00
 -14   2  -2 1624.24   36.90
  14   2   2 1586.94   36.20
  14   2   2 1603.84   35.20
 -14   2  -2 1632.34   36.00
  14   2   2 1660.23   39.80
 -14   2  -2 1572.74   39.00
 -14   2  -2 1616.64   37.10
  16  -2   2  524.65   13.30
 -16  -2  -2  497.25   15.40
 -16  -2  -2  541.75   14.20
  16  -2   2  519.75   15.50
 -16  -2  -2  514.95   15.50
 -16   2  -2  524.65   16.70
  16   2   2  509.85   14.70
  16   2   2  511.65   15.50
 -16   2  -2  507.95   16.10
 -16   2  -2  518.55   12.50
 -16   2  -2  527.75   15.60
 -18  -2  -2  118.99    7.60
 -18  -2  -2  126.09    7.80
  18  -2   2  117.29    7.30
 -18  -2  -2  121.29    6.20
  18  -2   2  115.09    5.70
 -18   2  -2  120.49    8.30
 -18   2  -2  122.19    5.20
 -18   2  -2  126.79    9.00
  18   2   2   99.89    7.20
 -18   2  -2  116.49    7.40
 -20  -2  -2  350.66   11.20
  20  -2   2  354.36   13.20
 -20  -2  -2  311.27   12.70
  20  -2   2  348.07   10.80
 -20  -2  -2  352.56   13.30
 -20   2  -2  336.57    9.70
 -20   2  -2  335.27   15.00
 -20   2  -2  353.96   16.30
 -20   2  -2  331.47   13.60
  20   2   2  326.57   12.10
  20   2   2  356.96   13.20
 -22  -2  -2  145.89    9.20
  22  -2   2  130.29    6.60
 -22  -2  -2  143.09    7.40
 -22  -2  -2  132.29    8.90
 -22   2  -2  129.29    9.80
 -22   2  -2  129.29    5.90
  22   2   2  113.99    7.80
  22   2   2  144.59    9.10
 -22   2  -2  137.09    9.20
  24  -2   2   45.10    4.90
 -24  -2  -2   40.90    4.90
 -24  -2  -2   41.00    6.30
 -24  -2  -2   41.10    7.20
  24   2   2   34.80    5.70
 -24   2  -2   32.20    6.60
 -24   2  -2   41.80    6.50
 -24   2  -2   42.50    4.20
 -26  -2  -2  250.97   13.00
  26  -2   2  237.58   10.00
 -26  -2  -2  233.38   14.00
 -26  -2  -2  240.38   10.20
 -26   2  -2  250.87   12.90
  26   2   2  230.78   12.30
 -26   2  -2  224.08   14.00
 -28  -2  -2   85.59    7.00
 -28  -2  -2   85.19   10.20
 -28  -2  -2   77.89    9.00
  28   2   2   89.79    8.90
 -28   2  -2   95.59    9.90
 -28   2  -2   55.19    8.70
 -29  -3   2    2.00    4.70
 -29  -3   2   -0.70    4.90
 -29   3   2   -1.90    4.70
  29   3  -2    4.70    4.90
 -29   3   2    7.90    4.80
 -27  -3   2    4.90    5.00
 -27  -3   2    0.90    4.30
 -27   3   2    2.10    4.30
 -27   3   2    3.20    4.60
  25  -3  -2   10.90    4.90
  25  -3  -2   11.30    2.80
 -25  -3   2    6.40    4.70
 -25  -3   2   12.90    4.50
 -25   3   2    1.50    4.40
 -25   3   2   14.90    4.90
  25   3  -2   12.40    5.00
 -23  -3   2  123.39    7.20
 -23  -3   2  130.39    8.70
  23  -3  -2  112.99    9.10
 -23  -3   2  129.19    9.60
  23  -3  -2  120.29    5.60
 -23   3   2  117.19    8.60
  23   3  -2  114.09    9.40
 -23   3   2  134.39   10.10
 -21  -3   2   16.10    4.00
  21  -3  -2    8.00    3.90
  21  -3  -2    6.40    2.20
 -21  -3   2    5.70    2.80
  21   3  -2    8.70    4.10
  21   3  -2    7.10    3.20
 -21   3   2    5.40    4.30
  19  -3  -2   16.00    4.20
 -19  -3   2   15.30    4.00
 -19  -3   2   20.80    3.50
  19  -3  -2   19.30    2.60
 -19  -3   2   25.90    4.40
 -19   3   2   26.50    5.00
  19   3  -2   23.20    3.70
 -19   3   2   28.30    4.50
  19   3  -2   18.90    4.50
  19   3  -2   24.20    2.80
 -17  -3   2    1.30    2.40
 -17  -3   2    4.10    2.50
  17  -3  -2    1.20    2.70
 -17  -3   2    7.20    3.50
  17   3  -2   -0.60    1.90
 -17   3   2    2.10    2.90
  17   3  -2    1.60    3.20
  17   3  -2    2.10    1.70
 -17   3   2    2.50    2.90
  17   3  -2   -2.30    2.60
 -17   3   2    3.80    2.70
  15  -3  -2   12.30    2.80
 -15  -3   2   14.80    3.00
 -15  -3   2   14.10    3.20
 -15  -3   2   15.30    2.60
  15  -3  -2   19.60    3.90
  15  -3  -2   15.60    1.90
  15  -3  -2   11.60    1.70
 -15   3   2    7.90    3.20
 -15   3   2   14.30    2.00
  15   3  -2   10.50    2.50
 -15   3   2   18.90    4.10
 -15   3   2   15.50    3.50
 -15   3   2   16.50    3.30
  15   3  -2    7.20    2.40
  15   3  -2   20.20    2.60
  15   3  -2   15.10    3.80
  15   3  -2    9.20    3.60
 -13  -3   2   90.39    5.40
 -13  -3   2   86.09    4.60
  13  -3  -2   93.79    3.40
  13  -3  -2   87.49    5.90
 -13  -3   2   94.09    5.90
  13  -3  -2   91.09    3.70
 -13   3   2   98.19    5.40
  13   3  -2   95.99    5.30
  13   3  -2   89.49    4.40
 -13   3   2   91.99    5.80
  13   3  -2   97.59    7.30
  13   3  -2   89.89    4.90
 -13   3   2   92.49    3.90
  13   3  -2   88.69    6.20
 -13   3   2   96.29    6.30
 -11  -3   2   13.70    2.20
 -11  -3   2   17.70    3.40
  11  -3  -2   14.40    1.40
  11  -3  -2   13.90    2.40
 -11  -3   2   16.20    2.90
  11  -3  -2   18.80    3.10
 -11  -3   2   16.30    2.40
  11  -3  -2   14.90    1.80
 -11   3   2   16.60    2.00
 -11   3   2   18.40    2.70
  11   3  -2   14.60    2.40
  11   3  -2   11.30    2.10
  11   3  -2   13.10    3.40
 -11   3   2   14.90    2.70
 -11   3   2   17.20    3.20
  11   3  -2   14.90    2.10
  11   3  -2   18.70    3.30
  -9  -3   2   23.70    3.20
  -9  -3   2   27.30    3.20
  -9  -3   2   21.30    2.30
   9  -3  -2   30.20    3.40
   9  -3  -2   22.50    1.90
   9  -3  -2   22.00    2.80
   9  -3  -2   23.30    2.60
  -9  -3   2   23.60    2.50
   9   3  -2   25.50    2.70
  -9   3   2   27.10    3.40
  -9   3   2   29.10    3.30
   9   3  -2   22.00    2.40
   9   3  -2   24.40    3.40
   9   3  -2   23.20    2.30
  -9   3   2   21.20    2.10
   9   3  -2   27.20    3.40
  -9   3   2   22.70    2.40
  -7  -3   2  590.84   15.00
   7  -3  -2  566.84   13.90
  -7  -3   2  564.84   13.10
  -7  -3   2  570.14   14.20
   7  -3  -2  570.34   14.40
   7  -3  -2  576.64   12.60
   7  -3  -2  578.74   13.40
  -7  -3   2  552.44   12.90
   7   3  -2  578.14   14.50
  -7   3   2  556.14   12.70
   7   3  -2  580.94   15.10
  -7   3   2  571.04   13.90
  -7   3   2  568.74   13.30
  -7   3   2  569.04   14.40
   7   3  -2  585.64   13.00
   7   3  -2  569.84   13.00
   7   3  -2  550.94   13.20
  -5  -3   2   95.49    3.20
  -5  -3   2   97.39    3.60
  -5  -3   2   93.69    4.20
   5  -3  -2   97.89    3.60
   5  -3  -2   96.39    4.20
  -5  -3   2  102.69    3.60
   5  -3  -2   97.59    3.50
   5   3  -2   95.39    4.60
   5   3  -2  100.09    3.20
  -5   3   2   98.49    3.90
  -5   3   2  101.29    3.60
  -5   3   2   91.99    4.90
  -5   3   2   99.09    3.60
   5   3  -2   94.39    3.60
   5   3  -2   94.79    4.30
  -3  -3   2    4.70    1.30
  -3  -3   2    4.50    0.70
  -3  -3   2    1.10    0.90
   3  -3  -2    5.70    0.80
  -3  -3   2    3.80    0.90
   3  -3  -2    3.40    1.00
   3  -3  -2    6.10    1.10
  -3  -3   2    2.10    0.80
   3  -3  -2    6.20    1.00
   3   3  -2    5.20    1.30
  -3   3   2    2.70    0.90
   3   3  -2    4.60    0.90
  -3   3   2    5.10    1.00
  -3   3   2    1.90    1.10
   3   3  -2    7.50    0.80
   3   3  -2    6.00    1.40
  -3   3   2    3.20    1.00
  -3   3   2    3.00    0.70
  -3   3   2    4.70    1.10
   1  -3  -2    0.80    0.60
   1  -3  -2    1.60    0.70
  -1  -3   2    1.70    0.60
[truncated: 4,333,831 more chars]
